# Supplementary material for: A complex regulatory network governs the expression of symbiotic genes in Sinorhizobium fredii HH103
Source: Front Plant Sci. 2023 Dec 21;14:1322435. doi: 10.3389/fpls.2023.1322435 (PMC10771577; doi:10.3389/fpls.2023.1322435)
Supplement: Supplementary file 2 [file DataSheet_1.xlsx]

## Sheet: Gene_Expression
Genes_Name	Chr	Start	End	baseMean	log2FoldChange	FoldChange	pvalue	padj	Gene_Name	Gene_ID	269-minus-1	269-minus-2	515-plus-1	515-plus-2	description
XXX.2	XXX	1	1086	515.797	-0.653518	-1.573	0.182419	0.457887	repA	psfHH103a2_1	995.543	288.574	389.724	389.347	replication protein A
XXX.11	XXX	7686	10583	93.524	0.945399	1.92572	0.0133409	0.0838049		psfHH103a2_10	49.1516	75.2555	117.1	132.589	putative transposase
XXX.12	XXX	10635	11324	58.0121	0.303706	1.23431	0.465783	0.740444		psfHH103a2_11	60.7692	43.0031	56.7204	71.5557	transposon-related protein
XXX.13	XXX	11567	11692	21.9915	-1.2993	-2.4611	0.028697	0.144263		psfHH103a2_12	39.3213	26.594	7.31876	14.7321	hypothetical protein
XXX.14	XXX	11778	12110	33.0937	-1.58027	-2.99027	0.00413423	0.0347368		psfHH103a2_13	59.8755	44.1348	7.31876	21.0458	hypothetical protein
HE616896_part_3.24	HE616896_part_3	16562	17152	4253.14	7.87024	233.98	3.04586e-82	3.03266e-79	nodA	psfHH103d_126	12.5113	36.2132	8455	8508.82	acyl transferase
XXX.16	XXX	12498	13889	236.32	-1.42455	-2.68431	0.000576654	0.00693145		psfHH103a2_15	415.554	287.442	82.3361	159.948	putative serine endoprotease
XXX.17	XXX	14035	15663	2370.12	-1.1794	-2.26483	0.000837321	0.00945955	groEL	psfHH103a2_16	4144.82	2511.16	1154.53	1669.98	chaperonin GroEL
XXX.18	XXX	15718	16065	424.387	-1.05253	-2.07416	0.00667205	0.0495141	groES	psfHH103a2_17	744.423	418.149	221.393	313.582	Co-chaperonin GroES
XXX.19	XXX	16062	16190	4.3864	-0.291743	-1.22412	0.727086			psfHH103a2_18	5.36199	5.09248	1.82969	5.26145	hypothetical protein
XXX.20	XXX	16396	16857	1890.34	-0.666971	-1.58774	0.109043	0.340703		psfHH103a2_19	3357.5	1339.32	1350.31	1514.25	Small heat shock protein
XXX.3	XXX	1533	2171	357.243	-0.142066	-1.10348	0.755669	0.900353		psfHH103a2_2	550.498	202.567	354.96	320.949	hypothetical protein
XXX.21	XXX	16866	17465	1549.05	-0.54354	-1.45754	0.117754	0.358179		psfHH103a2_20	2384.3	1317.25	1192.96	1301.68	Small heat shock protein
XXX.22	XXX	17768	17902	88.5052	0.219554	1.16437	0.634031	0.842026		psfHH103a2_21	112.602	50.9248	76.847	113.647	hypothetical protein
XXX.24	XXX	18032	18202	27.4951	0.569873	1.48439	0.26064	0.554011		psfHH103a2_22	18.767	24.3307	31.1047	35.7779	hypothetical protein
XXX.23	XXX	18183	18323	5.18094	-1.48413	-2.79748	0.0755904			psfHH103a2_23	11.6176	6.22414	1.82969	1.05229	hypothetical protein
XXX.25	XXX	18395	18673	68.2074	-1.05298	-2.07481	0.0222015	0.120904		psfHH103a2_24	120.645	68.4655	31.1047	52.6145	Conserved hypothetical protein
XXX.26	XXX	18686	18823	11.0017	-0.571662	-1.48623	0.41693			psfHH103a2_25	17.8733	9.61912	9.14845	7.36603	hypothetical protein
XXX.27	XXX	18876	19148	48.6615	-0.231106	-1.17373	0.652755	0.852882		psfHH103a2_26	74.1742	32.8182	32.9344	54.7191	hypothetical protein
XXX.28	XXX	19145	19447	491.476	-0.380929	-1.30218	0.342282	0.635392		psfHH103a2_27	746.21	375.146	353.13	491.42	conserved hypothetical protein
XXX.29	XXX	19911	20177	692.871	0.342695	1.26812	0.388459	0.677563		psfHH103a2_28	834.683	377.975	795.915	762.91	hypothetical protein
XXX.30	XXX	20179	20466	289.848	0.575135	1.48982	0.161983	0.428418		psfHH103a2_29	311.889	147.116	353.13	347.256	putative plasmid stabilization system protein
XXX.4	XXX	2199	3029	158.573	-0.153455	-1.11223	0.645545	0.849222		psfHH103a2_3	152.817	182.197	137.227	162.053	hypothetical protein
XXX.31	XXX	20520	20891	443.395	0.381645	1.30283	0.352245	0.644254		psfHH103a2_30	525.475	237.649	530.61	479.844	hypothetical protein
XXX.32	XXX	21190	21642	162.321	0.657222	1.57704	0.0629319	0.240997		psfHH103a2_31	146.561	102.981	182.969	216.772	hypothetical protein
XXX.33	XXX	21611	22156	56.0198	-0.146945	-1.10722	0.755098	0.900229		psfHH103a2_32	80.4298	38.4765	49.4016	55.7714
XXX.34	XXX	22230	23024	186.488	-0.35475	-1.27876	0.431808	0.715295		psfHH103a2_33	299.378	123.917	142.716	179.942	hypothetical protein
XXX.36	XXX	23074	23205	1.25328	-0.296681	-1.22832	0.646142			psfHH103a2_34	0	3.96081	0	1.05229	hypothetical protein
XXX.35	XXX	23204	23755	884.613	0.163026	1.11963	0.72776	0.891407		psfHH103a2_35	1270.79	390.423	903.867	973.368	resolvase protein
XXX.37	XXX	23814	24053	596.402	-0.366524	-1.28924	0.444699	0.725459		psfHH103a2_36	1043.8	314.602	503.165	524.041	hypothetical protein
XXX.38	XXX	24125	24745	693.087	-1.01945	-2.02715	0.00879505	0.0616686		psfHH103a2_37	1272.58	609.4	468.401	421.968	putative partition protein
XXX.5	XXX	3016	4194	191.191	-0.00807613	-1.00561	0.979608	0.99459		psfHH103a2_4	200.181	183.329	193.947	187.308	hypothetical protein
XXX.6	XXX	4234	4362	107.499	0.375247	1.29706	0.273061	0.568219		psfHH103a2_5	84.8982	100.718	124.419	119.961	hypothetical protein
XXX.7	XXX	4534	5058	2480.04	-0.32428	-1.25204	0.272267	0.568175		psfHH103a2_6	2292.25	3240.51	2098.66	2288.73	conserved hypothetical protein
XXX.8	XXX	5570	5860	29.6155	0.935895	1.91308	0.0607616	0.234858		psfHH103a2_7	20.5543	18.6724	32.9344	46.3008	hypothetical protein
XXX.9	XXX	5857	6750	67.9922	-0.0832045	-1.05937	0.834739	0.938646		psfHH103a2_8	57.1946	82.6113	65.8689	66.2943	putative integrase
XXX.10	XXX	7019	7150	18.2332	-0.343259	-1.26862	0.573148	0.807925		psfHH103a2_9	14.2986	27.1599	14.6375	16.8366	hypothetical protein
HE616894_part_1.11	HE616894_part_1	11877	12659	48.963	0.0385829	1.0271	0.931478	0.978314		psfHH103d_10	59.8755	37.3448	43.9126	54.7191	hypothetical protein predicted by Glimmer/Critica
HE616897_part_2.7	HE616897_part_2	6936	8540	183.037	0.858356	1.81297	0.0188444	0.107832		psfHH103d_100	157.285	98.4545	247.008	229.399	hypothetical protein
HE616897_part_2.8	HE616897_part_2	7632	7793	0						psfHH103d_101	0	0	0	0	no similarity
HE616897_part_2.9	HE616897_part_2	8559	9797	117.948	0.761636	1.69541	0.0420245	0.185143		psfHH103d_102	105.452	67.3339	139.056	159.948	conserved hypothetical protein
HE616897_part_2.10	HE616897_part_2	9802	9936	1.84552	0.954658	1.93812	0.227589			psfHH103d_103	0	0.565831	3.65938	3.15687	hypothetical protein predicted by Glimmer/Critica
HE616896_part_3.2	HE616896_part_3	300	845	383.784	-0.0783204	-1.05579	0.8867	0.958897		psfHH103d_104	655.95	135.799	375.087	368.302	hypothetical protein
HE616896_part_3.3	HE616896_part_3	1054	1164	6.43547	0.875472	1.83461	0.274803			psfHH103d_105	5.36199	2.26332	5.48907	12.6275	hypothetical protein
HE616899.226	HE616899	245342	246052	1173.38	6.92286	121.336	8.52698e-89	1.27351e-85		SFHH103_05083	16.086	14.7116	2030.96	2631.78	regulatory protein, GntR family
HE616896_part_3.5	HE616896_part_3	2400	3098	19.3966	0.195463	1.14509	0.755945	0.90046		psfHH103d_107	13.405	21.5016	31.1047	11.5752	transposon-related
HE616896_part_3.6	HE616896_part_3	3374	3616	9.30832	-0.82805	-1.77528	0.298161			psfHH103d_108	3.57466	22.6332	3.65938	7.36603	hypothetical protein
HE616896_part_3.7	HE616896_part_3	3723	3902	5.18886	-0.0441407	-1.03107	0.956823			psfHH103d_109	6.25565	4.52665	3.65938	6.31374	hypothetical protein
HE616894_part_1.12	HE616894_part_1	12675	13694	265.412	0.309072	1.23891	0.390376	0.67951		psfHH103d_11	289.547	182.197	311.047	278.857	conserved hypothetical protein
HE616896_part_3.8	HE616896_part_3	3948	4397	6.7647	0.45942	1.37499	0.557117			psfHH103d_110	7.14932	3.39498	9.14845	7.36603	transposon-related
HE616896_part_3.9	HE616896_part_3	4378	4731	2.23024	0.330813	1.25772	0.691983			psfHH103d_111	0.893665	2.26332	3.65938	2.10458	transposon-related
HE616896_part_3.10	HE616896_part_3	4685	5725	23.2714	-0.0123269	-1.00858	0.982457	0.995999		psfHH103d_112	24.129	22.0674	31.1047	15.7844	transposon-related
HE616896_part_3.11	HE616896_part_3	5706	6839	257.945	0.00279835	1.00194	0.994428	0.998644		psfHH103d_113	342.274	173.71	257.986	257.811	transposon-related
HE616896_part_3.25	HE616896_part_3	17107	17796	2539.85	6.88181	117.932	3.36705e-123	2.01148e-119	nodB	psfHH103d_127	39.3213	34.5157	5026.16	5059.41	polysaccharide deacetylase
HE616896_part_3.13	HE616896_part_3	7612	7848	12.3144	0.870861	1.82875	0.236781	0.522869		psfHH103d_115	2.68099	12.4483	10.9781	23.1504	hypothetical protein
HE616896_part_3.222	HE616896_part_3	187038	187244	428.998	6.45061	87.4633	9.47131e-56	2.97798e-53		psfHH103d_321	4.46832	9.05329	876.422	826.048	hypothetical protein
HE616896_part_3.27	HE616896_part_3	19204	20235	1310.09	6.20424	73.7333	2.23583e-93	6.67844e-90	nodI	psfHH103d_129	33.9593	27.1599	2627.44	2551.8	Nod factor export ATP-binding protein NodI
HE616896_part_3.239	HE616896_part_3	204538	205032	3079.12	6.11635	69.3752	4.16957e-55	1.24545e-52	nopB	psfHH103d_337	40.2149	94.4937	6160.57	6021.2	Nodulation outer protein NopB
HE616896_part_3.223	HE616896_part_3	187083	187262	514.114	6.04757	66.1456	2.09819e-57	7.37328e-55		psfHH103d_322	8.04298	15.2774	1000.84	1032.3	hypothetical protein
HE616894_part_1.13	HE616894_part_1	13687	14280	450.988	0.109805	1.07908	0.75509	0.900229		psfHH103d_12	541.561	325.353	451.934	485.106	hypothetical protein predicted by Glimmer/Critica
HE616896_part_3.18	HE616896_part_3	10637	10765	8.64723	1.27071	2.4128	0.0843628			psfHH103d_120	3.57466	4.52665	12.8078	13.6798	hypothetical protein
HE616896_part_3.19	HE616896_part_3	11003	11746	27.2493	-0.192061	-1.14239	0.7265	0.89101		psfHH103d_121	20.5543	37.3448	31.1047	19.9935	conserved hypothetical protein
HE616896_part_3.20	HE616896_part_3	12534	12680	4.20663	0.482538	1.3972	0.563			psfHH103d_122	2.68099	3.39498	5.48907	5.26145	hypothetical protein
HE616896_part_3.21	HE616896_part_3	12739	13863	76.1277	-0.526422	-1.44035	0.198233	0.476836		psfHH103d_123	89.3665	93.3621	43.9126	77.8695	transposon-related
HE616896_part_3.22	HE616896_part_3	14158	15261	93.2479	-0.403758	-1.32295	0.267665	0.56304		psfHH103d_124	93.8348	119.956	75.0173	84.1832	transposon-related
HE616896_part_3.23	HE616896_part_3	15531	16154	36.5429	1.26708	2.40673	0.00632124	0.0473816	hemN	psfHH103d_125	18.767	21.5016	58.5501	47.3531	coproporphyrinogen III oxidase
HE616896_part_3.278	HE616896_part_3	236912	237436	1365.95	5.98051	63.1411	1.24288e-75	9.2812e-73		psfHH103d_373	27.7036	43.569	2881.76	2510.76	hypothetical protein
HE616896_part_3.237	HE616896_part_3	201606	203396	6743.85	5.93671	61.2531	4.95534e-47	1.05726e-44	nopX	psfHH103d_335	93.8348	234.254	13376.9	13270.4	Nodulation outer protein NopX
HE616890.356	HE616890	391374	391919	317.088	5.90142	59.7727	1.02886e-46	2.04881e-44	flgJ	SFHH103_00346	6.25565	9.05329	687.964	565.08	conserved hypothetical protein
HE616896_part_3.234	HE616896_part_3	199932	200993	531.386	5.84266	57.3872	7.10367e-51	1.92897e-48		psfHH103d_332	8.93665	18.6724	1150.88	947.061	conserved hypothetical protein
HE616894_part_1.14	HE616894_part_1	14597	15517	114.263	0.429979	1.34721	0.353799	0.645964		psfHH103d_13	138.518	53.7539	142.716	122.066	hypothetical protein predicted by Glimmer/Critica
HE616896_part_3.130	HE616896_part_3	106659	106796	397.446	5.84254	57.3826	1.33466e-44	2.49165e-42		psfHH103d_230	5.36199	14.1458	733.706	836.571	hypothetical protein
HE616896_part_3.236	HE616896_part_3	201420	201554	48.8188	5.74756	53.7262	5.07697e-18	3.52673e-16		psfHH103d_334	0.893665	0	85.9955	108.386	hypothetical protein
HE616896_part_3.224	HE616896_part_3	188413	189093	867.424	5.69451	51.7866	1.61174e-62	7.40656e-60	ttsI	psfHH103d_323	19.6606	34.5157	1703.44	1712.08	TtsI
HE616896_part_3.31	HE616896_part_3	25225	25641	37.6784	1.26227	2.39872	0.0303606	0.149772		psfHH103d_133	8.04298	31.6865	45.7423	65.242	transposon-related
HE616896_part_3.32	HE616896_part_3	25717	26598	13.8044	1.07066	2.1004	0.096767	0.318039		psfHH103d_134	6.25565	9.61912	18.2969	21.0458	reverse transcriptase
HE616896_part_3.33	HE616896_part_3	26559	27008	38.7718	1.18804	2.27843	0.00813687	0.0580068		psfHH103d_135	22.3416	22.6332	58.5501	51.5622	conserved hypothetical protein
HE616896_part_3.34	HE616896_part_3	26978	27406	31.0605	1.15752	2.23073	0.0173118	0.101096		psfHH103d_136	19.6606	16.9749	40.2532	47.3531	transposon-related protein
HE616896_part_3.35	HE616896_part_3	27443	27637	3.29178	0.13957	1.10158	0.869428			psfHH103d_137	2.68099	3.39498	1.82969	5.26145	hypothetical protein
HE616896_part_3.36	HE616896_part_3	27985	28218	85.6223	1.00079	2.00109	0.0240117	0.128306		psfHH103d_138	34.8529	74.6897	102.463	130.484	conserved hypothetical protein
HE616896_part_3.37	HE616896_part_3	28603	29727	83.8457	-0.220943	-1.1655	0.536119	0.786029		psfHH103d_139	87.5792	93.3621	78.6767	75.7649	transposon-related
HE616894_part_1.15	HE616894_part_1	15625	19065	348.203	0.271312	1.2069	0.517408	0.772942		psfHH103d_14	433.427	194.08	362.279	403.027	conserved hypothetical protein
HE616896_part_3.38	HE616896_part_3	30022	31125	95.9093	0.0308789	1.02163	0.938447	0.982107		psfHH103d_140	71.4932	117.127	109.781	85.2355	transposon-related
HE616896_part_3.39	HE616896_part_3	31600	32907	118.827	-0.0415778	-1.02924	0.960953	0.989153		psfHH103d_141	8.04298	236.517	117.1	113.647	putative cytochrome P450
HE616896_part_3.40	HE616896_part_3	33168	35549	75.8653	0.0755979	1.0538	0.928961	0.977504		psfHH103d_142	7.14932	136.931	87.8251	71.5557	Cytochrome P450 homolog
HE616896_part_3.41	HE616896_part_3	35577	37235	57.2406	0.00807902	1.00562	0.988982	0.997687		psfHH103d_143	19.6606	93.9279	58.5501	56.8237	conserved uncharacterized protein
HE616896_part_3.42	HE616896_part_3	37232	38134	17.9767	-0.469659	-1.38478	0.492567	0.759306		psfHH103d_144	10.724	32.8182	7.31876	21.0458	terpene cyclase-like protein
HE616896_part_3.43	HE616896_part_3	38220	39269	15.7308	-1.45791	-2.74709	0.076786	0.276171		psfHH103d_145	0.893665	52.0564	3.65938	6.31374	isopentenyl-diphosphate delta-isomerase
HE616896_part_3.44	HE616896_part_3	39322	39438	0						psfHH103d_146	0	0	0	0	hypothetical protein
HE616896_part_3.45	HE616896_part_3	39412	39510	0.565831	-0.255776	-1.19398	0.627114			psfHH103d_147	0	2.26332	0	0	hypothetical protein predicted by Glimmer/Critica
HE616896_part_3.46	HE616896_part_3	39646	39867	5.65026	0.527327	1.44126	0.514371			psfHH103d_148	5.36199	2.82915	9.14845	5.26145	Putative integrase/recombinase
HE616896_part_3.47	HE616896_part_3	39898	40038	0						psfHH103d_149	0	0	0	0	hypothetical protein
HE616894_part_1.16	HE616894_part_1	19062	20801	44.0743	0.0966953	1.06932	0.834195	0.938646		psfHH103d_15	53.6199	31.6865	45.7423	45.2485	hypothetical protein
HE616896_part_3.48	HE616896_part_3	40044	40559	4.71959	-0.509787	-1.42384	0.540056			psfHH103d_150	3.57466	8.48746	3.65938	3.15687	putative integrase/recombinase
HE616896_part_3.49	HE616896_part_3	40556	41557	96.4718	0.720421	1.64766	0.159803	0.425428		psfHH103d_151	109.027	32.2523	129.908	114.7	putative integrase/recombinase
HE616896_part_3.50	HE616896_part_3	41682	41804	1.28633	0.0646388	1.04582	0.927688			psfHH103d_152	0	2.26332	1.82969	1.05229	transposon-related
HE616896_part_3.51	HE616896_part_3	42287	43411	89.3242	-0.0914636	-1.06545	0.797912	0.921187		psfHH103d_153	86.6855	97.3229	93.3142	79.9741	transposon-related
HE616896_part_3.52	HE616896_part_3	43706	44809	115.201	0.378644	1.30012	0.277595	0.572142		psfHH103d_154	101.878	97.8887	111.611	149.425	transposon-related
HE616896_part_3.129	HE616896_part_3	105937	106257	299.23	5.62272	49.2729	3.7859e-47	8.37666e-45		psfHH103d_229	9.83031	9.05329	570.863	607.171	Putative iron-sulfur cluster assembly accessory protein
HE616896_part_3.54	HE616896_part_3	45891	46676	21.1533	0.79617	1.73649	0.173431	0.446007		psfHH103d_156	12.5113	16.9749	18.2969	36.8302	hypothetical protein
HE616896_part_3.55	HE616896_part_3	46673	47077	9.08748	0.73333	1.66247	0.313443			psfHH103d_157	7.14932	5.09248	14.6375	9.47061	hypothetical protein
HE616896_part_3.56	HE616896_part_3	47753	48577	347.609	1.08866	2.12677	0.00026516	0.00366682	bglA	psfHH103d_158	230.566	207.094	459.252	493.524	glycoside hydrolase family 16
HE616896_part_3.57	HE616896_part_3	48844	49947	104.7	0.0508207	1.03585	0.897015	0.963461		psfHH103d_159	76.8552	128.444	98.8033	114.7	transposon-related
HE616894_part_1.17	HE616894_part_1	20798	21943	32.1896	0.0880762	1.06295	0.855258	0.948276		psfHH103d_16	33.0656	28.8574	38.4235	28.4118	hypothetical protein
HE616896_part_3.277	HE616896_part_3	236037	236882	341.63	5.60593	48.7028	1.6574e-47	3.96052e-45		psfHH103d_372	8.93665	12.4483	726.387	618.747	squalene/phytoene synthase
HE616896_part_3.188	HE616896_part_3	160452	164408	2815.31	5.58993	48.1655	2.92002e-28	3.63421e-26	nopD	psfHH103d_287	26.8099	121.654	5774.5	5338.27	NopD
HE616896_part_3.60	HE616896_part_3	51925	52305	19.0355	1.01571	2.0219	0.0936071	0.311017		psfHH103d_162	16.086	7.3558	27.4454	25.255	hypothetical protein
HE616896_part_3.61	HE616896_part_3	52433	53470	42.9532	0.945466	1.92581	0.0419918	0.185143		psfHH103d_163	23.2353	33.384	45.7423	69.4512	transposon-related
HE616896_part_3.62	HE616896_part_3	53623	54027	11.9324	1.10973	2.15805	0.096453	0.317297		psfHH103d_164	7.14932	6.22414	16.4672	17.8889	transposon-related
HE616896_part_3.59	HE616896_part_3	51221	51730	932.05	5.51859	45.8418	3.7671e-76	3.21495e-73		psfHH103d_161	38.4276	32.2523	1829.69	1827.83	conserved hypothetical protein
HE616896_part_3.64	HE616896_part_3	54827	56815	181.989	0.715096	1.64159	0.0402137	0.18013		psfHH103d_166	110.814	160.13	236.03	220.981	FAD-binding monoxygenase
HE616896_part_3.65	HE616896_part_3	57749	57955	2.19716	0.681736	1.60407	0.399358			psfHH103d_167	0	1.69749	1.82969	5.26145	hypothetical protein
HE616896_part_3.66	HE616896_part_3	57995	59017	79.4802	0.38518	1.30602	0.289864	0.584439		psfHH103d_168	73.2805	63.9389	85.9955	94.7061	transposon-related
HE616896_part_3.67	HE616896_part_3	59170	59433	88.5492	1.57458	2.9785	8.14212e-05	0.00137404		psfHH103d_169	52.7262	32.2523	148.205	121.013	hypothetical protein
HE616894_part_1.18	HE616894_part_1	21950	24700	292.788	-0.288852	-1.22167	0.383615	0.67513		psfHH103d_17	375.339	271.599	257.986	266.229	DNA helicase IV-like protein
HE616896_part_3.68	HE616896_part_3	59425	59709	108.928	1.29748	2.45799	0.00460075	0.0374453		psfHH103d_170	84.0045	35.6473	186.628	129.432	hypothetical protein
HE616896_part_3.69	HE616896_part_3	59706	60359	723.163	1.42679	2.68848	0.00039207	0.00508075		psfHH103d_171	514.751	234.82	1207.6	935.486	hypothetical protein
HE616896_part_3.70	HE616896_part_3	60137	60853	1069.35	0.891319	1.85487	0.0392412	0.177972		psfHH103d_172	1061.67	392.687	1507.67	1315.36	hypothetical protein
HE616896_part_3.71	HE616896_part_3	61171	61332	4.84257	-0.0892311	-1.0638	0.916096			psfHH103d_173	0.893665	9.05329	7.31876	2.10458	hypothetical protein
HE616896_part_3.72	HE616896_part_3	61380	61670	29.2202	0.794749	1.73477	0.113374	0.350112		psfHH103d_174	22.3416	19.2382	31.1047	44.1962	hypothetical protein
HE616896_part_3.73	HE616896_part_3	61700	62353	79.1879	0.637313	1.55543	0.156544	0.421337		psfHH103d_175	84.0045	37.9107	96.9736	97.863	conserved hypothetical protein
HE616896_part_3.74	HE616896_part_3	62308	63945	170.371	-0.00512417	-1.00356	0.988329	0.997687		psfHH103d_176	197.5	143.721	186.628	153.634	conserved hypothetical protein
HE616896_part_3.75	HE616896_part_3	63991	64338	5.68599	-0.867276	-1.82422	0.292615			psfHH103d_177	7.14932	9.05329	5.48907	1.05229	transposon-related
HE616896_part_3.76	HE616896_part_3	64335	64727	18.4474	-0.338813	-1.26472	0.58032	0.813428		psfHH103d_178	16.9796	24.3307	21.9563	10.5229	transposon-related
HE616896_part_3.77	HE616896_part_3	64777	64944	2.23024	0.330813	1.25772	0.691983			psfHH103d_179	0.893665	2.26332	3.65938	2.10458	hypothetical protein
HE616896_part_3.78	HE616896_part_3	65073	65438	74.766	0.417786	1.33588	0.317344	0.610372		psfHH103d_179_5	80.4298	46.3981	93.3142	78.9218	gene fragment
HE616894_part_1.19	HE616894_part_1	24726	25859	99.703	-0.321658	-1.24977	0.424754	0.708578		psfHH103d_18	140.305	82.6113	96.9736	78.9218	conserved hypothetical protein
HE616894_part_1.20	HE616894_part_1	26257	26736	42.6004	-0.2417	-1.18238	0.578553	0.812218		psfHH103d_18_5	45.5769	46.9639	42.0829	35.7779
HE616896_part_3.79	HE616896_part_3	65383	65787	70.4972	0.475602	1.3905	0.200327	0.479014		psfHH103d_180	59.8755	57.1489	78.6767	86.2878	gen fragment
HE616896_part_3.80	HE616896_part_3	66044	66913	33.1889	-1.27062	-2.41265	0.0222579	0.121057		psfHH103d_181	59.8755	38.4765	9.14845	25.255	putative integrase/recombinase
HE616896_part_3.81	HE616896_part_3	66923	68098	15.3593	-1.38328	-2.6086	0.0922993	0.308042		psfHH103d_182	0.893665	49.7931	5.48907	5.26145	transposon-related
HE616896_part_3.82	HE616896_part_3	68455	68745	6.60219	-0.836316	-1.78549	0.324831			psfHH103d_183	0	20.3699	1.82969	4.20916	transposon-related
HE616896_part_3.83	HE616896_part_3	69144	69533	6.31665	-0.402088	-1.32142	0.635976			psfHH103d_184	0	15.8433	7.31876	2.10458	transposon-related
HE616896_part_3.84	HE616896_part_3	69496	70098	5.2101	-1.39911	-2.63738	0.0977175			psfHH103d_185	2.68099	15.2774	1.82969	1.05229	transposon-related
HE616896_part_3.85	HE616896_part_3	70099	70194	0						psfHH103d_186	0	0	0	0	hypothetical protein
HE616896_part_3.86	HE616896_part_3	70162	72273	77.8095	0.279391	1.21368	0.468729	0.741968		psfHH103d_187	58.0882	80.9138	93.3142	78.9218	conserved hypothetical protein
HE616896_part_3.87	HE616896_part_3	72322	74112	34.9195	-0.0864585	-1.06176	0.853903	0.947839		psfHH103d_188	31.2783	40.7398	32.9344	34.7256	conserved hypothetical protein
HE616896_part_3.88	HE616896_part_3	74165	74563	6.76609	0.138891	1.10106	0.863783			psfHH103d_189	5.36199	6.78997	12.8078	2.10458	hypothetical protein
HE616894_part_1.21	HE616894_part_1	26718	27290	22.0801	-0.587222	-1.50235	0.295071	0.590467		psfHH103d_19	32.1719	22.0674	18.2969	15.7844	DNA polymerase III subunit epsilon
HE616896_part_3.89	HE616896_part_3	74577	74816	0.282915	-0.137216	-1.09978	0.792144			psfHH103d_190	0	1.13166	0	0	hypothetical protein
HE616896_part_3.90	HE616896_part_3	74800	75714	10.7612	-0.249406	-1.18872	0.72111			psfHH103d_191	8.93665	14.7116	10.9781	8.41832	transposon-related
HE616896_part_3.91	HE616896_part_3	75924	76085	4.71299	-0.383877	-1.30484	0.64436			psfHH103d_192	4.46832	6.78997	5.48907	2.10458	hypothetical protein
HE616896_part_3.92	HE616896_part_3	76578	77498	44.8331	0.546541	1.46058	0.208542	0.488327		psfHH103d_193	32.1719	39.6081	47.572	59.9805	transposon-related
HE616896_part_3.93	HE616896_part_3	77495	78862	11.4579	-0.605409	-1.52141	0.414031	0.701151		psfHH103d_194	8.04298	21.5016	3.65938	12.6275	transposon-related
HE616896_part_3.94	HE616896_part_3	78905	79201	12.2219	1.28971	2.44478	0.0554952	0.221019		psfHH103d_195	5.36199	6.78997	14.6375	22.0981	hypothetical protein
HE616896_part_3.95	HE616896_part_3	79201	80823	182.751	-0.29121	-1.22367	0.378988	0.671036		psfHH103d_196	216.267	188.422	146.375	179.942	transposon-related
HE616896_part_3.96	HE616896_part_3	80888	81235	11.5927	0.153942	1.11261	0.818523	0.930945		psfHH103d_197	9.83031	11.8824	10.9781	13.6798	transposon-related
HE616896_part_3.97	HE616896_part_3	81232	81600	31.912	0.75199	1.68411	0.142517	0.399224		psfHH103d_197_5	19.6606	25.4624	53.061	29.4641	transposase IS3/IS911 family protein
HE616896_part_3.98	HE616896_part_3	81696	81827	2.23949	-0.447126	-1.36332	0.59264			psfHH103d_198	2.68099	3.39498	1.82969	1.05229	hypothetical protein
HE616896_part_3.99	HE616896_part_3	81801	81911	0.40453	0.119283	1.08619	0.818911			psfHH103d_199	0	0.565831	0	1.05229	hypothetical protein
HE616894_part_1.3	HE616894_part_1	1263	2249	218.721	-0.474986	-1.3899	0.137697	0.3915	repB	psfHH103d_2	271.674	240.478	170.161	192.569	plasmid partitioning protein RepB
HE616894_part_1.22	HE616894_part_1	27307	27708	16.8118	1.14391	2.20979	0.0658797	0.247214		psfHH103d_20	10.724	8.48746	16.4672	31.5687	hypothetical protein
HE616896_part_3.100	HE616896_part_3	82391	82681	102.402	0.747117	1.67844	0.129721	0.379693		psfHH103d_200	111.708	36.779	139.056	122.066	VirK-like protein
HE616896_part_3.101	HE616896_part_3	82813	84228	74.7013	0.710188	1.63602	0.0525513	0.214881		psfHH103d_201	53.6199	57.7147	96.9736	90.497	conserved hypothetical protein
HE616896_part_3.240	HE616896_part_3	205042	205911	1692.63	5.49629	45.1385	2.81147e-84	3.35914e-81	rhcJ	psfHH103d_338	60.7692	70.163	3518.5	3121.09	RhcJ
HE616896_part_3.103	HE616896_part_3	85341	85718	36.5945	0.471363	1.38642	0.341981	0.635259		psfHH103d_203	20.5543	39.0423	45.7423	41.0393	conserved hypothetical protein
HE616896_part_3.104	HE616896_part_3	85747	85845	2.44039	1.23937	2.36095	0.130899			psfHH103d_204	0	0.565831	1.82969	7.36603	hypothetical protein
HE616896_part_3.105	HE616896_part_3	85945	86352	88.8069	1.43987	2.71297	0.00266811	0.0242607		psfHH103d_205	66.1312	23.7649	139.056	126.275	hypothetical protein
HE616896_part_3.106	HE616896_part_3	86358	86810	112.521	1.40088	2.64062	6.43784e-05	0.00111382	nifW	psfHH103d_206	67.9185	52.0564	170.161	159.948	Nitrogenase-stabilizing/protective protein nifW
HE616896_part_3.107	HE616896_part_3	86974	88137	323.704	1.25386	2.38479	4.2664e-05	0.000779433	nifS	psfHH103d_207	200.181	174.842	433.637	486.158	nitrogenase cofactor synthesis protein nifS
HE616896_part_3.4	HE616896_part_3	1360	2193	2099.18	5.47515	44.482	7.80569e-93	1.55437e-89		psfHH103d_106	84.8982	82.6113	4067.4	4161.81	hypothetical protein
HE616896_part_3.109	HE616896_part_3	91327	91698	8.7623	-0.0181657	-1.01267	0.980801			psfHH103d_209	4.46832	13.0141	9.14845	8.41832	hypothetical protein
HE616894_part_1.23	HE616894_part_1	27771	28112	0.789247	-0.321041	-1.24923	0.556978			psfHH103d_21	0.893665	2.26332	0	0	conserved hypothetical protein
HE616896_part_3.110	HE616896_part_3	91698	91811	0.526145	0.345886	1.27093	0.507889			psfHH103d_210	0	0	0	2.10458	hypothetical protein
HE616896_part_3.111	HE616896_part_3	91996	92205	2.90974	-0.740466	-1.67072	0.382659			psfHH103d_211	5.36199	3.39498	1.82969	1.05229	conserved hypothetical protein
HE616896_part_3.112	HE616896_part_3	92237	93259	41.5559	-0.268377	-1.20445	0.547567	0.792434		psfHH103d_212	45.5769	46.3981	31.1047	43.1439	transposon-related
HE616896_part_3.113	HE616896_part_3	93874	94098	46.3481	0.555435	1.46961	0.210155	0.489651		psfHH103d_213	33.9593	40.174	43.9126	67.3466	hypothetical protein
HE616896_part_3.243	HE616896_part_3	207171	208526	2142.47	5.46038	44.0288	9.64531e-45	1.85874e-42	rhcN	psfHH103d_341	45.5769	105.81	4334.54	4083.94	ATPase RhcN for type III secretion
HE616896_part_3.115	HE616896_part_3	95799	96194	7.12829	0.848066	1.80009	0.277123			psfHH103d_215	2.68099	5.65831	12.8078	7.36603	hypothetical protein
HE616896_part_3.116	HE616896_part_3	95820	96200	0						psfHH103d_216	0	0	0	0	hypothetical membrane protein
HE616896_part_3.117	HE616896_part_3	96178	96600	14.9413	0.70853	1.63414	0.250327	0.541946		psfHH103d_217	10.724	10.7508	18.2969	19.9935	conserved hypothetical protein
HE616896_part_3.118	HE616896_part_3	96913	97071	32.4632	0.595412	1.5109	0.212845	0.494377		psfHH103d_218	28.5973	22.0674	40.2532	38.9347	hypothetical protein
HE616896_part_3.119	HE616896_part_3	97483	97713	28.2725	0.99035	1.98667	0.0799982	0.282811	fixU	psfHH103d_219	9.83031	24.8966	45.7423	32.621	NifT/FixU family protein, nitrogen fixation
HE616894_part_1.24	HE616894_part_1	28109	28273	2.85158	0.454916	1.3707	0.591552			psfHH103d_22	2.68099	1.13166	5.48907	2.10458	hypothetical protein
HE616896_part_3.120	HE616896_part_3	97710	98033	91.6835	1.51733	2.8626	9.34247e-05	0.0015333	nifZ	psfHH103d_220	56.3009	35.0815	135.397	139.955	NifZ protein
HE616890.357	HE616890	391991	392359	98.2697	5.45455	43.8513	2.48417e-27	2.85393e-25		SFHH103_00347	2.68099	2.82915	193.947	193.621	conserved hypothetical protein
HE616896_part_3.122	HE616896_part_3	98343	99824	185.591	1.22306	2.33441	0.00547626	0.0427649	nifB	psfHH103d_222	61.6629	149.945	263.475	267.282	NifB, FeMo cofactor biosynthesis protein
HE616896_part_3.123	HE616896_part_3	100049	101719	979.464	0.770511	1.70587	0.0333509	0.158882	nifA	psfHH103d_223	937.454	487.18	1209.43	1283.79	Nif-specific regulatory protein NifA
HE616896_part_3.209	HE616896_part_3	178361	178552	63.9412	5.43879	43.375	5.127e-21	4.19572e-19		psfHH103d_308	1.78733	1.13166	117.1	135.745	conserved hypothetical protein
HE616896_part_3.26	HE616896_part_3	17811	19052	2363.97	5.35552	40.9422	8.22481e-75	5.45945e-72	nodC	psfHH103d_128	117.07	84.8746	4629.12	4624.82	N-acetylglucosaminyltransferase
HE616896_part_3.30	HE616896_part_3	23353	24078	1653.97	5.31778	39.8851	4.42615e-73	2.64418e-70	noeI	psfHH103d_132	84.0045	61.1097	3220.26	3250.52	nodulation protein NoeI
HE616896_part_3.235	HE616896_part_3	200993	201421	222.579	5.17317	36.0811	1.60805e-38	2.82544e-36		psfHH103d_333	8.04298	10.7508	453.763	417.759	conserved hypothetical protein
HE616896_part_3.245	HE616896_part_3	208992	210140	754.147	5.05163	33.1658	3.88715e-48	9.67576e-46	rhcQ	psfHH103d_343	26.8099	47.5298	1540.6	1401.65	component RhcQ of type III secretion apparatus
HE616896_part_3.210	HE616896_part_3	178424	178564	565.728	5.04648	33.0476	1.07121e-57	4.26626e-55		psfHH103d_309	30.3846	28.2915	1066.71	1137.53	hypothetical protein
HE616894_part_1.25	HE616894_part_1	28572	31502	44.7659	-0.158944	-1.11647	0.713182	0.882815		psfHH103d_23	42.8959	51.4906	45.7423	38.9347	putative DEAD-like helicase
HE616896_part_3.247	HE616896_part_3	210798	211076	53.9839	5.03481	32.7816	1.22615e-18	8.72029e-17	rhcS	psfHH103d_345	1.78733	1.69749	98.8033	113.647	RhcS
HE616896_part_3.28	HE616896_part_3	20239	21027	747.129	4.92735	30.4285	3.29651e-62	1.40667e-59	nodJ	psfHH103d_130	42.8959	42.4373	1520.47	1382.71	ABC-transporter permease NodJ
HE616896_part_3.211	HE616896_part_3	178952	179245	402.368	4.87633	29.3711	6.60864e-34	9.87e-32		psfHH103d_310	30.3846	13.5799	779.448	786.061	hypothetical protein
HE616896_part_3.133	HE616896_part_3	108826	110340	39.528	1.47149	2.77309	0.00236471	0.0220581	dctA	psfHH103d_233	13.405	24.8966	64.0392	55.7714	DctA, C4-dicarboxylate transport protein
HE616896_part_3.134	HE616896_part_3	110361	111581	100.904	0.937839	1.91566	0.0108965	0.0722579		psfHH103d_234	55.4072	79.2163	142.716	126.275	cytochrome P450
HE616896_part_3.135	HE616896_part_3	111657	112232	42.2951	1.5147	2.85739	0.00131418	0.0134896		psfHH103d_235	18.767	21.5016	80.5064	48.4053	conserved hypothetical protein
HE616896_part_3.136	HE616896_part_3	112235	113941	162.29	1.44945	2.73103	2.09737e-05	0.000419052		psfHH103d_236	95.6221	73.558	223.222	256.759	short chain dehydrogenase
HE616896_part_3.137	HE616896_part_3	114079	115134	743.281	0.259407	1.19699	0.542714	0.789389		psfHH103d_237	966.945	377.409	841.658	787.113	Luciferase-like monooxygenase
HE616897_part_4.19	HE616897_part_4	13162	13971	808.748	4.85986	29.0379	5.50065e-64	2.73841e-61		psfHH103d_448	50.0452	47.5298	1586.34	1551.08	hypothetical protein
HE616896_part_3.139	HE616896_part_3	116723	118237	65.2688	0.865214	1.82161	0.119823	0.361988	nifD	psfHH103d_239	16.9796	70.163	75.0173	98.9153	nitrogenase molybdenum-iron protein alpha chain
HE616894_part_1.26	HE616894_part_1	31786	32376	217.912	-0.639343	-1.55762	0.153737	0.416707		psfHH103d_24	382.489	156.169	171.991	161	conserved hypothetical protein
HE616896_part_3.140	HE616896_part_3	118333	119874	73.9334	0.937324	1.91497	0.0459812	0.197053	nifK	psfHH103d_240	27.7036	69.0313	104.292	94.7061	nitrogenase molybdenum-iron protein beta chain
HE616896_part_3.141	HE616896_part_3	119929	121419	44.611	1.53571	2.89932	0.00141829	0.0143123	nifE	psfHH103d_241	14.2986	27.7257	58.5501	77.8695	NifE, Fe-Mo cofactor biosynthesis
HE616896_part_3.251	HE616896_part_3	213733	214545	2963.22	4.81428	28.1347	1.03589e-21	8.73065e-20	nopP	psfHH103d_349	54.5136	230.293	5867.82	5700.26	NopP
HE616896_part_3.241	HE616896_part_3	205920	206546	627.846	4.77124	27.3077	2.55393e-37	4.23811e-35	nolU	psfHH103d_339	24.129	49.2273	1282.61	1155.41	NolU
HE616896_part_3.144	HE616896_part_3	124165	124662	209.39	1.1284	2.18617	0.0009925	0.0108197		psfHH103d_244	150.136	106.942	303.729	276.752	conserved hypothetical protein
HE616896_part_3.145	HE616896_part_3	124399	124641	0						psfHH103d_245	0	0	0	0	hypothetical protein
HE616896_part_3.242	HE616896_part_3	206548	207174	1263.29	4.73061	26.5495	8.79478e-25	9.38214e-23	rhcL	psfHH103d_340	31.2783	106.376	2645.73	2269.79	RhcL
HE616890.862	HE616890	926435	926995	473.796	4.69859	25.9667	3.39808e-36	5.34215e-34		SFHH103_00844	39.3213	20.9357	856.295	978.63	conserved hypothetical protein
HE616896_part_3.148	HE616896_part_3	126300	127322	86.6165	0.489637	1.40409	0.168625	0.437759		psfHH103d_248	68.8122	74.1238	95.1439	108.386
HE616896_part_3.149	HE616896_part_3	127475	127675	7.38205	0.159274	1.11673	0.837067			psfHH103d_249	9.83031	3.96081	7.31876	8.41832	hypothetical protein
HE616894_part_1.27	HE616894_part_1	32434	32931	102.155	1.14983	2.21888	0.0264834	0.138055		psfHH103d_25	93.8348	26.0282	137.227	151.53	conserved hypothetical protein
HE616896_part_3.150	HE616896_part_3	127756	127980	6.49633	1.08557	2.12221	0.171558			psfHH103d_250	1.78733	4.52665	9.14845	10.5229	hypothetical protein
HE616896_part_3.207	HE616896_part_3	177561	178049	8635.2	4.66786	25.4195	6.98585e-67	3.79395e-64		psfHH103d_306	657.737	546.027	16666.7	16670.4	conserved hypothetical protein
HE616896_part_3.246	HE616896_part_3	210133	210801	372.256	4.58662	24.0276	1.86038e-41	3.36785e-39	rhcR	psfHH103d_344	23.2353	28.2915	762.981	674.518	RhcR
HE616896_part_3.208	HE616896_part_3	178220	178345	438.058	4.48492	22.3922	4.48737e-33	6.23432e-31		psfHH103d_307	42.0023	22.6332	898.378	789.218	hypothetical protein
HE616896_part_3.154	HE616896_part_3	132353	132487	8.9698	1.26161	2.39764	0.0881005			psfHH103d_254	2.68099	5.65831	12.8078	14.7321	hypothetical protein
HE616896_part_3.225	HE616896_part_3	189273	190544	670.498	4.45486	21.9304	1.06111e-50	2.75611e-48	rhcC2	psfHH103d_324	49.1516	56.5831	1224.06	1352.19	outer membrane protein RhcC2
HE616890.2243	HE616890	2348081	2351065	583.794	4.41676	21.3588	1.5741e-27	1.84386e-25		SFHH103_02192	25.0226	59.9781	1041.09	1209.08	RTX toxins and related Ca2+-binding proteins
HE616896_part_3.189	HE616896_part_3	164532	164639	35.0516	4.40942	21.2505	1.07761e-12	5.45562e-11		psfHH103d_288	0	2.82915	73.1876	64.1897	hypothetical protein
HE616896_part_3.158	HE616896_part_3	135886	136914	1376.75	0.744405	1.67528	0.0994196	0.323237		psfHH103d_258	1507.61	496.799	1824.2	1678.4	Putative monooxygenase
HE616896_part_3.244	HE616896_part_3	208502	209038	947.762	4.38232	20.855	1.05257e-25	1.18643e-23		psfHH103d_342	38.4276	101.85	1937.64	1713.13	conserved hypothetical protein
HE616894_part_1.28	HE616894_part_1	32928	34019	44.9918	0.641904	1.56039	0.129677	0.379693		psfHH103d_26	34.8529	33.9498	58.5501	52.6145	DNA polymerase IV
HE616896_part_3.160	HE616896_part_3	137594	138718	90.3619	-0.135957	-1.09882	0.703477	0.87773		psfHH103d_260	86.6855	102.981	82.3361	89.4447	transposon-related
HE616896_part_3.161	HE616896_part_3	139013	140116	87.2405	-0.0470319	-1.03314	0.904969	0.966925		psfHH103d_261	76.8552	101.284	67.6986	103.124	transposon-related
HE616896_part_3.162	HE616896_part_3	140732	140998	9.92704	-0.432251	-1.34934	0.568235			psfHH103d_262	5.36199	18.1066	10.9781	5.26145	transposon-related
HE616896_part_3.163	HE616896_part_3	140992	141828	23.8372	0.295632	1.22742	0.614873	0.831993		psfHH103d_263	12.5113	28.8574	32.9344	21.0458	transposon-related
HE616896_part_3.165	HE616896_part_3	142437	142694	119.648	0.0159483	1.01112	0.96509	0.990457		psfHH103d_264	134.943	104.113	100.633	138.902	conserved hypothetical protein
HE616896_part_3.166	HE616896_part_3	143157	144632	31.5324	-0.063212	-1.04479	0.907606	0.967703		psfHH103d_265	30.3846	35.0815	16.4672	44.1962	transposon-related
HE616896_part_3.167	HE616896_part_3	144981	145205	75.6103	0.923274	1.89641	0.105243	0.333716		psfHH103d_266	81.3235	17.5408	87.8251	115.752	hypothetical protein
HE616896_part_3.168	HE616896_part_3	145202	145321	9.50118	1.49677	2.82209	0.0682682			psfHH103d_267	6.25565	0	12.8078	18.9412	hypothetical protein
HE616896_part_3.169	HE616896_part_3	145440	145937	107.053	0.540434	1.45441	0.147493	0.406985		psfHH103d_268	103.665	69.5972	117.1	137.85	hypothetical protein
HE616896_part_3.170	HE616896_part_3	146040	146228	29.6036	1.0899	2.12859	0.0268354	0.139265		psfHH103d_269	19.6606	16.4091	40.2532	42.0916	hypothetical protein
HE616894_part_1.29	HE616894_part_1	34065	34202	6.18429	0.00249468	1.00173	0.997556			psfHH103d_27	9.83031	2.82915	3.65938	8.41832	hypothetical protein
HE616896_part_3.171	HE616896_part_3	146426	146569	114.16	0.835801	1.78485	0.154136	0.417411		psfHH103d_270	132.262	22.6332	162.842	138.902	hypothetical protein
HE616896_part_3.172	HE616896_part_3	147569	147991	97.2572	0.996837	1.99562	0.015644	0.0939267		psfHH103d_271	82.2172	44.1348	142.716	119.961	transposon-related
HE616896_part_3.173	HE616896_part_3	148051	148629	16.578	0.374228	1.29615	0.565889	0.805114		psfHH103d_272	7.14932	20.3699	21.9563	16.8366	hypothetical protein
HE616896_part_3.226	HE616896_part_3	190554	191120	104.456	4.34865	20.3739	3.61863e-22	3.17907e-20		psfHH103d_325	4.46832	10.185	181.139	222.033	conserved hypothetical protein
HE616896_part_3.29	HE616896_part_3	21393	23186	1696.39	4.34708	20.3517	2.75099e-56	9.13024e-54	nolO'	psfHH103d_131	163.541	130.707	3216.6	3274.73	Carbamoyl transferase, NodU family, truncated
HE616896_part_3.193	HE616896_part_3	166144	166950	2540.54	4.33283	20.1517	1.88862e-36	3.04936e-34	gunA	psfHH103d_292	150.136	271.033	4938.33	4802.65	glycosyl hydrolase
HE616896_part_3.177	HE616896_part_3	150972	151943	15.211	0.133446	1.09691	0.829775	0.936535		psfHH103d_276	11.6176	16.9749	16.4672	15.7844	transposon-related
HE616896_part_3.178	HE616896_part_3	151977	152207	0.828903	-0.113627	-1.08195	0.836673			psfHH103d_277	0	2.26332	0	1.05229	hypothetical protein
HE616896_part_3.179	HE616896_part_3	152360	153382	81.3456	0.0873199	1.06239	0.809916	0.927775		psfHH103d_278	82.2172	75.8213	76.847	90.497	transposon-related
HE616896_part_3.180	HE616896_part_3	153535	154665	17.3619	-0.00727536	-1.00506	0.99065	0.997687		psfHH103d_279	11.6176	23.1991	14.6375	19.9935	transposon-related
HE616894_part_1.30	HE616894_part_1	34386	34481	1.753	-0.458209	-1.37383	0.55602			psfHH103d_28	1.78733	3.39498	1.82969	0	hypothetical protein
HE616896_part_3.181	HE616896_part_3	154762	155037	4.04932	0.308535	1.23845	0.715935			psfHH103d_280	0	6.22414	3.65938	6.31374	transposon-related
HE616896_part_3.182	HE616896_part_3	155297	156268	28.8408	-0.0112637	-1.00784	0.982924	0.996097		psfHH103d_281	25.0226	33.384	20.1266	36.8302	transposon-related
HE616896_part_3.183	HE616896_part_3	156367	157287	39.6232	0.881268	1.84199	0.0492612	0.206146		psfHH103d_282	25.9163	27.7257	58.5501	46.3008	transposon-related
HE616896_part_3.184	HE616896_part_3	157284	158798	14.0041	-0.336428	-1.26263	0.622373	0.836458		psfHH103d_283	8.93665	23.1991	9.14845	14.7321	transposon-related
HE616896_part_3.185	HE616896_part_3	158772	158882	0.565831	-0.255776	-1.19398	0.627114			psfHH103d_284	0	2.26332	0	0	hypothetical protein
HE616896_part_3.186	HE616896_part_3	159075	159395	4.17096	-0.102695	-1.07378	0.903602			psfHH103d_285	0.893665	7.92163	3.65938	4.20916	transposon-related
HE616896_part_3.187	HE616896_part_3	159485	159670	3.73337	0.383837	1.30481	0.650279			psfHH103d_286	2.68099	2.82915	7.31876	2.10458	hypothetical protein
HE616896_part_3.248	HE616896_part_3	211085	211903	208.824	4.32279	20.0119	3.77204e-31	5.1214e-29	rhcT	psfHH103d_346	14.2986	19.2382	420.829	380.929	RhcT
HE616896_part_3.233	HE616896_part_3	199642	199917	25.4406	4.28755	19.529	9.91689e-11	4.26212e-09		psfHH103d_331	1.78733	0.565831	45.7423	53.6668	conserved hypothetical protein
HE616896_part_3.286	HE616896_part_3	242391	243446	2302.53	4.28491	19.4934	3.19787e-51	9.09716e-49	noeL	psfHH103d_380	176.052	235.951	4455.3	4342.8	nodulation protein NoeL
HE616894_part_1.31	HE616894_part_1	34462	35223	30.3997	-0.312948	-1.24224	0.563575	0.803532		psfHH103d_29	21.448	46.3981	27.4454	26.3073	conserved hypothetical protein
HE616896_part_3.191	HE616896_part_3	164993	165253	2.71149	0.666113	1.58679	0.39494			psfHH103d_290	0	1.69749	9.14845	0	conserved hypothetical protein
HE616896_part_3.192	HE616896_part_3	165847	165963	9.19985	0.606636	1.5227	0.412847			psfHH103d_291	3.57466	9.61912	10.9781	12.6275	hypothetical protein predicted by Glimmer/Critica
HE616896_part_3.128	HE616896_part_3	105589	105912	90.0213	4.20561	18.4508	3.61523e-20	2.84176e-18		psfHH103d_228	7.14932	7.3558	137.227	208.353	hypothetical protein
HE616896_part_3.249	HE616896_part_3	211900	212937	259.028	4.13701	17.594	1.04838e-24	1.09878e-22	rhcU	psfHH103d_347	15.1923	30.5549	545.248	445.119	RhcU
HE616896_part_3.176	HE616896_part_3	149913	150884	440.274	4.06218	16.7046	1.05831e-35	1.62112e-33		psfHH103d_275	40.2149	48.6614	916.675	755.544	hypothetical protein
HE616896_part_3.196	HE616896_part_3	168052	168357	28.9179	0.113612	1.08193	0.857822	0.949533		psfHH103d_295	13.405	40.7398	45.7423	15.7844	transposase-related
HE616896_part_3.197	HE616896_part_3	168588	168860	112.979	0.0630165	1.04465	0.873276	0.955855		psfHH103d_296	85.7918	135.234	95.1439	135.745	Conserved hypothetical membrane protein
HE616896_part_3.198	HE616896_part_3	168889	169011	16.5833	0.932629	1.90875	0.129822	0.379785		psfHH103d_297	12.5113	8.48746	27.4454	17.8889	hypothetical protein
HE616896_part_3.199	HE616896_part_3	169045	169233	446.717	0.151359	1.11062	0.609133	0.830189		psfHH103d_298	416.448	427.768	519.632	423.021	hypothetical protein
HE616896_part_3.200	HE616896_part_3	169616	170845	109.087	0.370826	1.29309	0.268321	0.563431		psfHH103d_299	96.5158	92.7962	120.76	126.275	conserved protein, HipA-like
HE616894_part_1.4	HE616894_part_1	2405	3619	51.8186	0.357572	1.28127	0.436746	0.719559	repC	psfHH103d_3	33.9593	56.0172	45.7423	71.5557	replication initiation protein RepC
HE616894_part_1.32	HE616894_part_1	35144	36658	20.8892	-0.439343	-1.35599	0.498023	0.76143		psfHH103d_30	10.724	38.4765	16.4672	17.8889	putative DNA Polymerase Y-family
HE616896_part_3.201	HE616896_part_3	170838	171497	79.6441	0.627163	1.54452	0.107323	0.337802		psfHH103d_300	74.1742	49.7931	91.4845	103.124	Uncharacterized HTH-type transcriptional regulator
HE616896_part_3.202	HE616896_part_3	171621	172673	133.948	1.15681	2.22963	0.000465285	0.00585182		psfHH103d_301	85.7918	76.3871	195.777	177.837	transposon-related
HE616896_part_3.108	HE616896_part_3	89135	91003	677.267	3.90464	14.9766	2.80335e-28	3.56324e-26		psfHH103d_208	52.7262	96.1912	1233.21	1326.94	ABC-type transport system, periplasmic component
HE616896_part_3.204	HE616896_part_3	174157	175671	56.3015	1.11847	2.17117	0.050035	0.208226	nifD2	psfHH103d_303	12.5113	52.6223	62.2095	97.863	Nitrogenase molybdenum-iron protein alpha chain
HE616896_part_3.205	HE616896_part_3	175767	177308	64.4874	0.844385	1.7955	0.0646563	0.244719	nifK2	psfHH103d_304	30.3846	58.8464	67.6986	101.02	Nitrogenase molybdenum-iron protein beta chain
HE616896_part_3.206	HE616896_part_3	177347	177463	7.19172	-0.00375455	-1.00261	0.996157			psfHH103d_305	9.83031	4.52665	9.14845	5.26145	hypothetical protein
HE616896_part_3.125	HE616896_part_3	102194	103501	468.035	3.89336	14.86	2.03307e-16	1.34951e-14	fixC	psfHH103d_225	20.5543	71.2947	883.741	896.551	oxidoreductase FixC
HE616890.358	HE616890	392359	392925	98.5989	3.89176	14.8435	1.03762e-21	8.73065e-20		SFHH103_00348	11.6176	9.61912	184.799	188.36	conserved hypothetical protein
HE616896_part_3.253	HE616896_part_3	215247	215543	3137.44	3.8876	14.8008	2.47428e-07	7.39068e-06	nopC	psfHH103d_3504	45.5769	233.122	5937.35	6333.73	NopC
HE616896_part_3.212	HE616896_part_3	179313	179846	543.902	3.88104	14.7336	1.10607e-33	1.61162e-31		psfHH103d_311	50.9389	73.558	1028.29	1022.83	partial tryptophan halogenase
HE616894_part_1.33	HE616894_part_1	36658	39921	47.7644	0.0179235	1.0125	0.970859	0.992415	dnaE	psfHH103d_31	32.1719	61.6755	60.3798	36.8302	DNA polymerase III subunit alpha
HE616896_part_3.255	HE616896_part_3	215936	216826	2958.8	3.74775	13.4334	5.81503e-31	7.71978e-29		psfHH103d_351	282.398	461.718	5547.62	5543.46	conserved hypothetical protein
HE616896_part_3.271	HE616896_part_3	229940	230959	262.994	3.74003	13.3617	4.59553e-25	4.99158e-23	syrM	psfHH103d_367	25.0226	39.0423	477.549	510.361	SyrM
HE616897_part_4.31	HE616897_part_4	25866	26099	43.6405	3.72938	13.2634	4.76748e-13	2.49833e-11		psfHH103d_460	5.36199	3.96081	76.847	88.3924	helix-turn-helix domain protein
HE616896_part_3.250	HE616896_part_3	212963	213187	38.3911	3.68697	12.8792	2.30424e-11	1.0508e-09		psfHH103d_348	4.46832	3.39498	87.8251	57.876	hypothetical protein
HE616896_part_3.215	HE616896_part_3	181631	181753	13.413	1.41821	2.67254	0.028546	0.14391		psfHH103d_314	6.25565	6.22414	20.1266	21.0458	hypothetical protein
HE616896_part_3.216	HE616896_part_3	181912	182655	10.1372	-0.162502	-1.11923	0.841323			psfHH103d_315	1.78733	20.3699	3.65938	14.7321	IstB-like ATP-binding protein
HE616896_part_3.217	HE616896_part_3	182670	183758	18.6827	-0.513642	-1.42765	0.473152	0.745453		psfHH103d_316	6.25565	39.6081	10.9781	17.8889	transposon-related
HE616896_part_3.218	HE616896_part_3	183787	183912	3.3024	-0.216281	-1.16174	0.799023			psfHH103d_317	1.78733	5.65831	3.65938	2.10458	conserved hypothetical protein
HE616896_part_3.219	HE616896_part_3	183906	184835	13.4198	-0.607712	-1.52384	0.391445	0.680018		psfHH103d_318	8.04298	25.4624	12.8078	7.36603	transposon-related
HE616896_part_3.220	HE616896_part_3	184822	185481	15.5825	1.30811	2.47618	0.0495516	0.206719		psfHH103d_319	3.57466	11.3166	27.4454	19.9935	transposon-related
HE616894_part_1.34	HE616894_part_1	39961	40197	6.21863	1.42736	2.68954	0.0818643			psfHH103d_32	2.68099	1.69749	3.65938	16.8366	conserved hypothetical protein
HE616897_part_4.17	HE616897_part_4	11876	12799	162.237	3.65106	12.5626	5.8247e-24	5.70439e-22		psfHH103d_446	19.6606	22.6332	283.602	323.053	hypothetical protein
HE616890.3115	HE616890	3293257	3293409	45.0825	3.646	12.5186	5.83202e-10	2.30732e-08		SFHH103_03040	7.14932	2.26332	53.061	117.857	putative 3-ketoacyl-(acyl-carrier-protein) reductase
HE616896_part_3.232	HE616896_part_3	198631	199641	207.026	3.61065	12.2155	2.25495e-23	2.13826e-21		psfHH103d_330	33.0656	23.1991	409.851	361.988	Cystathionine beta-synthase (CBS) and Cysteine synthase-like protein
HE616890.2459	HE616890	2572756	2572905	138.84	3.58588	12.0077	8.6397e-20	6.53336e-18		SFHH103_02403	14.2986	22.0674	292.75	226.242	hypothetical protein predicted by Glimmer/Critica
HE616896_part_3.124	HE616896_part_3	101886	102179	162.091	3.53183	11.5661	7.69902e-16	4.89297e-14	fixX	psfHH103d_224	11.6176	30.5549	314.707	291.484	Ferredoxin-like protein
HE616896_part_3.257	HE616896_part_3	219125	219673	225.532	3.52333	11.4981	1.17922e-25	1.30457e-23		psfHH103d_353	33.9593	31.6865	420.829	415.655	conserved hypothetical protein
HE616896_part_3.227	HE616896_part_3	191339	192574	158.442	1.08301	2.11845	0.00145483	0.014607		psfHH103d_326	114.389	84.8746	217.733	216.772	transposon-related
HE616896_part_3.285	HE616896_part_3	241438	242382	773.251	3.51799	11.4557	2.61052e-38	4.45578e-36	nolK	psfHH103d_379	113.495	119.956	1432.65	1426.91	nodulation protein NolK
HE616896_part_3.15	HE616896_part_3	9645	9902	60.1934	3.50474	11.3509	7.22188e-15	4.35793e-13		psfHH103d_117	8.93665	7.3558	109.781	114.7	hypothetical protein
HE616890.3847	HE616890	4080425	4081054	644.073	3.49686	11.2891	9.7825e-19	7.04104e-17		SFHH103_03749	115.283	68.4655	870.933	1521.61	transcriptional regulator TetR family
HE616896_part_3.287	HE616896_part_3	243691	244659	2748.83	3.41155	10.6409	6.57741e-16	4.2251e-14	nodZ	psfHH103d_381	223.416	584.503	5265.85	4921.56	nodulation protein NodZ
HE616894_part_1.35	HE616894_part_1	40228	40752	28.4904	0.283174	1.21687	0.605661	0.828157		psfHH103d_33	27.7036	23.7649	18.2969	44.1962	putative DNA-binding protein
HE616896_part_3.231	HE616896_part_3	197495	198715	150.102	3.33335	10.0795	3.88e-17	2.63399e-15		psfHH103d_329	16.086	30.5549	285.432	268.334	putative dehydrogenase
HE616890.861	HE616890	925935	926438	183.533	3.33247	10.0733	1.39237e-17	9.56097e-16		SFHH103_00843	38.4276	20.9357	327.515	347.256	conserved hypothetical protein
HE616890.3201	HE616890	3379070	3379549	442.873	3.31018	9.91887	1.14429e-27	1.3672e-25	fdsG	SFHH103_03119	79.5362	71.8605	759.322	860.773	formate dehydrogenase subunit gamma
HE616896_part_3.290	HE616896_part_3	248032	248478	58.9281	3.28225	9.7287	5.89549e-13	3.06258e-11		psfHH103d_384	8.04298	10.185	93.3142	124.17	hypothetical protein predicted by Glimmer/Critica
HE616896_part_3.157	HE616896_part_3	134388	135587	212.816	3.27765	9.69772	5.102e-21	4.19572e-19		psfHH103d_257	30.3846	41.3056	393.383	386.191	histidinol-phosphate aminotransferase
HE616896_part_3.156	HE616896_part_3	134009	134194	30.5396	3.22979	9.38133	8.41934e-09	3.04831e-07		psfHH103d_256	2.68099	5.65831	54.8907	58.9283	hypothetical protein
HE616896_part_3.53	HE616896_part_3	45058	45891	285.629	3.22568	9.35463	9.19057e-23	8.44684e-21		psfHH103d_155	56.3009	45.8323	499.506	540.877	transposon-related
HE616896_part_3.16	HE616896_part_3	9885	10265	73.1119	3.18199	9.07555	7.23825e-14	4.04125e-12		psfHH103d_118	10.724	14.1458	117.1	150.477	Conserved hypothetical protein
HE616896_part_3.276	HE616896_part_3	235204	236040	154.015	3.17601	9.03805	6.89034e-19	5.01987e-17	hpnD	psfHH103d_371_5	30.3846	25.4624	305.558	254.654	putative squalene/phytoene synthase
HE616896_part_3.274	HE616896_part_3	231961	233988	332.122	3.154	8.90122	5.67011e-24	5.64554e-22	shc	psfHH103d_370	62.5565	62.2414	631.243	572.446	squalene-hopene cyclase
HE616894_part_1.36	HE616894_part_1	40841	41047	54.1849	1.14624	2.21337	0.00467452	0.037994		psfHH103d_34	34.8529	30.5549	71.3579	79.9741	conserved hypothetical protein
HE616896_part_3.127	HE616896_part_3	104631	105554	230.23	3.12743	8.7388	4.68419e-11	2.08831e-09	fixA	psfHH103d_227	18.767	58.8464	382.405	460.903	Electron transfer flavoprotein, beta subunit FixA
HE616896_part_3.213	HE616896_part_3	179917	180750	304.857	3.11599	8.66976	2.18037e-22	1.94411e-20		psfHH103d_312	59.8755	57.1489	590.99	511.413	transposon-related
HE616896_part_3.114	HE616896_part_3	94169	95002	291.628	3.11479	8.66256	5.88485e-23	5.49314e-21		psfHH103d_214	56.3009	56.0172	519.632	534.563	transposon-related
HE616896_part_3.252	HE616896_part_3	214776	214985	80.7056	3.10229	8.58782	4.90423e-15	2.98958e-13		psfHH103d_350	15.1923	14.7116	144.546	148.373	hypothetical protein
HE616890.2539	HE616890	2658117	2658350	15.1992	3.09864	8.56608	1.13473e-05	0.000246505		SFHH103_02482	0.893665	2.26332	36.5938	21.0458	hypothetical protein predicted by Glimmer/Critica
HE616896_part_3.175	HE616896_part_3	149683	149874	26.6979	3.02964	8.16604	1.38391e-07	4.32853e-06		psfHH103d_274	5.36199	3.39498	54.8907	43.1439	hypothetical protein
HE616896_part_3.17	HE616896_part_3	10375	10482	52.855	3.00496	8.02753	1.70346e-11	7.88874e-10		psfHH103d_119	9.83031	10.185	98.8033	92.6015	hypothetical protein
HE616899.227	HE616899	246049	246960	72.8964	3.00458	8.02544	1.94816e-10	7.97146e-09		SFHH103_05084	7.14932	19.2382	118.93	146.268	dihydrodipicolinate synthase family
HE616890.516	HE616890	568133	569074	200.223	2.99587	7.97711	7.7899e-13	4.0118e-11		SFHH103_00505	24.129	53.1881	387.894	335.681	HTH-type transcriptional repressor
HE616896_part_3.146	HE616896_part_3	124970	125287	84.882	2.95979	7.7801	5.0503e-08	1.6855e-06	fdxB	psfHH103d_246	4.46832	24.8966	162.842	147.321	FdxB, FdIII, electron transport
HE616894_part_1.37	HE616894_part_1	41568	41729	10.8841	1.0526	2.07426	0.136752			psfHH103d_35	3.57466	8.48746	14.6375	16.8366	hypothetical protein
HE616896_part_3.58	HE616896_part_3	50368	51201	305.404	2.9212	7.57478	5.82218e-19	4.29404e-17		psfHH103d_160	75.9615	57.1489	543.418	545.086	transposon-related
HE616896_part_3.270	HE616896_part_3	229666	229782	57.621	2.91822	7.55912	1.30552e-10	5.53135e-09		psfHH103d_366	11.6176	11.3166	124.419	83.1309	hypothetical protein
HE616890.889	HE616890	955424	956257	323.399	2.89168	7.42135	1.33561e-20	1.07823e-18		SFHH103_00871	75.9615	68.4655	559.885	589.283	transposon-related
HE616899.1767	HE616899	1869745	1870815	219.812	2.89029	7.41419	1.22172e-13	6.69595e-12		SFHH103_06611	61.6629	33.384	369.597	414.602	conserved hypothetical protein
HE616890.561	HE616890	616638	617888	87.173	2.81295	7.02718	9.65063e-10	3.74369e-08		SFHH103_00550	9.83031	26.594	162.842	149.425	Rieske 2Fe-2S family protein
HE616894_part_1.93	HE616894_part_1	90899	91150	72.2568	2.81255	7.02526	4.23683e-12	2.02486e-10		psfHH103d_89	14.2986	17.5408	137.227	119.961	hypothetical protein
HE616896_part_3.258	HE616896_part_3	220549	221652	100.99	0.299673	1.23087	0.431433	0.715295		psfHH103d_354	69.7059	109.771	109.781	114.7	transposon-related
HE616896_part_3.259	HE616896_part_3	221947	223071	76.7705	-0.235709	-1.17749	0.552661	0.796333		psfHH103d_355	67.0249	99.0204	76.847	64.1897	transposon-related
HE616896_part_3.260	HE616896_part_3	223358	223492	32.9839	1.10618	2.15276	0.0210276	0.116638		psfHH103d_356	21.448	18.6724	40.2532	51.5622	transposon-related
HE616896_part_3.261	HE616896_part_3	223581	224672	50.7096	0.629988	1.54755	0.133262	0.385524		psfHH103d_357	33.0656	44.7006	64.0392	61.0328	transposon-related
HE616896_part_3.262	HE616896_part_3	224648	225163	21.3768	0.247084	1.18681	0.650216	0.851094		psfHH103d_358	18.767	19.8041	23.786	23.1504	conserved hypothetical protein
HE616896_part_3.263	HE616896_part_3	225393	225788	52.0618	1.08519	2.12165	0.0119414	0.0772913		psfHH103d_359	39.3213	25.4624	67.6986	75.7649	hypothetical protein
HE616894_part_1.38	HE616894_part_1	42054	44210	123.516	0.227161	1.17053	0.523892	0.777574		psfHH103d_36	124.219	103.547	111.611	154.687	conserved hypothetical protein
HE616896_part_3.264	HE616896_part_3	225953	226345	14.6334	0.100146	1.07188	0.878289	0.956684		psfHH103d_360	8.93665	18.6724	18.2969	12.6275	transposon-related
HE616896_part_3.265	HE616896_part_3	226053	226196	0						psfHH103d_361	0	0	0	0	hypothetical protein
HE616896_part_3.266	HE616896_part_3	226774	226977	13.6101	-0.223957	-1.16793	0.747283	0.899177		psfHH103d_362	7.14932	22.6332	10.9781	13.6798	hypothetical protein
HE616890.3848	HE616890	4081256	4082320	260.665	2.79616	6.94588	1.26601e-18	8.89782e-17		SFHH103_03750	62.5565	60.5439	470.23	449.328	HlyD family secretion protein
HE616896_part_3.256	HE616896_part_3	217015	219108	849.304	2.79218	6.92675	2.65911e-24	2.69246e-22	rhcV	psfHH103d_352	223.416	186.158	1518.64	1469	RhcV
HE616896_part_3.269	HE616896_part_3	228219	228368	0						psfHH103d_365	0	0	0	0	hypothetical protein
HE616896_part_3.275	HE616896_part_3	233897	235204	151.181	2.70462	6.51885	3.98088e-11	1.7881e-09		psfHH103d_371	24.129	46.9639	307.388	226.242	flavoprotein oxidoreductase
HE616896_part_3.132	HE616896_part_3	108076	108795	109.047	2.68441	6.42819	9.83093e-07	2.70645e-05	nifQ	psfHH103d_232	7.14932	39.0423	184.799	205.197	NifQ, molybdenum processing
HE616896_part_3.272	HE616896_part_3	231268	231516	295.05	1.26888	2.40975	0.00100421	0.0109076		psfHH103d_368	218.054	116.561	437.296	408.289	conserved hypothetical protein
HE616890.2538	HE616890	2656872	2658062	183.82	2.6671	6.35152	8.35106e-12	3.92829e-10	fdhA	SFHH103_02481	32.1719	57.7147	354.96	290.432	formaldehyde dehydrogenase, glutathione-independent
HE616894_part_1.39	HE616894_part_1	44419	44841	10.0843	-0.484632	-1.39923	0.518265			psfHH103d_37	5.36199	19.2382	7.31876	8.41832	putative antirestriction protein
HE616896_part_3.155	HE616896_part_3	132824	133957	281.191	2.66169	6.32774	1.31338e-14	7.76843e-13		psfHH103d_255	75.9615	66.768	572.693	409.341	Putative membrane protein
HE616890.3978	HE616890	4210939	4211823	268.679	2.65383	6.29334	4.49477e-16	2.95074e-14		SFHH103_03875	60.7692	76.953	459.252	477.74	putative transmembrane protein
HE616890.2481	HE616890	2594322	2595284	272.444	2.64259	6.24451	3.93444e-07	1.15217e-05	ssuA	SFHH103_02425	25.0226	98.4545	565.374	400.923	Putative aliphatic sulfonates-binding protein
HE616890.2887	HE616890	3031713	3032579	198.392	2.62478	6.1679	2.22563e-15	1.38499e-13		SFHH103_02815	47.3642	56.0172	343.982	346.203	putative transcriptional regulator, LysR family
HE616896_part_3.221	HE616896_part_3	185780	186718	327.024	2.6229	6.15988	5.18846e-16	3.36911e-14	nodD2	psfHH103d_320	98.3031	74.1238	572.693	562.975	NodD2
HE616896_part_3.279	HE616896_part_3	238081	238218	147.295	-0.700858	-1.62547	0.0573217	0.225586		psfHH103d_374	221.629	146.55	118.93	102.072	hypothetical protein
HE616896_part_3.280	HE616896_part_3	238341	238583	120.434	-0.760016	-1.69351	0.0256941	0.135001		psfHH103d_375	153.71	151.077	96.9736	79.9741	conserved hypothetical protein
HE616896_part_3.281	HE616896_part_3	238665	239033	30.217	0.488737	1.40322	0.326057	0.619567		psfHH103d_375_5	22.3416	27.1599	29.275	42.0916	putative tranposase, truncated
HE616896_part_3.282	HE616896_part_3	239030	239377	9.42193	0.0204261	1.01426	0.977334			psfHH103d_376	8.04298	10.7508	7.31876	11.5752	transposon-related
HE616896_part_3.283	HE616896_part_3	239442	241064	186.896	-0.40093	-1.32036	0.2208	0.505774		psfHH103d_377	232.353	195.777	150.035	169.419	transposon-related
HE616890.3849	HE616890	4082322	4083419	70.1998	2.62248	6.1581	6.10997e-11	2.68389e-09		SFHH103_03751	17.8733	17.5408	131.738	113.647	efflux protein
HE616890.1079	HE616890	1146496	1147116	51.3571	2.61014	6.10563	2.98329e-08	1.02426e-06	acpD	SFHH103_01056	8.04298	16.4091	84.1658	96.8107	acyl carrier protein phosphodiesterase
HE616894_part_1.40	HE616894_part_1	44999	46189	16.5106	0.0343461	1.02409	0.957094	0.987851		psfHH103d_38	9.83031	22.6332	14.6375	18.9412	conserved hypothetical protein
HE616890.2391	HE616890	2502436	2503209	102.968	2.57381	5.9538	1.21498e-11	5.67055e-10		SFHH103_02335	26.8099	27.7257	150.035	207.301	putative dehydrogenase/ reductase
HE616896_part_3.230	HE616896_part_3	195609	197495	177.94	2.52498	5.75565	1.30668e-09	4.97206e-08		psfHH103d_328_5	29.4909	64.5047	314.707	303.06	conserved hypothetical protein
HE616896_part_3.288	HE616896_part_3	244974	246389	338.614	1.23579	2.35511	9.16132e-05	0.00150771	noeK	psfHH103d_382	222.523	172.578	499.506	459.851	nodulation protein NoeK
HE616890.2540	HE616890	2658352	2659458	127.214	2.51882	5.73114	2.75953e-13	1.47191e-11		SFHH103_02483	37.5339	33.384	215.903	222.033	ferredoxin oxidoreductase protein
HE616890.3801	HE616890	4037948	4038847	479.598	2.50755	5.68655	1.18603e-06	3.17729e-05		SFHH103_03706	191.244	50.9248	1030.12	646.106	conserved hypothetical protein
HE616893.122	HE616893	104337	104666	262.234	2.50506	5.67675	0.00131125	0.0134826		SFHH103_04164	10.724	66.768	461.082	510.361	putative Tn3-type Transposase
HE616896_part_3.292	HE616896_part_3	248719	249684	618.176	0.439945	1.35655	0.224425	0.508795	nodD1	psfHH103d_386	673.823	367.224	689.793	741.865	nodulation protein NodD1
HE616899.422	HE616899	455507	455665	30.7511	2.49726	5.64614	1.61653e-06	4.1398e-05		SFHH103_05276	8.93665	6.78997	49.4016	57.876	hypothetical protein predicted by Glimmer/Critica
HE616896_part_3.294	HE616896_part_3	250284	250715	587.094	0.87511	1.83415	0.00455187	0.0373016		psfHH103d_388	476.323	341.762	733.706	796.584	conserved hypothetical protein
HE616896_part_3.295	HE616896_part_3	250861	251307	436.461	1.37062	2.58582	7.36322e-06	0.000168536		psfHH103d_389	268.993	207.094	625.754	644.002	conserved hypothetical protein
HE616894_part_1.41	HE616894_part_1	46280	47011	9.14693	0.936898	1.91441	0.213811			psfHH103d_39	2.68099	7.92163	9.14845	16.8366	conserved hypothetical protein
HE616894_part_1.42	HE616894_part_1	47008	47256	1.83231	0.0527581	1.03725	0.945811			psfHH103d_39_5	0	3.39498	1.82969	2.10458	conserved hypothetical protein
HE616896_part_3.296	HE616896_part_3	251438	252055	739.143	0.737958	1.66781	0.0395339	0.17865		psfHH103d_390	708.676	383.067	951.439	913.388	conserved hypothetical protein
HE616896_part_3.102	HE616896_part_3	84368	85201	245.368	2.49455	5.63553	4.52802e-15	2.7887e-13		psfHH103d_202	73.2805	66.768	429.977	411.445	transposon-related
HE616896_part_3.298	HE616896_part_3	252579	253007	200.879	0.46311	1.37851	0.142425	0.399224	mucR2	psfHH103d_392	177.839	157.867	234.2	233.608	MucR2
HE616896_part_3.299	HE616896_part_3	253168	253314	501.093	0.31127	1.2408	0.457358	0.734716		psfHH103d_393	622.884	264.809	580.012	536.668	hypothetical protein
HE616896_part_3.300	HE616896_part_3	253435	254043	258.181	0.709087	1.63477	0.0436568	0.19036		psfHH103d_394	234.14	152.774	331.174	314.635	transposon-related
HE616896_part_3.301	HE616896_part_3	254233	254541	1171.41	-0.0109121	-1.00759	0.980025	0.994652		psfHH103d_395	1715.84	637.691	1020.97	1311.15	conserved hypothetical protein
HE616896_part_3.302	HE616896_part_3	254541	255086	155.685	1.39685	2.63326	0.00965948	0.0659494		psfHH103d_396	127.794	29.4232	221.393	244.131	conserved hypothetical protein
HE616896_part_3.303	HE616896_part_3	255294	256304	17.7109	0.417712	1.33581	0.488755	0.756595		psfHH103d_397	10.724	18.6724	18.2969	23.1504	transposon-related
HE616896_part_3.304	HE616896_part_3	256483	257427	78.2548	0.271306	1.2069	0.453293	0.731725		psfHH103d_398	68.8122	72.4263	82.3361	89.4447	transposon-related
HE616896_part_3.305	HE616896_part_3	257295	257861	14.9453	0.258296	1.19606	0.686275	0.869687		psfHH103d_399	8.93665	17.5408	16.4672	16.8366	transposon-related
HE616894_part_1.5	HE616894_part_1	3849	4088	20.5663	-0.140537	-1.10232	0.818271	0.930945		psfHH103d_4	29.4909	14.7116	12.8078	25.255	conserved hypothetical protein
HE616894_part_1.43	HE616894_part_1	47380	47682	3.5747	0.00908098	1.00631	0.991451			psfHH103d_40	2.68099	4.52665	1.82969	5.26145	hypothetical protein
HE616896_part_3.306	HE616896_part_3	258155	258883	18.3892	0.431619	1.34875	0.463817	0.739285		psfHH103d_400	12.5113	17.5408	25.6157	17.8889	conserved hypothetical protein
HE616896_part_3.307	HE616896_part_3	258942	259811	9.09287	0.215057	1.16075	0.786752			psfHH103d_401	2.68099	13.0141	16.4672	4.20916	transposon-related
HE616896_part_3.308	HE616896_part_3	259808	260173	18.7884	1.06948	2.09868	0.0696966	0.257653		psfHH103d_402	8.93665	13.0141	31.1047	22.0981	transposon-related
HE616896_part_3.309	HE616896_part_3	260228	260650	44.3176	0.42647	1.34394	0.36508	0.657319		psfHH103d_403	47.3642	27.1599	58.5501	44.1962	transposon-related
HE616896_part_3.310	HE616896_part_3	260710	261288	15.3525	-0.473449	-1.38842	0.473308	0.745453		psfHH103d_404	10.724	26.0282	10.9781	13.6798	Winged helix-turn helix
HE616896_part_3.311	HE616896_part_3	261391	262323	6.25575	0.459004	1.37459	0.559684			psfHH103d_405	4.46832	5.09248	9.14845	6.31374	transposon-related
HE616896_part_3.312	HE616896_part_3	262368	262985	45.136	0.194291	1.14416	0.656985	0.855106		psfHH103d_406	34.8529	48.6614	47.572	49.4576	conserved hypothetical protein
HE616896_part_3.313	HE616896_part_3	263834	264181	20.7276	0.868264	1.82546	0.142191	0.399224		psfHH103d_407	17.8733	10.185	20.1266	34.7256	hypothetical protein
HE616896_part_3.314	HE616896_part_3	264631	265209	17.2707	0.197416	1.14664	0.756693	0.90046		psfHH103d_408	8.93665	22.6332	16.4672	21.0458	transposon-related
HE616896_part_3.315	HE616896_part_3	265269	265691	49.874	0.675534	1.59719	0.111003	0.345274		psfHH103d_409	43.7896	31.6865	64.0392	59.9805	transposon-related
HE616894_part_1.44	HE616894_part_1	47666	47908	1.31539	-0.123166	-1.08912	0.86576			psfHH103d_41	0.893665	2.26332	0	2.10458	hypothetical protein
HE616896_part_3.316	HE616896_part_3	265749	266117	9.07162	1.24254	2.36614	0.100965			psfHH103d_410	6.25565	2.26332	18.2969	9.47061	conserved hypothetical protein
HE616896_part_3.317	HE616896_part_3	266143	266628	27.737	0.192192	1.1425	0.752917	0.900229		psfHH103d_411	39.3213	11.8824	36.5938	23.1504	conserved hypothetical protein
HE616896_part_3.318	HE616896_part_3	266625	267125	3.44644	0.753235	1.68557	0.374696			psfHH103d_412	2.68099	1.13166	3.65938	6.31374	hypothetical restriction endonuclease
HE616896_part_3.319	HE616896_part_3	267116	267847	87.1954	1.0852	2.12168	0.00246453	0.0226858		psfHH103d_413	58.9819	50.3589	115.271	124.17	transposon-related
HE616896_part_3.320	HE616896_part_3	267829	268473	8.8046	-0.15846	-1.11609	0.830609			psfHH103d_414	6.25565	12.4483	9.14845	7.36603	conserved hypothetical protein
HE616896_part_3.321	HE616896_part_3	268466	268906	15.5997	0.710951	1.63688	0.244143	0.533667		psfHH103d_415	9.83031	12.4483	20.1266	19.9935	conserved hypothetical protein
HE616896_part_3.322	HE616896_part_3	269150	269302	8.64328	-0.0966782	-1.06931	0.902713			psfHH103d_416	3.57466	14.7116	3.65938	12.6275	hypothetical protein
HE616896_part_3.323	HE616896_part_3	269522	270016	211.057	0.631986	1.5497	0.0473359	0.200984		psfHH103d_417	165.328	162.959	236.03	279.909	conserved hypothetical protein
HE616896_part_3.324	HE616896_part_3	270057	270248	10.0181	1.29672	2.45669	0.070134			psfHH103d_418	6.25565	3.39498	14.6375	15.7844	hypothetical protein
HE616896_part_3.325	HE616896_part_3	270318	270569	12.1334	-0.429309	-1.34659	0.522255	0.776687		psfHH103d_419	16.9796	11.8824	9.14845	10.5229	conserved hypothetical protein
HE616894_part_1.45	HE616894_part_1	47976	49166	16.8795	-0.848047	-1.80006	0.21012	0.489651		psfHH103d_42	10.724	34.5157	12.8078	9.47061	conserved hypothetical protein
HE616896_part_3.326	HE616896_part_3	270606	270842	27.8876	0.806671	1.74917	0.122386	0.365566		psfHH103d_420	24.129	15.2774	31.1047	41.0393	hypothetical protein predicted by Glimmer/Critica
HE616896_part_3.327	HE616896_part_3	270714	270821	0						psfHH103d_421	0	0	0	0	hypothetical protein
HE616896_part_3.328	HE616896_part_3	270818	271492	33.9346	-0.0460789	-1.03245	0.921142	0.973793		psfHH103d_422	35.7466	33.384	32.9344	33.6733	putative two-component response regulator
HE616896_part_3.329	HE616896_part_3	271507	272067	63.2713	-1.51803	-2.86401	0.000182743	0.00269557		psfHH103d_423	100.09	91.0987	29.275	32.621	cytochrome b
HE616890.3312	HE616890	3489546	3489860	53.8215	2.49172	5.62446	1.37527e-06	3.60346e-05		SFHH103_03226	20.5543	7.3558	111.611	75.7649	conserved hypothetical protein
HE616896_part_3.331	HE616896_part_3	272626	274323	44.1526	-0.946942	-1.92778	0.0671645	0.250932		psfHH103d_425	35.7466	83.1771	29.275	28.4118	proedicted membrane-associated, metal dependent hydrolase
HE616896_part_3.332	HE616896_part_3	274443	274607	0.789247	-0.321041	-1.24923	0.556978			psfHH103d_426	0.893665	2.26332	0	0	hypothetical protein
HE616896_part_3.333	HE616896_part_3	274836	275744	47.1785	-0.459326	-1.3749	0.318893	0.612562		psfHH103d_427	63.4502	46.3981	49.4016	29.4641	transposon-related
HE616896_part_3.334	HE616896_part_3	275772	276350	13.2056	-0.254159	-1.19264	0.715533	0.883729		psfHH103d_428	7.14932	22.0674	10.9781	12.6275	transposon-related
HE616894_part_1.46	HE616894_part_1	49472	50152	24.2324	-0.609766	-1.52601	0.261846	0.555295		psfHH103d_43	26.8099	33.384	14.6375	22.0981	putative metal-binding protein
HE616897_part_4.2	HE616897_part_4	648	1679	37.2635	0.832439	1.78069	0.0869709	0.296027		psfHH103d_431	18.767	32.2523	54.8907	43.1439	conserved hypothetical protein
HE616897_part_4.3	HE616897_part_4	1667	2155	10.3817	0.573861	1.4885	0.420371			psfHH103d_432	10.724	5.09248	10.9781	14.7321	conserved hypothetical protein
HE616897_part_4.4	HE616897_part_4	2155	4002	115.765	1.29807	2.45901	0.000815651	0.00929245		psfHH103d_433	82.2172	47.5298	162.842	170.471	conserved hypothetical protein
HE616897_part_4.5	HE616897_part_4	4126	4653	359.657	1.12276	2.17763	0.0335865	0.159623		psfHH103d_434	343.167	81.4796	514.143	499.838	conserved hypothetical protein
HE616897_part_4.6	HE616897_part_4	4650	4928	565.684	0.586897	1.50201	0.439623	0.720919		psfHH103d_435	689.909	131.839	711.75	729.237	conserved hypothetical protein
HE616897_part_4.7	HE616897_part_4	5022	6071	26.8486	0.959299	1.94436	0.0595423	0.232335		psfHH103d_436	16.9796	17.5408	40.2532	32.621	hypothetical protein
HE616897_part_4.8	HE616897_part_4	5959	7020	121.771	1.02645	2.037	0.00183614	0.017865		psfHH103d_437	76.8552	80.348	164.672	165.21	transposon-related protein
HE616897_part_4.9	HE616897_part_4	7232	7417	5.72957	0.906012	1.87386	0.258425			psfHH103d_438	3.57466	2.82915	9.14845	7.36603	conserved hypothetical protein
HE616897_part_4.10	HE616897_part_4	7391	7801	13.2121	1.50035	2.82911	0.0229774	0.123664		psfHH103d_439	7.14932	4.52665	20.1266	21.0458	transposon-related
HE616894_part_1.47	HE616894_part_1	50654	50968	3.98723	-0.377897	-1.29945	0.653841			psfHH103d_44	0	10.185	3.65938	2.10458	hypothetical protein
HE616897_part_4.11	HE616897_part_4	7850	8566	13.6061	0.210047	1.15673	0.748067	0.899229		psfHH103d_440	8.93665	15.8433	12.8078	16.8366	transposon-related
HE616897_part_4.12	HE616897_part_4	8900	9322	66.4081	0.19323	1.14332	0.658141	0.855106		psfHH103d_441	80.4298	43.569	65.8689	75.7649	transposon-related
HE616897_part_4.13	HE616897_part_4	9382	9960	30.5489	-0.525485	-1.43942	0.289156	0.584439		psfHH103d_442	35.7466	37.9107	20.1266	28.4118	transposon-related
HE616897_part_4.14	HE616897_part_4	10119	11594	24.1623	0.488271	1.40276	0.352161	0.644254		psfHH103d_443	19.6606	19.8041	25.6157	31.5687	transposon-related
HE616896_part_3.153	HE616896_part_3	131656	132087	482.234	2.48229	5.58783	5.10066e-14	2.92155e-12		psfHH103d_253	109.027	165.788	827.02	827.1	Uncharacterized HTH-type transcriptional regulator
HE616897_part_4.16	HE616897_part_4	11688	11792	0						psfHH103d_445	0	0	0	0	hypothetical protein
HE616896_part_3.214	HE616896_part_3	180815	181402	46.6192	2.477	5.56737	1.40452e-07	4.3701e-06		psfHH103d_313	8.93665	15.2774	89.6548	72.608	partial tryptophan halogenase
HE616897_part_4.18	HE616897_part_4	12116	12718	0						psfHH103d_447	0	0	0	0	conserved hypothetical protein
HE616896_part_3.254	HE616896_part_3	215614	215829	8665.16	2.43958	5.42484	0.00148374	0.0148225	nopA	psfHH103d_3506	372.658	2520.78	14802.2	16965	nodulation outer protein NopA
HE616897_part_4.20	HE616897_part_4	14788	15648	69.5982	0.973303	1.96333	0.0124379	0.0797251		psfHH103d_449	39.3213	52.0564	85.9955	101.02	transposon-related
HE616894_part_1.48	HE616894_part_1	51088	55524	42.0786	-1.22217	-2.33298	0.0631236	0.241113		psfHH103d_45	16.9796	107.508	16.4672	27.3595	conserved hypothetical protein
HE616897_part_4.21	HE616897_part_4	15635	17032	217.556	-0.410963	-1.32957	0.326377	0.619567		psfHH103d_450	338.699	162.393	197.607	171.523	transposon-related
HE616897_part_4.22	HE616897_part_4	17045	17521	10.6264	-0.650658	-1.56988	0.364477			psfHH103d_451	8.93665	18.1066	9.14845	6.31374	transposon-related
HE616897_part_4.23	HE616897_part_4	17949	18494	22.6486	0.933471	1.90987	0.0837861	0.290842	nodS	psfHH103d_452	13.405	15.8433	32.9344	28.4118	nodulation protein NodS
HE616897_part_4.24	HE616897_part_4	18451	19428	18.9338	0.045987	1.03239	0.938542	0.982107		psfHH103d_453	13.405	23.7649	16.4672	22.0981	NodU pseudogene, predicted carbamoyl transferase
HE616897_part_4.25	HE616897_part_4	19326	20186	8.04838	0.11993	1.08668	0.879557			psfHH103d_454	2.68099	12.4483	5.48907	11.5752	NodU pseudogene, predicted carbamoyl transferase
HE616897_part_4.26	HE616897_part_4	21254	23434	335.659	-0.321844	-1.24993	0.701512	0.876743		psfHH103d_455	56.3009	743.502	267.135	275.7	putative serine protease
HE616897_part_4.27	HE616897_part_4	23544	24371	126.645	1.09185	2.13147	0.00459662	0.0374453		psfHH103d_456	100.09	57.7147	171.991	176.785	transposon-related
HE616896_part_3.284	HE616896_part_3	241064	241360	32.479	2.42828	5.38252	1.36882e-06	3.60234e-05		psfHH103d_378	8.93665	8.48746	56.7204	55.7714	Conserved hypothetical protein
HE616896_part_3.291	HE616896_part_3	248581	248691	14.9359	2.42402	5.36664	0.000531883	0.00651119		psfHH103d_385	5.36199	1.13166	23.786	29.4641	hypothetical protein
HE616899.1134	HE616899	1225606	1226463	302.944	2.42107	5.35567	1.55796e-13	8.46114e-12	cysT	SFHH103_05984	76.8552	102.415	537.929	494.576	Putative sulfate ABC transporter, permease protein
HE616894_part_1.49	HE616894_part_1	55521	56561	13.466	-1.3286	-2.51159	0.0509371	0.210441		psfHH103d_46	17.8733	22.6332	9.14845	4.20916	TraI-like protein
HE616896_part_3.126	HE616896_part_3	103512	104621	325.625	2.42078	5.35461	0.00212259	0.020187	fixB	psfHH103d_226	13.405	86.5721	526.951	675.57	FixB nitrogen fixation protein
HE616890.1812	HE616890	1893138	1894712	468.035	2.41818	5.34495	1.12798e-16	7.57138e-15		SFHH103_01767	131.369	150.511	775.789	814.473	putative trimethylamine methyltransferase protein
HE616897_part_4.33	HE616897_part_4	26645	26893	29.9725	-1.00277	-2.00385	0.0639596	0.242754		psfHH103d_462	52.7262	29.4232	21.9563	15.7844	putative transcriptional regulator, LuxR-like
HE616897_part_4.34	HE616897_part_4	26893	27351	453.138	-0.92221	-1.89502	0.00195382	0.0188564	traR	psfHH103d_463	568.371	627.506	279.943	336.733	putative transcriptional regulator, autinducer-binding domain
HE616897_part_4.35	HE616897_part_4	27660	27872	13.5994	-0.122062	-1.08829	0.856118	0.948701		psfHH103d_464	17.8733	11.3166	7.31876	17.8889	conjugal transfer protein TrbI-like
HE616897_part_4.36	HE616897_part_4	27899	28954	38.9002	1.34007	2.53163	0.00645952	0.0482968	trbI	psfHH103d_465	19.6606	20.9357	75.0173	39.987	conjugal transfer protein, TrbI-like
HE616897_part_4.37	HE616897_part_4	28966	29412	3.86162	-0.286895	-1.22001	0.735215		trbH	psfHH103d_466	2.68099	6.22414	5.48907	1.05229	conjugal transfer protein TrbH
HE616897_part_4.38	HE616897_part_4	29416	30228	8.21767	0.71735	1.64416	0.361393		trbG	psfHH103d_467	3.57466	6.78997	18.2969	4.20916	conjugal transfer protein TrbG
HE616897_part_4.39	HE616897_part_4	30246	30908	9.4299	0.609255	1.52547	0.395629		trbF	psfHH103d_468	6.25565	7.3558	14.6375	9.47061	conjugal transfer protein TrbF
HE616897_part_4.40	HE616897_part_4	30932	32107	21.6267	-0.0182424	-1.01272	0.977189	0.994207	trbL	psfHH103d_469	13.405	30.5549	10.9781	31.5687	Probable conjugal transfer protein TrbL
HE616893.125	HE616893	106246	106509	18.3785	2.40359	5.29119	0.000370846	0.00486065		SFHH103_04167	0.893665	6.78997	31.1047	34.7256	RNA-directed DNA polymerase (reverse transcriptase), partial
HE616897_part_4.41	HE616897_part_4	32101	32298	0.729748	-0.287272	-1.22033	0.587422		trbK	psfHH103d_470	1.78733	1.13166	0	0	protein of unknown function, TrbK-like
HE616897_part_4.42	HE616897_part_4	32295	33098	8.49914	-0.648172	-1.56718	0.399935		trbJ	psfHH103d_471	12.5113	10.185	1.82969	9.47061	conjugal transfer protein TrbJ
HE616897_part_4.43	HE616897_part_4	33070	35232	31.83	0.643788	1.56243	0.238283	0.524743	trbE	psfHH103d_472	13.405	33.9498	42.0829	37.8824	conjugal transfer protein TrbE, C-terminal part
HE616897_part_4.44	HE616897_part_4	35380	36402	77.7259	0.341879	1.26741	0.35794	0.65074		psfHH103d_473	75.0679	61.6755	80.5064	93.6538	transposon-related
HE616897_part_4.45	HE616897_part_4	36602	36835	8.09732	0.0216316	1.01511	0.976877			psfHH103d_474	6.25565	9.61912	9.14845	7.36603	TrbE protein, N-terminal part
HE616897_part_4.46	HE616897_part_4	36846	37145	3.77169	-0.398236	-1.3179	0.63717		trbD	psfHH103d_475	5.36199	3.96081	3.65938	2.10458	conjugal transfer protein TrbD
HE616897_part_4.47	HE616897_part_4	37138	37521	1.55865	-0.552371	-1.46649	0.469392		trbC	psfHH103d_476	1.78733	3.39498	0	1.05229	conjugal transfer protein TrbC
HE616897_part_4.48	HE616897_part_4	37511	38488	24.6527	0.551388	1.46549	0.303951	0.598092	trbB	psfHH103d_477	16.9796	22.0674	23.786	35.7779	conjugal transfer protein TrbB
HE616897_part_4.49	HE616897_part_4	38499	39125	14.9955	-0.479205	-1.39398	0.479363	0.749075	traI	psfHH103d_478	13.405	23.1991	5.48907	17.8889	putative autoinducer synthesis protein
HE616897_part_4.50	HE616897_part_4	39929	41152	242.158	0.414734	1.33305	0.199559	0.478204	repA	psfHH103d_479	230.566	182.197	285.432	270.439	Plasmid partitioning protein, RepA
HE616894_part_1.51	HE616894_part_1	56943	57884	10.818	0.294361	1.22634	0.684637			psfHH103d_48	4.46832	14.1458	10.9781	13.6798	conserved hypothetical protein
HE616897_part_4.51	HE616897_part_4	41210	42190	242.638	-0.161911	-1.11877	0.642202	0.847303	repB	psfHH103d_480	207.33	306.114	221.393	235.713	replication protein B
HE616897_part_4.52	HE616897_part_4	42345	43559	61.3517	0.22396	1.16793	0.561569	0.80278	repC	psfHH103d_481	53.6199	58.8464	67.6986	65.242	replication initiation protein RepC
HE616897_part_4.53	HE616897_part_4	44254	44769	26.0766	-0.0860412	-1.06145	0.872578	0.955428		psfHH103d_482	20.5543	33.384	21.9563	28.4118	putative transposon-related
HE616897_part_4.54	HE616897_part_4	45151	45315	5.49693	0.904156	1.87145	0.269152			psfHH103d_483	1.78733	3.96081	10.9781	5.26145	hypothetical protein predicted by Glimmer/Critica
HE616897_part_4.55	HE616897_part_4	45454	45612	4.90332	-0.155532	-1.11383	0.849768			psfHH103d_484	4.46832	6.22414	3.65938	5.26145	hypothetical protein predicted by Glimmer/Critica
HE616897_part_4.56	HE616897_part_4	45634	45807	11.0903	0.528646	1.44257	0.435742			psfHH103d_485	8.04298	9.05329	14.6375	12.6275	hypothetical protein
HE616897_part_4.57	HE616897_part_4	46278	46487	223.472	0.299015	1.2303	0.372317	0.663154		psfHH103d_486	170.69	228.03	234.2	260.968	cold shock-like protein
HE616897_part_4.58	HE616897_part_4	46635	47552	80.6597	0.619666	1.53652	0.166236	0.433666		psfHH103d_487	38.4276	85.4404	98.8033	99.9676	serine recombinase-like protein
HE616897_part_4.59	HE616897_part_4	47945	48079	11.3111	0.342659	1.26809	0.616965			psfHH103d_4871	7.14932	11.8824	14.6375	11.5752	conserved hypothetical protein
HE616897_part_4.60	HE616897_part_4	48563	49234	28.5184	-0.442244	-1.35872	0.377215	0.669086		psfHH103d_4872	31.2783	35.0815	25.6157	22.0981	conserved hypothetical protein
HE616897_part_4.61	HE616897_part_4	49455	50372	56.6956	0.143188	1.10434	0.741284	0.897528		psfHH103d_4873	63.4502	43.569	71.3579	48.4053	putative ExeA-like protein
HE616897_part_4.62	HE616897_part_4	50372	52024	106.051	0.161903	1.11876	0.646435	0.849328		psfHH103d_4874	109.921	90.5329	100.633	123.118	putative transposase
HE616897_part_4.63	HE616897_part_4	52017	52613	218.664	0.769886	1.70514	0.10495	0.332965		psfHH103d_4875	233.247	80.9138	261.646	298.85	putative transposase (resolvase, DNA invertase)
HE616897_part_4.64	HE616897_part_4	53084	54079	79.9946	0.0477659	1.03366	0.895211	0.962698		psfHH103d_4876	79.5362	78.0846	75.0173	87.3401	putative transposase
HE616897_part_4.65	HE616897_part_4	54088	54378	36.0575	1.27428	2.41879	0.0120153	0.0775153		psfHH103d_488	25.9163	14.1458	42.0829	62.0851	Conserved hypothetical protein
HE616897_part_4.66	HE616897_part_4	54408	55061	77.119	0.952658	1.93544	0.0493181	0.206177		psfHH103d_489	74.1742	27.1599	106.122	101.02	conserved hypothetical protein
HE616894_part_1.52	HE616894_part_1	57969	58235	95.9773	-0.240654	-1.18153	0.601549	0.825368		psfHH103d_49	148.348	61.6755	82.3361	91.5492	hypothetical antitoxin of toxin-antitoxin stability system
HE616897_part_4.67	HE616897_part_4	55016	56653	163.947	0.0603692	1.04273	0.863	0.952239		psfHH103d_490	188.563	132.404	173.821	161	transposon-related
HE616897_part_4.68	HE616897_part_4	56699	57046	11.754	0.109704	1.07901	0.872583	0.955428		psfHH103d_491	12.5113	9.61912	16.4672	8.41832	transposon-related
HE616897_part_4.69	HE616897_part_4	57043	57435	22.1357	-0.0768668	-1.05472	0.886801	0.958897		psfHH103d_492	22.3416	23.1991	21.9563	21.0458	transposon-related
HE616897_part_4.70	HE616897_part_4	57499	57942	8.78476	-0.017782	-1.0124	0.980717			psfHH103d_493	6.25565	11.3166	9.14845	8.41832	conserved hypothetical protein
HE616897_part_4.71	HE616897_part_4	58342	59493	14.9666	-0.235151	-1.17703	0.738465	0.896216		psfHH103d_494	8.04298	24.3307	20.1266	7.36603	transposon-related
HE616897_part_4.72	HE616897_part_4	59518	59646	1.85477	0.0685974	1.0487	0.933386			psfHH103d_495	1.78733	1.69749	1.82969	2.10458	hypothetical protein predicted by Glimmer/Critica
HE616897_part_4.73	HE616897_part_4	59771	60319	9.98648	0.774699	1.71083	0.281153			psfHH103d_496	4.46832	8.48746	16.4672	10.5229	transposon-related
HE616897_part_4.74	HE616897_part_4	60288	61685	202.709	-0.611317	-1.52765	0.169946	0.440077		psfHH103d_497	351.21	145.984	153.694	159.948	transposon-related
HE616897_part_4.75	HE616897_part_4	61672	62499	13.4344	-0.230157	-1.17296	0.756528	0.90046		psfHH103d_498	5.36199	23.7649	18.2969	6.31374	transposon-related
HE616897_part_4.76	HE616897_part_4	62747	62995	3.47554	-0.172331	-1.12688	0.838889			psfHH103d_499	4.46832	3.39498	1.82969	4.20916	conserved hypothetical protein
HE616894_part_1.6	HE616894_part_1	4740	4946	164.37	-0.317115	-1.24584	0.348957	0.641551		psfHH103d_5	207.33	159.564	139.056	151.53	cold shock protein
HE616894_part_1.53	HE616894_part_1	58232	58630	39.6495	0.357448	1.28116	0.441799	0.723018		psfHH103d_50	42.0023	27.1599	42.0829	47.3531	conserved hypothetical protein
HE616897_part_4.77	HE616897_part_4	63408	63956	84.9348	0.915864	1.8867	0.036632	0.170303		psfHH103d_500	77.7488	36.779	118.93	106.281	hypothetical protein predicted by Glimmer/Critica
HE616897_part_4.78	HE616897_part_4	63983	64111	0.223416	-0.056069	-1.03963	0.913904			psfHH103d_501	0.893665	0	0	0	hypothetical protein
HE616897_part_4.79	HE616897_part_4	64126	64239	0						psfHH103d_502	0	0	0	0	hypothetical protein
HE616897_part_4.80	HE616897_part_4	64236	65546	24.7731	0.251873	1.19075	0.653499	0.853148		psfHH103d_503	14.2986	29.989	27.4454	27.3595	transposon-related
HE616897_part_4.81	HE616897_part_4	65796	66071	9.48934	1.52846	2.88478	0.0343084			psfHH103d_504	3.57466	3.96081	14.6375	15.7844	conserved hypothetical protein
HE616897_part_4.82	HE616897_part_4	66356	66490	5.6727	0.328668	1.25585	0.684298			psfHH103d_505	4.46832	5.09248	3.65938	9.47061	hypothetical protein
HE616897_part_4.83	HE616897_part_4	67028	67345	23.6705	0.396187	1.31603	0.491449	0.758901		psfHH103d_506	27.7036	12.4483	29.275	25.255	conserved hypothetical protein
HE616897_part_4.84	HE616897_part_4	67347	68258	112.102	1.41797	2.6721	0.000673577	0.00793678		psfHH103d_507	77.7488	39.0423	181.139	150.477	DnaJ-like protein
HE616899.784	HE616899	828816	829418	123.898	2.40288	5.28858	3.18267e-08	1.0803e-06		SFHH103_05635	20.5543	49.2273	219.563	206.249	putative esterase of the alpha/beta hydrolase fold
HE616897_part_4.86	HE616897_part_4	68545	68781	0						psfHH103d_509	0	0	0	0	hypothetical protein
HE616894_part_1.54	HE616894_part_1	58762	58857	7.8368	1.04723	2.06655	0.174923			psfHH103d_51	6.25565	2.26332	9.14845	13.6798	hypothetical protein
HE616897_part_4.87	HE616897_part_4	68997	69683	195.692	0.552976	1.46711	0.204776	0.483722		psfHH103d_510	217.161	95.0596	257.986	212.563	conserved hypothetical protein
HE616897_part_4.88	HE616897_part_4	69711	71696	464.519	0.536125	1.45007	0.282626	0.577432		psfHH103d_511	580.882	160.696	567.204	549.295	Medium-chain acyl-CoA synthetase
HE616897_part_4.89	HE616897_part_4	71693	72694	108.847	0.192476	1.14272	0.663134	0.857068	pdhA	psfHH103d_512	137.624	64.5047	135.397	97.863	Pyruvate dehydrogenase E1 component alpha subunit-like protein
HE616897_part_4.90	HE616897_part_4	72691	73677	103.698	0.809186	1.75222	0.124229	0.369411	pdhB	psfHH103d_513	109.921	34.5157	175.65	94.7061	Pyruvate/2-oxoglutarate dehydrogenase complex, (E1) component, beta subunit
HE616897_part_4.91	HE616897_part_4	73674	74831	118.087	0.535827	1.44977	0.200378	0.479014	pdhC	psfHH103d_514	126.9	63.373	153.694	128.379	putative branched-chain alpha-keto acid dehydrogenase subunit E2
HE616897_part_4.92	HE616897_part_4	74828	75073	3.81661	-0.337761	-1.26379	0.690637			psfHH103d_515	8.93665	0.565831	3.65938	2.10458	conserved hypothetical protein
HE616897_part_4.93	HE616897_part_4	75058	75564	24.4346	1.27732	2.42389	0.0152011	0.0919142		psfHH103d_516	13.405	13.0141	36.5938	34.7256	hypothetical protein
HE616897_part_4.94	HE616897_part_4	75781	76191	46.6072	1.13599	2.1977	0.00760528	0.0548073		psfHH103d_517	28.5973	27.7257	58.5501	71.5557	conserved hypothetical protein
HE616897_part_4.95	HE616897_part_4	76559	76975	114.515	1.07567	2.10771	0.0276093	0.141004		psfHH103d_518	103.665	36.779	190.288	127.327	hypothetical protein
HE616897_part_4.96	HE616897_part_4	77085	77525	386.974	0.657028	1.57683	0.208437	0.488315		psfHH103d_519	463.812	117.693	550.737	415.655	conserved hypothetical protein
HE616894_part_1.55	HE616894_part_1	59246	59569	9.85823	-1.08073	-2.1151	0.133789			psfHH103d_52	13.405	15.2774	5.48907	5.26145	conserved hypothetical protein
HE616897_part_4.97	HE616897_part_4	77664	79592	292.071	-0.0928729	-1.06649	0.870009	0.954884	ftsH	psfHH103d_520	509.389	96.757	292.75	269.386	cell division protein FtsH homolog (ATP-dependent zinc-metallo protease)
HE616897_part_4.98	HE616897_part_4	79731	80252	126.421	0.239675	1.18073	0.760778	0.902987		psfHH103d_521	192.138	30.5549	133.567	149.425	universal stress protein UspA-like protein
HE616897_part_4.99	HE616897_part_4	80351	81724	207.192	-0.169281	-1.1245	0.751796	0.900157		psfHH103d_522	355.679	86.5721	193.947	192.569	Nicotinate phosphoribosyltransferase-like protein
HE616897_part_4.100	HE616897_part_4	81743	81850	16.5053	0.237551	1.17899	0.715164	0.883691		psfHH103d_523	20.5543	9.05329	23.786	12.6275	hypothetical protein
HE616897_part_4.101	HE616897_part_4	82083	82319	43.9447	0.400828	1.32027	0.385308	0.676435		psfHH103d_524	47.3642	27.7257	51.2313	49.4576	conserved hypothetical protein
HE616897_part_4.102	HE616897_part_4	82423	83067	504.249	0.428124	1.34548	0.587694	0.816868		psfHH103d_525	686.335	106.942	666.007	557.714	small heat shock protein
HE616897_part_4.103	HE616897_part_4	83136	83363	1.37751	0.129853	1.09418	0.858964			psfHH103d_526	1.78733	0.565831	0	3.15687	hypothetical protein
HE616897_part_4.104	HE616897_part_4	83347	83658	3.59715	0.0149697	1.01043	0.985902			psfHH103d_527	4.46832	2.82915	1.82969	5.26145	conserved hypothetical protein
HE616897_part_4.105	HE616897_part_4	83618	85939	58.7011	0.361112	1.28442	0.353076	0.645038		psfHH103d_528	50.9389	50.9248	67.6986	65.242	AMP-dependent synthetase/ligase
HE616897_part_4.106	HE616897_part_4	85902	87737	219.929	0.535523	1.44947	0.313659	0.606407		psfHH103d_529	277.93	71.8605	311.047	218.876	DNA polymerase IV (family X)
HE616894_part_1.56	HE616894_part_1	59904	60071	2.35849	-0.476643	-1.3915	0.565758			psfHH103d_53	0.893665	5.65831	1.82969	1.05229	conserved hypothetical protein
HE616897_part_4.107	HE616897_part_4	87864	88727	239.511	0.169276	1.12449	0.759545	0.90245		psfHH103d_530	369.084	78.6505	252.497	257.811	3'-Phosphoadenosine-5'-phosphosulfate (PAPS) 3'-phosphatase-like protein
HE616897_part_4.108	HE616897_part_4	88745	89191	149.267	0.46547	1.38077	0.428946	0.712803		psfHH103d_531	207.33	36.2132	210.414	143.111	Host_attach-like protein
HE616897_part_4.109	HE616897_part_4	89482	91710	230.778	0.983079	1.97668	0.0364641	0.169787		psfHH103d_532	220.735	77.5188	316.536	308.321	ATP-binding protein of ABC-transporter
HE616897_part_4.110	HE616897_part_4	91823	92485	161.476	1.17602	2.25952	0.0147878	0.0900799		psfHH103d_533	141.199	46.9639	245.179	212.563	transport-associated protein
HE616897_part_4.111	HE616897_part_4	92618	92788	38.7808	0.916731	1.88783	0.123261	0.367262		psfHH103d_534	41.1086	9.61912	47.572	56.8237	hypothetical protein
HE616897_part_4.112	HE616897_part_4	92831	93586	795.319	0.615058	1.53162	0.228835	0.51432		psfHH103d_535	984.819	236.517	969.736	990.205	transport-associated protein
HE616897_part_4.113	HE616897_part_4	93639	95012	113.239	0.316104	1.24496	0.509856	0.768162		psfHH103d_536	146.561	53.1881	142.716	110.49	conserved hypothetical protein
HE616897_part_4.114	HE616897_part_4	95420	95578	269.368	0.315829	1.24473	0.558164	0.800171		psfHH103d_537	384.276	88.8354	312.877	291.484	hypothetical protein
HE616897_part_4.115	HE616897_part_4	95859	96812	432.044	0.224115	1.16806	0.773644	0.909418		psfHH103d_538	657.737	110.903	512.313	447.223	Glucokinase-like protein
HE616897_part_4.116	HE616897_part_4	96917	97294	88.7302	0.758503	1.69173	0.214166	0.496095		psfHH103d_539	108.133	16.4091	133.567	96.8107	hypothetical protein
HE616894_part_1.57	HE616894_part_1	60153	60461	8.47534	-0.702423	-1.62724	0.360066			psfHH103d_54	16.086	6.78997	3.65938	7.36603	conserved hypothetical protein
HE616897_part_4.117	HE616897_part_4	96951	97103	0						psfHH103d_540	0	0	0	0	hypothetical protein
HE616897_part_4.118	HE616897_part_4	97293	97736	48.5717	0.570509	1.48505	0.25797	0.550934		psfHH103d_541	54.5136	22.0674	64.0392	53.6668	Host_attach-like protein
HE616897_part_4.119	HE616897_part_4	97802	98923	139.798	0.728718	1.65717	0.120586	0.362828		psfHH103d_542	150.136	54.8856	192.118	162.053	zinc metalloprotease-like
HE616897_part_4.120	HE616897_part_4	98925	99860	134.698	0.604304	1.52024	0.219073	0.503169		psfHH103d_543	157.285	51.4906	184.799	145.216	serine protease-like
HE616897_part_4.121	HE616897_part_4	99811	100092	1.18717	-0.16347	-1.11998	0.815962			psfHH103d_544	1.78733	1.13166	1.82969	0	hypothetical protein
HE616897_part_4.122	HE616897_part_4	100152	100595	58.0595	0.286138	1.21937	0.642214	0.847303		psfHH103d_545	88.4728	14.7116	58.5501	70.5034	hypothetical protein
HE616890.2479	HE616890	2592231	2593067	47.5447	2.3917	5.24774	1.1921e-06	3.17928e-05	ssuC	SFHH103_02423	8.04298	17.5408	95.1439	69.4512	aliphatic sulfonates transport permease protein
HE616897_part_4.124	HE616897_part_4	101354	101665	23.5158	0.613774	1.53026	0.297342	0.592542		psfHH103d_547	25.9163	10.185	27.4454	30.5164	hypothetical protein
HE616897_part_4.125	HE616897_part_4	101406	101582	0						psfHH103d_548	0	0	0	0	hypothetical protein
HE616897_part_4.126	HE616897_part_4	101655	101915	9.8529	0.334587	1.26102	0.633356			psfHH103d_549	8.93665	7.92163	10.9781	11.5752	conserved hypothetical protein
HE616894_part_1.58	HE616894_part_1	60821	61216	3.02213	-0.549438	-1.46352	0.513357			psfHH103d_55	4.46832	3.96081	3.65938	0	hypothetical protein
HE616897_part_4.127	HE616897_part_4	101893	102324	25.7619	-0.491134	-1.40555	0.371011	0.662408		psfHH103d_550	36.6403	25.4624	14.6375	26.3073	transport-associated protein
HE616897_part_4.128	HE616897_part_4	102677	103096	217.032	0.508608	1.42268	0.27688	0.57197		psfHH103d_551	258.269	93.9279	278.113	237.818	conserved hypothetical protein
HE616897_part_4.129	HE616897_part_4	103168	103719	145.827	0.874604	1.83351	0.0846031	0.292023		psfHH103d_552	153.71	44.1348	193.947	191.517	conserved hypothetical protein
HE616897_part_4.130	HE616897_part_4	103475	105691	248.491	0.677891	1.5998	0.134492	0.388143		psfHH103d_553	269.887	104.113	300.069	319.896	conserved hypothetical protein
HE616897_part_4.131	HE616897_part_4	105688	105816	0.58829	-0.256596	-1.19466	0.626064			psfHH103d_554	1.78733	0.565831	0	0	hypothetical protein
HE616897_part_4.132	HE616897_part_4	105867	106316	35.8897	-1.5301	-2.88806	0.0119812	0.0773791		psfHH103d_555	86.6855	24.8966	18.2969	13.6798	conserved hypothetical protein
HE616896_part_3.14	HE616896_part_3	8208	9419	316.278	2.38903	5.23804	5.13497e-14	2.92155e-12		psfHH103d_116	84.8982	106.942	539.759	533.511	Predicted dehydrogenase
HE616897_part_4.134	HE616897_part_4	107617	108363	176.56	-0.654091	-1.57362	0.190906	0.468174		psfHH103d_557	336.018	104.113	140.886	125.223	Crp/FixK-like protein
HE616897_part_4.135	HE616897_part_4	108392	108685	92.2123	0.00948356	1.0066	0.984585	0.996428		psfHH103d_558	136.731	47.5298	95.1439	89.4447	conserved hypothetical protein
HE616897_part_4.136	HE616897_part_4	108921	111209	96.4136	0.141646	1.10316	0.734912	0.894158		psfHH103d_559	120.645	62.8072	96.9736	105.229	Kation transport ATPase
HE616894_part_1.59	HE616894_part_1	61247	63166	24.863	0.203535	1.15152	0.705348	0.878963	traG	psfHH103d_56	18.767	27.1599	21.9563	31.5687	Ti-type conjugative transfer system protein TraG/VirD4
HE616890.2390	HE616890	2500914	2502398	190.373	2.37633	5.19215	1.46058e-12	7.21118e-11		SFHH103_02334	55.4072	60.5439	290.921	354.622	probable mannitol 2-dehydrogenase
HE616897_part_4.138	HE616897_part_4	111779	112129	126.625	0.298688	1.23003	0.609502	0.830189		psfHH103d_561	190.351	33.384	128.078	154.687	conserved hypothetical protein
HE616897_part_4.139	HE616897_part_4	112149	112385	185.27	0.701223	1.62588	0.214507	0.496499		psfHH103d_562	226.097	44.7006	217.733	252.55	conserved hypothetical protein
HE616897_part_4.140	HE616897_part_4	112461	112625	27.2134	1.00796	2.01106	0.101499	0.326648		psfHH103d_563	26.8099	6.78997	38.4235	36.8302	conserved hypothetical protein
HE616897_part_4.141	HE616897_part_4	113077	113559	224.317	0.750634	1.68253	0.0707863	0.260393		psfHH103d_564	222.523	105.245	292.75	276.752	flavin-nucleotide-binding protein
HE616897_part_4.142	HE616897_part_4	113640	114401	61.312	0.626545	1.54386	0.120431	0.362828		psfHH103d_565	55.4072	39.6081	78.6767	71.5557	Inorganic polyphosphate/ATP-NAD kinase-like protein
HE616897_part_4.143	HE616897_part_4	114601	123057	286.039	0.958388	1.94314	0.0031633	0.027955		psfHH103d_566	166.222	215.016	406.191	356.726	cyclic beta-1,2-glucan synthetase-like
HE616899.1376	HE616899	1463160	1463375	51.0506	2.32487	5.01019	1.463e-05	0.000309928		SFHH103_06223	22.3416	6.78997	102.463	72.608	hypothetical protein predicted by Glimmer/Critica
HE616893.124	HE616893	105518	106288	281.895	2.32433	5.00832	3.91797e-05	0.000724643		SFHH103_04166	23.2353	129.575	515.973	458.799	putative RNA-directed DNA polymerase (reverse transcriptase), partial
HE616897_part_4.146	HE616897_part_4	124617	124886	20.9894	1.25794	2.39154	0.055671	0.221424		psfHH103d_569	17.8733	3.96081	34.7641	27.3595	hypothetical protein
HE616894_part_1.60	HE616894_part_1	63157	63396	0.282915	-0.137216	-1.09978	0.792144		traD	psfHH103d_57	0	1.13166	0	0	TraD-like conjugal transfer protein
HE616894_part_1.61	HE616894_part_1	63386	63673	3.6845	-0.689937	-1.61321	0.410238		traC	psfHH103d_57_5	0.893665	10.185	3.65938	0	TraC family protein
HE616897_part_4.147	HE616897_part_4	124902	125960	227.334	1.35984	2.56657	0.0110631	0.073029		psfHH103d_570	188.563	45.8323	382.405	292.537	Orn/Lys/Arg decarboxylase major domain
HE616897_part_4.148	HE616897_part_4	125957	127225	282.057	0.868772	1.82611	0.0535418	0.216854		psfHH103d_571	277.93	109.205	404.362	336.733	Orn/Lys/Arg decarboxylase, major domain
HE616897_part_4.149	HE616897_part_4	127317	127541	7.42308	0.490129	1.40457	0.518938			psfHH103d_572	6.25565	5.09248	10.9781	7.36603	hypothetical protein
HE616897_part_4.150	HE616897_part_4	127662	127877	91.0459	0.591024	1.50632	0.327802	0.621482		psfHH103d_573	120.645	19.2382	96.9736	127.327	hypothetical protein
HE616897_part_4.151	HE616897_part_4	128081	128188	36.708	1.13094	2.19001	0.0383875	0.175792		psfHH103d_574	32.1719	11.3166	47.572	55.7714	hypothetical protein
HE616897_part_4.152	HE616897_part_4	128363	129157	71.1557	0.664121	1.5846	0.0739772	0.26882		psfHH103d_575	52.7262	55.4514	93.3142	83.1309	Predicted divalent heavy-metal cations transporter
HE616897_part_4.153	HE616897_part_4	129355	130242	17.5641	-0.223562	-1.16761	0.730703	0.893231		psfHH103d_576	28.5973	10.185	14.6375	16.8366	transposon-related
HE616897_part_4.154	HE616897_part_4	130218	130925	99.5386	-0.399243	-1.31882	0.466677	0.740972		psfHH103d_577	185.882	44.7006	82.3361	85.2355	transposon-related
HE616897_part_4.155	HE616897_part_4	130994	131746	30.7088	0.541425	1.45541	0.30897	0.603644		psfHH103d_578	33.0656	15.8433	40.2532	33.6733	transposon-related
HE616897_part_4.156	HE616897_part_4	131909	132676	49.0899	0.359563	1.28304	0.54585	0.791482		psfHH103d_579	69.7059	14.7116	60.3798	51.5622	ABC-type transport system, permease component
HE616894_part_1.62	HE616894_part_1	63898	68517	127.886	0.669764	1.59081	0.194195	0.472554	traA	psfHH103d_58	41.1086	149.379	146.375	174.68	conjugative transfer relaxase TraA
HE616897_part_4.157	HE616897_part_4	132673	133494	41.302	0.402864	1.32213	0.49387	0.759561		psfHH103d_580	55.4072	14.1458	56.7204	38.9347	ABC transporter ATP-binding subunits
HE616897_part_4.158	HE616897_part_4	133494	134483	121.964	0.645768	1.56457	0.195287	0.474054		psfHH103d_581	141.199	44.1348	164.672	137.85	ABC transporter, substrate-binding protein
HE616897_part_4.159	HE616897_part_4	134480	135442	196.702	0.892845	1.85683	0.0533902	0.216827		psfHH103d_582	192.138	74.1238	296.41	224.138	hexose kinase, 1-phosphofructokinase-like protein
HE616897_part_4.160	HE616897_part_4	135464	136144	518.675	0.523658	1.4376	0.234727	0.521537		psfHH103d_583	608.586	229.161	612.946	624.008	CBS domain-containing protein
HE616897_part_4.161	HE616897_part_4	136760	137737	316.256	0.811928	1.75556	0.137972	0.391751		psfHH103d_584	360.147	78.0846	373.257	453.537	Phosphoribosylpyrophosphate synthetase-like protein
HE616897_part_4.162	HE616897_part_4	137720	138793	163.847	0.401482	1.32086	0.488084	0.756441		psfHH103d_585	234.14	41.8715	199.436	179.942	conserved hypothetical protein
HE616897_part_4.163	HE616897_part_4	138793	139620	455.015	0.549241	1.46332	0.3051	0.598863		psfHH103d_586	588.032	130.707	514.143	587.178	universal stress protein family
HE616897_part_4.164	HE616897_part_4	139799	141421	1243.51	0.595043	1.51052	0.42012	0.704999		psfHH103d_587	1492.42	325.353	1719.91	1436.38	60 kDa chaperonin, GroEL
HE616897_part_4.165	HE616897_part_4	141469	141798	51.0679	0.844279	1.79537	0.0842081	0.291798		psfHH103d_588	44.6832	25.4624	87.8251	46.3008	conserved hypothetical protein
HE616897_part_4.166	HE616897_part_4	141812	144196	249.258	0.257672	1.19555	0.644883	0.849136	ppsA	psfHH103d_589	372.658	75.8213	278.113	270.439	Phosphoenolpyruvate synthase
HE616894_part_1.63	HE616894_part_1	68548	68817	1.78207	-0.669935	-1.591	0.395407			psfHH103d_59	2.68099	3.39498	0	1.05229	hypothetical protein
HE616897_part_4.167	HE616897_part_4	144225	145058	90.9076	0.193248	1.14333	0.714398	0.88324		psfHH103d_590	130.475	37.9107	115.271	79.9741	Glucokinase-like protein
HE616897_part_4.168	HE616897_part_4	145523	146050	3999.09	-0.13426	-1.09753	0.870818	0.954942		psfHH103d_591	7782.03	817.625	4250.37	3146.35	Molecular chaperone (small heat shock protein)
HE616897_part_4.169	HE616897_part_4	146139	146969	352.778	-0.229088	-1.17209	0.778995	0.911243		psfHH103d_592	708.676	84.3088	340.322	277.805	Universal stress protein family
HE616897_part_4.170	HE616897_part_4	147012	147458	114.702	-0.177974	-1.13129	0.828995	0.936007		psfHH103d_593	227.885	24.3307	109.781	96.8107	Host attachment protein
HE616897_part_4.171	HE616897_part_4	147524	148246	52.4438	0.0140221	1.00977	0.976596	0.994207		psfHH103d_594	71.4932	33.384	51.2313	53.6668	ABC transporter, ATP-binding cassette
HE616897_part_4.172	HE616897_part_4	148252	150615	63.2354	-0.288722	-1.22156	0.492744	0.759306		psfHH103d_595	85.7918	54.8856	51.2313	61.0328	ABC transporter permease
HE616897_part_4.173	HE616897_part_4	150619	151818	55.4184	1.19579	2.2907	0.00965329	0.0659494		psfHH103d_596	42.8959	21.5016	87.8251	69.4512	membrane fusion protein
HE616897_part_4.174	HE616897_part_4	151872	153203	615.802	0.279482	1.21376	0.589562	0.818001		psfHH103d_597	883.835	215.581	770.3	593.492	DegP4 protease like protein
HE616897_part_4.175	HE616897_part_4	153270	153854	51.0556	0.122708	1.08878	0.84042	0.940787		psfHH103d_598	82.2172	15.2774	53.061	53.6668	conserved hypothetical protein
HE616897_part_4.176	HE616897_part_4	153904	155499	388.581	-0.109939	-1.07918	0.844538	0.943419		psfHH103d_599	680.079	131.273	398.873	344.099	metallo-beta-lactamase family protein, involved in RNA processing
HE616894_part_1.7	HE616894_part_1	5585	5851	22.9645	0.0184696	1.01288	0.973886	0.993341		psfHH103d_6	18.767	27.1599	16.4672	29.4641	conserved hypothetical protein
HE616894_part_1.64	HE616894_part_1	68820	71294	28.635	-0.832101	-1.78028	0.239113	0.525408		psfHH103d_60	8.04298	69.0313	23.786	13.6798	putative zeta toxin protein
HE616897_part_4.177	HE616897_part_4	155470	155670	23.373	-0.171871	-1.12652	0.796569	0.921057		psfHH103d_600	42.0023	8.48746	21.9563	21.0458	hypothetical protein
HE616897_part_4.178	HE616897_part_4	155707	156732	333.193	0.528833	1.44276	0.293797	0.588974		psfHH103d_601	416.448	117.127	409.851	389.347	Ornithine carbamoyltransferase
HE616897_part_4.179	HE616897_part_4	157097	157552	168.545	0.0958595	1.0687	0.851108	0.946624		psfHH103d_602	249.333	76.3871	139.056	209.406	conserved hypothetical protein
HE616897_part_4.180	HE616897_part_4	157660	158400	105.727	0.430128	1.34735	0.271643	0.56761		psfHH103d_603	112.602	66.2022	126.249	117.857	response regulator
HE616899.296	HE616899	323811	324536	27.1421	2.32162	4.99892	2.17401e-05	0.00043148		SFHH103_05153	6.25565	8.48746	54.8907	38.9347	HTH-type transcriptional regulator
HE616897_part_4.182	HE616897_part_4	159299	161176	779.47	-1.53096	-2.88978	0.0524918	0.214785		psfHH103d_605	2230.59	346.288	265.305	275.7	two-component sensor histidine kinase
HE616897_part_4.183	HE616897_part_4	161205	163829	175.951	0.317412	1.24609	0.444895	0.725581		psfHH103d_606	210.011	101.284	203.096	189.412	putative magnesium-translocating P-type ATPase
HE616897_part_4.184	HE616897_part_4	163885	163992	0.141458	-0.0456569	-1.03215	0.929804			psfHH103d_607	0	0.565831	0	0	hypothetical protein
HE616897_part_4.185	HE616897_part_4	164002	166701	293.318	0.386097	1.30685	0.419264	0.704354		psfHH103d_608	376.233	125.614	356.79	314.635	putative Acyl-CoA synthetase (NDP forming)
HE616897_part_4.186	HE616897_part_4	166778	167602	921.797	-0.322755	-1.25072	0.68742	0.870606		psfHH103d_609	1890.99	260.282	759.322	776.59	conserved hypothetical protein
HE616894_part_1.65	HE616894_part_1	71329	71661	4.18681	0.0304656	1.02134	0.970937			psfHH103d_61	3.57466	4.52665	5.48907	3.15687	conserved hypothetical protein
HE616897_part_4.187	HE616897_part_4	167886	168719	762.576	0.252295	1.1911	0.753293	0.900229		psfHH103d_610	1165.34	160.13	916.675	808.159	conserved hypothetical protein
HE616897_part_4.188	HE616897_part_4	168780	169235	163.602	0.457189	1.37286	0.382374	0.674433		psfHH103d_611	214.48	56.0172	190.288	193.621	Predicted flavin-nucleotide-binding protein
HE616897_part_4.189	HE616897_part_4	169384	170058	443.38	0.0973318	1.06979	0.860933	0.951149		psfHH103d_612	714.038	139.194	479.379	440.91	Transport-associated
HE616897_part_4.190	HE616897_part_4	170073	172763	186.934	0.388799	1.3093	0.411618	0.699277		psfHH103d_613	236.821	83.1771	206.755	220.981	putative cation transport ATPase
HE616897_part_4.191	HE616897_part_4	172778	174262	155.042	0.320843	1.24906	0.531139	0.782742		psfHH103d_614	212.692	59.9781	166.502	180.994	conserved hypothetical protein
HE616897_part_4.192	HE616897_part_4	174448	175320	117.085	0.596727	1.51228	0.17455	0.447475		psfHH103d_615	126.007	57.1489	161.013	124.17	putative 3'-Phosphoadenosine-5'-phosphosulfate (PAPS)
HE616897_part_4.193	HE616897_part_4	175541	176791	68.2223	0.474431	1.38937	0.223831	0.508795		psfHH103d_616	54.5136	57.7147	93.3142	67.3466	Predicted membrane protein
HE616897_part_4.194	HE616897_part_4	177011	177688	36.523	0.0839148	1.05989	0.854788	0.948107		psfHH103d_617	34.8529	36.2132	32.9344	42.0916	conserved hypothetical protein
HE616897_part_4.195	HE616897_part_4	177704	180181	174.686	0.891807	1.8555	0.0113032	0.0742037		psfHH103d_618	128.688	110.903	270.794	188.36	Cation transport ATPase
HE616897_part_4.196	HE616897_part_4	180305	180973	150.646	-0.189277	-1.14019	0.811322	0.92785		psfHH103d_619	286.866	43.569	142.716	129.432	conserved hypothetical protein
HE616894_part_1.66	HE616894_part_1	71741	71908	3.83116	0.289041	1.22183	0.731213			psfHH103d_62	3.57466	2.82915	3.65938	5.26145	hypothetical protein
HE616897_part_4.197	HE616897_part_4	180970	181332	42.9848	-0.423958	-1.3416	0.504735	0.766065		psfHH103d_620	86.6855	14.7116	34.7641	35.7779	conserved hypothetical protein
HE616897_part_4.198	HE616897_part_4	181345	181926	111.731	0.358424	1.28203	0.654045	0.8533		psfHH103d_621	159.966	22.6332	131.738	132.589	conserved hypothetical protein
HE616897_part_4.199	HE616897_part_4	182209	182499	241.651	0.287918	1.22088	0.715355	0.883691		psfHH103d_622	357.466	56.0172	303.729	249.393	conserved hypothetical protein
HE616897_part_4.200	HE616897_part_4	182954	183385	103.205	0.969103	1.95762	0.064723	0.244719		psfHH103d_623	104.559	28.2915	153.694	126.275	conserved hypothetical protein
HE616897_part_4.201	HE616897_part_4	183382	183639	46.6415	0.695452	1.61939	0.409886	0.698839		psfHH103d_624	51.8326	3.39498	71.3579	59.9805	conserved hypothetical protein
HE616897_part_4.202	HE616897_part_4	183958	185199	124.966	1.09163	2.13114	0.011369	0.0744721		psfHH103d_625	105.452	48.6614	192.118	153.634	putative secretion protein, MFP subunit
HE616897_part_4.203	HE616897_part_4	185204	187567	136.91	0.820502	1.76602	0.0739321	0.26882		psfHH103d_626	139.412	53.1881	179.31	175.732	putative secretion protein, permease component
HE616897_part_4.204	HE616897_part_4	187571	188065	80.375	1.11612	2.16764	0.030181	0.149234		psfHH103d_627	74.1742	22.0674	111.611	113.647	ABC (ATP-binding cassette) transporter
HE616897_part_4.205	HE616897_part_4	188123	188377	158.307	-0.0870357	-1.06219	0.879684	0.956684		psfHH103d_628	275.249	52.6223	173.821	131.536	conserved hypothetical protein
HE616897_part_4.206	HE616897_part_4	188422	189057	2267.06	0.197608	1.1468	0.660423	0.856191		psfHH103d_629	3147.49	1051.88	2535.95	2332.93	conserved hypothetical protein
HE616894_part_1.67	HE616894_part_1	72054	72188	7.04098	0.301881	1.23275	0.696019			psfHH103d_63	5.36199	6.78997	5.48907	10.5229	hypothetical protein
HE616897_part_4.207	HE616897_part_4	189151	191526	900.01	0.727436	1.65569	0.331381	0.624897		psfHH103d_630	1000.9	205.397	1297.25	1096.49	putative fructose-6-phosphate phosphoketolase
HE616897_part_4.208	HE616897_part_4	191747	192403	1543.2	0.385849	1.30663	0.419661	0.704823		psfHH103d_631	2050.96	587.332	1891.9	1642.62	conserved hypothetical protein
HE616896_part_3.190	HE616896_part_3	164550	164996	12.6027	2.32033	4.99446	0.00204795	0.0196065		psfHH103d_289	0	4.52665	23.786	22.0981	conserved hypothetical protein
HE616897_part_4.210	HE616897_part_4	192739	192933	15.8205	0.104751	1.07531	0.881305	0.956684		psfHH103d_633	23.2353	6.78997	23.786	9.47061	hypothetical protein
HE616897_part_4.211	HE616897_part_4	192867	192965	0						psfHH103d_634	0	0	0	0	hypothetical protein
HE616897_part_4.212	HE616897_part_4	192942	194540	258.136	1.04329	2.06093	0.0262152	0.137016		psfHH103d_635	235.928	87.1379	411.68	297.798	conserved hypothetical protein
HE616897_part_4.213	HE616897_part_4	194603	195151	70.6467	1.46894	2.76819	0.00178625	0.0174364		psfHH103d_636	48.2579	22.0674	128.078	84.1832	conserved hypothetical protein
HE616897_part_4.214	HE616897_part_4	195260	196249	31.0221	0.148273	1.10824	0.77299	0.909418	virB11	psfHH103d_637	37.5339	21.5016	29.275	35.7779	P-type DNA transfer ATPase VirB11
HE616897_part_4.215	HE616897_part_4	196260	197291	10.9515	-0.469837	-1.38495	0.500325		virB10	psfHH103d_638	9.83031	16.4091	9.14845	8.41832	type IV secretion system protein VirB10
HE616897_part_4.216	HE616897_part_4	197442	198296	28.4222	-0.713272	-1.63952	0.33138	0.624897	virB9	psfHH103d_639	5.36199	69.0313	25.6157	13.6798	type IV secretion system protein VirB9
HE616894_part_1.68	HE616894_part_1	72300	73913	372.177	-0.187666	-1.13892	0.664307	0.857698		psfHH103d_64	561.222	235.386	373.257	318.844	putative transmembrane protein
HE616897_part_4.217	HE616897_part_4	198296	198967	3.9105	0.00401433	1.00279	0.996194		virB8	psfHH103d_640	2.68099	5.09248	3.65938	4.20916	Type IV secretory pathway, component VirB8
HE616897_part_4.218	HE616897_part_4	198972	199247	5.82335	0.830878	1.77877	0.317539		virB7	psfHH103d_641	4.46832	2.26332	1.82969	14.7321	type IV secretion system protein VirB7-like
HE616897_part_4.219	HE616897_part_4	199284	200219	4.76987	-0.554908	-1.46907	0.512411		virB6	psfHH103d_642	1.78733	10.7508	5.48907	1.05229	Type IV secretory pathway, VirB6
HE616897_part_4.220	HE616897_part_4	200225	200455	0.680839	0.0737948	1.05248	0.888105			psfHH103d_643	0.893665	0	1.82969	0	conserved hypothetical protein
HE616897_part_4.221	HE616897_part_4	200452	201150	4.50938	0.107802	1.07759	0.896881		virB5	psfHH103d_644	2.68099	5.65831	5.48907	4.20916	P-type DNA transfer protein VirB5
HE616897_part_4.222	HE616897_part_4	201150	203531	21.586	-0.857329	-1.81168	0.252266	0.54386	virB4	psfHH103d_645	4.46832	54.8856	16.4672	10.5229	Type IV secretion system protein VirB4
HE616897_part_4.223	HE616897_part_4	203524	203865	2.74579	0.159963	1.11726	0.850405		virB3	psfHH103d_646	2.68099	2.26332	1.82969	4.20916	Type IV secretory pathway, VirB3
HE616897_part_4.224	HE616897_part_4	203870	204169	1.48068	0.117996	1.08523	0.861793		virB2	psfHH103d_647	0	2.26332	3.65938	0	Type IV secretory pathway, VirB2
HE616897_part_4.225	HE616897_part_4	204166	204837	124.058	-0.587313	-1.50245	0.247959	0.538744	virB1	psfHH103d_648	231.459	71.8605	109.781	83.1309	type IV secretion system, VirB1
HE616897_part_4.226	HE616897_part_4	204841	205359	177.816	-0.859265	-1.81411	0.0578874	0.227214		psfHH103d_649	332.443	134.668	118.93	125.223	conserved hypothetical protein
HE616894_part_1.69	HE616894_part_1	73903	74928	130.975	0.898052	1.86355	0.0167919	0.09893		psfHH103d_65	111.708	67.8997	173.821	170.471	conserved hypothetical protein
HE616897_part_4.227	HE616897_part_4	205456	205824	152.018	0.712208	1.63831	0.0741706	0.269032		psfHH103d_650	148.348	78.6505	181.139	199.935	conserved hypothetical protein
HE616897_part_4.228	HE616897_part_4	206162	206521	13.8321	0.277409	1.21202	0.662802	0.856867		psfHH103d_651	11.6176	13.0141	12.8078	17.8889	putative autoinducer synthetase
HE616894_part_1.70	HE616894_part_1	75012	75191	9.80524	-1.10918	-2.15723	0.155571			psfHH103d_66	23.2353	6.78997	1.82969	7.36603	transposon-related protein
HE616894_part_1.71	HE616894_part_1	75322	76263	35.9559	-0.159904	-1.11721	0.729716	0.892208		psfHH103d_67	39.3213	37.3448	29.275	37.8824	putative signal transduction histidine kinase
HE616894_part_1.72	HE616894_part_1	77019	77408	122.813	1.06849	2.09724	0.0126518	0.0809006		psfHH103d_68	105.452	48.0956	175.65	162.053	conserved hypothetical protein
HE616894_part_1.73	HE616894_part_1	77495	78190	41.4198	0.585018	1.50006	0.177306	0.450927		psfHH103d_69	32.1719	32.8182	51.2313	49.4576	putative membrane protein
HE616894_part_1.8	HE616894_part_1	6364	7518	42.4222	-0.187692	-1.13894	0.755657	0.900353		psfHH103d_7	16.086	74.6897	42.0829	36.8302	conserved hypothetical protein
HE616894_part_1.74	HE616894_part_1	78187	78534	86.381	0.645879	1.56469	0.126105	0.372946		psfHH103d_70	87.5792	45.2665	104.292	108.386	conserved hypothetical protein
HE616894_part_1.75	HE616894_part_1	78753	79139	24.5735	0.513977	1.42798	0.368729	0.661173		psfHH103d_71	11.6176	27.1599	31.1047	28.4118	conserved hypothetical protein
HE616894_part_1.76	HE616894_part_1	79491	79907	22.8866	0.158911	1.11644	0.774696	0.909481		psfHH103d_72	16.9796	26.0282	20.1266	28.4118	hypothetical protein
HE616894_part_1.77	HE616894_part_1	80053	80403	32.5307	-0.442815	-1.35925	0.35657	0.649101		psfHH103d_73	34.8529	40.7398	29.275	25.255	hypothetical protein
HE616894_part_1.78	HE616894_part_1	80689	81672	70.8871	0.81801	1.76297	0.0310158	0.1517		psfHH103d_74	50.0452	50.9248	80.5064	102.072	hypothetical protein
HE616894_part_1.79	HE616894_part_1	80966	81094	0						psfHH103d_75	0	0	0	0	hypothetical protein
HE616894_part_1.80	HE616894_part_1	81189	81287	0						psfHH103d_76	0	0	0	0	hypothetical protein
HE616894_part_1.81	HE616894_part_1	81920	82885	4.46574	-0.54163	-1.45562	0.517049			psfHH103d_77	4.46832	7.3558	1.82969	4.20916	transposon-related protein
HE616894_part_1.82	HE616894_part_1	82848	83369	5.66089	-0.463651	-1.37903	0.574749			psfHH103d_78	2.68099	11.3166	5.48907	3.15687	transposon-related
HE616894_part_1.83	HE616894_part_1	83338	84735	184.023	-0.513432	-1.42744	0.235365	0.521757		psfHH103d_79	302.952	135.234	146.375	151.53	transposon-related
HE616894_part_1.9	HE616894_part_1	7668	8372	23.9283	0.242966	1.18342	0.644004	0.848353		psfHH103d_8	21.448	22.0674	23.786	28.4118	hypothetical protein predicted by Glimmer/Critica
HE616894_part_1.84	HE616894_part_1	84722	85549	20.4	-0.0815351	-1.05814	0.900096	0.965097		psfHH103d_80	8.93665	32.8182	21.9563	17.8889	transposon-related protein
HE616894_part_1.85	HE616894_part_1	85683	85829	25.0414	0.388321	1.30887	0.479029	0.749075		psfHH103d_81	27.7036	15.2774	25.6157	31.5687	hypothetical protein predicted by Glimmer/Critica
HE616894_part_1.86	HE616894_part_1	85975	86814	390.232	0.0723262	1.05141	0.824686	0.933259		psfHH103d_82	447.726	312.904	402.532	397.766	conserved hypothetical protein
HE616894_part_1.87	HE616894_part_1	86685	87590	88.7463	0.739024	1.66905	0.0607888	0.234858		psfHH103d_83	77.7488	52.6223	129.908	94.7061	transposon-related protein
HE616894_part_1.88	HE616894_part_1	87597	88478	35.0912	0.568838	1.48333	0.269024	0.564109		psfHH103d_84	37.5339	18.1066	38.4235	46.3008	transposon-related protein
HE616894_part_1.89	HE616894_part_1	88453	89340	31.6158	0.600455	1.5162	0.216377	0.499087		psfHH103d_85	26.8099	22.0674	43.9126	33.6733	conserved hypothetical protein
HE616894_part_1.90	HE616894_part_1	89366	89851	27.5347	0.179027	1.13212	0.741154	0.897528		psfHH103d_86	33.0656	18.1066	34.7641	24.2027	conserved hypothetical protein
HE616894_part_1.91	HE616894_part_1	89848	90348	4.8161	0.875787	1.83501	0.294761			psfHH103d_87	0.893665	3.96081	9.14845	5.26145	putative restriction endonuclease
HE616894_part_1.92	HE616894_part_1	90339	90848	54.6609	1.40533	2.64878	0.000947917	0.0104573		psfHH103d_88	33.9593	23.1991	87.8251	73.6603	transposon-related protein
HE616896_part_3.267	HE616896_part_3	227255	227872	179.492	2.30619	4.94577	3.61491e-12	1.74157e-10	nopT	psfHH103d_363	62.5565	52.0564	305.558	297.798	cysteine protease NopT
HE616894_part_1.10	HE616894_part_1	8387	11890	564.852	-0.207378	-1.15459	0.608047	0.829721		psfHH103d_9	839.151	377.409	525.121	517.727	helicase-like protein
HE616896_part_3.228	HE616896_part_3	193124	194140	2291	2.29499	4.90751	0.00307365	0.0273651	nopL	psfHH103d_327	124.219	722	4367.47	3950.3	Nodulation outer protein NopL
HE616894_part_1.95	HE616894_part_1	93430	93858	34.3271	0.541854	1.45584	0.250425	0.541946		psfHH103d_91	28.5973	26.594	34.7641	47.3531	transposon-related
HE616894_part_1.96	HE616894_part_1	93828	94160	28.821	0.287606	1.22061	0.564532	0.804129		psfHH103d_92	29.4909	22.0674	31.1047	32.621	transposon-related protein
HE616894_part_1.97	HE616894_part_1	94144	94344	3.46632	-0.2845	-1.21799	0.737069			psfHH103d_93	3.57466	4.52665	3.65938	2.10458	hypothetical protein
HE616897_part_2.2	HE616897_part_2	242	3553	89.136	0.83936	1.78926	0.0228701	0.123309		psfHH103d_95	62.5565	63.373	96.9736	133.641	conserved hypothetical protein
HE616897_part_2.3	HE616897_part_2	3687	4214	19.2696	1.49414	2.81697	0.0122009	0.0785112		psfHH103d_96	7.14932	10.185	36.5938	23.1504	putative transposon-related
HE616897_part_2.4	HE616897_part_2	4471	4623	60.1748	-0.207498	-1.15468	0.713611	0.882815		psfHH103d_97	104.559	26.0282	58.5501	51.5622	hypothetical protein
HE616897_part_2.5	HE616897_part_2	4764	5957	139.839	0.0571669	1.04042	0.90264	0.965456		psfHH103d_98	200.181	74.1238	140.886	144.164	putative Fe-S oxidoreductase
HE616897_part_2.6	HE616897_part_2	6375	6905	175.588	0.402381	1.32169	0.343783	0.636627		psfHH103d_99	202.862	97.3229	173.821	228.347	agmatinase-like family
HE616894_part_1.2	HE616894_part_1	1	1188	173.802	-0.100377	-1.07205	0.785407	0.913556	repA	repA	219.842	141.458	151.864	182.046
HE616890.3	HE616890	1668	2042	27.589	-0.866911	-1.82375	0.0942499	0.312458		SFHH103_00001	37.5339	35.0815	21.9563	15.7844	conserved hypothetical protein
HE616890.4	HE616890	2039	3313	35.1656	-0.569936	-1.48446	0.288154	0.584439		SFHH103_00002	27.7036	57.1489	34.7641	21.0458	putative RNA polymerase sigma-70 factor
HE616890.5	HE616890	3388	3870	13.3008	-1.44081	-2.71474	0.0322905	0.155317		SFHH103_00003	18.767	22.6332	5.48907	6.31374	conserved hypothetical protein
HE616890.6	HE616890	3885	4748	13.7211	-0.946377	-1.92703	0.146817	0.40602		SFHH103_00004	20.5543	17.5408	7.31876	9.47061	putative glyoxalase family protein
HE616890.7	HE616890	4882	5496	22.3328	0.0843874	1.06024	0.884108	0.958211		SFHH103_00005	16.9796	25.4624	31.1047	15.7844	Glutathione S-transferase omega-1
HE616890.8	HE616890	5541	6689	38.3489	0.664073	1.58455	0.190193	0.467385		SFHH103_00006	17.8733	39.0423	51.2313	45.2485	oxygen-independent coproporphyrinogen III oxidase
HE616890.9	HE616890	6737	7381	72.1435	-0.114594	-1.08267	0.797293	0.921057		SFHH103_00007	49.1516	100.718	71.3579	67.3466	nucleoside-triphosphatase
HE616890.11	HE616890	7894	8613	416.462	0.0476187	1.03356	0.877972	0.956684	rph	SFHH103_00008	352.998	465.113	429.977	417.759	ribonuclease PH
HE616890.12	HE616890	8771	9850	293.43	0.56303	1.47737	0.16508	0.431971	hrcA	SFHH103_00009	314.57	152.774	362.279	344.099	Heat-inducible transcription repressor hrcA
HE616890.13	HE616890	10120	10746	315.509	1.4767	2.78312	0.000132708	0.00206997	grpE	SFHH103_00010	209.118	110.903	495.846	446.171	Protein grpE AltName: Full=HSP-70 cofactor
HE616890.14	HE616890	11147	12382	44.1128	-0.119567	-1.08641	0.794946	0.920351		SFHH103_00011	34.8529	57.1489	40.2532	44.1962	FAD-linked oxidoreductase
HE616890.15	HE616890	12395	13162	55.2003	0.0848399	1.06057	0.83791	0.94021		SFHH103_00012	62.5565	44.7006	56.7204	56.8237	short-chain dehydrogenase/reductase SDR
HE616890.16	HE616890	13348	13812	339.698	0.347712	1.27254	0.410597	0.699231	ptsN	SFHH103_00013	411.086	181.632	406.191	359.883	nitrogen regulatory IIA
HE616890.17	HE616890	13987	14559	3218.19	-0.287321	-1.22037	0.432614	0.715514		SFHH103_00014	4694.42	2414.4	2685.99	3077.95	Probable sigma(54) modulation protein
HE616890.18	HE616890	14750	16309	161.295	0.103652	1.07449	0.747416	0.899177	rpoN	SFHH103_00015	159.966	151.077	157.353	176.785	RNA polymerase sigma-54 factor
HE616890.19	HE616890	16452	17279	152.927	0.496635	1.41092	0.155628	0.420308		SFHH103_00016	147.455	104.679	170.161	189.412	ABC transporter, ATP-binding protein
HE616890.20	HE616890	17279	17845	211.725	0.359406	1.2829	0.416612	0.702467		SFHH103_00017	260.056	107.508	241.519	237.818	Organic solvent tolerance protein
HE616890.21	HE616890	17861	18529	228.591	0.340814	1.26647	0.479253	0.749075		SFHH103_00018	298.484	100.718	234.2	280.961	conserved hypothetical protein
HE616890.22	HE616890	18792	19751	149.92	-0.0378236	-1.02656	0.919819	0.973083	sppA	SFHH103_00019	114.389	188.987	150.035	146.268	SppA, signal peptide peptidase SppA
HE616890.23	HE616890	19871	20173	226.588	-0.243872	-1.18417	0.445506	0.72618	ihfB	SFHH103_00020	251.12	241.044	226.882	187.308	Integration host factor subunit beta
HE616890.24	HE616890	20297	20638	78.0093	-0.739985	-1.67016	0.104641	0.332338		SFHH103_00021	64.3439	134.102	49.4016	64.1897	conserved hypothetical protein
HE616890.25	HE616890	20660	21118	44.6721	-0.757429	-1.69048	0.0977325	0.319745		SFHH103_00022	50.9389	62.2414	40.2532	25.255	predicted carbon monoxide dehydrogenase subunit G
HE616890.26	HE616890	21417	22556	148.273	0.299136	1.23041	0.402143	0.690544		SFHH103_00023	111.708	151.643	186.628	143.111	conserved hypothetical protein
HE616890.27	HE616890	22553	23410	27.3167	0.593015	1.5084	0.295373	0.590467	spoU	SFHH103_00024	11.6176	29.989	32.9344	34.7256	23S rRNA (guanosine-2'-O-)-methyltransferase rlmB; AltName: Full=23S rRNA Gm2251 2'-O-methyltransferase
HE616890.28	HE616890	23410	23910	26.9253	0.578989	1.4938	0.250268	0.541946	lspA	SFHH103_00025	22.3416	19.8041	32.9344	32.621	lipoprotein signal peptidase
HE616890.29	HE616890	23958	26231	56.8004	-0.788286	-1.72702	0.103972	0.331623		SFHH103_00026	58.0882	87.1379	56.7204	25.255	two component sensor kinase/response regulator hybrid
HE616890.30	HE616890	26332	27222	133.887	-0.598268	-1.5139	0.0951124	0.31426		SFHH103_00027	185.882	140.326	91.4845	117.857	conserved hypothetical protein
HE616890.31	HE616890	27618	29903	218.141	0.555449	1.46963	0.0916636	0.306434		SFHH103_00028	197.5	152.774	270.794	251.497	NADP-dependent malic enzyme
HE616890.32	HE616890	30006	32753	64.7931	-0.180761	-1.13348	0.72267	0.888868	mutS	SFHH103_00029	36.6403	101.85	51.2313	69.4512	DNA mismatch repair protein mutS
HE616890.33	HE616890	33011	35926	464.352	0.46622	1.38148	0.160783	0.426707	glnD	SFHH103_00030	466.493	307.812	565.374	517.727	PII uridylyl-transferase
HE616890.34	HE616890	35923	37530	71.8418	0.599564	1.51526	0.106958	0.337309	mviN	SFHH103_00031	52.7262	59.9781	84.1658	90.497	Virulence factor mviN homolog
HE616890.35	HE616890	37527	37937	15.9447	0.830162	1.77788	0.186228	0.463167		SFHH103_00032	13.405	7.92163	25.6157	16.8366	conserved hypothetical protein
HE616890.36	HE616890	38107	39171	222.097	0.651801	1.57113	0.0440821	0.191664	trpS	SFHH103_00033	159.966	181.066	300.069	247.288	tryptophanyl-tRNA synthetase
HE616890.37	HE616890	39224	39715	153.51	-0.247134	-1.18685	0.5514	0.796333		SFHH103_00034	222.523	112.6	153.694	125.223	conserved hypothetical protein
HE616890.38	HE616890	39823	40389	8225.73	-0.665811	-1.58646	0.0547832	0.219943		SFHH103_00035	13007.3	7338.26	6455.15	6102.23	NFU1 iron-sulfur cluster scaffold homolog, mitochondrial
HE616890.39	HE616890	40618	41286	383.236	0.109071	1.07853	0.775995	0.909976		SFHH103_00036	472.749	263.111	451.934	345.151	putative peptidase M22, glycoprotease
HE616890.40	HE616890	41247	41378	2.70878	-0.622064	-1.53908	0.460534			SFHH103_00037	6.25565	1.69749	1.82969	1.05229	hypothetical protein predicted by Glimmer/Critica
HE616890.41	HE616890	41368	41865	187.372	-0.970617	-1.95968	0.00769437	0.0553809	rimI	SFHH103_00038	303.846	198.607	120.76	126.275	peptide N-acetyltransferase
HE616890.42	HE616890	42009	42824	69.1103	-0.134137	-1.09744	0.766979	0.907314		SFHH103_00039	98.3031	47.5298	62.2095	68.3989	1-acyl-sn-glycerol-3-phosphate acyltransferase
HE616890.43	HE616890	42903	44303	316.951	0.162217	1.11901	0.628703	0.839382	miaB	SFHH103_00040	352.104	245.005	347.641	323.053	(Dimethylallyl)adenosine tRNA methylthiotransferase miaB
HE616890.44	HE616890	44419	45474	484.727	-0.438007	-1.35473	0.375816	0.667122	phoH	SFHH103_00041	880.26	250.663	393.383	414.602	phosphate starvation inducible family protein PhoH
HE616890.45	HE616890	45492	46013	72.053	-0.102763	-1.07383	0.840264	0.940787		SFHH103_00042	112.602	37.9107	64.0392	73.6603	conserved hypothetical protein
HE616890.46	HE616890	46010	47170	546.611	0.521706	1.43565	0.167757	0.436361		SFHH103_00043	577.308	310.075	731.876	567.184	putative hemolysin-related protein
HE616890.47	HE616890	47196	47771	193.081	0.199291	1.14813	0.643339	0.84785		SFHH103_00044	247.545	110.903	193.947	219.929	conserved hypothetical protein
HE616890.48	HE616890	48175	49770	535.89	-0.815419	-1.75981	0.00759595	0.0548073		SFHH103_00045	773.914	603.741	351.301	414.602	apolipoprotein N-acyltransferase
HE616890.49	HE616890	49917	50327	1534.09	0.569426	1.48393	0.0426997	0.187268		SFHH103_00046	1391.44	1063.2	1745.52	1936.21	putative transcriptional regulator
HE616890.50	HE616890	50551	51819	2156.81	0.113713	1.08201	0.664649	0.857769	metK	SFHH103_00047	1884.74	2254.27	2246.86	2241.38	S-adenosylmethionine synthetase
HE616890.51	HE616890	52030	52728	216.7	0.537626	1.45158	0.194527	0.473168	trmB	SFHH103_00048	235.034	113.732	278.113	239.922	tRNA (guanine-N7-)-methyltransferase
HE616890.52	HE616890	52860	53117	883.908	-0.697775	-1.622	0.0956024	0.315192		SFHH103_00049	1578.21	637.125	702.601	617.694	conserved hypothetical protein
HE616890.53	HE616890	53167	53598	930.768	1.1341	2.19481	0.00915825	0.063544	hspH	SFHH103_00050	820.384	298.759	1257	1346.93	Hsp20
HE616890.54	HE616890	53853	54797	76.7703	0.0656679	1.04657	0.856289	0.948715		SFHH103_00051	75.0679	74.6897	80.5064	76.8172	inosine-uridine preferring nucleoside hydrolase
HE616890.55	HE616890	54862	56214	73.7104	-0.517886	-1.43186	0.32729	0.620904		SFHH103_00052	43.7896	131.839	75.0173	44.1962	conserved hypothetical protein
HE616890.56	HE616890	56499	58910	51.1314	0.186952	1.13836	0.686902	0.870134	mcpA	SFHH103_00053	32.1719	62.2414	58.5501	51.5622	Chemoreceptor McpA
HE616890.57	HE616890	59140	60039	97.432	0.471857	1.38689	0.272728	0.568219		SFHH103_00054	101.878	58.8464	142.716	86.2878	ribokinase
HE616890.58	HE616890	60091	61299	391.221	0.476584	1.39145	0.341034	0.634308		SFHH103_00055	499.559	142.024	501.335	421.968	Conserved hypothetical transmembrane protein
HE616890.59	HE616890	61491	62045	20.9817	-0.815965	-1.76048	0.15995	0.425506		SFHH103_00056	21.448	33.384	16.4672	12.6275	putative NADPH-dependent FMN reductase
HE616890.60	HE616890	62120	62644	47.5975	0.660503	1.58063	0.138574	0.392715	def	SFHH103_00057	44.6832	27.7257	62.2095	55.7714	peptide deformylase
HE616890.61	HE616890	62725	63660	61.578	-0.0483216	-1.03406	0.91957	0.973083	fmt	SFHH103_00058	37.5339	87.1379	65.8689	55.7714	methionyl-tRNA formyltransferase
HE616890.62	HE616890	63660	64403	16.0095	0.0412686	1.02902	0.946038	0.983916	truA	SFHH103_00059	13.405	18.1066	14.6375	17.8889	tRNA pseudouridine synthase A
HE616890.63	HE616890	64417	65013	24.6395	-0.0121648	-1.00847	0.98271	0.996049		SFHH103_00060	25.9163	24.3307	14.6375	33.6733	Conserved hypothetical transmembrane protein
HE616890.64	HE616890	65000	66193	247.054	-0.0452309	-1.03185	0.88276	0.957619	dapE	SFHH103_00061	255.588	246.702	239.689	246.236	succinyl-diaminopimelate desuccinylase
HE616890.65	HE616890	66368	69553	502.539	1.20859	2.31111	0.00204455	0.0196053	mexF	SFHH103_00062	395.894	191.251	684.304	738.708	multidrug-efflux system transmembrane protein
HE616890.66	HE616890	69683	70888	692.439	0.91152	1.88103	0.00607616	0.0460647	mexE	SFHH103_00063	578.201	367.224	989.863	834.466	putative multidrug efflux system transmembrane protein
HE616890.67	HE616890	70930	71745	1707.12	1.39908	2.63734	1.12495e-05	0.000245272	llpE	SFHH103_00064	1025.03	804.045	2003.51	2995.87	Putative esterase/lipase
HE616890.68	HE616890	71882	72793	197.605	0.954404	1.93778	0.0244893	0.130275		SFHH103_00065	179.627	82.0455	248.838	279.909	putative transcription regulator protein
HE616890.69	HE616890	72823	74724	163.126	0.608853	1.52505	0.198964	0.477354	deaD	SFHH103_00066	65.2375	186.158	215.903	185.203	putative ATP-dependent RNA helicase protein
HE616890.70	HE616890	74882	75265	15.334	0.564228	1.4786	0.372254	0.663154		SFHH103_00067	8.04298	15.2774	20.1266	17.8889	Conserved hypothetical transmembrane protein
HE616890.71	HE616890	75268	76125	300.149	0.0384626	1.02702	0.919645	0.973083	dapD	SFHH103_00068	210.011	381.37	294.58	314.635	2,3,4,5-tetrahydropyridine-2,6-dicarboxylate N-succinyltransferase
HE616890.72	HE616890	76430	77329	93.8019	0.216138	1.16162	0.594886	0.820939		SFHH103_00069	61.6629	110.337	104.292	98.9153	conserved hypothetical protein
HE616890.73	HE616890	77348	78061	62.8122	0.104738	1.0753	0.814984	0.930387		SFHH103_00070	78.6425	43.0031	54.8907	74.7126	Probable hydrolase
HE616890.74	HE616890	78164	79078	30.4563	-0.265117	-1.20173	0.592127	0.818645		SFHH103_00071	37.5339	29.989	23.786	30.5164	conserved putative integral membrane protein
HE616890.75	HE616890	79148	80227	79.2992	-0.445868	-1.36213	0.246116	0.535913	ada	SFHH103_00072	107.24	77.5188	64.0392	68.3989	putative transcription regulator protein
HE616890.76	HE616890	80164	80991	55.12	-0.567659	-1.48212	0.203922	0.483535		SFHH103_00073	50.9389	81.4796	51.2313	36.8302	putative carboxyvinyl-carboxyphosphonate phosphorylmutase
HE616890.77	HE616890	81158	82321	86.0693	0.102423	1.07357	0.773488	0.909418		SFHH103_00074	77.7488	87.7038	91.4845	87.3401	Putative transposase
HE616890.78	HE616890	82459	83346	317.728	-0.156325	-1.11444	0.599081	0.824106	argB	SFHH103_00075	339.593	331.577	294.58	305.164	acetylglutamate kinase
HE616890.79	HE616890	83539	84078	174.851	-0.264257	-1.20102	0.453	0.731725		SFHH103_00076	223.416	160.696	142.716	172.576	predicted RNA polymerase sigma-70 factor
HE616890.80	HE616890	84075	84794	116.288	-0.600169	-1.51589	0.0778606	0.278694		SFHH103_00077	130.475	151.643	91.4845	91.5492	Conserved hypothetical transmembrane protein
HE616890.81	HE616890	84987	85544	31.9197	0.130688	1.09482	0.796385	0.921057		SFHH103_00078	37.5339	23.7649	27.4454	38.9347	conserved hypothetical secreted protein
HE616890.82	HE616890	85702	86199	42.7377	-0.0957343	-1.06861	0.840472	0.940787		SFHH103_00079	57.1946	31.6865	42.0829	39.987	peptide-methionine (R)-S-oxide reductase
HE616890.83	HE616890	86338	86877	36.5284	0.508935	1.423	0.289862	0.584439		SFHH103_00080	22.3416	36.2132	47.572	39.987	conserved hypothetical membrane associated protein
HE616890.84	HE616890	87020	87673	87.9211	0.655132	1.57476	0.072225	0.264544	engB	SFHH103_00081	67.9185	67.3339	93.3142	123.118	Probable GTP-binding protein EngB
HE616890.85	HE616890	87838	89619	698.133	0.388838	1.30934	0.189143	0.466635	yidC	SFHH103_00082	680.973	523.393	733.706	854.46	putative inner membrane protein translocase component YidC
HE616890.86	HE616890	89616	90002	209.782	0.596798	1.51236	0.0954198	0.314938	rnpA	SFHH103_00083	201.075	129.575	250.668	257.811	ribonuclease P protein component
HE616890.87	HE616890	90035	90169	533.804	-0.319971	-1.24831	0.347864	0.641069	rpmH	SFHH103_00084	453.982	736.146	468.401	476.687	50S ribosomal protein L34
HE616890.88	HE616890	90490	92493	124.772	0.510407	1.42445	0.137919	0.391751	mcpT	SFHH103_00085	88.4728	114.864	153.694	142.059	methyl-accepting chemotaxis protein McpT
HE616890.89	HE616890	92682	93479	39.536	-0.529751	-1.44368	0.269613	0.564948		SFHH103_00086	36.6403	58.2806	27.4454	35.7779	conserved hypothetical transmembrane protein
HE616890.90	HE616890	93498	94922	36.6739	-0.281982	-1.21586	0.590158	0.818196	merA1	SFHH103_00087	25.9163	55.4514	27.4454	37.8824	predicted mercuric reductase MerA1
HE616890.91	HE616890	94944	96425	145.938	0.286394	1.21959	0.428356	0.712615		SFHH103_00088	136.731	123.917	195.777	127.327	two component sensor histidine kinase transmembrane protein
HE616890.93	HE616890	96821	97291	346.821	-0.959556	-1.94471	0.0105608	0.0704919		SFHH103_00089	584.457	344.025	203.096	255.707	conserved hypothetical protein
HE616890.94	HE616890	97419	98096	723.476	-1.50387	-2.83603	7.47812e-07	2.10728e-05		SFHH103_00090	1243.09	917.212	342.152	391.452	hypothetical transmembrane protein containing an isoprenylcysteine carboxyl methyltransferase domain
HE616890.95	HE616890	98292	98396	24.2733	0.276611	1.21135	0.665015	0.858009		SFHH103_00091	34.8529	8.48746	27.4454	26.3073	hypothetical protein predicted by Glimmer/Critica
HE616890.96	HE616890	98410	98904	58.6441	0.476965	1.39181	0.299198	0.594238		SFHH103_00092	65.2375	31.6865	71.3579	66.2943	conserved hypothetical protein
HE616890.97	HE616890	98885	99871	261.951	-0.824037	-1.77035	0.0492762	0.206146		SFHH103_00093	462.918	216.713	182.969	185.203	aldo/keto reductase
HE616890.98	HE616890	99965	100549	12.6821	-0.89495	-1.85955	0.204481	0.483717		SFHH103_00094	10.724	23.7649	10.9781	5.26145	conserved hypothetical protein
HE616899.1766	HE616899	1868511	1869200	658.042	2.29374	4.90325	1.44949e-06	3.73244e-05		SFHH103_06610	302.059	92.2304	989.863	1248.02	putative dehalogenase
HE616890.100	HE616890	104693	105007	84.3649	0.433794	1.35078	0.32313	0.616734		SFHH103_00096	96.5158	45.8323	95.1439	99.9676	conserved hypothetical protein
HE616890.101	HE616890	105098	105904	28.8938	-0.404108	-1.32327	0.432133	0.715295		SFHH103_00097	40.2149	26.594	25.6157	23.1504	conserved hypothetical protein
HE616890.102	HE616890	106088	107122	125.737	-0.76846	-1.70345	0.0222701	0.121057		SFHH103_00098	168.903	150.511	95.1439	88.3924	proline racemase
HE616890.103	HE616890	107268	107831	92.3374	-1.43019	-2.69482	0.079418	0.282239		SFHH103_00099	271.674	33.9498	31.1047	32.621	conserved hypothetical transmembrane protein
HE616890.104	HE616890	108024	108644	33.4985	-0.630135	-1.54771	0.268881	0.564109		SFHH103_00100	21.448	61.6755	25.6157	25.255	conserved hypothetical protein
HE616890.105	HE616890	108636	110519	52.095	-0.749926	-1.68171	0.0967853	0.318039	cyaD1	SFHH103_00101	57.1946	76.3871	27.4454	47.3531	putative adenylate cyclase transmembrane protein
HE616890.106	HE616890	110525	111229	158.948	-0.113491	-1.08184	0.735925	0.895036		SFHH103_00102	146.561	184.461	142.716	162.053	putative transcriptional regulator, Crp/Fnr family
HE616890.107	HE616890	111460	111897	128.984	-0.056985	-1.04029	0.878221	0.956684		SFHH103_00103	155.498	107.508	144.546	108.386	conserved hypothetical membrane protein
HE616890.108	HE616890	111973	112401	26.9292	1.28119	2.43039	0.027916	0.142053	fucU	SFHH103_00104	21.448	7.3558	42.0829	36.8302	putative RbsD/FucU transport protein
HE616890.109	HE616890	112404	113633	338.408	0.834619	1.78339	0.120907	0.363147	frcR	SFHH103_00105	378.914	85.4404	433.637	455.642	putative ROK family transcriptional regulator
HE616893.123	HE616893	105033	105638	423.92	2.28787	4.88335	4.78498e-06	0.000114342		SFHH103_04165	52.7262	196.343	737.365	709.244	putative RNA-directed DNA polymerase (reverse transcriptase), partial
HE616890.111	HE616890	115235	116320	146.994	1.39015	2.62107	1.91877e-05	0.000388466	frcC	SFHH103_00107	75.0679	82.6113	217.733	212.563	ABC transporter permease
HE616899.668	HE616899	703802	704404	40.1887	2.28475	4.8728	6.60413e-06	0.000152919		SFHH103_05520	10.724	13.0141	47.572	89.4447	conserved hypothetical protein
HE616890.113	HE616890	117870	118907	85.354	0.976257	1.96736	0.0288523	0.144387	pyrC	SFHH103_00109	33.9593	76.3871	107.952	123.118	dihydroorotase, homodimeric type
HE616890.114	HE616890	118932	119630	39.1394	0.75079	1.68271	0.15605	0.420741	pyrE	SFHH103_00110	15.1923	40.174	54.8907	46.3008	orotate phosphoribosyltransferase
HE616890.115	HE616890	119688	120614	47.4708	0.88156	1.84237	0.128053	0.376284	frk	SFHH103_00111	11.6176	50.3589	73.1876	54.7191	probable fructokinase protein
HE616890.116	HE616890	121006	122631	358.257	-0.519137	-1.4331	0.136642	0.390775	pgi	SFHH103_00112	330.656	518.867	283.602	299.903	glucose-6-phosphate isomerase
HE616890.117	HE616890	122804	124504	329.702	-0.467671	-1.38287	0.278408	0.572654	fadD	SFHH103_00113	543.348	230.293	272.624	272.543	acyl-CoA synthetase
HE616890.118	HE616890	124910	126085	107.207	0.163513	1.12001	0.665122	0.858009		SFHH103_00114	120.645	80.9138	126.249	101.02	putative transmembrane protein
HE616890.119	HE616890	126191	128875	73.5408	0.219697	1.16449	0.628764	0.839382	kdpD	SFHH103_00115	42.0023	92.2304	84.1658	75.7649	two-component sensor histidine kinase KdpD
HE616890.120	HE616890	128961	129626	14.2143	-0.596882	-1.51244	0.386965	0.676435		SFHH103_00116	9.83031	26.0282	7.31876	13.6798	putative CDP-alcohol phosphatidyltransferase
HE616890.121	HE616890	129623	130234	47.4998	0.386481	1.3072	0.388181	0.677277		SFHH103_00117	46.4706	34.5157	65.8689	43.1439	putative acyltransferase protein
HE616890.122	HE616890	130242	131183	566.622	0.143592	1.10465	0.706636	0.879284	cdsA2	SFHH103_00118	710.464	364.395	543.418	648.211	probable phosphatidate cytidylyltransferase
HE616890.123	HE616890	131245	131625	1632.78	-0.207435	-1.15463	0.641935	0.847303		SFHH103_00119	2607.71	912.119	1319.21	1692.08	putative transcriptional regulator protein
HE616890.124	HE616890	131639	131893	1789.28	0.64461	1.56332	0.383131	0.67513		SFHH103_00120	2082.24	456.06	2029.13	2589.69	hypothetical protein
HE616890.125	HE616890	132331	133623	74.6196	-0.592277	-1.50762	0.198044	0.476836		SFHH103_00121	58.0882	123.917	51.2313	65.242	DNA integration/recombination/invertion protein
HE616890.126	HE616890	134329	134541	38.9569	-0.00336568	-1.00234	0.994225	0.998644		SFHH103_00122	34.8529	43.569	31.1047	46.3008	hypothetical protein predicted by Glimmer/Critica
HE616890.127	HE616890	134658	134975	57.5774	0.0721429	1.05128	0.861757	0.951544		SFHH103_00123	45.5769	66.2022	58.5501	59.9805	conserved hypothetical protein
HE616890.128	HE616890	135703	136647	35.2116	-0.514207	-1.42821	0.275539	0.571313		SFHH103_00124	42.0023	42.4373	23.786	32.621	Putative DNA primase
HE616890.129	HE616890	136644	137717	48.9367	0.251565	1.1905	0.576517	0.810761		SFHH103_00125	55.4072	33.384	58.5501	48.4053	hypothetical protein predicted by Glimmer/Critica
HE616890.130	HE616890	137714	138352	42.3729	0.619507	1.53635	0.150599	0.410811	rnhA	SFHH103_00126	33.9593	31.6865	51.2313	52.6145	putative ribonuclease HI
HE616890.131	HE616890	138408	138926	107.484	0.177621	1.13102	0.670928	0.861592		SFHH103_00127	126.9	75.2555	87.8251	139.955	hypothetical protein predicted by Glimmer/Critica
HE616890.132	HE616890	139101	139193	104.172	-0.235628	-1.17742	0.661613	0.856255		SFHH103_00128	178.733	49.7931	71.3579	116.804	hypothetical protein predicted by Glimmer/Critica
HE616890.1131	HE616890	1188759	1189073	962.544	2.28361	4.86895	3.73692e-13	1.97561e-11	sugE	SFHH103_01105	378.02	247.834	1694.29	1530.03	chaperone homologue transmembrane protein
HE616890.134	HE616890	139844	140089	568.46	-1.33253	-2.51844	0.0943429	0.312593		SFHH103_00130	1584.47	231.991	219.563	237.818	conserved hypothetical protein
HE616890.135	HE616890	140772	142241	9.49996	-1.08331	-2.11889	0.14093			SFHH103_00131	11.6176	16.4091	3.65938	6.31374	conserved hypothetical protein
HE616890.136	HE616890	142241	144298	16.6323	-0.872548	-1.83089	0.188736	0.466106		SFHH103_00132	13.405	31.1207	14.6375	7.36603	conserved hypothetical protein
HE616890.137	HE616890	144298	144534	0.627946	-0.0227602	-1.0159	0.967295			SFHH103_00133	0.893665	0.565831	0	1.05229	conserved hypothetical protein
HE616890.138	HE616890	144565	145530	9.49729	-0.390779	-1.3111	0.601451			SFHH103_00134	8.04298	14.7116	3.65938	11.5752	conserved hypothetical protein
HE616890.139	HE616890	145556	146551	11.8994	-0.558746	-1.47299	0.412451	0.699785		SFHH103_00135	17.8733	11.8824	7.31876	10.5229	putative phage-related protein
HE616890.140	HE616890	146564	146998	5.28406	-0.836117	-1.78524	0.3193			SFHH103_00136	6.25565	9.61912	0	5.26145	hypothetical secreted protein predicted by Glimmer/Critica
HE616890.141	HE616890	147071	147250	0.506332	-0.236557	-1.17818	0.652187			SFHH103_00137	0.893665	1.13166	0	0	hypothetical protein predicted by Glimmer/Critica
HE616890.142	HE616890	147247	147570	0.891019	0.105606	1.07595	0.868787			SFHH103_00138	0.893665	0.565831	0	2.10458	conserved hypothetical protein
HE616890.143	HE616890	147570	147788	0.667603	0.196919	1.14625	0.709138			SFHH103_00139	0	0.565831	0	2.10458	hypothetical protein predicted by Glimmer/Critica
HE616890.144	HE616890	147713	147874	0.282915	-0.137216	-1.09978	0.792144			SFHH103_00140	0	1.13166	0	0	hypothetical protein predicted by Glimmer/Critica
HE616890.145	HE616890	147785	147961	0						SFHH103_00141	0	0	0	0	hypothetical protein predicted by Glimmer/Critica
HE616890.146	HE616890	147958	148560	1.10521	-0.122459	-1.08859	0.857992			SFHH103_00142	0.893665	1.69749	1.82969	0	conserved hypothetical protein
HE616890.147	HE616890	148557	149159	3.16094	-0.156087	-1.11426	0.854214			SFHH103_00143	1.78733	5.09248	3.65938	2.10458	conserved hypothetical protein
HE616890.148	HE616890	149183	150769	12.0145	-0.365206	-1.28807	0.596437	0.82232		SFHH103_00144	8.93665	18.6724	10.9781	9.47061	conserved hypothetical protein
HE616890.149	HE616890	150769	151230	1.59831	-0.260355	-1.19777	0.732783			SFHH103_00145	0.893665	3.39498	0	2.10458	hypothetical protein
HE616890.150	HE616890	151234	152580	23.5792	0.443819	1.3602	0.416756	0.702512		SFHH103_00146	19.6606	19.8041	20.1266	34.7256	conserved hypothetical protein
HE616890.151	HE616890	152577	152831	1.18717	-0.16347	-1.11998	0.815962			SFHH103_00147	1.78733	1.13166	1.82969	0	hypothetical protein predicted by Glimmer/Critica
HE616890.152	HE616890	152831	155413	39.2546	-0.938545	-1.91659	0.063629	0.242115		SFHH103_00148	37.5339	67.3339	31.1047	21.0458	hypothetical protein predicted by Glimmer/Critica
HE616890.153	HE616890	155414	157456	160.461	0.146636	1.10699	0.688966	0.871083		SFHH103_00149	185.882	118.259	175.65	162.053	hypothetical protein predicted by Glimmer/Critica
HE616890.154	HE616890	157944	159041	22.0168	-0.703261	-1.62818	0.206103	0.486088		SFHH103_00150	24.129	31.6865	16.4672	15.7844	hypothetical protein predicted by Glimmer/Critica
HE616890.155	HE616890	159042	159527	53.0534	-0.0641116	-1.04544	0.895338	0.962698		SFHH103_00151	74.1742	34.5157	60.3798	43.1439	conserved hypothetical protein
HE616890.156	HE616890	159551	160267	12.5736	-0.0905132	-1.06475	0.892902	0.962444		SFHH103_00152	8.93665	16.9749	12.8078	11.5752	conserved hypothetical protein
HE616890.157	HE616890	160295	160615	1.56924	-0.0773103	-1.05505	0.917395			SFHH103_00153	0	3.39498	1.82969	1.05229	hypothetical protein predicted by Glimmer/Critica
HE616890.158	HE616890	160626	160982	18.0454	0.408586	1.32738	0.480285	0.749731		SFHH103_00154	16.086	14.1458	21.9563	19.9935	hypothetical transmembrane protein predicted by Glimmer/Critica
HE616890.159	HE616890	161139	161765	25.6178	-0.716239	-1.64289	0.17959	0.453837		SFHH103_00155	35.7466	29.989	14.6375	22.0981	hypothetical transmembrane protein predicted by Glimmer/Critica
HE616890.160	HE616890	162155	163894	172.171	0.529595	1.44352	0.142556	0.399224		SFHH103_00156	169.796	109.771	197.607	211.51	modification methylase EcaI
HE616890.161	HE616890	164100	164642	416.015	-0.216488	-1.1619	0.642887	0.847628		SFHH103_00157	672.036	228.596	367.768	395.661	hypothetical protein
HE616890.162	HE616890	164913	165128	92.1751	-0.320335	-1.24862	0.512782	0.769302		SFHH103_00158	150.136	57.7147	64.0392	96.8107	hypothetical protein
HE616890.163	HE616890	165819	166088	30.1485	0.644662	1.56337	0.215828	0.498206		SFHH103_00159	20.5543	24.3307	49.4016	26.3073	hypothetical protein predicted by Glimmer/Critica
HE616890.164	HE616890	166936	167727	8.06429	-0.644971	-1.56371	0.398758			SFHH103_00160	7.14932	13.5799	7.31876	4.20916	hypothetical protein predicted by Glimmer/Critica
HE616890.165	HE616890	167724	168119	6.36279	-0.0642755	-1.04556	0.93524			SFHH103_00161	7.14932	6.22414	3.65938	8.41832	hypothetical protein predicted by Glimmer/Critica
HE616890.2541	HE616890	2659476	2660723	497.682	2.27655	4.84518	1.45167e-15	9.12871e-14		SFHH103_02484	156.391	170.881	806.894	856.564	Rieske 2Fe-2S family protein
HE616890.168	HE616890	169707	170879	140.638	-0.326968	-1.25437	0.38146	0.673218		SFHH103_00163	132.262	181.066	148.205	101.02	conserved hypothetical protein
HE616890.169	HE616890	170895	171797	86.9854	-0.293883	-1.22594	0.413277	0.700794		SFHH103_00164	90.2602	102.415	73.1876	82.0786	conserved hypothetical protein
HE616890.170	HE616890	172084	173343	62.1474	-0.261579	-1.19879	0.532651	0.783594	phoR	SFHH103_00165	82.2172	54.8856	49.4016	62.0851	phosphate regulon sensor PhoR
HE616890.171	HE616890	173537	174571	755.349	0.666393	1.5871	0.0214559	0.118439	pstS	SFHH103_00166	601.436	557.343	805.064	1057.55	Phosphate-binding protein PstS
HE616890.173	HE616890	176150	177472	103.361	0.808885	1.75186	0.017939	0.104032	pstA	SFHH103_00167	69.7059	78.0846	129.908	135.745	phosphate ABC transporter, inner membrane subunit PstA
HE616890.174	HE616890	177486	178301	137.835	0.45305	1.36893	0.19397	0.472262	pstB	SFHH103_00168	133.156	98.4545	148.205	171.523	ABC phosphate transporter, ATPase subunit PstB
HE616890.175	HE616890	178358	179068	90.3866	1.06719	2.09535	0.0038715	0.0329934	phoU	SFHH103_00169	65.2375	49.2273	113.441	133.641	Phosphate transport system protein PhoU
HE616890.176	HE616890	179118	179801	70.016	0.19366	1.14366	0.625136	0.837686	phoB	SFHH103_00170	58.0882	72.4263	62.2095	87.3401	Phosphate regulon transcriptional regulatory protein PhoB
HE616890.177	HE616890	179898	180416	411.462	-0.981672	-1.97475	0.000846405	0.00952245		SFHH103_00171	579.095	521.13	283.602	262.02	conserved hypothetical protein
HE616890.178	HE616890	180830	182029	981.858	-0.71859	-1.64557	0.0488379	0.204774	argD	SFHH103_00172	838.258	1627.33	741.025	720.819	acetylornithine aminotransferase
HE616890.179	HE616890	182099	183016	674.873	-0.442144	-1.35862	0.0968763	0.318163	argF	SFHH103_00173	762.296	797.821	569.034	570.341	ornithine carbamoyltransferase
HE616890.180	HE616890	183303	184298	258.992	0.387992	1.30857	0.286277	0.5825	hslO	SFHH103_00174	168.903	275.56	307.388	284.118	Hsp33 protein
HE616890.181	HE616890	184311	184703	381.099	-1.18849	-2.27914	0.000370222	0.00486065	apaG	SFHH103_00175	633.608	437.387	225.052	228.347	ApaG
HE616890.182	HE616890	184815	185429	27.1805	0.641853	1.56033	0.207724	0.4876		SFHH103_00176	18.767	22.0674	38.4235	29.4641	predicted CDP-alcohol phosphatidyltransferase
HE616890.183	HE616890	185483	186667	319.48	0.122178	1.08838	0.684736	0.869135	metZ	SFHH103_00177	288.654	321.958	342.152	325.158	O-succinylhomoserine sulfhydrylase
HE616890.184	HE616890	186865	187962	62.1477	0.129694	1.09406	0.754992	0.900229	dcd	SFHH103_00178	47.3642	70.163	73.1876	57.876	2'-deoxycytidine 5'-triphosphate deaminase
HE616890.186	HE616890	188203	189054	65.8703	0.529945	1.44387	0.217573	0.500494		SFHH103_00179	65.2375	40.7398	93.3142	64.1897	predicted extracellular amino acid solute-binding protein
HE616890.515	HE616890	567364	568134	304.714	2.27399	4.83657	1.07779e-09	4.15402e-08	fabG	SFHH103_00504	69.7059	123.917	523.292	501.942	oxidoreductase, short chain dehydrogenase/reductase family
HE616890.188	HE616890	189645	190460	34.6327	-0.10192	-1.0732	0.840463	0.940787		SFHH103_00181	25.0226	46.3981	36.5938	30.5164	hypothetical conserved transmembrane protein
HE616890.189	HE616890	190473	191126	121.518	0.00965041	1.00671	0.980681	0.994667		SFHH103_00182	89.3665	151.643	140.886	104.177	putative transcription regulator protein
HE616890.190	HE616890	191283	191807	101.813	-0.246106	-1.186	0.570278	0.807698		SFHH103_00183	151.029	71.8605	89.6548	94.7061	putative transcriptional regulator protein
HE616890.191	HE616890	191976	192449	32.4182	0.932965	1.9092	0.0575874	0.226334		SFHH103_00184	25.9163	16.9749	45.7423	41.0393	conserved hypothetical protein
HE616890.192	HE616890	192468	193049	57.4744	0.262422	1.19949	0.538137	0.786763		SFHH103_00185	47.3642	55.4514	78.6767	48.4053	hypothetical protein
HE616890.193	HE616890	193156	193452	29.8614	-0.688336	-1.61142	0.188261	0.465702		SFHH103_00186	46.4706	29.4232	18.2969	25.255	conserved hypothetical protein
HE616890.194	HE616890	193738	194190	107.019	0.0654692	1.04643	0.848323	0.944833		SFHH103_00187	112.602	96.757	106.122	112.595	Aminoglycoside N(6')-acetyltransferase
HE616890.195	HE616890	194451	196664	256.787	-0.651973	-1.57132	0.181841	0.457012	fadB	SFHH103_00188	483.473	155.603	197.607	190.465	putative fatty oxidation complex alpha subunit
HE616890.196	HE616890	196686	197894	178.154	-0.431381	-1.34852	0.3125	0.606407	fadA	SFHH103_00189	283.292	130.141	151.864	147.321	acetyl-CoA acetyltransferase
HE616890.197	HE616890	198006	199802	1732.83	-1.14177	-2.20651	0.022775	0.122907		SFHH103_00190	3918.72	974.926	1033.78	1003.88	acyl-CoA dehydrogenase
HE616890.198	HE616890	200224	203919	246.692	0.753124	1.68544	0.0321119	0.154957		SFHH103_00191	162.647	198.041	371.427	254.654	conserved hypothetical protein
HE616890.199	HE616890	204308	205234	63.9784	0.00711282	1.00494	0.986662	0.996919		SFHH103_00192	80.4298	47.5298	65.8689	62.0851	putative transmembrane protein
HE616890.200	HE616890	205234	206037	29.9196	0.242508	1.18305	0.619509	0.835051		SFHH103_00193	28.5973	26.0282	29.275	35.7779	hypothetical transmembrane protein
HE616890.201	HE616890	206206	206442	48.8229	0.49239	1.40677	0.247856	0.538744		SFHH103_00194	46.4706	33.9498	54.8907	59.9805	putative transcriptional regulator protein
HE616890.202	HE616890	206439	207164	39.1764	-0.143668	-1.10471	0.746761	0.899177		SFHH103_00195	42.8959	39.6081	38.4235	35.7779	conserved hypothetical protein
HE616890.203	HE616890	207425	210019	155.302	-0.280918	-1.21497	0.423707	0.707837	lhr	SFHH103_00196	196.606	146.55	124.419	153.634	putative ATP-dependent helicase protein
HE616890.204	HE616890	210127	211290	76.4016	0.10118	1.07265	0.793734	0.91966		SFHH103_00197	73.2805	72.9922	95.1439	64.1897	Putative transposase
HE616890.205	HE616890	211481	212116	195.446	1.44589	2.72431	0.00094875	0.0104573		SFHH103_00198	140.305	58.8464	296.41	286.223	putative transmembrane protein
HE616890.206	HE616890	212221	213159	232.056	0.198243	1.1473	0.568851	0.806762		SFHH103_00199	176.052	254.624	232.371	265.177	putative methyltransferase
HE616890.207	HE616890	213304	213570	205.959	-0.811352	-1.75485	0.0199506	0.112439		SFHH103_00200	218.948	310.641	142.716	151.53	conserved hypothetical protein
HE616890.208	HE616890	213573	214076	225.896	-0.547208	-1.46126	0.105559	0.334364		SFHH103_00201	230.566	309.509	171.991	191.517	conserved hypothetical protein
HE616890.209	HE616890	214124	215491	80.0398	-0.452633	-1.36854	0.240643	0.52756	dinF	SFHH103_00202	81.3235	104.113	76.847	57.876	putative transmembrane protein
HE616890.210	HE616890	215467	216555	42.8912	0.343422	1.26876	0.491837	0.758901	pyrD	SFHH103_00203	24.129	50.3589	40.2532	56.8237	PyrD
HE616890.211	HE616890	217020	217451	574.257	-0.412713	-1.33119	0.305909	0.599967		SFHH103_00204	910.645	411.925	483.038	491.42	conserved hypothetical protein
HE616890.212	HE616890	217558	218205	36.1424	7.70784e-06	1.00001	0.999986	0.999986		SFHH103_00205	34.8529	37.3448	36.5938	35.7779	putative transcription regulator protein
HE616890.213	HE616890	218349	221855	84.5821	-0.680167	-1.60233	0.0602571	0.23397		SFHH103_00206	99.1968	110.903	64.0392	64.1897	two-component sensor histidine kinase protein
HE616890.214	HE616890	222101	222529	215.784	-0.289333	-1.22208	0.440403	0.721739	mscL	SFHH103_00207	298.484	179.368	181.139	204.144	Probable large-conductance mechanosensitive channel transmembrane protein MscL
HE616890.215	HE616890	222670	223836	168.426	-0.541675	-1.45566	0.0949062	0.31426	aspB	SFHH103_00208	195.713	206.528	126.249	145.216	aspartate aminotransferase AspB
HE616890.216	HE616890	224015	225055	53.0667	1.07934	2.11308	0.00869026	0.0610772	galE	SFHH103_00209	30.3846	35.0815	80.5064	66.2943	UDP-galactose 4-epimerase protein
HE616890.217	HE616890	225064	225369	109.078	-0.0839094	-1.05989	0.803456	0.923992	pchB	SFHH103_00210	109.027	115.429	109.781	102.072	putative salicylate biosynthesis protein PchB
HE616890.218	HE616890	225739	226743	209.112	-0.319754	-1.24812	0.582609	0.814725	qxtB	SFHH103_00211	401.256	70.7288	186.628	177.837	Putative quinol oxidase subunit II transmembrane protein QxtB
HE616890.219	HE616890	226733	228148	570.984	-0.761773	-1.69557	0.156593	0.421337	qxtA	SFHH103_00212	1213.6	259.15	386.065	425.125	putative quinol oxidase subunit I transmembrane protein QxtA
HE616890.220	HE616890	228360	229529	16.4617	0.00327705	1.00227	0.995845	0.998938	hipO2	SFHH103_00213	12.5113	19.8041	21.9563	11.5752	putative hippurate hydrolase protein
HE616890.221	HE616890	229531	230355	6.83881	-0.608619	-1.5248	0.467911		occM	SFHH103_00214	0.893665	17.5408	3.65938	5.26145	OccM
HE616890.224	HE616890	231957	232730	80.7386	-0.0886121	-1.06335	0.857211	0.949208		SFHH103_00215	123.326	44.1348	78.6767	76.8172	Amino-acid transport ATP-binding protein
HE616890.225	HE616890	233002	233616	184.876	-0.0303661	-1.02127	0.950775	0.985072		SFHH103_00216	284.185	90.5329	177.48	187.308	HTH-type transcriptional regulator
HE616890.226	HE616890	233635	234843	89.075	-0.237011	-1.17855	0.640054	0.846348		SFHH103_00217	146.561	48.6614	69.5282	91.5492	predicted aminotransferase
HE616890.227	HE616890	234925	236538	157.545	-0.736405	-1.66602	0.0420171	0.185143	ilvB1	SFHH103_00218	235.034	163.525	104.292	127.327	Putative acetolactate synthase isozyme I large subunit
HE616890.228	HE616890	236697	237104	512.079	-0.366397	-1.28913	0.407994	0.697104		SFHH103_00219	846.301	317.997	433.637	450.38	conserved hypothetical protein
HE616890.229	HE616890	237207	239741	803.889	0.352566	1.27683	0.407432	0.696423	secD	SFHH103_00220	1004.48	394.95	834.339	981.787	Protein-export membrane protein SecD
HE616890.230	HE616890	240248	240454	1344.15	1.028	2.0392	0.000720335	0.00835588		SFHH103_00221	1037.54	703.328	1904.71	1731.02	conserved hypothetical protein
HE616890.231	HE616890	240763	241773	611.242	0.986299	1.9811	0.000244371	0.00341657	kpsF	SFHH103_00222	409.299	401.174	810.553	823.943	sugar isomerase KpsF
HE616890.232	HE616890	241743	243074	37.9798	0.801408	1.7428	0.0878251	0.298016	rkpJ	SFHH103_00223	23.2353	30.5549	40.2532	57.876	Capsule polysaccharide export protein RkpJ
HE616890.233	HE616890	243102	244697	40.0845	-0.0175211	-1.01222	0.969195	0.992185	rkpI	SFHH103_00224	37.5339	43.569	32.9344	46.3008	capsular polysaccharide biosynthesis\export transmembrane protein RkpI
HE616890.234	HE616890	244807	245610	21.7417	0.325021	1.25268	0.565607	0.805114	rkpH	SFHH103_00225	16.086	22.0674	18.2969	30.5164	Short-chain dehydrogenase/reductase RkpH
HE616890.235	HE616890	245754	247169	217.245	0.308623	1.23853	0.361342	0.654337	rkpG	SFHH103_00226	223.416	163.525	230.541	251.497	acyl-transferase protein RkpG
HE616890.236	HE616890	247166	254668	917.796	0.0197996	1.01382	0.944775	0.983625	rkpA	SFHH103_00227	1037.54	785.373	949.609	898.656	type I polyketide synthase RkpA
HE616890.237	HE616890	255038	256261	538.744	0.38196	1.30311	0.298176	0.592998	rkpU	SFHH103_00228	603.224	325.918	623.924	601.91	K-antigen export protein RkpU
HE616890.238	HE616890	256493	257092	65.1789	-0.316449	-1.24526	0.453709	0.731962	pncA	SFHH103_00229	62.5565	83.7429	43.9126	70.5034	pyrazinamidase/nicotinamidase PncA
HE616890.239	HE616890	257159	258463	109.633	0.196725	1.14609	0.563074	0.803291	pncB	SFHH103_00230	109.921	93.9279	118.93	115.752	nicotinate phosphoribosyltransferase PncB
HE616890.240	HE616890	258744	258956	223.091	0.494407	1.40874	0.31434	0.606524		SFHH103_00231	276.142	87.7038	243.349	285.171	conserved hypothetical protein
HE616890.241	HE616890	258975	259286	168.679	0.607109	1.5232	0.212741	0.494327		SFHH103_00232	197.5	63.9389	204.925	208.353	hypothetical protein predicted by Glimmer/Critica
HE616890.242	HE616890	259497	261761	309.629	-0.50545	-1.41957	0.11947	0.361988		SFHH103_00233	410.192	320.26	274.454	233.608	penicillin-binding protein 1A
HE616890.243	HE616890	261827	262033	8.45683	0.0149789	1.01044	0.984276			SFHH103_00234	12.5113	4.52665	7.31876	9.47061	conserved hypothetical protein
HE616890.244	HE616890	263075	264211	352.616	-0.0938314	-1.0672	0.838857	0.940621		SFHH103_00235	537.986	192.948	323.855	355.674	Putative transmembrane protein
HE616890.245	HE616890	264432	265520	31.3064	-0.769521	-1.7047	0.119828	0.361988	int	SFHH103_00236	44.6832	36.2132	20.1266	24.2027	putative prophage integrase
HE616890.246	HE616890	265689	265814	11.3824	-0.642011	-1.5605	0.361876	0.654907		SFHH103_00237	18.767	10.7508	5.48907	10.5229	hypothetical protein predicted by Glimmer/Critica
HE616890.247	HE616890	267343	268212	102.779	-0.0510136	-1.03599	0.89343	0.962444		SFHH103_00238	126.9	82.6113	107.952	93.6538	hypothetical protein predicted by Glimmer/Critica
HE616890.248	HE616890	268531	269268	21.9004	0.104815	1.07536	0.851696	0.946963		SFHH103_00239	20.5543	20.9357	29.275	16.8366	Putative insertion sequence ATP-binding protein y4bM/y4kI/y4tA
HE616890.249	HE616890	269281	270831	27.6326	0.223089	1.16723	0.73244	0.893993		SFHH103_00240	8.04298	41.8715	23.786	36.8302	Putative transposase
HE616890.250	HE616890	271560	271856	18.9735	0.477901	1.39272	0.411949	0.699341		SFHH103_00241	16.9796	13.5799	27.4454	17.8889	conserved hypothetical protein
HE616890.251	HE616890	271856	273478	200.671	-0.145674	-1.10625	0.641676	0.847303		SFHH103_00242	209.118	213.318	186.628	193.621	Transposase
HE616890.252	HE616890	273543	274217	77.5767	0.634821	1.55274	0.0921198	0.307633		SFHH103_00243	50.9389	68.4655	95.1439	95.7584	putative transposase protein
HE616890.253	HE616890	276696	281084	172.947	0.327778	1.25508	0.402324	0.690544		SFHH103_00244	191.244	113.166	223.222	164.157	hypothetical protein predicted by Glimmer/Critica
HE616890.254	HE616890	281581	281745	22.7225	0.0022542	1.00156	0.997327	0.998938		SFHH103_00245	38.4276	7.3558	21.9563	23.1504	hypothetical protein predicted by Glimmer/Critica
HE616890.255	HE616890	283523	284560	69.5665	-0.41931	-1.33729	0.324597	0.618349		SFHH103_00246	101.878	59.4122	54.8907	62.0851	conserved hypothetical protein
HE616890.256	HE616890	284535	285614	35.3887	-0.991744	-1.98859	0.0633214	0.241405		SFHH103_00247	64.3439	33.384	16.4672	27.3595	hypothetical protein predicted by Glimmer/Critica
HE616890.257	HE616890	285744	285863	5.88291	-0.198971	-1.14788	0.807148			SFHH103_00248	5.36199	7.92163	1.82969	8.41832	hypothetical protein predicted by Glimmer/Critica
HE616890.258	HE616890	286657	287445	7.31474	-1.40092	-2.6407	0.0862743			SFHH103_00249	4.46832	19.8041	1.82969	3.15687
HE616890.259	HE616890	287455	287919	3.82197	-1.39341	-2.62699	0.0994238			SFHH103_00250	1.78733	12.4483	0	1.05229	conserved hypothetical protein
HE616899.314	HE616899	344213	345592	348.637	2.246	4.74366	2.68085e-13	1.44283e-11		SFHH103_05171	109.921	121.654	622.095	540.877	Two-component sensor kinase
HE616890.261	HE616890	289026	289379	20.9234	-0.132395	-1.09611	0.815393	0.930412		SFHH103_00252	26.8099	17.5408	18.2969	21.0458	hypothetical trasnposase protein
HE616890.262	HE616890	289436	290266	18.2516	-0.70703	-1.63244	0.250734	0.541946		SFHH103_00253	30.3846	16.4091	14.6375	11.5752	conserved hypothetical protein
HE616890.263	HE616890	290263	290655	16.8926	-0.384387	-1.30531	0.532695	0.783594		SFHH103_00254	22.3416	16.4091	18.2969	10.5229	conserved hypothetical protein
HE616890.264	HE616890	291578	293899	864.442	-0.0704169	-1.05002	0.864418	0.952239		SFHH103_00255	1255.6	518.867	870.933	812.368	hypothetical transmembrane protein predicted by Glimmer/Critica
HE616890.265	HE616890	294634	295329	63.1693	-0.00431508	-1.003	0.992007	0.997773		SFHH103_00256	80.4298	46.3981	65.8689	59.9805	conserved hypothetical protein
HE616890.266	HE616890	295332	296144	128.11	-0.33977	-1.26555	0.453987	0.732151		SFHH103_00257	205.543	83.7429	111.611	111.543	hypothetical protein predicted by Glimmer/Critica
HE616890.267	HE616890	297547	297705	5.72428	-0.902796	-1.86969	0.26639			SFHH103_00258	8.93665	7.92163	1.82969	4.20916	hypothetical protein predicted by Glimmer/Critica
HE616890.269	HE616890	299004	299222	10.5748	-0.210373	-1.15699	0.774834			SFHH103_00259	5.36199	17.5408	10.9781	8.41832	conserved hypothetical protein
HE616890.270	HE616890	299265	300731	997.087	-0.678072	-1.6	0.0103832	0.0696957	murA	SFHH103_00260	1311.01	1154.29	795.915	727.133	MurA
HE616890.271	HE616890	300892	301332	146.754	0.849313	1.80164	0.0158043	0.0947942		SFHH103_00261	120.645	85.4404	203.096	177.837	conserved hypothetical protein
HE616890.272	HE616890	301367	302671	107.657	0.393177	1.31328	0.362708	0.655618	hisD	SFHH103_00262	58.0882	125.049	131.738	115.752	HisD
HE616890.273	HE616890	302668	303144	30.6415	0.740204	1.67041	0.165404	0.43244		SFHH103_00263	29.4909	14.7116	45.7423	32.621	conserved hypothetical protein
HE616890.274	HE616890	303156	303617	16.6402	0.451178	1.36716	0.476399	0.746647		SFHH103_00264	8.04298	18.6724	21.9563	17.8889	putative arsenate reductase protein
HE616890.275	HE616890	303796	304014	113.571	0.787827	1.72647	0.044766	0.193371	infA	SFHH103_00265	104.559	59.4122	140.886	149.425	Translation initiation factor IF-1
HE616890.276	HE616890	304062	304682	102.893	0.532206	1.44614	0.12787	0.376284	maf	SFHH103_00266	82.2172	83.7429	137.227	108.386	Maf-like protein
HE616890.277	HE616890	304689	304901	28.9692	0.0541752	1.03827	0.922499	0.974151		SFHH103_00267	16.9796	39.6081	25.6157	33.6733	zinc-binding protein
HE616890.279	HE616890	305755	306285	104.117	-0.539823	-1.45379	0.168758	0.437759		SFHH103_00268	153.71	96.1912	75.0173	91.5492	conserved hypothetical protein
HE616890.280	HE616890	306490	306864	51.6889	0.0874782	1.06251	0.868535	0.954142		SFHH103_00269	75.0679	25.4624	49.4016	56.8237	conserved hypothetical protein
HE616890.281	HE616890	307085	307996	53.5359	0.819421	1.7647	0.0469521	0.199781		SFHH103_00270	42.8959	32.8182	73.1876	65.242	putative transcriptional regulatory protein, LysR-family
HE616890.282	HE616890	308189	309481	47.1982	1.1704	2.25074	0.00575898	0.0444498		SFHH103_00271	25.0226	30.5549	65.8689	67.3466	conserved hypothetical protein
HE616890.283	HE616890	309837	314900	140.861	0.64357	1.56219	0.181125	0.455981		SFHH103_00272	57.1946	156.735	139.056	210.458	conserved hypothetical protein
HE616890.284	HE616890	315631	317688	47.2895	-0.338513	-1.26445	0.427307	0.711464		SFHH103_00273	48.2579	58.2806	38.4235	44.1962	conserved hypothetical protein
HE616890.285	HE616890	317716	318969	23.455	0.401013	1.32043	0.447639	0.727276		SFHH103_00274	20.5543	19.2382	25.6157	28.4118	hypothetical protein predicted by Glimmer/Critica
HE616890.286	HE616890	319019	320176	16.4459	-0.0474947	-1.03347	0.941553	0.982477	glf	SFHH103_00275	9.83031	23.1991	20.1266	12.6275	UDP-galactopyranose mutase
HE616890.287	HE616890	320559	327635	72.8696	-0.379032	-1.30047	0.486151	0.755272		SFHH103_00276	35.7466	130.707	71.3579	53.6668	conserved hypothetical protein
HE616890.288	HE616890	327620	328693	214.322	0.295852	1.22761	0.418935	0.704032		SFHH103_00277	219.842	164.091	190.288	283.066	HTH-type transcriptional regulator
HE616890.289	HE616890	329138	329599	50.8178	0.806813	1.74934	0.0553236	0.220629		SFHH103_00278	37.5339	35.0815	54.8907	75.7649	conserved hypothetical protein
HE616890.290	HE616890	329682	329870	21.624	0.021473	1.015	0.969666	0.992415		SFHH103_00279	26.8099	16.4091	20.1266	23.1504	conserved hypothetical protein
HE616890.291	HE616890	330040	330294	51.631	-0.153136	-1.11198	0.709153	0.880582		SFHH103_00280	50.9389	58.2806	45.7423	51.5622	conserved hypothetical protein
HE616890.292	HE616890	330491	331783	20.0444	-0.406325	-1.32531	0.532335	0.783594	rhaI	SFHH103_00281	10.724	35.6473	20.1266	13.6798	putative sugar isomerase
HE616890.293	HE616890	331797	333896	44.8491	0.654076	1.57361	0.132398	0.38414	rhaD	SFHH103_00282	30.3846	37.3448	62.2095	49.4576	short chain dehydrogenase
HE616890.294	HE616890	333998	334126	1.14487	0.145263	1.10593	0.833432			SFHH103_00283	0	1.69749	1.82969	1.05229	hypothetical protein predicted by Glimmer/Critica
HE616890.295	HE616890	334098	334910	46.6894	1.15365	2.22477	0.00815931	0.0580974		SFHH103_00284	28.5973	26.594	76.847	54.7191	Transcription regulator DeoR family
HE616890.296	HE616890	335039	336028	17.7017	-0.392674	-1.31282	0.505972	0.766304	rhaS	SFHH103_00285	19.6606	21.5016	12.8078	16.8366	monosaccharide ABC transporter
HE616890.297	HE616890	336278	337831	31.8485	-0.0897909	-1.06422	0.861869	0.951544	rhaT	SFHH103_00286	24.129	41.8715	25.6157	35.7779	ATP-binding component of monosaccharide transport system
HE616890.298	HE616890	337828	338808	9.58454	-0.942082	-1.9213	0.196711		rhaP	SFHH103_00287	14.2986	13.0141	3.65938	7.36603	ABC transporter monosaccharide permease
HE616890.299	HE616890	338808	339812	26.6437	-0.649001	-1.56808	0.217271	0.500184	rhaQ	SFHH103_00288	37.5339	29.4232	16.4672	23.1504	ABC transporter monosaccharide permease
HE616890.300	HE616890	339822	340136	2.31086	-0.912818	-1.88272	0.266516		rhaU	SFHH103_00289	5.36199	2.82915	0	1.05229	putative L-rhamnose 1-epimerase
HE616890.301	HE616890	340139	341509	15.4477	-0.528803	-1.44273	0.411677	0.699277		SFHH103_00290	12.5113	24.8966	12.8078	11.5752	conserved hypothetical protein
HE616890.302	HE616890	341557	341811	29.6101	0.316794	1.24556	0.587588	0.816868		SFHH103_00291	39.3213	13.0141	29.275	36.8302	hypothetical protein predicted by Glimmer/Critica
HE616890.303	HE616890	342199	343809	42.4591	-0.246292	-1.18615	0.665845	0.85857	mcpE	SFHH103_00293	20.5543	72.4263	34.7641	42.0916	Putative chemotaxis methyl-accepting receptor McpE
HE616890.304	HE616890	343839	344132	3.01948	-0.0922835	-1.06606	0.913472		cheX	SFHH103_00294	1.78733	4.52665	3.65938	2.10458	putative chemotaxis protein CheX
HE616890.305	HE616890	344136	344501	5.44928	0.407924	1.32678	0.616541		cheY1	SFHH103_00295	3.57466	5.09248	3.65938	9.47061	two-component response regulator receiver protein
HE616890.306	HE616890	344521	346824	40.7895	-0.462368	-1.3778	0.431893	0.715295	cheA	SFHH103_00296	19.6606	76.3871	36.5938	30.5164	chemotaxis protein CheA
HE616890.307	HE616890	346829	347296	2.49331	0.470972	1.38604	0.576586		cheW1	SFHH103_00297	0.893665	2.26332	3.65938	3.15687	CheW family chemotaxis protein
HE616890.308	HE616890	347293	348201	7.54208	-0.156755	-1.11478	0.844517		cheR	SFHH103_00298	2.68099	13.5799	5.48907	8.41832	chemotaxis protein methyltransferase CheR
HE616890.309	HE616890	348198	349250	13.2969	0.258715	1.19641	0.728893	0.891891	cheB	SFHH103_00299	3.57466	19.2382	21.9563	8.41832	chemotaxis-specific methylesterase CheB
HE616890.310	HE616890	349250	349639	5.36203	-0.574881	-1.48955	0.485854		cheY2	SFHH103_00300	9.83031	4.52665	1.82969	5.26145	chemotaxis regulator protein CheY-like
HE616890.311	HE616890	349636	350190	6.13815	-0.470325	-1.38542	0.570141		cheD	SFHH103_00301	2.68099	12.4483	7.31876	2.10458	chemotaxis protein CheD
HE616890.312	HE616890	350251	350643	5.87767	0.106746	1.0768	0.894222			SFHH103_00302	3.57466	7.3558	7.31876	5.26145	conserved hypothetical protein
HE616890.313	HE616890	351115	352794	66.0953	0.977761	1.96941	0.0652504	0.245624	fliF	SFHH103_00303	18.767	64.5047	104.292	76.8172	flagellar M-ring protein FliF
HE616890.314	HE616890	353649	354386	182.263	-0.400595	-1.32005	0.447501	0.72725	visN	SFHH103_00304	333.337	87.7038	170.161	137.85	VisN
HE616890.315	HE616890	354397	355137	121.446	-0.536033	-1.44998	0.28961	0.584439		SFHH103_00305	224.31	68.4655	95.1439	97.863	LuxR family transcriptional regulator
HE616890.316	HE616890	355268	355708	17.4253	-0.844476	-1.79561	0.1984	0.476836		SFHH103_00306	33.0656	13.5799	14.6375	8.41832	conserved hypothetical protein
HE616890.317	HE616890	355711	356793	51.9917	0.037489	1.02633	0.931924	0.978438	flhB	SFHH103_00307	62.5565	40.7398	45.7423	58.9283	Flagellar biosynthetic protein FlhB
HE616890.318	HE616890	357120	358151	21.209	0.665158	1.58574	0.249832	0.541545	fliG	SFHH103_00308	11.6176	19.2382	32.9344	21.0458	Flagellar motor switch protein FliG
HE616890.319	HE616890	358180	358797	19.6623	0.710902	1.63683	0.309257	0.603644	fliN	SFHH103_00309	3.57466	23.1991	32.9344	18.9412	Flagellar motor switch protein FliN
HE616890.320	HE616890	358817	359764	13.3404	0.77068	1.70607	0.230514	0.515887	fliM	SFHH103_00310	8.04298	10.185	18.2969	16.8366	Flagellar motor switch protein FliM
HE616890.321	HE616890	359769	360647	18.6562	0.777843	1.71457	0.200011	0.478712	motA	SFHH103_00311	8.04298	17.5408	23.786	25.255	flagellar motor protein MotA
HE616890.322	HE616890	360830	361609	11.7553	0.128561	1.0932	0.852255	0.947015		SFHH103_00312	7.14932	14.7116	14.6375	10.5229	conserved hypothetical protein
HE616890.323	HE616890	361611	362336	7.80777	0.060149	1.04257	0.937847		flgF	SFHH103_00313	4.46832	10.7508	5.48907	10.5229	Flagellar basal-body rod protein FlgF
HE616890.324	HE616890	362403	363803	14.8225	-0.0464299	-1.03271	0.94856	0.984304	fliI	SFHH103_00314	5.36199	24.3307	20.1266	9.47061	flagellum-specific ATP synthase FliI
HE616890.325	HE616890	363806	364357	10.0156	-0.0672781	-1.04774	0.92727			SFHH103_00315	7.14932	13.0141	14.6375	5.26145	conserved hypothetical protein
HE616890.326	HE616890	364549	364929	22.8416	0.438354	1.35506	0.466304	0.740851	flgB	SFHH103_00316	27.7036	10.185	29.275	24.2027	Flagellar basal-body rod protein FlgB
HE616890.327	HE616890	364935	365354	5.00384	1.11614	2.16767	0.181367		flgC	SFHH103_00317	1.78733	2.26332	12.8078	3.15687	Flagellar basal-body rod protein FlgC
HE616890.328	HE616890	365354	365689	1.44763	-0.226292	-1.16982	0.7367		fliE	SFHH103_00318	0	3.96081	1.82969	0	Flagellar hook-basal body complex protein FliE
HE616890.329	HE616890	365701	366489	6.47917	-0.275657	-1.21055	0.732481		flgG	SFHH103_00319	3.57466	11.3166	3.65938	7.36603	Flagellar basal-body rod protein FlgG
HE616890.330	HE616890	366508	367014	7.91233	-0.142159	-1.10356	0.865359		flgA	SFHH103_00320	0.893665	15.8433	12.8078	2.10458	flagellar protein FlgA
HE616890.331	HE616890	367011	368126	7.40062	-0.122571	-1.08867	0.878183		flgI	SFHH103_00321	2.68099	13.0141	5.48907	8.41832	Flagellar P-ring protein FlgI
HE616890.332	HE616890	368123	368662	4.62704	-0.819445	-1.76473	0.32686			SFHH103_00322	4.46832	9.05329	1.82969	3.15687	conserved hypothetical protein
HE616890.333	HE616890	368659	369369	12.2008	-0.396289	-1.31612	0.551676	0.796333	flgH	SFHH103_00323	12.5113	15.8433	10.9781	9.47061	Flagellar L-ring protein FlgH
HE616890.334	HE616890	369381	369872	3.80213	-1.08552	-2.12214	0.200105		fliL	SFHH103_00324	1.78733	11.3166	0	2.10458	flagellar transmembrane protein FliL
HE616890.335	HE616890	369927	370664	31.7651	-0.71762	-1.64447	0.163159	0.429956	fliP	SFHH103_00325	49.1516	32.2523	18.2969	27.3595	Flagellar biosynthetic protein FliP
HE616890.336	HE616890	370949	371944	229.106	0.174885	1.12887	0.591246	0.818572	flaC	SFHH103_00326	240.396	189.553	236.03	250.445	Flagellin domain protein
HE616890.337	HE616890	372192	373187	263.231	0.261693	1.19889	0.502323	0.764646	flaB	SFHH103_00327	310.995	165.788	283.602	292.537	flagellin domain protein
HE616890.338	HE616890	373501	374499	84.1706	0.0202027	1.0141	0.961009	0.989153	flaA	SFHH103_00328	107.24	60.5439	80.5064	88.3924	Flagellin domain protein
HE616890.339	HE616890	374814	375776	72.8107	0.610639	1.52694	0.102303	0.32848	flaD	SFHH103_00329	54.5136	59.4122	80.5064	96.8107	Flagellin domain protein
HE616890.340	HE616890	376186	376839	11.3389	0.735469	1.66494	0.304244			SFHH103_00330	5.36199	9.61912	21.9563	8.41832	conserved hypothetical protein
HE616890.341	HE616890	376836	378014	17.9755	-1.1369	-2.19908	0.108141	0.338769	motB	SFHH103_00331	8.93665	43.569	10.9781	8.41832	chemotaxis protein MotB
HE616890.342	HE616890	378020	379327	15.5681	-0.422672	-1.34041	0.542169	0.78921	motC	SFHH103_00332	8.04298	28.2915	16.4672	9.47061	Chemotaxis protein MotC
HE616890.343	HE616890	379324	380808	26.7669	-0.41394	-1.33232	0.584856	0.815604	motD	SFHH103_00333	2.68099	61.1097	20.1266	23.1504	chemotaxis protein MotD
HE616890.344	HE616890	380744	381310	6.57573	-0.170355	-1.12534	0.834761			SFHH103_00334	2.68099	11.3166	9.14845	3.15687	conserved hypothetical protein
HE616890.345	HE616890	381583	382254	17.9886	0.282015	1.21589	0.64974	0.850814		SFHH103_00335	9.83031	21.5016	23.786	16.8366	transcription regulator protein
HE616890.346	HE616890	382342	383559	56.6915	1.46458	2.75983	0.000262329	0.00363609	flgE	SFHH103_00336	26.8099	30.5549	84.1658	85.2355	Flagellar hook protein FlgE
HE616890.347	HE616890	383581	385011	22.2189	0.302754	1.2335	0.587186	0.816868	flgK	SFHH103_00337	16.086	23.1991	20.1266	29.4641	Flagellar hook-associated protein FlgK
HE616890.348	HE616890	385014	386066	41.0059	0.410445	1.3291	0.450976	0.730117	flgL	SFHH103_00338	51.8326	17.5408	49.4016	45.2485	Flagellar hook-associated FlgL protein
HE616890.349	HE616890	386104	386451	15.6975	0.400685	1.32013	0.511402	0.768162	flaF	SFHH103_00339	11.6176	14.7116	16.4672	19.9935	flagellar biosynthesis regulatory protein FlaF
HE616890.350	HE616890	386448	386897	9.8806	0.100034	1.0718	0.891814		flbT	SFHH103_00340	12.5113	6.78997	5.48907	14.7321	flagellar biosynthesis repressor FlbT
HE616890.351	HE616890	386888	387334	23.6215	0.627604	1.545	0.259729	0.553557	flgD	SFHH103_00341	23.2353	13.0141	25.6157	32.621	flagellar hook capping protein FlgD
HE616890.352	HE616890	387632	387898	45.6816	-0.495865	-1.41017	0.383407	0.67513	fliQ	SFHH103_00342	84.0045	26.0282	27.4454	45.2485	Flagellar biosynthetic protein FliQ
HE616890.353	HE616890	388012	390099	33.3532	-0.504372	-1.41851	0.420242	0.705005	flhA	SFHH103_00343	14.2986	65.6364	29.275	24.2027	Flagellar biosynthesis protein FlhA
HE616890.354	HE616890	390096	390848	14.6637	-0.570219	-1.48475	0.387326	0.676435	fliR	SFHH103_00344	13.405	23.1991	7.31876	14.7321	Flagellar biosynthetic protein FliR
HE616890.355	HE616890	390861	391274	11.8969	-0.933903	-1.91044	0.207141	0.487222		SFHH103_00345	7.14932	26.0282	9.14845	5.26145	conserved hypothetical protein
HE616896_part_3.297	HE616896_part_3	252485	252607	100.421	2.2301	4.69165	3.64431e-10	1.46115e-08		psfHH103d_391	34.8529	31.6865	164.672	170.471	hypothetical protein
HE616899.714	HE616899	751579	753219	138.976	2.22155	4.66393	1.24823e-05	0.000267273		SFHH103_05566	17.8733	66.2022	263.475	208.353	ABC transporter periplasmic solute-binding protein
HE616890.954	HE616890	1015041	1015328	14.0964	2.21587	4.64561	0.00121039	0.0127018	napD	SFHH103_00935	4.46832	2.82915	16.4672	32.621	NapD
HE616890.359	HE616890	392946	393935	107.028	-0.123469	-1.08935	0.759787	0.902559		SFHH103_00349	142.986	80.9138	111.611	92.6015	putative glycosyl transferase protein
HE616890.360	HE616890	394405	395304	38.5074	0.522321	1.43626	0.270538	0.565696	folD	SFHH103_00350	23.2353	38.4765	43.9126	48.4053	methylenetetrahydrofolate dehydrogenase (NADP+) / methenyltetrahydrofolate cyclohydrolase
HE616890.361	HE616890	395309	396340	20.5149	-0.0786523	-1.05603	0.890976	0.960948	algR	SFHH103_00351	16.9796	25.4624	16.4672	23.1504	putative transcription regulator protein
HE616890.362	HE616890	396641	397999	134.517	1.29406	2.45216	0.000340822	0.00454834	aglE	SFHH103_00352	90.2602	61.1097	206.755	179.942	Alpha-glucosides-binding periplasmic protein aglE
HE616890.363	HE616890	398246	399253	19.1744	0.441264	1.35779	0.444505	0.725341	aglF	SFHH103_00353	16.086	15.2774	27.4454	17.8889	alpha-glucoside ABC transporter permease
HE616890.364	HE616890	399255	400403	24.6423	-0.437197	-1.35397	0.437966	0.719616	aglG	SFHH103_00354	20.5543	37.3448	16.4672	24.2027	Alpha-glucoside transport system permease protein
HE616890.365	HE616890	400430	402085	26.1626	0.470178	1.38528	0.399857	0.687804	aglA	SFHH103_00355	14.2986	27.7257	38.4235	24.2027	alpha-glucosidase
HE616890.366	HE616890	402106	403194	30.1564	0.26068	1.19804	0.601191	0.825109	aglK	SFHH103_00356	23.2353	30.5549	38.4235	28.4118	Alpha-glucoside transport ATP-binding protein
HE616890.367	HE616890	403416	403844	64.728	0.438692	1.35538	0.351805	0.644184		SFHH103_00357	75.0679	33.384	84.1658	66.2943	conserved hypothetical protein
HE616890.368	HE616890	403883	404260	23.3228	0.318171	1.24675	0.562801	0.803291		SFHH103_00358	25.0226	15.8433	29.275	23.1504	conserved hypothetical protein
HE616890.369	HE616890	404288	406108	438.671	0.755517	1.68824	0.0183464	0.105521	edd	SFHH103_00359	266.312	377.409	569.034	541.929	phosphogluconate dehydratase
HE616890.370	HE616890	406235	406933	292.6	0.793579	1.73337	0.00848277	0.05983	pgl	SFHH103_00361	217.161	205.962	384.235	363.04	6-phosphogluconolactonase
HE616890.371	HE616890	406943	408418	2231.17	0.497953	1.41221	0.0885949	0.299781	zwf	SFHH103_00362	1523.7	2151.85	2603.65	2645.46	glucose-6-phosphate 1-dehydrogenase
HE616890.372	HE616890	408699	409985	96.8144	0.569893	1.48441	0.101315	0.326284	ordL	SFHH103_00363	83.1108	71.2947	117.1	115.752	probable oxidoreductase
HE616890.373	HE616890	410002	411438	308.852	-0.154801	-1.11327	0.694997	0.873394	glnA1	SFHH103_00364	430.746	222.937	274.454	307.269	glutamine synthetase protein
HE616890.374	HE616890	411619	412803	28.7658	-1.42587	-2.68676	0.0314575	0.153239		SFHH103_00365	16.086	72.9922	9.14845	16.8366	conserved hypothetical protein
HE616890.375	HE616890	413051	413185	371.185	-0.707683	-1.63318	0.177936	0.451566		SFHH103_00366	754.253	187.29	292.75	250.445	hypothetical protein predicted by Glimmer/Critica
HE616890.376	HE616890	413533	416058	150.656	0.58629	1.50138	0.0762673	0.274967	mcpU	SFHH103_00367	130.475	108.639	171.991	191.517	methyl-accepting chemotaxis sensory transducer
HE616890.377	HE616890	416147	416329	5.13468	0.41845	1.33649	0.616927			SFHH103_00368	0.893665	6.78997	5.48907	7.36603	hypothetical protein predicted by Glimmer/Critica
HE616890.378	HE616890	416428	417303	64.1798	0.117552	1.08489	0.821797	0.932267		SFHH103_00369	29.4909	92.2304	75.0173	59.9805	putative transcription regulator protein
HE616890.379	HE616890	417483	417722	9.07955	-0.757736	-1.69083	0.32742			SFHH103_00370	8.04298	16.9749	1.82969	9.47061	conserved hypothetical protein
HE616890.380	HE616890	417853	418020	6.81236	-0.405631	-1.32467	0.621837			SFHH103_00371	1.78733	14.7116	5.48907	5.26145	hypothetical protein predicted by Glimmer/Critica
HE616890.381	HE616890	418251	419660	48.519	-0.0659997	-1.04681	0.877362	0.956684		SFHH103_00372	42.0023	57.1489	47.572	47.3531	putative transcriptional regulator
HE616890.382	HE616890	419942	421093	175.672	0.560175	1.47445	0.153698	0.416707		SFHH103_00373	182.308	98.4545	210.414	211.51	hypothetical protein
HE616890.383	HE616890	421865	422959	499.311	-0.175829	-1.12961	0.541972	0.789173	potF	SFHH103_00374	574.627	487.18	455.593	479.844	Spermidine/putrescine-binding periplasmic protein Short=SPBP; Flags: Precursor
HE616890.384	HE616890	423091	424236	48.3761	0.585112	1.50016	0.181436	0.456571	potG	SFHH103_00375	31.2783	44.7006	51.2313	66.2943	spermidine/putrescine ABC transporter, ATP-binding protein
HE616890.385	HE616890	424241	425152	37.4485	0.485529	1.4001	0.300683	0.595583	potH	SFHH103_00376	24.129	36.779	45.7423	43.1439	Spermidine/putrescine transport system permease protein
HE616890.386	HE616890	425156	425977	28.1919	0.909573	1.87849	0.0813479	0.285866	potI	SFHH103_00377	16.9796	19.8041	47.572	28.4118	Putrescine transport system permease protein potI
HE616890.387	HE616890	425982	427907	155.907	-0.433955	-1.35093	0.209789	0.489222	asmA	SFHH103_00378	188.563	170.881	153.694	110.49	conserved hypothetical protein
HE616890.388	HE616890	427970	429922	120.449	0.808419	1.75129	0.0246483	0.130888	acsA	SFHH103_00379	91.1538	80.348	182.969	127.327	acetoacetyl-CoA synthetase
HE616890.389	HE616890	430288	431970	78.0807	0.0721322	1.05127	0.862667	0.952239	fbpB	SFHH103_00380	58.0882	92.7962	95.1439	66.2943	Iron(III)-transport system permease protein fbpB 2
HE616890.390	HE616890	432052	435417	746.012	0.178032	1.13134	0.504775	0.766065		SFHH103_00381	675.611	721.434	832.509	754.492	Signal transduction histidine kinase
HE616890.391	HE616890	435739	436185	12129.7	0.0248816	1.0174	0.95496	0.986949		SFHH103_00382	17590	6444.25	13078.6	11405.8	Uncharacterized conserved protein
HE616890.393	HE616890	436541	437422	52.9214	0.558522	1.47276	0.197453	0.476836		SFHH103_00383	35.7466	47.5298	76.847	51.5622	transcriptional regulator
HE616890.394	HE616890	437552	439048	979.59	0.0220456	1.0154	0.941691	0.982477	mmsA	SFHH103_00384	1142.1	801.782	1041.09	933.381	methylmalonate-semialdehyde dehydrogenase
HE616890.395	HE616890	439240	440358	32.8228	-0.133705	-1.09711	0.77782	0.910491		SFHH103_00385	36.6403	32.2523	32.9344	29.4641	Inner membrane protein
HE616890.3390	HE616890	3569949	3570629	130.788	2.21451	4.64123	2.15748e-08	7.53729e-07		SFHH103_03303	29.4909	55.4514	214.074	224.138	Inner membrane amino-acid ABC transporter permease protein
HE616890.483	HE616890	529200	529907	268.889	2.1983	4.58938	1.02937e-07	3.25369e-06	gst	SFHH103_00472	117.964	59.4122	521.462	376.72	glutathione S-transferase
HE616890.398	HE616890	443511	443975	1495.6	-0.057472	-1.04064	0.871046	0.954969	rirA	SFHH103_00388	1987.51	1067.16	1385.08	1542.66	HTH-type transcriptional repressor
HE616890.399	HE616890	444288	445883	1030.44	-1.29452	-2.45296	8.74181e-06	0.00019707	dppA	SFHH103_00389	1255.6	1695.23	611.117	559.818	Periplasmic dipeptide transport protein
HE616890.400	HE616890	445993	446997	217.922	-0.763446	-1.69754	0.0259298	0.135881	dppB	SFHH103_00390	320.826	232.556	164.672	153.634	Dipeptide transport system permease protein dppB
HE616890.401	HE616890	447008	447916	110.037	-0.817034	-1.76178	0.0248767	0.131516	dppC	SFHH103_00391	156.391	128.444	65.8689	89.4447	Binding-protein-dependent transport systems inner membrane component
HE616890.402	HE616890	447918	448772	77.2834	-0.25838	-1.19613	0.490143	0.757598	dppD	SFHH103_00392	79.5362	88.8354	78.6767	62.0851	ABC-type dipeptide/oligopeptide/nickel transport system; ATPase component
HE616890.403	HE616890	448769	449596	61.7959	0.0480658	1.03388	0.905259	0.966925	dppF	SFHH103_00393	67.9185	53.1881	71.3579	54.7191	ABC-type oligopeptide transport system
HE616890.404	HE616890	450049	450393	275.9	0.246458	1.18629	0.562476	0.803291		SFHH103_00394	153.71	346.854	314.707	288.328	UPF0076 protein yabJ
HE616890.405	HE616890	450646	450816	36.4557	-1.08119	-2.11578	0.0317512	0.154088		SFHH103_00395	57.1946	43.569	29.275	15.7844	hypothetical protein
HE616890.406	HE616890	450977	452104	78.079	0.525371	1.4393	0.146767	0.40602		SFHH103_00396	66.1312	60.5439	95.1439	90.497	inner membrane protein yhhT
HE616890.407	HE616890	452187	452984	325.927	-0.395608	-1.3155	0.306755	0.601035	phyR	SFHH103_00397	482.579	264.243	250.668	306.216	Phyllosphere-induced regulator
HE616890.408	HE616890	453157	453348	187.126	-0.577748	-1.49252	0.266397	0.561148		SFHH103_00398	359.253	97.8887	140.886	150.477	hypothetical protein predicted by Glimmer/Critica
HE616899.746	HE616899	790793	791806	90.6327	2.17904	4.52853	7.21174e-08	2.34575e-06		SFHH103_05597	38.4276	22.6332	164.672	136.798	putative ABC transporter iron-binding protein
HE616897_part_4.30	HE616897_part_4	25328	25516	10.9369	2.16811	4.49434	0.00261205			psfHH103d_459	1.78733	3.39498	16.4672	22.0981	putative transposon-related
HE616890.411	HE616890	454747	456000	261.319	-0.404613	-1.32373	0.229528	0.515213		SFHH103_00401	252.014	345.723	236.03	211.51	FAD dependent oxidoreductase
HE616890.412	HE616890	456155	456400	20.4752	-0.361609	-1.28486	0.531306	0.782742		SFHH103_00402	28.5973	18.6724	14.6375	19.9935	hypothetical protein
HE616890.413	HE616890	456466	457020	43.8935	-1.44317	-2.71917	0.00273503	0.0247187		SFHH103_00403	58.0882	72.4263	29.275	15.7844	sapB/MgtC transporter
HE616890.1827	HE616890	1909710	1910624	392.468	2.15216	4.44493	6.57601e-11	2.86752e-09		SFHH103_01781	111.708	161.828	623.924	672.413	putative LysR family transcriptional regulator
HE616890.415	HE616890	457916	459055	33.2936	-0.825516	-1.77217	0.133126	0.385504		SFHH103_00405	26.8099	59.9781	27.4454	18.9412	FAA_hydrolase superfamily
HE616890.416	HE616890	459158	459523	12.8844	0.100644	1.07225	0.888916	0.960113		SFHH103_00406	4.46832	19.8041	14.6375	12.6275	hypothetical protein
HE616890.417	HE616890	459821	462778	105.39	-1.44735	-2.72707	0.0116972	0.0762042		SFHH103_00407	265.418	55.4514	51.2313	49.4576	calcium-binding repeat-like hypothetical protein
HE616899.228	HE616899	246953	248470	74.3032	2.12604	4.36518	2.30003e-07	6.92682e-06		SFHH103_05085	18.767	31.6865	122.589	124.17	aldehyde dehydrogenase
HE616890.419	HE616890	464127	465344	21.9442	-1.2183	-2.32672	0.0610362	0.235397		SFHH103_00409	16.9796	46.9639	16.4672	7.36603	conserved hypothetical protein
HE616890.420	HE616890	465388	466020	64.2273	-0.640309	-1.55866	0.121786	0.36443		SFHH103_00410	67.9185	89.4012	58.5501	41.0393	conserved hypothetical protein
HE616890.421	HE616890	466339	468102	511.159	0.0449533	1.03165	0.909865	0.968415		SFHH103_00411	683.654	322.523	512.313	526.145	adenylate cyclase
HE616890.422	HE616890	468521	469924	185.152	-0.926461	-1.90061	0.0204775	0.114651		SFHH103_00412	319.038	173.71	115.271	132.589	Tyrosine recombinase xerC
HE616890.423	HE616890	470163	471263	115.216	-0.0745664	-1.05304	0.864735	0.952245		SFHH103_00413	163.541	74.1238	104.292	118.909	hypothetical protein predicted by Glimmer/Critica
HE616890.424	HE616890	471365	472354	212.876	0.106249	1.07643	0.757843	0.901217		SFHH103_00414	241.29	168.618	219.563	222.033	conserved hypothetical protein
HE616890.425	HE616890	472460	473137	61.3131	0.281098	1.21512	0.506203	0.766304		SFHH103_00415	61.6629	49.2273	51.2313	83.1309	Transposon Tn552 DNA-invertase binR
HE616890.426	HE616890	473558	474010	14.7338	-0.107518	-1.07737	0.864166	0.952239		SFHH103_00416	12.5113	18.1066	14.6375	13.6798	Uncharacterized protein HI1418
HE616890.427	HE616890	474172	475092	9.92966	-0.765046	-1.69942	0.31642			SFHH103_00417	5.36199	21.5016	5.48907	7.36603	hypothetical protein predicted by Glimmer/Critica
HE616890.428	HE616890	475620	475910	7.46938	-0.505197	-1.41932	0.528421			SFHH103_00418	3.57466	15.2774	3.65938	7.36603	hypothetical protein predicted by Glimmer/Critica
HE616890.429	HE616890	475970	476083	2.83834	0.573441	1.48807	0.499478			SFHH103_00419	1.78733	1.69749	3.65938	4.20916	hypothetical protein predicted by Glimmer/Critica
HE616890.430	HE616890	476454	477659	50.8629	-0.233494	-1.17568	0.571104	0.807803		SFHH103_00420	55.4072	55.4514	42.0829	50.5099	Tyrosine recombinase xerD
HE616890.431	HE616890	477660	478136	42.7299	-0.253703	-1.19226	0.586582	0.816868		SFHH103_00421	36.6403	57.1489	32.9344	44.1962	hypothetical protein predicted by Glimmer/Critica
HE616890.432	HE616890	478192	478440	2.19983	-0.677818	-1.59972	0.405086			SFHH103_00422	3.57466	3.39498	1.82969	0	conserved hypothetical protein
HE616890.433	HE616890	478437	478712	5.24838	-0.678575	-1.60056	0.405989			SFHH103_00423	6.25565	7.92163	3.65938	3.15687	hypothetical protein predicted by Glimmer/Critica
HE616890.434	HE616890	478906	479643	19.3649	-0.633567	-1.5514	0.304694	0.598764		SFHH103_00424	17.8733	29.989	20.1266	9.47061	hypothetical protein
HE616890.435	HE616890	479640	479807	0.851363	-0.153857	-1.11254	0.806559			SFHH103_00425	1.78733	0.565831	0	1.05229	hypothetical protein predicted by Glimmer/Critica
HE616890.436	HE616890	479804	480001	7.00139	-0.83627	-1.78543	0.285456			SFHH103_00426	8.04298	11.3166	5.48907	3.15687	hypothetical protein predicted by Glimmer/Critica
HE616890.437	HE616890	480725	480835	131.316	0.569617	1.48413	0.198464	0.476836		SFHH103_00427	146.561	61.6755	159.183	157.844	hypothetical protein predicted by Glimmer/Critica
HE616890.438	HE616890	480936	481592	54.596	0.514179	1.42818	0.348435	0.641069		SFHH103_00428	68.8122	19.2382	64.0392	66.2943	Transposon Tn552 DNA-invertase binR
HE616890.439	HE616890	482057	483481	19.4454	-0.140673	-1.10242	0.818306	0.930945		SFHH103_00429	16.086	25.4624	10.9781	25.255	conserved hypothetical protein
HE616890.440	HE616890	483478	484368	6.21211	-0.0948138	-1.06793	0.904073			SFHH103_00430	6.25565	6.78997	5.48907	6.31374	hypothetical protein predicted by Glimmer/Critica
HE616890.441	HE616890	484386	484658	6.14205	-0.91625	-1.8872	0.251887			SFHH103_00431	9.83031	7.92163	3.65938	3.15687	hypothetical protein predicted by Glimmer/Critica
HE616890.442	HE616890	485054	485449	5.06462	-0.413662	-1.33206	0.614286			SFHH103_00432	4.46832	7.92163	3.65938	4.20916	hypothetical protein
HE616890.443	HE616890	485451	488204	25.8573	-0.436374	-1.3532	0.431155	0.71508		SFHH103_00433	21.448	38.4765	25.6157	17.8889	hypothetical protein predicted by Glimmer/Critica
HE616890.444	HE616890	488218	488847	13.2914	-1.53777	-2.90346	0.0269542	0.139265		SFHH103_00434	27.7036	14.7116	5.48907	5.26145	hypothetical protein predicted by Glimmer/Critica
HE616890.445	HE616890	489310	490860	24.8551	0.125533	1.09091	0.846547	0.944508		SFHH103_00435	9.83031	37.3448	16.4672	35.7779	Putative transposase
HE616890.446	HE616890	490873	491610	26.8025	0.210794	1.15733	0.694315	0.873346		SFHH103_00436	19.6606	28.8574	36.5938	22.0981	conserved hypothetical protein
HE616890.447	HE616890	491821	492009	104.349	0.586749	1.50186	0.236525	0.522869		SFHH103_00437	123.326	40.174	117.1	136.798	hypothetical protein
HE616890.448	HE616890	493668	493901	45.3764	0.218021	1.16314	0.64774	0.849528		SFHH103_00438	55.4072	28.2915	49.4016	48.4053	conserved hypothetical protein
HE616890.449	HE616890	494085	494447	14.2513	0.36337	1.28643	0.566657	0.805591		SFHH103_00439	9.83031	14.1458	18.2969	14.7321	hypothetical protein predicted by Glimmer/Critica
HE616890.451	HE616890	495116	496606	461.155	-0.0334596	-1.02346	0.910414	0.968415	ppx	SFHH103_00440	436.108	496.234	497.676	414.602	exopolyphosphatase
HE616890.452	HE616890	496603	497340	194.34	-0.272729	-1.20809	0.385205	0.676435	ftsJ	SFHH103_00441	216.267	210.489	173.821	176.785	cell division protein ftsJ
HE616890.453	HE616890	497343	497726	11.6694	-0.412305	-1.33081	0.558405	0.800171		SFHH103_00442	8.04298	19.2382	10.9781	8.41832	hypothetical protein
HE616890.454	HE616890	497743	499152	117.232	-0.710878	-1.6368	0.0452778	0.195018		SFHH103_00443	166.222	127.312	93.3142	82.0786	putative transport protein
HE616890.455	HE616890	500216	500299	14.6901	0.324915	1.25259	0.629499	0.839505		SFHH103_00444	17.8733	7.3558	21.9563	11.5752	conserved hypothetical protein
HE616890.456	HE616890	500489	501991	517.069	1.02399	2.03354	0.00589536	0.0450946	guaB	SFHH103_00445	229.672	433.992	722.728	681.884	inositol-5-monophosphate dehydrogenase
HE616890.457	HE616890	502063	502479	25.4499	0.302059	1.2329	0.563906	0.80362		SFHH103_00446	25.0226	20.3699	23.786	32.621	conserved hypothetical protein
HE616890.458	HE616890	502624	503652	151.484	0.248291	1.1878	0.577845	0.811865	adhA	SFHH103_00447	194.819	80.9138	155.524	174.68	alcohol dehydrogenase, zinc-containing
HE616890.459	HE616890	503786	504661	144.709	-1.32392	-2.50345	0.000323234	0.00435022	dlhH	SFHH103_00448	250.226	169.183	80.5064	78.9218	putative enzyme
HE616890.460	HE616890	504805	505716	54.8104	0.527235	1.44116	0.203022	0.482249	oxyR	SFHH103_00449	36.6403	51.4906	65.8689	65.242	Hydrogen peroxide-inducible genes activator
HE616890.461	HE616890	505900	506850	646.236	-0.459562	-1.37512	0.193177	0.471229		SFHH103_00450	544.242	961.346	534.27	545.086	transcriptional regulator LysR family
HE616890.3679	HE616890	3906842	3907183	24.2495	2.1206	4.34874	0.000222471	0.00316439		SFHH103_03584	4.46832	10.185	40.2532	42.0916	Hypothetical protein
HE616890.463	HE616890	507707	508525	486.46	-0.565442	-1.47984	0.045941	0.197022		SFHH103_00452	599.649	567.528	371.427	407.236	conserved hypothetical protein
HE616890.464	HE616890	508626	509999	397.898	0.73204	1.66099	0.0362114	0.168874	gsh1	SFHH103_00453	365.509	224.635	499.506	501.942	glutamate-cysteine ligase
HE616890.465	HE616890	510247	510984	75.1702	-0.0224561	-1.01569	0.964226	0.98991		SFHH103_00454	110.814	41.8715	58.5501	89.4447	RNA methyltransferase
HE616890.466	HE616890	510995	512503	248.379	-0.929076	-1.90406	0.0248204	0.131346	pit	SFHH103_00455	445.045	216.713	159.183	172.576	Putative phosphate permease HP_1491
HE616890.2886	HE616890	3031182	3031391	15.9962	2.11658	4.33665	0.00111014	0.0117588		SFHH103_02814	2.68099	6.22414	25.6157	29.4641	conserved hypothetical protein
HE616890.468	HE616890	513376	514167	36.1491	-0.246377	-1.18622	0.631922	0.840593		SFHH103_00457	25.9163	52.6223	36.5938	29.4641	regulator of the GntR family
HE616890.469	HE616890	514390	515664	531.266	0.0619824	1.0439	0.892189	0.962082		SFHH103_00458	771.233	267.072	569.034	517.727	conserved hypothetical protein
HE616890.470	HE616890	515688	516584	32.8863	0.103487	1.07437	0.835239	0.938718		SFHH103_00459	24.129	38.4765	38.4235	30.5164	Uncharacterized HTH-type transcriptional regulator LysR-type
HE616890.471	HE616890	516779	518218	274.451	0.993376	1.99084	0.0182699	0.10525	glcD	SFHH103_00460	244.864	111.469	345.812	395.661	glycolate oxidase subunit GlcD
HE616890.472	HE616890	518215	519426	134.915	-0.589706	-1.50494	0.0911324	0.305171	glcE	SFHH103_00461	142.986	182.763	117.1	96.8107	glycolate oxidase, subunit GlcE
HE616890.473	HE616890	519578	519958	77.4299	-1.00381	-2.00528	0.0104657	0.0700919		SFHH103_00462	121.538	88.2696	49.4016	50.5099	conserved hypothetical protein
HE616890.474	HE616890	520020	521315	111.063	-0.300829	-1.23185	0.370586	0.662244	glcF	SFHH103_00463	120.645	125.614	96.9736	101.02	glycolate oxidase, iron-sulfur subunit
HE616890.475	HE616890	521524	522219	424.169	-0.383782	-1.30476	0.183447	0.459889		SFHH103_00464	479.004	484.351	386.065	347.256	Uncharacterized protein ybiS Flags: Precursor
HE616890.476	HE616890	522507	523253	216.876	-0.134495	-1.09771	0.742163	0.897695		SFHH103_00465	160.86	293.1	245.179	168.366	Uncharacterized protein ynhG
HE616890.477	HE616890	523434	524111	77.5989	0.243171	1.18359	0.591513	0.818572	tag	SFHH103_00466	97.4095	44.1348	87.8251	81.0263	DNA-3-methyladenine glycosylase I
HE616890.478	HE616890	524177	524548	49.7034	0.101131	1.07261	0.834788	0.938646		SFHH103_00467	65.2375	30.5549	56.7204	46.3008	Uncharacterized protein
HE616890.479	HE616890	525066	525494	41.5414	-0.567226	-1.48167	0.244589	0.534056		SFHH103_00468	65.2375	35.6473	34.7641	30.5164	conserved hypothetical protein
HE616890.480	HE616890	525731	527254	203.38	0.29598	1.22772	0.437974	0.719616	hisS	SFHH103_00469	131.369	230.859	225.052	226.242	histidyl-tRNA synthetase
HE616890.481	HE616890	527254	528396	69.8669	0.837142	1.78651	0.0531798	0.21634	hisZ	SFHH103_00470	34.8529	61.6755	106.122	76.8172	ATP phosphoribosyltransferase regulatory subunit
HE616890.482	HE616890	528393	529088	16.8795	-0.313064	-1.24234	0.625933	0.838299	hisG	SFHH103_00471	11.6176	26.0282	18.2969	11.5752	ATP phosphoribosyltransferase
HE616890.3076	HE616890	3249300	3250694	81.0387	2.1108	4.31932	2.40966e-08	8.32098e-07	lpdA2	SFHH103_03001	27.7036	29.4232	120.76	146.268	dihydrolipoamide dehydrogenase
HE616890.484	HE616890	530052	531269	180.312	0.229538	1.17246	0.488255	0.756441		SFHH103_00473	185.882	145.418	192.118	197.831	FAD-dependent oxidoreductase
HE616890.485	HE616890	531443	534253	400.122	0.111924	1.08067	0.747521	0.899177		SFHH103_00474	473.642	294.798	415.34	416.707	Signaling protein
HE616890.486	HE616890	534581	536218	2266.32	0.200025	1.14872	0.483504	0.753122	groEL	SFHH103_00475	2287.78	1923.26	2115.12	2739.11	60 kDa chaperonin
HE616890.487	HE616890	536282	536578	1025.9	-0.369623	-1.29202	0.213524	0.495184	groES	SFHH103_00476	1212.7	1110.73	737.365	1042.82	10 kDa chaperonin
HE616890.488	HE616890	536845	537672	121.987	-0.379118	-1.30055	0.272706	0.568219		SFHH103_00477	151.923	126.18	95.1439	114.7	chromate resistance protein
HE616890.489	HE616890	537636	537884	8.62349	-0.252128	-1.19096	0.733771			SFHH103_00478	7.14932	11.8824	9.14845	6.31374	Probable chromate transport protein
HE616890.490	HE616890	538095	538943	93.7622	0.464271	1.37962	0.209475	0.48902		SFHH103_00479	69.7059	85.4404	126.249	93.6538	conserved hypothetical protein
HE616890.491	HE616890	538957	539940	40.8513	0.290914	1.22341	0.540366	0.787949	ribF	SFHH103_00480	26.8099	45.8323	40.2532	50.5099	riboflavin kinase / FMN adenylyltransferase
HE616890.492	HE616890	540206	543127	829.82	1.56435	2.95743	1.79756e-09	6.75387e-08	ileS	SFHH103_00481	400.362	421.544	1258.83	1238.55	isoleucyl-tRNA synthetase IleS
HE616890.493	HE616890	543252	543872	2142.09	-0.464536	-1.37987	0.132577	0.384475		SFHH103_00482	1978.57	3012.48	1824.2	1753.12	conserved hypothetical protein
HE616890.494	HE616890	543876	544355	430.281	-0.424127	-1.34176	0.222698	0.507791		SFHH103_00483	378.914	612.229	373.257	356.726	acetyltransferase
HE616890.495	HE616890	544366	544818	48.5061	0.284122	1.21767	0.616458	0.832559	codA	SFHH103_00484	20.5543	64.5047	73.1876	35.7779	CMP/dCMP deaminase, zinc-binding
HE616890.496	HE616890	544888	546729	697.692	0.199904	1.14862	0.619867	0.835172		SFHH103_00485	397.681	894.012	801.404	697.668	ribosomal large subunit pseudouridine synthase B
HE616890.497	HE616890	546736	547293	35.759	0.927533	1.90202	0.0505888	0.209946		SFHH103_00486	18.767	28.2915	47.572	48.4053	methyltransferase
HE616890.498	HE616890	547378	548259	366.991	-1.20428	-2.30423	0.000244776	0.00341657		SFHH103_00487	546.029	486.614	254.327	180.994	putative phospholipase
HE616890.499	HE616890	548383	550239	733.241	-0.692118	-1.61565	0.0285039	0.14382	kefB	SFHH103_00488	1093.85	730.487	563.545	545.086	Glutathione-regulated potassium-efflux system protein
HE616890.500	HE616890	550375	551736	398.765	-0.22626	-1.1698	0.447304	0.72725	pmbA	SFHH103_00489	461.131	400.608	386.065	347.256	putative modulator of DNA gyrase
HE616890.501	HE616890	551801	552619	102.291	-0.026599	-1.01861	0.945097	0.983625		SFHH103_00490	78.6425	127.312	104.292	98.9153	inositol monophosphatase family protein
HE616890.502	HE616890	552633	552914	107.913	-0.0488846	-1.03446	0.888493	0.95983		SFHH103_00491	114.389	104.679	118.93	93.6538	hypothetical protein
HE616890.503	HE616890	552948	554261	103.156	0.617219	1.53392	0.120352	0.362828	kdtA	SFHH103_00492	58.0882	101.284	135.397	117.857	3-deoxy-D-manno-octulosonic-acid transferase
HE616890.504	HE616890	554281	554985	42.9664	0.827437	1.77453	0.0680521	0.253298		SFHH103_00493	25.0226	35.0815	47.572	64.1897	putative phosphoglycolate phosphatase
HE616890.505	HE616890	555122	556162	44.6404	0.0969976	1.06955	0.851233	0.946624	lpxK	SFHH103_00494	24.129	61.1097	51.2313	42.0916	tetraacyldisaccharide 4'-kinase
HE616890.506	HE616890	556189	556422	43.954	-0.0213653	-1.01492	0.960648	0.989153		SFHH103_00495	49.1516	39.6081	43.9126	43.1439	conserved hypothetical protein
HE616890.507	HE616890	556519	558333	116.764	-0.0672571	-1.04772	0.853521	0.947839	mutL	SFHH103_00496	125.113	113.166	137.227	91.5492	DNA mismatch repair protein mutL
HE616890.508	HE616890	558704	560425	286.361	-0.894613	-1.85911	0.00837322	0.0591694		SFHH103_00497	441.47	310.641	197.607	195.726	hybrid sensory histidine kinase
HE616890.509	HE616890	560750	562090	425.774	0.313458	1.24268	0.34438	0.636943		SFHH103_00498	452.194	303.851	490.357	456.694	Uncharacterized signaling protein
HE616897_part_4.85	HE616897_part_4	68479	68832	65.8307	2.09903	4.28422	2.62377e-05	0.000507261		psfHH103d_508	31.2783	13.0141	139.056	79.9741	hypothetical protein predicted by Glimmer/Critica
HE616890.511	HE616890	563063	564787	428.677	0.584626	1.49965	0.0397359	0.179156	ilvD	SFHH103_00500	348.529	332.708	510.484	522.988	dihydroxy-acid dehydratase
HE616890.3802	HE616890	4038844	4039608	69.2943	2.09231	4.26429	9.72349e-07	2.68927e-05		SFHH103_03707	28.5973	19.8041	137.227	91.5492	putative transcriptional regulator, GntR family
HE616890.513	HE616890	565796	566410	46.4592	1.27941	2.42739	0.00510664	0.0406219	dgoA	SFHH103_00502	18.767	32.2523	62.2095	72.608	2-dehydro-3-deoxyphosphogalactonate aldolase
HE616896_part_3.152	HE616896_part_3	129830	131173	206.491	2.08857	4.25325	1.05125e-10	4.48583e-09		psfHH103d_252	75.0679	75.2555	314.707	360.936	Predicted Zn-dependent peptidase
HE616891.13	HE616891	14955	15284	22.2321	2.08177	4.23327	0.000234763	0.00332341		SFHH103_03979	6.25565	7.92163	34.7641	39.987	hypothetical protein predicted by Glimmer/Critica
HE616890.2394	HE616890	2505054	2505926	90.9711	2.06494	4.18417	1.53259e-08	5.41757e-07		SFHH103_02338	35.7466	30.5549	155.524	142.059	probable ABC transporter permease protein
HE616890.517	HE616890	569276	570016	508.903	-0.669459	-1.59048	0.032285	0.155317	vanR	SFHH103_00506	731.018	527.354	387.894	389.347	Transcriptional activator protein luxR family
HE616890.518	HE616890	570154	570927	201.6	-0.195615	-1.14521	0.587997	0.817078		SFHH103_00507	259.163	173.71	168.332	205.197	Transcriptional activator protein luxR family
HE616890.519	HE616890	571577	572803	669.433	0.0884323	1.06321	0.794593	0.92025	mrp	SFHH103_00508	487.047	808.572	662.348	719.766	Protein mrp
HE616890.520	HE616890	573121	574125	85.7506	0.71955	1.64667	0.0412039	0.183149	corA	SFHH103_00509	64.3439	63.373	107.952	107.334	Magnesium transport protein corA
HE616890.521	HE616890	574141	576042	194.799	0.367151	1.2898	0.312518	0.606407	kup	SFHH103_00510	207.33	131.273	212.244	228.347	Probable potassium transport system protein kup 2
HE616890.522	HE616890	576231	577412	38.941	-0.375733	-1.2975	0.411319	0.699277		SFHH103_00511	44.6832	44.7006	27.4454	38.9347	cell wall hydrolase
HE616890.523	HE616890	577633	578058	616.722	-0.0819659	-1.05846	0.783549	0.912865	atpI	SFHH103_00512	723.869	546.592	574.523	621.904	ATP synthase protein I
HE616890.524	HE616890	578045	578872	637.671	0.333563	1.26012	0.383725	0.67513	atpB	SFHH103_00513	747.998	373.448	656.859	772.381	ATP synthase A chain
HE616890.525	HE616890	578957	579184	380.313	0.431259	1.34841	0.342802	0.635751	atpE	SFHH103_00514	468.28	170.881	446.445	435.648	ATP synthase subunit C
HE616890.526	HE616890	579267	579878	781.331	0.66038	1.5805	0.0213904	0.118256	atpB	SFHH103_00515	675.611	526.223	911.186	1012.3	ATP synthase B' chain
HE616890.527	HE616890	579892	580377	426.645	1.11349	2.16368	0.000186431	0.0027432	atpF	SFHH103_00516	288.654	242.176	558.056	617.694	ATP synthase B chain
HE616890.528	HE616890	580614	581264	42.3849	0.759989	1.69348	0.0860469	0.294141	gst	SFHH103_00517	32.1719	28.8574	62.2095	46.3008	glutathione S-transferase
HE616890.529	HE616890	581531	582226	106.178	0.572567	1.48717	0.183769	0.460095	rnhB	SFHH103_00518	114.389	54.3197	117.1	138.902	ribonuclease HII
HE616890.530	HE616890	582402	583559	250.864	0.304841	1.23528	0.505682	0.766304		SFHH103_00519	323.507	121.654	276.283	282.014	Radical SAM-domain containing protein
HE616890.531	HE616890	583733	584266	143.915	-0.326664	-1.25411	0.365354	0.657463		SFHH103_00520	181.414	139.76	148.205	106.281	conserved hypothetical protein
HE616890.532	HE616890	584655	585197	271.921	-0.686105	-1.60893	0.133034	0.385488	moaB	SFHH103_00521	493.303	188.422	197.607	208.353	Molybdenum cofactor biosynthesis protein B
HE616890.533	HE616890	585201	586169	204.896	0.255621	1.19385	0.513822	0.770498	ispE	SFHH103_00522	241.29	130.707	228.711	218.876	4-diphosphocytidyl-2-C-methyl-D-erythritol kinase
HE616890.534	HE616890	586117	587937	7682.04	-0.784957	-1.72304	0.0272584	0.14026		SFHH103_00523	12748.1	6882.2	5642.77	5455.07	Tetratricopeptide region
HE616890.535	HE616890	588104	589120	978.695	-0.296345	-1.22803	0.451657	0.730823	ispB	SFHH103_00524	1493.31	676.734	931.313	813.42	octaprenyl-diphosphate synthase
HE616890.536	HE616890	589232	589453	32.9022	-0.145035	-1.10576	0.769424	0.908741		SFHH103_00525	38.4276	30.5549	38.4235	24.2027	conserved hypothetical protein
HE616890.537	HE616890	589422	590276	17.0658	-0.397936	-1.31762	0.529421	0.781701		SFHH103_00526	12.5113	27.1599	12.8078	15.7844	putative methyltransferase
HE616890.538	HE616890	590355	591221	252.928	0.548307	1.46237	0.136046	0.390176		SFHH103_00527	253.801	152.774	314.707	290.432	protease SohB-like
HE616890.539	HE616890	591476	591667	53.3217	0.643795	1.56243	0.16485	0.431746		SFHH103_00528	54.5136	27.1599	69.5282	62.0851	hypothetical protein
HE616890.540	HE616890	591761	592723	185.73	-0.269963	-1.20578	0.434445	0.716954	glyQ	SFHH103_00529	235.928	172.578	155.524	178.889	glycyl-tRNA synthetase alpha chain
HE616890.541	HE616890	592724	593005	173.279	-1.23343	-2.35125	0.141109	0.397259		SFHH103_00530	616.629	9.05329	27.4454	39.987	hypothetical protein
HE616890.542	HE616890	593299	593847	44.4222	-0.132826	-1.09644	0.767586	0.907851		SFHH103_00531	39.3213	53.1881	49.4016	35.7779	conserved hypothetical protein, LemA-like
HE616890.543	HE616890	593872	595809	80.5502	-0.131984	-1.0958	0.749073	0.899406		SFHH103_00532	75.9615	91.6646	98.8033	55.7714	conserved hypothetical protein
HE616890.544	HE616890	595904	598069	258.203	0.111174	1.08011	0.768437	0.908318	glyS	SFHH103_00533	180.52	314.036	283.602	254.654	glycyl-tRNA synthetase beta chain
HE616890.545	HE616890	598130	599005	119.348	0.0537663	1.03797	0.898711	0.964069		SFHH103_00534	158.179	76.3871	120.76	122.066	HTH-type transcriptional regulator, AraC-like
HE616890.546	HE616890	599105	599485	7.27633	-0.988175	-1.98367	0.202092			SFHH103_00535	11.6176	9.61912	3.65938	4.20916
HE616890.547	HE616890	599495	600091	7.54074	-0.758261	-1.69145	0.340185			SFHH103_00536	6.25565	14.7116	1.82969	7.36603	efflux protein
HE616890.548	HE616890	600045	600644	97.8378	0.0740217	1.05265	0.838977	0.940621		SFHH103_00537	80.4298	109.771	96.9736	104.177	conserved hypothetical protein
HE616890.549	HE616890	600756	601253	248.24	-0.253973	-1.19249	0.497982	0.76143		SFHH103_00538	333.337	208.792	256.157	194.674	conserved hypothetical protein
HE616890.550	HE616890	601355	602626	105.564	0.515156	1.42915	0.229023	0.514355	purD	SFHH103_00539	54.5136	115.995	124.419	127.327	phosphoribosylamine-glycine ligase
HE616890.551	HE616890	602716	605427	93.8438	-0.167016	-1.12273	0.645223	0.849176		SFHH103_00540	109.921	89.9671	78.6767	96.8107	diguanylate cyclase/phosphodiesterase
HE616890.552	HE616890	606253	607446	44.4329	-0.530176	-1.4441	0.28008	0.574193		SFHH103_00541	35.7466	70.163	40.2532	31.5687	Major facilitator transport protein
HE616890.553	HE616890	607555	608367	51.0202	-0.0377623	-1.02652	0.927892	0.977297		SFHH103_00542	46.4706	57.1489	45.7423	54.7191	HTH-type transcriptional regulator AraC-like
HE616890.554	HE616890	608425	609384	75.48	-0.370035	-1.29238	0.314734	0.606524	ubiA	SFHH103_00543	88.4728	82.6113	67.6986	63.1374	4-hydroxybenzoate octaprenyltransferase
HE616890.555	HE616890	609535	609654	8.60629	-0.383263	-1.30429	0.60394			SFHH103_00544	9.83031	10.185	9.14845	5.26145	hypothetical protein predicted by Glimmer/Critica
HE616890.556	HE616890	609796	610368	128.752	0.364588	1.28751	0.308367	0.603049		SFHH103_00545	129.581	93.9279	161.013	130.484	conserved hypothetical protein
HE616890.557	HE616890	610648	612996	38.0645	0.251793	1.19069	0.57864	0.812218		SFHH103_00546	30.3846	38.4765	40.2532	43.1439	conserved hypothetical protein
HE616890.558	HE616890	613011	614441	112.332	-0.219241	-1.16412	0.520118	0.775052		SFHH103_00547	111.708	130.707	100.633	106.281	oxidoreductase, FAD-binding
HE616890.559	HE616890	614468	615442	48.2402	-0.375102	-1.29693	0.406716	0.695797		SFHH103_00548	42.0023	67.3339	45.7423	37.8824	conserved hypothetical protein
HE616890.560	HE616890	615521	616120	53.2794	0.00732972	1.00509	0.987829	0.997513		SFHH103_00549	73.2805	33.384	54.8907	51.5622	hypothetical protein
HE616896_part_3.12	HE616896_part_3	7036	7647	30.7074	2.05818	4.16462	0.000101961	0.00165971		psfHH103d_114	8.04298	12.4483	40.2532	62.0851	transposon-related
HE616890.562	HE616890	617891	618985	42.1656	1.11919	2.17225	0.0450478	0.194194		SFHH103_00551	11.6176	36.779	75.0173	45.2485	oxidoreductase
HE616890.563	HE616890	619023	620048	158.87	-0.923416	-1.8966	0.00479286	0.0386404		SFHH103_00552	206.437	212.752	115.271	101.02	similar to autolytic lysozyme
HE616890.564	HE616890	620245	621234	12.7879	-0.844248	-1.79533	0.239438	0.525689		SFHH103_00553	8.04298	26.594	9.14845	7.36603	divalent cation transport protein
HE616890.565	HE616890	621368	623182	157.894	-0.957978	-1.94258	0.0288581	0.144387		SFHH103_00554	290.441	133.536	117.1	90.497	acyl-CoA dehydrogenase
HE616890.566	HE616890	623216	623968	19.9161	-0.752555	-1.68477	0.200654	0.479272		SFHH103_00555	19.6606	31.6865	14.6375	13.6798	putative enoyl-CoA hydratase/isomerase
HE616890.567	HE616890	624030	625277	78.6806	0.011039	1.00768	0.977232	0.994207		SFHH103_00556	64.3439	92.2304	75.0173	83.1309	RNA methyltransferase
HE616890.568	HE616890	625274	626029	52.8661	-0.551785	-1.4659	0.341044	0.634308		SFHH103_00557	25.0226	103.547	36.5938	46.3008	Uncharacterized protein
HE616890.569	HE616890	626084	628699	735.021	0.488369	1.40286	0.0651792	0.245624	dxs	SFHH103_00558	593.393	623.545	892.889	830.257	deoxyxylulose-5-phosphate synthase
HE616890.570	HE616890	629178	629435	51.582	0.912663	1.88252	0.0336613	0.159665	xseB	SFHH103_00559	42.0023	27.7257	71.3579	65.242	exodeoxyribonuclease small subunit
HE616890.571	HE616890	629438	630367	65.9576	0.539842	1.45381	0.155034	0.419273		SFHH103_00560	54.5136	51.4906	84.1658	73.6603	histone deacetylase family protein
HE616890.572	HE616890	630431	631399	32.5981	-0.935383	-1.9124	0.0609145	0.23508		SFHH103_00561	37.5339	50.3589	18.2969	24.2027	alcohol dehydrogenase, zinc-containing
HE616890.573	HE616890	631414	631815	19.4772	-1.23817	-2.35899	0.0389936	0.177416		SFHH103_00562	23.2353	33.9498	9.14845	11.5752	Acyl-CoA thioester hydrolase
HE616890.574	HE616890	631803	633002	73.2973	0.146831	1.10713	0.68993	0.871567		SFHH103_00563	68.8122	70.163	73.1876	81.0263	acetyl-CoA acetyltransferase
HE616890.575	HE616890	632980	634659	36.9066	-0.0791135	-1.05637	0.880956	0.956684		SFHH103_00564	22.3416	53.1881	38.4235	33.6733	Acetyl-coenzyme A synthetase
HE616890.576	HE616890	635077	635682	11.3045	-0.0222944	-1.01557	0.974899			SFHH103_00565	6.25565	16.4091	10.9781	11.5752	Putative ABC transporter transmembrane component
HE616890.577	HE616890	635676	636356	11.1485	-0.396299	-1.31613	0.579541			SFHH103_00566	8.93665	17.5408	5.48907	12.6275	Sulfate/thiosulfate import ATP-binding protein CysA-like
HE616890.578	HE616890	636489	637688	389.76	-0.289838	-1.2225	0.581108	0.814048		SFHH103_00567	696.165	171.447	314.707	376.72	conserved hypothetical protein
HE616890.579	HE616890	637761	639176	537.052	0.689185	1.61237	0.0307159	0.150902	tldD	SFHH103_00568	478.111	336.103	618.435	715.557	conserved hypothetical protein
HE616890.580	HE616890	639209	639688	29.1594	1.04228	2.05948	0.0361177	0.1687		SFHH103_00569	20.5543	15.8433	40.2532	39.987	Probable N-acetyltransferase
HE616890.581	HE616890	639689	640942	388.489	-0.483443	-1.39808	0.100213	0.324051	dacF	SFHH103_00570	476.323	433.426	334.833	309.373	D-alanyl-D-alanine carboxypeptidase A
HE616890.582	HE616890	641184	642296	59.5749	0.139953	1.10187	0.725906	0.890465		SFHH103_00571	50.9389	62.2414	56.7204	68.3989	Polysaccharide deacetylase
HE616890.583	HE616890	642352	642972	135.044	-0.519132	-1.43309	0.113815	0.350842	pdxH	SFHH103_00572	157.285	162.393	115.271	105.229	pyridoxamine 5'-phosphate oxidase
HE616890.584	HE616890	643113	643565	144.318	0.156268	1.1144	0.670273	0.861491		SFHH103_00573	166.222	106.376	157.353	147.321	conserved hypothetical protein
HE616890.585	HE616890	643774	644826	270.733	0.262738	1.19975	0.412379	0.699785	dnaJ3	SFHH103_00574	275.249	215.581	296.41	295.694	Chaperone protein DnaJ3
HE616890.586	HE616890	645031	645849	1621.61	-0.411888	-1.33043	0.263281	0.556664	fabI	SFHH103_00575	1242.19	2484	1330.19	1430.06	enoyl-acyl carrier protein reductase
HE616890.587	HE616890	645990	646574	259.254	0.532322	1.44626	0.202407	0.481936	gpmB	SFHH103_00576	285.973	132.404	301.899	316.739	putative phosphoglycerate mutase
HE616890.588	HE616890	646622	646924	1333.32	-0.722392	-1.64991	0.0942427	0.312458		SFHH103_00577	2462.05	905.895	947.78	1017.56	conserved hypothetical protein
HE616890.589	HE616890	647496	648593	364.371	0.209979	1.15667	0.48329	0.753081	aroC	SFHH103_00578	313.676	360.434	375.087	408.289	chorismate synthase
HE616890.590	HE616890	648614	649714	268.608	0.212825	1.15896	0.58767	0.816868	ribA	SFHH103_00579	322.613	173.71	263.475	314.635	GTP cyclohydrolase II
HE616890.591	HE616890	649787	650317	1542.18	-0.787465	-1.72604	0.0605873	0.234646		SFHH103_00580	2848.11	1112.42	1145.39	1062.81	Invasion protein B-like
HE616890.592	HE616890	650708	651592	1019.37	0.113655	1.08197	0.777158	0.910484	coxB	SFHH103_00581	1366.41	587.898	1031.95	1091.22	cytochrome c oxidase subunit II
HE616890.593	HE616890	651613	653304	1402.75	0.337046	1.26317	0.364596	0.656908	coxA	SFHH103_00582	1653.28	809.704	1571.7	1576.33	cytochrome c oxidase subunit I
HE616890.595	HE616890	654328	655110	161.549	1.24323	2.36729	0.00377161	0.0322802	ctaG	SFHH103_00583	127.794	56.5831	225.052	236.765	Cytochrome c oxidase assembly protein
HE616890.596	HE616890	655173	656051	364.387	0.323544	1.2514	0.394837	0.682845	coxC	SFHH103_00584	418.235	225.201	422.659	391.452	cytochrome c oxidase subunit III
HE616890.597	HE616890	656024	656626	19.4136	0.612706	1.52912	0.278467	0.572654		SFHH103_00585	16.086	13.5799	23.786	24.2027	Uncharacterized protein
HE616890.598	HE616890	656623	657006	41.0812	-0.276614	-1.21135	0.591199	0.818572		SFHH103_00586	63.4502	27.7257	38.4235	34.7256	conserved hypothetical protein
HE616890.599	HE616890	656975	657760	87.8473	0.0677578	1.04809	0.848357	0.944833	surF	SFHH103_00587	90.2602	81.4796	85.9955	93.6538	Surfeit locus protein 1
HE616890.600	HE616890	657773	658138	13.0772	-1.03108	-2.04355	0.149406	0.409026		SFHH103_00588	26.8099	11.3166	3.65938	10.5229	conserved hypothetical protein
HE616890.601	HE616890	658142	659152	167.532	0.32024	1.24854	0.378842	0.670976	lytB	SFHH103_00589	180.52	115.995	195.777	177.837	lytB protein
HE616890.602	HE616890	659211	660191	146.543	0.218537	1.16355	0.501163	0.763831	thrB	SFHH103_00590	142.093	127.878	164.672	151.53	homoserine kinase
HE616890.603	HE616890	660188	660649	56.1336	0.554946	1.46911	0.176334	0.449671	rnhA	SFHH103_00591	50.0452	40.174	58.5501	75.7649	ribonuclease H
HE616890.604	HE616890	660836	661321	254.691	-0.85575	-1.8097	0.00599208	0.0457174		SFHH103_00592	346.742	314.602	177.48	179.942	AhpC/TSA family protein
HE616890.605	HE616890	661393	662235	104.479	-0.469222	-1.38436	0.204049	0.483535		SFHH103_00593	141.199	104.113	76.847	95.7584	hypothetical protein
HE616890.606	HE616890	662484	663089	228.972	-0.711276	-1.63725	0.0847989	0.292435		SFHH103_00594	385.17	190.685	181.139	158.896	conserved hypothetical protein
HE616890.607	HE616890	663113	666025	554.549	-0.182462	-1.13482	0.598897	0.824106		SFHH103_00595	740.848	441.914	532.44	502.995	Uncharacterized signaling protein PA3311
HE616890.608	HE616890	666025	666636	86.7856	-0.339896	-1.26567	0.38706	0.676435		SFHH103_00596	118.857	76.953	71.3579	79.9741	acetyltransferase, GNAT family
HE616890.609	HE616890	666981	668279	379.47	0.312631	1.24197	0.348241	0.641069		SFHH103_00597	392.319	281.218	466.571	377.772	processing protease protein
HE616890.610	HE616890	668294	669691	105.483	0.280179	1.21435	0.437104	0.719616	thrC	SFHH103_00598	79.5362	109.771	111.611	121.013	threonine synthase
HE616890.611	HE616890	669855	670025	47.1586	0.248907	1.18831	0.555292	0.798391		SFHH103_00599	47.3642	38.4765	51.2313	51.5622	hypothetical protein predicted by Glimmer/Critica
HE616890.612	HE616890	670110	670658	274.981	0.269713	1.20557	0.427696	0.711914		SFHH103_00600	209.118	286.31	333.004	271.491	conserved hypothetical protein
HE616890.613	HE616890	670863	671969	155.428	0.0259383	1.01814	0.935598	0.979884	livK	SFHH103_00601	153.71	153.906	164.672	149.425	Leucine-specific-binding protein
HE616890.614	HE616890	672248	672943	109.7	0.172194	1.12677	0.631315	0.840346		SFHH103_00602	86.6855	118.259	124.419	109.438	hypothetical protein
HE616890.615	HE616890	673116	673784	45.6903	-0.505776	-1.41989	0.373127	0.664378		SFHH103_00603	28.5973	79.7821	51.2313	23.1504	HTH-type transcriptional regulator
HE616890.616	HE616890	673850	674974	77.1841	-0.438042	-1.35476	0.230516	0.515887		SFHH103_00604	87.5792	91.0987	65.8689	64.1897	putative transposase
HE616890.617	HE616890	675269	676372	80.4812	-0.0549952	-1.03886	0.882	0.957113		SFHH103_00605	72.3869	91.6646	76.847	81.0263	Putative transposase y4qE
HE616890.618	HE616890	676534	676953	38.087	0.603585	1.51949	0.233163	0.518971		SFHH103_00606	38.4276	20.3699	56.7204	36.8302	hypothetical protein
HE616890.619	HE616890	676977	677657	77.976	0.8712	1.82918	0.0208204	0.115811		SFHH103_00607	55.4072	52.0564	117.1	87.3401	hypothetical protein
HE616890.620	HE616890	677729	678058	1.63136	0.198151	1.14723	0.804761			SFHH103_00608	0.893665	1.69749	1.82969	2.10458	hypothetical protein
HE616890.621	HE616890	678055	678411	3.59457	-1.00422	-2.00586	0.236975			SFHH103_00609	3.57466	7.92163	1.82969	1.05229	hypothetical protein
HE616890.622	HE616890	678530	679660	366.82	-0.152865	-1.11178	0.656844	0.855106	ccrM	SFHH103_00610	459.344	314.602	386.065	307.269	adenine DNA methyltransferase protein
HE616899.1163	HE616899	1252272	1254350	552.191	2.05458	4.15424	1.5575e-07	4.79614e-06	pdh	SFHH103_06013	127.794	271.033	896.548	913.388	Putative pyruvate dehydrogenase E1 component,alpha and beta subunits protein
HE616890.624	HE616890	681018	681680	371.309	-1.43144	-2.69716	7.88326e-06	0.00017975		SFHH103_00612	622.884	471.903	195.777	194.674	hypothetical protein
HE616890.625	HE616890	681737	682825	38.9291	0.893406	1.85756	0.0464284	0.198446	mutY	SFHH103_00613	24.129	28.2915	54.8907	48.4053	A/G-specific adenine glycosylase
HE616890.626	HE616890	682812	683423	117.077	-0.440465	-1.35704	0.268363	0.563431		SFHH103_00614	113.495	156.735	124.419	73.6603	hypothetical protein
HE616890.627	HE616890	683543	684352	799.296	-1.06065	-2.08586	0.000136135	0.0021124		SFHH103_00615	1185	990.204	537.929	484.053	hypothetical protein
HE616890.628	HE616890	684439	684783	171.815	-0.212366	-1.15859	0.50357	0.765534		SFHH103_00616	189.457	180.5	157.353	159.948	conserved hypothetical protein
HE616890.629	HE616890	684995	688525	190.581	0.276236	1.21103	0.480225	0.749731	smc	SFHH103_00617	135.837	205.397	257.986	163.105	chromosome segregation protein
HE616890.630	HE616890	688674	691370	188.903	0.0926327	1.06631	0.777785	0.910491	ppdK	SFHH103_00618	161.753	203.133	193.947	196.778	pyruvate phosphate dikinase
HE616890.631	HE616890	691525	691773	128.564	-0.992473	-1.98959	0.0101389	0.0683058		SFHH103_00619	213.586	134.102	75.0173	91.5492	hypothetical protein
HE616890.632	HE616890	691949	692338	478.827	-1.48705	-2.80314	0.00137288	0.0139721		SFHH103_00620	1070.61	375.146	208.585	260.968	hypothetical/unknown protein
HE616890.633	HE616890	692649	693557	78.2774	0.05989	1.04239	0.87022	0.95494		SFHH103_00621	76.8552	75.8213	87.8251	72.608	hypothetical protein
HE616890.634	HE616890	693604	694515	41.4703	-0.615145	-1.53171	0.247999	0.538744		SFHH103_00622	28.5973	73.558	31.1047	32.621	putative hydrolase protein
HE616890.635	HE616890	694527	694823	26.3847	-0.337688	-1.26373	0.516163	0.771854		SFHH103_00623	28.5973	30.5549	27.4454	18.9412	hypothetical protein
HE616890.637	HE616890	695400	696719	23.0663	0.125708	1.09104	0.823809	0.932943		SFHH103_00624	18.767	25.4624	16.4672	31.5687	hypothetical protein
HE616890.638	HE616890	696723	700619	63.1341	-0.514425	-1.42842	0.2768	0.57197		SFHH103_00625	46.4706	103.547	53.061	49.4576	Putative glycosyltransferase
HE616890.639	HE616890	700748	703207	160.205	-0.458518	-1.37413	0.161511	0.427701	xfp	SFHH103_00626	176.946	196.343	124.419	143.111	putative phosphoketolase
HE616890.640	HE616890	703376	705886	74.1621	-1.29705	-2.45726	0.0018025	0.0175663	glgP	SFHH103_00627	90.2602	125.049	32.9344	48.4053	probable glycogen phosphorylase
HE616890.641	HE616890	705879	705989	0.811706	-0.326968	-1.25437	0.552324			SFHH103_00628	2.68099	0.565831	0	0	hypothetical protein predicted by Glimmer/Critica
HE616890.788	HE616890	849850	850182	27.7541	2.05075	4.1432	0.000111596	0.0017789		SFHH103_00770	11.6176	7.3558	45.7423	46.3008	putative transcription regulator protein
HE616890.643	HE616890	707140	707808	300.218	-0.9715	-1.96088	0.00877013	0.0615661		SFHH103_00630	504.027	301.588	184.799	210.458	hypothetical protein
HE616890.644	HE616890	708165	708341	70.4799	-0.45369	-1.36954	0.348051	0.641069		SFHH103_00631	117.964	47.5298	58.5501	57.876	conserved hypothetical protein
HE616890.645	HE616890	708519	708932	231.611	-0.108946	-1.07844	0.800737	0.922407		SFHH103_00632	148.348	332.708	243.349	202.04	hypothetical protein
HE616890.647	HE616890	709508	711004	5084.09	0.795435	1.7356	0.104613	0.332338	cysN	SFHH103_00633	1565.7	5606.82	7503.56	5660.27	Putative sulfate adenylyltransferase subunit 1
HE616890.648	HE616890	711004	711957	4727.95	-0.0483447	-1.03408	0.948267	0.984304	cysD	SFHH103_00634	1697.07	7972.55	5225.6	4016.59	Putative sulfate adenylyltransferase subunit 2
HE616890.649	HE616890	712003	712758	6811.91	0.254062	1.19256	0.738545	0.896216	cysH	SFHH103_00635	1923.17	10046.9	8367.18	6910.39	Putative phosphoadenosine phosphosulfate reductase
HE616890.650	HE616890	713051	713437	11.9007	-0.20197	-1.15027	0.771959	0.909418		SFHH103_00636	11.6176	14.7116	5.48907	15.7844	hypothetical/unknown signal peptide protein
HE616890.651	HE616890	713437	713916	7.33975	0.324392	1.25214	0.671852			SFHH103_00637	8.04298	4.52665	7.31876	9.47061	hypothetical/unknown transmembrane protein
HE616890.652	HE616890	713919	715568	50.1821	0.321931	1.25	0.479598	0.749247	betA	SFHH103_00638	32.1719	56.0172	49.4016	63.1374	choline dehydrogenase
HE616890.653	HE616890	715785	717248	78.5866	0.660374	1.58049	0.0737346	0.26882	betB	SFHH103_00639	56.3009	63.9389	87.8251	106.281	betaine aldehyde dehydrogenase
HE616890.654	HE616890	717250	718782	99.7731	0.499439	1.41366	0.159974	0.425506	betC	SFHH103_00640	73.2805	90.5329	107.952	127.327	choline sulfatase
HE616890.655	HE616890	718932	719552	128.792	1.27653	2.42256	0.00108864	0.0116135	betI	SFHH103_00641	76.8552	69.0313	133.567	235.713	transcriptional regulator betI
HE616890.656	HE616890	719698	720246	63.2488	-0.374067	-1.296	0.340682	0.634153		SFHH103_00642	65.2375	78.6505	51.2313	57.876	hypothetical protein
HE616890.657	HE616890	720372	722168	40.4229	0.382451	1.30355	0.396956	0.684839		SFHH103_00643	39.3213	30.5549	40.2532	51.5622	conserved hypothetical protein
HE616890.658	HE616890	722249	723256	64.1426	-0.327352	-1.25471	0.48606	0.755272	qor	SFHH103_00644	45.5769	98.4545	49.4016	63.1374	putative oxidoreductase protein
HE616890.659	HE616890	723498	724235	542.276	-0.456579	-1.37228	0.112243	0.347969		SFHH103_00645	662.206	596.951	492.187	417.759	hypothetical protein
HE616890.660	HE616890	724307	725314	56.3282	0.551106	1.46521	0.18839	0.465827		SFHH103_00646	36.6403	52.6223	75.0173	61.0328	hypothetical protein
HE616890.661	HE616890	725402	726133	16.7301	-0.34534	-1.27045	0.572082	0.807803		SFHH103_00647	15.1923	22.6332	16.4672	12.6275	hypothetical protein
HE616890.662	HE616890	726310	726939	88.5164	-0.112264	-1.08092	0.760903	0.902987	gst	SFHH103_00648	78.6425	105.245	85.9955	84.1832	putative glutathione S-transferase
HE616890.663	HE616890	726941	727306	74.9445	-0.0563875	-1.03986	0.880612	0.956684		SFHH103_00649	79.5362	74.1238	64.0392	82.0786	hypothetical protein
HE616890.664	HE616890	727355	727636	23.4272	0.896289	1.86127	0.142737	0.399224		SFHH103_00650	8.93665	21.5016	20.1266	43.1439	hypothetical protein predicted by Glimmer/Critica
HE616890.665	HE616890	727733	728668	49.4448	-0.158103	-1.11582	0.777895	0.910491		SFHH103_00651	25.9163	78.0846	62.2095	31.5687	putative transcription regulator protein
HE616890.666	HE616890	728628	729110	13.9987	-0.215319	-1.16096	0.734344	0.894158		SFHH103_00652	16.9796	13.5799	12.8078	12.6275	conserved hypothetical protein
HE616890.667	HE616890	729068	729286	15.8614	-1.38676	-2.6149	0.0488456	0.204774		SFHH103_00653	33.0656	16.9749	1.82969	11.5752	conserved hypothetical protein
HE616890.668	HE616890	729764	730525	144.642	-0.179676	-1.13263	0.614094	0.831504		SFHH103_00654	129.581	178.802	120.76	149.425	hypothetical protein
HE616890.669	HE616890	730553	731044	414.694	-0.131448	-1.09539	0.729063	0.891891		SFHH103_00655	568.371	301.588	387.894	400.923	putative transcription regulator protein
HE616890.670	HE616890	731161	731583	946.798	-1.21773	-2.32581	6.37316e-06	0.000148724		SFHH103_00656	1443.27	1222.76	578.182	542.982	hypothetical protein
HE616890.671	HE616890	731648	731860	70.7932	-0.153693	-1.11241	0.731074	0.893319	PhnA	SFHH103_00657	99.1968	51.4906	56.7204	75.7649	probable alkylphosphonate uptake protein
HE616890.672	HE616890	731965	733563	486.894	-0.601808	-1.51762	0.0323611	0.155406		SFHH103_00658	606.798	573.186	375.087	392.504	conserved hypothetical protein
HE616890.673	HE616890	733788	734180	180.509	-0.640905	-1.55931	0.129134	0.37853		SFHH103_00659	301.165	144.287	148.205	128.379	hypothetical protein
HE616890.674	HE616890	734245	735075	216.558	-0.0201358	-1.01405	0.948714	0.984304	dkgB	SFHH103_00660	228.778	207.66	214.074	215.719	putative aldose reductase
HE616890.675	HE616890	735176	735949	180.48	-0.200051	-1.14874	0.551335	0.796333	tam	SFHH103_00661	219.842	167.486	168.332	166.262	trans-aconitate methyltransferase
HE616890.676	HE616890	735962	736624	1132.06	-0.974848	-1.96543	0.000215275	0.00307668	dhe	SFHH103_00662	1601.45	1417.97	715.409	793.427	putative haloacid dehalogenase, type II
HE616890.677	HE616890	736782	737333	100.34	0.414146	1.33251	0.286398	0.582547		SFHH103_00663	103.665	66.768	129.908	101.02	hypothetical protein
HE616890.678	HE616890	737500	738540	130.23	-0.733985	-1.66323	0.0479768	0.202554	adh	SFHH103_00664	129.581	198.607	96.9736	95.7584	putative alcohol dehydrogenase
HE616890.679	HE616890	738664	739869	91.4442	-0.0582824	-1.04123	0.893363	0.962444		SFHH103_00665	126.007	61.6755	82.3361	95.7584	hypothetical protein
HE616890.680	HE616890	740194	741075	95.5494	-0.67919	-1.60124	0.0534804	0.216854	ilvE	SFHH103_00666	118.857	118.824	67.6986	76.8172	branched-chain amino acid aminotransferase
HE616890.681	HE616890	741277	741825	53.9524	-0.368753	-1.29124	0.364384	0.656858		SFHH103_00667	66.1312	56.5831	45.7423	47.3531	hypothetical protein
HE616890.682	HE616890	741885	742457	32.4948	-1.23175	-2.34851	0.0238983	0.127929		SFHH103_00668	63.4502	31.1207	16.4672	18.9412	hypothetical protein
HE616890.683	HE616890	742541	743143	2422.88	0.415235	1.33352	0.349127	0.641551	sodB	SFHH103_00669	1050.06	3048.13	2826.87	2766.47	superoxide dismutase
HE616890.684	HE616890	743213	743926	42.7657	0.0799805	1.057	0.865885	0.952633		SFHH103_00670	29.4909	53.1881	42.0829	46.3008	putative transcription regulator protein
HE616890.685	HE616890	744061	744699	10.9146	-0.668994	-1.58996	0.394838			SFHH103_00671	3.57466	24.8966	10.9781	4.20916	putative amino acid efflux protein
HE616890.686	HE616890	744910	745356	338.108	-1.36389	-2.57378	0.00105812	0.0113834	cycF	SFHH103_00672	314.57	676.734	173.821	187.308	putative cytochrome c signal peptide protein
HE616890.687	HE616890	745437	746351	453.002	-0.687118	-1.61006	0.0184401	0.105822	cycG	SFHH103_00673	537.093	586.201	367.768	320.949	putative diheme cytochrome c-type signal peptide protein
HE616890.688	HE616890	746437	746940	1512.25	-1.34802	-2.54562	6.45097e-05	0.00111382		SFHH103_00674	1626.47	2764.08	889.23	769.224	putative acetyltransferase protein
HE616896_part_3.131	HE616896_part_3	106931	107497	132.606	2.04118	4.11582	2.04952e-05	0.000412251		psfHH103d_231	22.3416	69.5972	212.244	226.242	conserved hypothetical protein
HE616890.690	HE616890	747716	748603	275.164	-0.666591	-1.58732	0.0322258	0.155255	bla	SFHH103_00676	364.615	315.168	210.414	210.458	putative beta-lactamase
HE616890.691	HE616890	748646	750982	99.8802	-0.199156	-1.14803	0.572776	0.807925	gcd	SFHH103_00677	117.964	96.1912	96.9736	88.3924	glucose dehydrogenase
HE616890.692	HE616890	751304	752812	185.339	-0.572726	-1.48733	0.0993404	0.323237		SFHH103_00678	260.95	186.158	142.716	151.53	conserved hypothetical protein
HE616890.693	HE616890	752939	753907	280.101	-1.3194	-2.49562	0.0206941	0.115431		SFHH103_00679	697.059	133.536	137.227	152.582	Putative homocysteine S-methyltransferase
HE616890.694	HE616890	754271	754804	45.781	1.44977	2.73164	0.000744587	0.00857064		SFHH103_00680	25.0226	21.5016	71.3579	65.242	hypothetical protein
HE616890.695	HE616890	754809	756917	283.77	0.75444	1.68698	0.016359	0.0969382	ptrB	SFHH103_00681	230.566	187.29	353.13	364.092	protease II
HE616890.696	HE616890	757023	757910	190.18	-1.34431	-2.53909	3.21482e-05	0.000606681		SFHH103_00682	276.142	275.56	100.633	108.386	conserved hypothetical protein
HE616890.697	HE616890	758274	758696	346.57	1.16375	2.2404	0.00824056	0.0585364		SFHH103_00683	292.228	118.259	439.126	536.668	conserved hypothetical protein
HE616890.698	HE616890	758755	759099	89.8286	0.882812	1.84397	0.0367169	0.170432		SFHH103_00684	81.3235	42.4373	106.122	129.432	hypothetical protein
HE616890.699	HE616890	759374	760036	548.116	-0.826162	-1.77296	0.0816362	0.286711		SFHH103_00685	1085.8	343.459	362.279	400.923	putative membrane protein
HE616890.700	HE616890	760063	760557	111.642	-0.614166	-1.53067	0.205259	0.484594		SFHH103_00686	202.862	72.4263	78.6767	92.6015	hypothetical protein
HE616890.701	HE616890	760855	761262	286.276	0.551247	1.46535	0.145153	0.403509	msrB	SFHH103_00687	292.228	167.486	312.877	372.511	Probable peptide methionine sulfoxide reductase
HE616890.702	HE616890	761613	763988	67.6962	-0.788421	-1.72718	0.0550967	0.220218	mrpA	SFHH103_00688	69.7059	103.547	51.2313	46.3008	Probable Na(+)/H(+) antiporter subunit A
HE616890.703	HE616890	763985	764404	6.73692	-0.579977	-1.49483	0.466336		mnhB	SFHH103_00689	9.83031	7.92163	1.82969	7.36603	Probable K(+)/H(+) antiporter subunit B
HE616890.704	HE616890	764404	764781	6.78196	-1.03034	-2.04251	0.203475		mnhC	SFHH103_00690	4.46832	15.8433	3.65938	3.15687	Probable Na(+)/H(+) antiporter subunit C
HE616890.706	HE616890	766345	766821	5.56435	-0.454124	-1.36995	0.574461		mrpE	SFHH103_00691	6.25565	7.3558	5.48907	3.15687	Probable Na(+)/H(+) antiporter subunit E
HE616890.707	HE616890	766818	767195	4.65875	-0.507758	-1.42184	0.5484		mnhF	SFHH103_00692	9.83031	2.26332	5.48907	1.05229	Probable Na(+)/H(+) antiporter subunit F
HE616890.708	HE616890	767195	767554	5.52865	-0.357823	-1.28149	0.661823		mrpG	SFHH103_00693	3.57466	9.61912	3.65938	5.26145	Probable Na(+)/H(+) antiporter subunit G
HE616890.709	HE616890	767960	768391	1013.78	-0.00357728	-1.00248	0.989031	0.997687	mucR1	SFHH103_00694	954.434	1075.64	991.692	1033.35	MucR1
HE616890.710	HE616890	768660	769082	214.75	0.229275	1.17225	0.5514	0.796333		SFHH103_00695	247.545	147.116	201.266	263.073	conserved hypothetical protein
HE616890.711	HE616890	769300	769734	110.791	-0.416245	-1.33445	0.363054	0.655846		SFHH103_00696	179.627	76.3871	106.122	81.0263	conserved hypothetical protein
HE616890.712	HE616890	770319	771902	1886.87	-0.589267	-1.50448	0.147028	0.406171		SFHH103_00697	3236.85	1345.55	1465.58	1499.51	Probable sensor histidine kinase
HE616890.713	HE616890	771874	772854	334.136	-0.112562	-1.08115	0.719357	0.886691		SFHH103_00698	366.403	328.182	356.79	285.171	conserved hypothetical protein
HE616890.714	HE616890	772937	773293	33.4704	0.303977	1.23454	0.589195	0.817999		SFHH103_00699	43.7896	15.8433	31.1047	43.1439	hypothetical protein
HE616890.715	HE616890	773329	774384	191.563	0.218339	1.16339	0.538776	0.786763		SFHH103_00700	209.118	143.721	225.052	188.36	hypothetical protein
HE616890.716	HE616890	774677	775462	1025.78	-0.995005	-1.99309	0.00115785	0.0122424		SFHH103_00701	1150.15	1602.43	746.514	604.015	hypothetical protein
HE616890.1141	HE616890	1195325	1195720	93.9969	2.02702	4.07562	4.74492e-08	1.59248e-06		SFHH103_01114	33.0656	36.779	133.567	172.576	putative transcription regulator protein
HE616890.718	HE616890	776319	776489	801.747	-0.200727	-1.14928	0.612168	0.83064		SFHH103_00703	1161.76	561.304	622.095	861.826	hypothetical protein predicted by Glimmer/Critica
HE616890.719	HE616890	776580	777128	109.5	1.09818	2.14084	0.0100023	0.0677482		SFHH103_00704	91.1538	44.1348	135.397	167.314	hypothetical protein
HE616890.720	HE616890	777121	777708	48.0045	0.157215	1.11513	0.769044	0.908677		SFHH103_00705	67.9185	22.6332	53.061	48.4053	hypothetical protein
HE616890.721	HE616890	777912	780119	463.673	-0.455558	-1.37131	0.126349	0.373073	pbp	SFHH103_00706	595.181	482.088	400.702	376.72	putative penicillin-binding protein 1A
HE616890.722	HE616890	780264	780731	1995.22	-0.725181	-1.65311	0.0213984	0.118256		SFHH103_00707	3054.55	1953.25	1531.45	1441.64	hypothetical protein
HE616890.723	HE616890	780740	781102	724.412	-0.168051	-1.12354	0.604747	0.827665		SFHH103_00708	938.348	598.649	686.134	674.518	hypothetical protein
HE616890.724	HE616890	781764	781922	3.39096	-0.387436	-1.30807	0.648328			SFHH103_00709	1.78733	6.78997	1.82969	3.15687	hypothetical protein predicted by Glimmer/Critica
HE616890.725	HE616890	781947	782198	471.35	-0.485094	-1.39968	0.21701	0.500162		SFHH103_00710	673.823	433.992	497.676	279.909	hypothetical protein predicted by Glimmer/Critica
HE616890.726	HE616890	782233	782904	1134.79	-0.99284	-1.9901	0.0312478	0.152387	feuP	SFHH103_00711	2332.47	748.594	794.086	663.995	two component transcriptional regulator
HE616890.727	HE616890	782894	784279	203.234	-0.127808	-1.09263	0.788091	0.915284	feuQ	SFHH103_00712	316.357	110.337	195.777	190.465	sensor histidine kinase
HE616890.728	HE616890	784515	784964	163.469	-0.284657	-1.21812	0.394345	0.68245	lipA	SFHH103_00713	167.115	192.382	162.842	131.536	putative outer-membranne lipoprotein
HE616890.729	HE616890	785096	786241	496.851	0.0758352	1.05397	0.815793	0.930412	cycH	SFHH103_00714	574.627	392.121	539.759	480.897	Cytochrome c-type biogenesis protein
HE616890.730	HE616890	786238	786690	91.0714	0.509068	1.42313	0.321069	0.614174	cycJ	SFHH103_00715	113.495	33.9498	111.611	105.229	Cytochrome c-type biogenesis protein ccmE
HE616890.731	HE616890	786687	788675	653.027	0.174142	1.12829	0.663668	0.857306	cycK	SFHH103_00716	840.939	381.936	741.025	648.211	Cytochrome c-type biogenesis protein cycK
HE616890.732	HE616890	788672	789127	51.9748	-0.138346	-1.10064	0.739567	0.897273	cycL	SFHH103_00717	47.3642	61.6755	49.4016	49.4576	Cytochrome c-type biogenesis protein ccmH
HE616890.2392	HE616890	2503206	2504207	149.031	2.02538	4.07099	6.51481e-09	2.37314e-07		SFHH103_02336	46.4706	64.5047	237.86	247.288	probable ATP-binding protein
HE616894_part_1.94	HE616894_part_1	91350	93095	1211.66	2.01647	4.04592	0.00555474	0.0431522	nopM	psfHH103d_90	121.538	536.407	2027.3	2161.4	NopM
HE616890.735	HE616890	791876	793273	232.771	-1.46668	-2.76384	0.000104162	0.00168887	ragB	SFHH103_00720	269.887	422.676	135.397	103.124	probable sensor histidine kinase
HE616890.736	HE616890	793344	796301	67.1436	0.113335	1.08173	0.785877	0.913746	glnE	SFHH103_00721	48.2579	79.7821	73.1876	67.3466	probable glutamate-ammonia-ligase adenylyltransferase
HE616890.737	HE616890	796304	798697	336.608	-0.121858	-1.08814	0.754277	0.900229	pleC	SFHH103_00722	462.918	241.044	318.366	324.105	probable two-component sensor histidine kinase
HE616890.738	HE616890	799051	801711	648.89	0.165628	1.12165	0.649722	0.850814	pepN	SFHH103_00723	794.468	426.071	660.518	714.505	aminopeptidase N
HE616890.739	HE616890	802084	803022	4133.47	0.335622	1.26192	0.266484	0.561148		SFHH103_00724	4320.87	2957.6	4563.25	4692.16	hypothetical protein
HE616890.740	HE616890	803177	803317	6348.57	-0.296834	-1.22845	0.47549	0.746647		SFHH103_00725	10034.1	4053.61	5822.08	5484.54	hypothetical protein predicted by Glimmer/Critica
HE616890.741	HE616890	803470	803649	12452.8	-0.499727	-1.41395	0.246572	0.53662		SFHH103_00726	21337.1	8150.79	9788.84	10534.5	hypothetical unknown protein
HE616890.742	HE616890	803789	804667	200.788	-0.416121	-1.33434	0.189538	0.466635		SFHH103_00727	222.523	238.215	179.31	163.105	conserved hypothetical protein
HE616890.743	HE616890	804718	806007	51.0993	-0.511678	-1.42571	0.34193	0.635259		SFHH103_00728	92.0475	30.5549	43.9126	37.8824	probable heat shock protein
HE616890.744	HE616890	806274	807938	902.123	-0.0475252	-1.03349	0.901431	0.965346		SFHH103_00729	1246.66	589.596	909.356	862.878	probable electron transfer flavoprotein-ubiquinone oxidoreductase
HE616890.745	HE616890	808360	809358	2573.38	0.00341267	1.00237	0.990825	0.997687		SFHH103_00730	2109.94	3030.02	2532.29	2621.25	putative glycine betaine-binding periplasmic protein
HE616890.746	HE616890	809540	810427	307.12	0.93765	1.91541	0.00612144	0.0463492		SFHH103_00731	248.439	165.788	400.702	413.55	putative glycine betaine/L-proline transport system permease protein
HE616890.747	HE616890	810520	811428	45.6117	1.2643	2.40211	0.00343796	0.0298958		SFHH103_00732	24.129	27.1599	58.5501	72.608	conserved hypothetical protein
HE616890.748	HE616890	811564	812034	25.9787	0.898683	1.86436	0.0858225	0.293813		SFHH103_00733	20.5543	14.1458	36.5938	32.621	putative transcription regulator protein
HE616890.749	HE616890	812162	813064	142.526	0.728866	1.65734	0.0758758	0.273887		SFHH103_00734	140.305	70.7288	166.502	192.569	hypothetical protein
HE616890.750	HE616890	813076	814560	40.0515	0.48619	1.40074	0.268305	0.563431		SFHH103_00735	32.1719	33.384	49.4016	45.2485	hypothetical protein
HE616890.751	HE616890	814553	815572	107.544	-0.738705	-1.66868	0.0467168	0.199095		SFHH103_00736	113.495	157.301	87.8251	71.5557	Putative glycosyltransferase
HE616890.752	HE616890	815672	816640	33.374	0.499668	1.41389	0.289387	0.584439		SFHH103_00737	26.8099	27.7257	34.7641	44.1962	hypothetical protein
HE616890.753	HE616890	816647	818149	799.41	-0.496309	-1.4106	0.230436	0.515887	amn	SFHH103_00738	1327.99	561.304	719.068	589.283	AMP nucleosidase
HE616890.754	HE616890	818286	818459	102.279	-1.29235	-2.44927	0.0335846	0.159623		SFHH103_00739	261.844	41.8715	54.8907	50.5099	hypothetical protein predicted by Glimmer/Critica
HE616890.755	HE616890	818471	818644	199.406	-0.558295	-1.47253	0.49289	0.759306		SFHH103_00740	458.45	57.1489	161.013	121.013	hypothetical unknown transmembrane protein
HE616890.756	HE616890	818821	819522	736.366	0.791701	1.73111	0.0755618	0.273083	gst7	SFHH103_00741	775.701	273.862	905.697	990.205	putative glutathione S-transferase
HE616890.757	HE616890	819809	820018	47.3766	-0.0427454	-1.03007	0.930412	0.978282		SFHH103_00742	66.1312	30.5549	47.572	45.2485	hypothetical protein predicted by Glimmer/Critica
HE616890.758	HE616890	820578	820844	37.6046	-1.13383	-2.19441	0.0237798	0.127409		SFHH103_00743	39.3213	66.768	20.1266	24.2027	hypothetical protein
HE616890.759	HE616890	820873	821994	186.212	-0.49914	-1.41337	0.142484	0.399224	hisC	SFHH103_00744	186.776	251.795	153.694	152.582	histidinol-phosphate aminotransferase
HE616890.760	HE616890	822088	822525	59.5667	-0.355439	-1.27937	0.484625	0.754141		SFHH103_00745	99.1968	36.779	47.572	54.7191	hypothetical protein predicted by Glimmer/Critica
HE616890.761	HE616890	822758	823105	6.63648	-0.224024	-1.16799	0.773672			SFHH103_00746	6.25565	8.48746	5.48907	6.31374	hypothetical protein
HE616890.763	HE616890	824024	825082	57619.8	-0.392516	-1.31268	0.183838	0.460095		SFHH103_00747	69993.6	61321.9	50303.7	48859.9	Putative outer membrane protein
HE616890.764	HE616890	825289	826176	112.286	1.12274	2.17761	0.00148364	0.0148225		SFHH103_00748	79.5362	58.8464	151.864	158.896	Putative integrase protein
HE616890.765	HE616890	826175	826312	1.10521	-0.122459	-1.08859	0.857992			SFHH103_00749	0.893665	1.69749	1.82969	0	hypothetical protein predicted by Glimmer/Critica
HE616890.766	HE616890	826389	827519	28.9361	-0.99199	-1.98893	0.0514681	0.212048		SFHH103_00750	42.0023	36.779	20.1266	16.8366	Putative outer membrane protein
HE616890.767	HE616890	827742	828641	50.3989	0.611812	1.52818	0.138105	0.391943		SFHH103_00751	40.2149	37.9107	67.6986	55.7714	putative hydrolase protein
HE616890.768	HE616890	828700	830766	1128.92	-0.268234	-1.20433	0.47321	0.745453	slt	SFHH103_00752	1664.9	814.23	999.011	1037.56	probable soluble lytic murein transglycosylase
HE616890.769	HE616890	830817	830975	471.973	-0.607926	-1.52407	0.103042	0.329889		SFHH103_00753	747.104	403.437	373.257	364.092	hypothetical protein predicted by Glimmer/Critica
HE616890.771	HE616890	831949	832428	119.331	0.0823437	1.05874	0.80366	0.923992	smpB	SFHH103_00754	115.283	116.561	117.1	128.379	SsrA-binding protein
HE616890.772	HE616890	832497	833150	851.271	-0.137676	-1.10013	0.612621	0.83064		SFHH103_00755	969.626	817.06	777.619	840.78	conserved hypothetical protein
HE616890.773	HE616890	833542	833946	502.025	0.704226	1.62927	0.0261864	0.136986	rpoZ	SFHH103_00756	443.258	312.339	649.54	602.962	DNA-directed RNA polymerase subunit omega
HE616890.774	HE616890	834051	836276	192.299	0.517486	1.43146	0.100987	0.325577	spoT	SFHH103_00757	152.817	160.696	237.86	217.824	GTP pyrophosphokinase
HE616890.775	HE616890	836446	836598	27199.5	-0.141244	-1.10286	0.744283	0.898508		SFHH103_00758	40998.7	16261.4	24675.2	26862.9	hypothetical protein predicted by Glimmer/Critica
HE616890.777	HE616890	837379	837798	644.966	0.597137	1.51271	0.208606	0.488327	acpS	SFHH103_00759	769.445	234.254	799.575	776.59	holo-ACP synthase
HE616890.778	HE616890	837902	838645	675.379	0.223724	1.16774	0.646782	0.849328	lebB	SFHH103_00760	964.264	272.165	768.47	696.616	signal peptidase I
HE616890.779	HE616890	838642	839361	352.308	1.09209	2.13183	0.00300597	0.0269231	rnc	SFHH103_00761	268.993	169.183	561.715	409.341	ribonuclease III
HE616890.780	HE616890	839370	840299	750.323	0.992217	1.98924	0.00658112	0.0490832	era	SFHH103_00762	644.332	337.235	1041.09	978.63	GTP-binding protein era homolog
HE616890.781	HE616890	840316	841314	208.62	0.973768	1.96396	0.0144872	0.089068		SFHH103_00763	180.52	93.9279	292.75	267.282	Probable glycerophosphoryl diester phosphodiesterase
HE616890.782	HE616890	841493	842491	31.4148	-0.0867059	-1.06194	0.858158	0.949729		SFHH103_00764	33.0656	32.2523	25.6157	34.7256	putative glutathione S-transferase
HE616890.783	HE616890	842858	844114	451.736	-0.6121	-1.52848	0.04548	0.195748	cfa	SFHH103_00765	618.416	480.956	340.322	367.249	cyclopropane-fatty-acyl-phospholipid synthase
HE616890.784	HE616890	844363	846669	574.459	-0.682491	-1.60491	0.0158863	0.0950952		SFHH103_00766	704.208	718.039	475.72	399.87	probable transcription accessory protein
HE616890.785	HE616890	846838	847152	285.936	-0.900937	-1.86728	0.0314995	0.153239		SFHH103_00767	516.538	239.912	195.777	191.517	hypothetical signal peptide protein
HE616890.786	HE616890	847306	848619	1858.31	-0.632653	-1.55041	0.0376243	0.173298	rkpK	SFHH103_00768	2718.53	1827.07	1483.88	1403.76	UDP-glucose 6-dehydrogenase
HE616890.787	HE616890	848753	849778	95.2095	0.178288	1.13154	0.615677	0.832516	lpsL	SFHH103_00769	85.7918	92.7962	89.6548	112.595	capsular polysaccharide biosynthesis protein I
HE616899.1717	HE616899	1820084	1820548	64.4899	2.00687	4.01909	1.44921e-06	3.73244e-05		SFHH103_06562	29.4909	18.6724	102.463	107.334	putative transcriptional regulator, AsnC family
HE616890.789	HE616890	850233	850715	165.548	0.915376	1.88606	0.00628822	0.0473237		SFHH103_00771	121.538	104.679	193.947	242.027	hypothetical protein
HE616890.790	HE616890	850728	851090	76.2187	0.508302	1.42237	0.206967	0.487164		SFHH103_00772	76.8552	48.0956	84.1658	95.7584	hypothetical protein
HE616890.791	HE616890	851095	851826	155.335	-0.406436	-1.32541	0.255986	0.548629		SFHH103_00773	204.649	152.774	113.441	150.477	conserved hypothetical protein
HE616890.792	HE616890	852043	852786	62.2902	0.447577	1.36375	0.256507	0.549435	recO	SFHH103_00774	54.5136	50.3589	62.2095	82.0786	DNA repair protein recO
HE616890.793	HE616890	852843	854846	1513.47	-1.30654	-2.47348	2.22677e-05	0.000440488	phoX	SFHH103_00775	2613.97	1737.1	825.19	877.61	Monomeric alkaline phosphatase
HE616890.794	HE616890	855031	857925	119.786	-0.197135	-1.14642	0.55978	0.800796		SFHH103_00776	117.07	139.194	113.441	109.438	conserved hypothetical protein
HE616890.795	HE616890	857922	858578	18.1855	0.0677171	1.04806	0.907062	0.967641		SFHH103_00777	19.6606	15.8433	18.2969	18.9412	hypothetical protein
HE616890.796	HE616890	858605	859507	20.9829	0.268223	1.20432	0.638233	0.844888		SFHH103_00778	14.2986	23.1991	20.1266	26.3073	hypothetical protein
HE616890.797	HE616890	859628	860860	285.339	-1.05261	-2.07428	0.00364403	0.0313229		SFHH103_00779	476.323	302.719	193.947	168.366	putative transport transmembrane protein
HE616890.798	HE616890	861029	862108	271.199	1.39956	2.63821	9.49565e-06	0.0002101	nadA	SFHH103_00780	151.029	139.194	433.637	360.936	quinolinate synthetase A
HE616890.799	HE616890	862161	863759	91.1858	0.443264	1.35968	0.359108	0.651674	nadB	SFHH103_00781	41.1086	109.771	124.419	89.4447	L-aspartate oxidase
HE616890.800	HE616890	863756	864715	24.8221	0.544471	1.45849	0.401665	0.69012	nadC	SFHH103_00782	6.25565	31.6865	32.9344	28.4118	nicotinate-mononucleotide pyrophosphorylase
HE616890.801	HE616890	864811	865332	19.1745	0.217686	1.16287	0.711491	0.882018	sodC	SFHH103_00783	16.9796	17.5408	27.4454	14.7321	superoxide dismutase (Cu/Zn)
HE616890.802	HE616890	865336	866301	76.2707	-0.0971451	-1.06965	0.802328	0.92335		SFHH103_00784	66.1312	91.0987	80.5064	67.3466	hypothetical protein
HE616890.803	HE616890	866847	867455	92.7584	0.743646	1.6744	0.0547782	0.219943		SFHH103_00785	84.0045	52.6223	120.76	113.647	hypothetical protein
HE616890.804	HE616890	867452	868300	297.5	-0.112827	-1.08134	0.750956	0.900157		SFHH103_00786	379.808	239.912	294.58	275.7	hypothetical protein
HE616890.805	HE616890	868385	869131	873.378	-0.777697	-1.71439	0.00456356	0.0373461		SFHH103_00787	1188.57	1029.25	684.304	591.387	hypothetical protein
HE616890.806	HE616890	869146	869415	1679.86	-1.19696	-2.29256	0.000310288	0.00419381		SFHH103_00788	2966.97	1760.3	1028.29	963.898	hypothetical protein
HE616890.807	HE616890	869575	870012	42.1894	-0.693446	-1.61714	0.131917	0.383304		SFHH103_00789	47.3642	57.7147	38.4235	25.255	hypothetical protein
HE616890.808	HE616890	870009	870494	36.7768	0.190637	1.14127	0.696998	0.874023		SFHH103_00790	42.8959	26.0282	32.9344	45.2485	hypothetical protein
HE616890.809	HE616890	870495	871310	33.6899	-0.396559	-1.31636	0.515809	0.771518		SFHH103_00791	62.5565	15.8433	31.1047	25.255	hypothetical protein
HE616890.810	HE616890	871307	871483	64.0444	-0.552446	-1.46657	0.349765	0.641811		SFHH103_00792	127.794	28.2915	62.2095	37.8824	hypothetical protein predicted by Glimmer/Critica
HE616890.811	HE616890	871889	873280	701.76	0.317929	1.24654	0.302466	0.597375	cysS	SFHH103_00793	735.486	509.248	786.767	775.538	cysteinyl-tRNA synthetase
HE616890.812	HE616890	873301	873783	67.8138	-0.173753	-1.12799	0.661308	0.856243		SFHH103_00794	76.8552	66.768	75.0173	52.6145	hypothetical protein
HE616890.813	HE616890	873780	874259	30.4153	0.3088	1.23868	0.53951	0.787451		SFHH103_00795	33.0656	20.9357	32.9344	34.7256	hypothetical protein
HE616890.814	HE616890	874256	874756	23.332	0.523113	1.43705	0.355367	0.648232		SFHH103_00796	25.0226	12.4483	27.4454	28.4118	hypothetical protein
HE616890.815	HE616890	874753	875715	79.2899	0.79047	1.72964	0.0370686	0.171532	pip1	SFHH103_00797	66.1312	48.0956	106.122	96.8107	prolyl iminopeptidase
HE616890.816	HE616890	875762	877378	123.327	0.623154	1.54024	0.0854672	0.293101	leuA	SFHH103_00798	114.389	78.0846	140.886	159.948	2-isopropylmalate synthase
HE616890.817	HE616890	877558	878496	359.165	-0.993234	-1.99064	0.00156756	0.0156077		SFHH103_00799	536.199	428.9	223.222	248.34	Probable permease protein
HE616890.818	HE616890	878581	879228	297.643	-0.859664	-1.81462	0.020184	0.113326		SFHH103_00800	487.941	288.574	206.755	207.301	conserved hypothetical protein
HE616890.819	HE616890	879441	881105	1094.78	0.684184	1.60679	0.0133189	0.0838049		SFHH103_00801	902.602	763.306	1482.05	1231.18	conserved hypothetical protein
HE616890.4043	HE616890	4276504	4276944	103.944	2.00572	4.01588	7.22496e-08	2.34575e-06	lrp3	SFHH103_03940	45.5769	32.8182	184.799	152.582	predicted transcriptional regulator protein, AsnC family
HE616890.821	HE616890	883309	884007	190.273	0.19314	1.14325	0.57893	0.812433	psdA	SFHH103_00803	149.242	203.699	225.052	183.098	phosphatidylserine decarboxylase
HE616890.822	HE616890	884017	884880	107.934	0.207801	1.15493	0.59347	0.819536	pssA	SFHH103_00804	74.1742	124.483	122.589	110.49	phosphatidylserine synthase
HE616890.823	HE616890	884952	885692	116.074	0.37548	1.29727	0.314152	0.606524		SFHH103_00805	77.7488	122.219	131.738	132.589	putative oxidoreductase
HE616890.824	HE616890	885705	887195	389.639	0.395711	1.31559	0.174379	0.44729	purF	SFHH103_00806	352.104	317.997	439.126	449.328	amidophosphoribosyltransferase
HE616890.825	HE616890	887341	887940	365.431	-0.191889	-1.14226	0.648694	0.849846		SFHH103_00807	243.077	538.671	376.916	303.06	Colicin V production protein
HE616890.826	HE616890	888081	889484	359.302	0.004078	1.00283	0.990546	0.997687	radA	SFHH103_00808	283.292	433.992	342.152	377.772	DNA repair protein RadA
HE616890.827	HE616890	889612	890751	59.7892	-0.22919	-1.17218	0.575507	0.810295	alr	SFHH103_00809	58.0882	70.7288	64.0392	46.3008	alanine racemase
HE616890.828	HE616890	890894	891751	128.713	-0.187384	-1.1387	0.62494	0.837686		SFHH103_00810	172.477	102.981	122.589	116.804	HTH-type transcriptional activator
HE616890.829	HE616890	891859	892521	11.6734	-0.892052	-1.85581	0.234056	0.520377		SFHH103_00811	6.25565	26.0282	9.14845	5.26145	branched-chain amino acid permease
HE616890.830	HE616890	892518	892823	7.83562	-0.397632	-1.31734	0.62568			SFHH103_00812	1.78733	16.9749	7.31876	5.26145	conserved hypothetical protein
HE616890.831	HE616890	893030	894529	184.798	0.127961	1.09275	0.729159	0.891891		SFHH103_00813	218.054	134.668	201.266	185.203	replicative DNA helicase
HE616890.832	HE616890	894957	895532	340.683	0.993526	1.99104	0.00243951	0.0225598	rplI	SFHH103_00814	259.163	188.987	426.318	488.263	50S ribosomal protein L9
HE616890.833	HE616890	895568	896521	273.442	-0.00283341	-1.00197	0.994455	0.998644		SFHH103_00815	187.67	359.868	230.541	315.687	conserved hypothetical protein
HE616890.834	HE616890	896713	896961	189.519	0.451519	1.36748	0.156093	0.420741	rpsR	SFHH103_00816	161.753	156.735	204.925	234.661	30S ribosomal protein S18
HE616890.835	HE616890	896987	897436	1416.89	0.0436865	1.03074	0.898589	0.964069	rpsF	SFHH103_00817	1036.65	1752.38	1264.32	1614.21	30S ribosomal protein S6
HE616890.836	HE616890	897805	898137	9.05307	0.343097	1.26848	0.637717			SFHH103_00818	9.83031	5.65831	9.14845	11.5752	conserved hypothetical protein
HE616890.837	HE616890	898173	899216	149.299	-0.374135	-1.29606	0.299415	0.594238		SFHH103_00819	157.285	182.763	102.463	154.687	Aldo-keto reductase protein
HE616890.838	HE616890	899547	900491	315.863	-0.706487	-1.63183	0.0353849	0.165796	fabD	SFHH103_00820	344.061	444.177	268.965	206.249	malonyl CoA-acyl carrier protein transacylase
HE616890.839	HE616890	900518	901255	299.04	-0.564362	-1.47873	0.137645	0.3915	fabG	SFHH103_00821	260.95	458.889	219.563	256.759	3-oxoacyl-[acyl-carrier-protein] reductase
HE616890.840	HE616890	901594	901830	811.88	0.707874	1.6334	0.0220903	0.120408	acpP	SFHH103_00822	728.337	492.273	1028.29	998.623	Acyl carrier protein
HE616890.841	HE616890	902019	903311	502.891	0.609512	1.52574	0.0705958	0.259852	fabF	SFHH103_00823	304.74	482.088	631.243	593.492	3-oxoacyl-(acyl-carrier-protein) synthase
HE616890.842	HE616890	903597	904784	2463.89	-0.978876	-1.97093	8.64564e-05	0.00144213		SFHH103_00824	3330.69	3241.08	1648.55	1635.26	conserved hypothetical protein
HE616890.843	HE616890	904989	905876	323.981	-0.29023	-1.22283	0.33705	0.629878		SFHH103_00825	365.509	350.249	270.794	309.373	conserved hypothetical protein
HE616890.844	HE616890	905880	906539	238.865	0.0668195	1.04741	0.839613	0.940787	gmk	SFHH103_00826	260.056	205.962	265.305	224.138	guanylate kinase
HE616890.845	HE616890	906669	907493	76.0285	0.107305	1.07721	0.788119	0.915284	ksgA	SFHH103_00827	89.3665	57.1489	78.6767	78.9218	dimethyladenosine transferase KsgA
HE616890.846	HE616890	907493	908521	130.16	-0.349495	-1.27411	0.289172	0.584439	pdxA	SFHH103_00828	146.561	145.984	120.76	107.334	PdxA
HE616890.847	HE616890	908533	909471	3230.84	-1.05921	-2.08379	9.85977e-05	0.00160935		SFHH103_00829	3924.98	4863.88	1988.87	2145.62	putative survival protein surA
HE616890.848	HE616890	909672	912020	482.971	0.384285	1.30521	0.262653	0.556174	ostA	SFHH103_00830	514.751	318.563	532.44	566.132	OstA
HE616890.849	HE616890	912020	913102	190.758	-0.294128	-1.22614	0.494786	0.75986		SFHH103_00831	292.228	131.273	177.48	162.053	putative permease protein
HE616890.850	HE616890	913099	914271	290.928	-0.566254	-1.48067	0.113604	0.350553		SFHH103_00832	428.065	272.73	217.733	245.184	putative permease protein
HE616890.851	HE616890	914583	916076	214.416	-0.217156	-1.16244	0.537778	0.786674	pepA	SFHH103_00833	186.776	274.994	208.585	187.308	leucine aminopeptidase PepA
HE616890.852	HE616890	916107	916556	33.1799	-0.0197887	-1.01381	0.970299	0.992415	holC	SFHH103_00834	20.5543	45.8323	34.7641	31.5687	HolC
HE616890.853	HE616890	916624	917550	155.274	-0.71654	-1.64324	0.0691542	0.256123	gal	SFHH103_00835	139.412	250.663	115.271	115.752	D-galactose 1-dehydrogenase
HE616890.854	HE616890	917739	918578	32.8162	-0.314099	-1.24324	0.519173	0.77403		SFHH103_00836	33.0656	40.7398	23.786	33.6733	acetyltransferase protein
HE616890.855	HE616890	918626	920515	82.9575	0.0484617	1.03416	0.907286	0.967646		SFHH103_00837	58.0882	104.113	89.6548	79.9741	putative ABC transporter, ATP-binding protein
HE616890.856	HE616890	920833	921111	3115.06	1.0508	2.07167	0.0327842	0.156711		SFHH103_00838	3045.61	811.401	3994.21	4609.03	conserved hypothetical protein
HE616890.857	HE616890	921335	923998	226.683	0.3918	1.31203	0.230914	0.515887		SFHH103_00839	219.842	170.315	259.816	256.759	long-chain fatty-acid-CoA ligase
HE616890.858	HE616890	923939	924451	61.1717	-1.55031	-2.9288	0.000971056	0.0106247		SFHH103_00840	122.432	65.0705	25.6157	31.5687	conserved hypothetical protein
HE616890.859	HE616890	924588	925277	111.248	0.583878	1.49887	0.0846153	0.292023	ligE	SFHH103_00841	92.9411	83.7429	126.249	142.059	lignin beta-ether hydrolase LigE
HE616890.860	HE616890	925380	925802	646.919	0.564553	1.47893	0.144321	0.401759	ndk	SFHH103_00842	334.231	694.84	748.343	810.263	nucleoside diphosphate kinase
HE616899.230	HE616899	249891	250742	60.0839	2.00559	4.01552	1.12896e-06	3.05176e-05	proX	SFHH103_05087	19.6606	24.3307	107.952	88.3924	Glycine betaine-binding periplasmic protein
HE616899.1133	HE616899	1224574	1225599	5347.74	1.99763	3.99344	3.56369e-05	0.000665297		SFHH103_05983	858.812	2979.66	9852.88	7699.61	Putative sulfate ABC transporter, periplasmic sulphate-binding protein
HE616899.1688	HE616899	1788173	1788679	122.042	1.99533	3.98709	0.000112259	0.0017836		SFHH103_06533	68.8122	18.1066	193.947	207.301	Putative transcriptional regulator
HE616890.864	HE616890	928331	928795	51.9627	-0.526966	-1.4409	0.314675	0.606524	moaE	SFHH103_00846	90.2602	34.5157	49.4016	33.6733	Molybdopterin-converting factor subunit 2
HE616890.865	HE616890	928800	929060	65.8504	-0.482352	-1.39702	0.285728	0.581779	moaD	SFHH103_00847	102.771	52.6223	58.5501	49.4576	Molybdenum cofactor synthesis protein 2 small subunit
HE616899.1238	HE616899	1330473	1330694	40.0419	1.98133	3.94856	0.000106716	0.00171839		SFHH103_06087	17.8733	11.3166	45.7423	85.2355	conserved hypothetical protein
HE616890.867	HE616890	929866	931887	213.615	0.53397	1.44791	0.145575	0.404495	uvrC	SFHH103_00849	214.48	131.273	256.157	252.55	UvrABC system protein C
HE616890.868	HE616890	931884	932648	100.412	0.131909	1.09574	0.713601	0.882815		SFHH103_00850	105.452	85.4404	117.1	93.6538	short chain dehydrogenase
HE616890.869	HE616890	933018	933656	40995.4	-1.00206	-2.00286	0.00549746	0.0428499	ropB1	SFHH103_00851	40919.1	69704.1	28303.5	25055	outer membrane protein
HE616890.870	HE616890	933761	934372	183.8	0.277269	1.2119	0.43834	0.719616		SFHH103_00852	196.606	134.102	221.393	183.098	Glutathione S-transferase-like
HE616890.871	HE616890	934369	934938	35.7246	-0.699927	-1.62442	0.139561	0.394763		SFHH103_00853	42.8959	47.5298	21.9563	30.5164	ribonuclease T2 family protein
HE616890.872	HE616890	935067	935510	75.0503	-0.766097	-1.70066	0.0422568	0.185892		SFHH103_00854	103.665	87.7038	53.061	55.7714	conserved hypothetical protein
HE616890.873	HE616890	935563	936444	47.0689	-0.281994	-1.21587	0.599539	0.824226		SFHH103_00855	26.8099	77.5188	36.5938	47.3531	conserved hypothetical protein, ComJ-like
HE616890.874	HE616890	936513	938645	275.657	-0.52252	-1.43646	0.104948	0.332965		SFHH103_00856	355.679	297.627	245.179	204.144	Anaerobic dehydrogenases, typically selenocysteine-containing
HE616890.875	HE616890	938701	939297	42.9151	-0.59185	-1.50718	0.177496	0.451008		SFHH103_00857	48.2579	56.0172	34.7641	32.621	GDP-mannose pyrophosphatase NudK-like
HE616897_part_4.28	HE616897_part_4	24602	24877	11.0361	1.9686	3.91389	0.005467			psfHH103d_457	3.57466	2.82915	21.9563	15.7844	transposon-related
HE616890.877	HE616890	942002	943384	568.139	-1.27264	-2.41604	4.54528e-05	0.000821729		SFHH103_00859	942.816	680.128	312.877	336.733	Type IV secretory pathway, VirJ component
HE616890.878	HE616890	943397	944062	56.3837	0.131225	1.09522	0.746261	0.899177	purN	SFHH103_00860	47.3642	59.4122	64.0392	54.7191	phosphoribosylglycinamide formyltransferase
HE616890.879	HE616890	944059	945129	107.447	-0.322983	-1.25091	0.524672	0.778343	purM	SFHH103_00861	56.3009	184.461	100.633	88.3924	5'-phosphoribosyl-5-aminoimidazole synthetase
HE616890.880	HE616890	945368	946534	51.6084	-0.215274	-1.16092	0.630563	0.840005		SFHH103_00862	53.6199	58.8464	32.9344	61.0328	Predicted permease
HE616890.881	HE616890	946518	947207	93.3349	0.253355	1.19198	0.51692	0.772407		SFHH103_00863	104.559	65.0705	107.952	95.7584	P-loop_NTPase superfamily
HE616890.882	HE616890	947266	949458	781.529	-0.650032	-1.5692	0.0857795	0.293813	ppk	SFHH103_00864	1290.45	637.691	620.265	577.707	polyphosphate kinase
HE616890.883	HE616890	949470	950993	238.014	0.108266	1.07793	0.742731	0.898012	ppx	SFHH103_00865	256.482	200.87	265.305	229.399	exopolyphosphatase
HE616890.884	HE616890	951061	952419	26.271	-0.432505	-1.34957	0.446067	0.726699		SFHH103_00866	19.6606	41.8715	18.2969	25.255	conserved hypothetical protein
HE616890.885	HE616890	952609	953025	16.5501	0.326138	1.25365	0.602475	0.825881		SFHH103_00867	17.8733	11.3166	12.8078	24.2027	conserved hypothetical protein
HE616890.886	HE616890	953179	953538	9.65858	-0.0801936	-1.05716	0.909629			SFHH103_00868	9.83031	10.185	9.14845	9.47061	transposase
HE616890.887	HE616890	953474	954127	19.1719	-0.869554	-1.8271	0.197426	0.476836		SFHH103_00869	10.724	41.3056	10.9781	13.6798	ISRm2011-2 transposase protein
HE616890.888	HE616890	954172	955239	95.1989	1.46608	2.76271	7.01714e-05	0.00120116	cya	SFHH103_00870	40.2149	56.5831	140.886	143.111	adenylate cyclase
HE616890.1444	HE616890	1507391	1508419	59.2441	1.96798	3.91219	8.71809e-05	0.00144672		SFHH103_01402	12.5113	29.989	71.3579	123.118	LacI family transcriptional regulator
HE616890.890	HE616890	956379	957530	943.876	-0.668533	-1.58946	0.0854319	0.293101	rnd	SFHH103_00872	1597.87	744.067	761.151	672.413	ribonuclease D
HE616890.891	HE616890	957611	959011	373.598	-0.77788	-1.71461	0.044212	0.192089		SFHH103_00873	625.565	329.879	257.986	280.961	Putative multicopper oxidase
HE616890.892	HE616890	959086	960381	68.5104	-0.211861	-1.15818	0.572096	0.807803		SFHH103_00874	72.3869	75.2555	62.2095	64.1897	Uncharacterized MFS-type transporter
HE616890.893	HE616890	960609	962456	288.31	0.402622	1.32191	0.224419	0.508795	aspS	SFHH103_00875	206.437	286.31	338.493	322.001	aspartyl-tRNA synthetase
HE616890.894	HE616890	962709	963089	264.838	-1.25756	-2.39091	0.00440475	0.0364965		SFHH103_00876	533.518	229.161	133.567	163.105	conserved hypothetical protein
HE616890.895	HE616890	963185	964813	96.3303	0.572447	1.48704	0.11976	0.361988	groEL	SFHH103_00877	84.8982	69.0313	98.8033	132.589	chaperonin GroEL
HE616890.896	HE616890	964936	965154	50.0736	0.243676	1.18401	0.595789	0.821806		SFHH103_00878	58.9819	32.2523	58.5501	50.5099	conserved hypothetical protein
HE616890.897	HE616890	965348	966541	770.735	-0.349394	-1.27403	0.345241	0.637646		SFHH103_00879	1141.21	595.82	728.217	617.694	conserved hypothetical protein
HE616890.898	HE616890	966965	969226	293.394	-0.120866	-1.08739	0.728133	0.891407	parC	SFHH103_00880	366.403	246.136	300.069	260.968	topoisomerase IV subunit A
HE616890.899	HE616890	969363	969686	802.95	0.109493	1.07885	0.788379	0.915408		SFHH103_00881	1078.65	463.415	772.129	897.604	putative transcriptional regulator
HE616890.900	HE616890	969736	970647	261.002	-0.280874	-1.21493	0.472513	0.745355		SFHH103_00882	372.658	203.133	252.497	215.719	conserved hypothetical protein
HE616890.901	HE616890	970651	971430	220.911	-0.171716	-1.1264	0.6785	0.86777		SFHH103_00883	317.251	153.34	199.436	213.615	arginyl-tRNA--protein transferase
HE616890.902	HE616890	971592	972056	345.652	-0.0472837	-1.03332	0.91103	0.968415		SFHH103_00884	489.728	214.45	331.174	347.256	conserved hypothetical protein
HE616890.903	HE616890	972134	973147	214.582	-0.107618	-1.07745	0.750557	0.900157	hemB	SFHH103_00885	189.457	256.321	195.777	216.772	delta-aminolevulinic acid dehydratase
HE616890.904	HE616890	973306	973743	78.9103	-0.80448	-1.74652	0.117635	0.357999		SFHH103_00886	154.604	50.9248	58.5501	51.5622	conserved hypothetical protein
HE616890.905	HE616890	973874	974386	187.504	-0.235755	-1.17752	0.544196	0.790236		SFHH103_00887	261.844	145.984	173.821	168.366	transcriptional regulator MarR family
HE616890.906	HE616890	974736	976064	1484.38	-0.635212	-1.55317	0.0141448	0.0873846		SFHH103_00888	1686.35	1940.8	1130.75	1179.62	Uncharacterized protein
HE616890.907	HE616890	976250	977545	435.904	0.092582	1.06628	0.800072	0.922407	glyA	SFHH103_00889	302.952	538.671	461.082	440.91	serine hydroxymethyltransferase
HE616890.908	HE616890	977558	978031	24.4531	1.32568	2.50651	0.0135628	0.0850203	nrdR	SFHH103_00890	15.1923	10.7508	32.9344	38.9347	Predicted transcriptional regulator
HE616890.909	HE616890	978053	979156	60.7133	-0.0421959	-1.02968	0.922623	0.974151	ribD	SFHH103_00891	44.6832	78.0846	62.2095	57.876	riboflavin biosynthesis protein RibD
HE616899.1374	HE616899	1462438	1462647	993.154	1.96426	3.90213	1.5246e-10	6.41404e-09	cspA	SFHH103_06221	449.513	331.011	1796.76	1395.34	Cold shock-like protein
HE616896_part_3.121	HE616896_part_3	98115	98312	20.3641	1.96128	3.89408	0.00102248	0.0110657	fdxN	psfHH103d_221	4.46832	9.05329	31.1047	36.8302	FdxN, NADH dehydrogenase [ubiquinone] iron-sulfur protein, 4Fe-4S ferredoxin
HE616890.912	HE616890	980523	981059	17.2932	-0.588431	-1.50361	0.334089	0.628614		SFHH103_00894	20.5543	22.6332	9.14845	16.8366	putative N-acetyltransferase
HE616890.913	HE616890	981062	981610	36.6764	-0.0704824	-1.05007	0.878212	0.956684		SFHH103_00895	42.0023	33.384	36.5938	34.7256	Uncharacterized conserved protein
HE616890.914	HE616890	981855	982316	321.886	0.625324	1.54256	0.104605	0.332338	ribH	SFHH103_00896	175.158	322.523	429.977	359.883	riboflavin synthase beta chain
HE616890.915	HE616890	982214	982795	166.151	0.190258	1.14097	0.566101	0.805212	nusB	SFHH103_00897	138.518	170.315	188.458	167.314	N utilization substance protein B homolog
HE616890.916	HE616890	982802	984031	71.9901	0.481667	1.39636	0.238319	0.524743		SFHH103_00898	55.4072	62.2414	106.122	64.1897	Major facilitator superfamily-like
HE616890.917	HE616890	984336	986471	326.593	-0.225502	-1.16918	0.529646	0.78184	hppA	SFHH103_00899	431.64	276.125	267.135	331.471	H+ translocating pyrophosphate synthase
HE616890.918	HE616890	986544	987050	596.056	-0.445769	-1.36204	0.309679	0.603644		SFHH103_00900	1008.95	380.238	514.143	480.897	Putative outer membrane protein
HE616890.919	HE616890	987189	987728	65.0174	0.458968	1.37456	0.291938	0.586823		SFHH103_00901	70.5995	37.9107	76.847	74.7126	Ubiquinol-cytochrome c chaperone-like
HE616890.920	HE616890	987795	988346	46.101	-0.310404	-1.24005	0.46689	0.74102		SFHH103_00902	54.5136	48.0956	43.9126	37.8824	conserved hypothetical protein
HE616890.921	HE616890	988508	989587	419.429	0.836856	1.78615	0.0133395	0.0838049	plsX	SFHH103_00903	359.253	234.254	515.973	568.237	glycerol-3-phosphate acyltransferase
HE616890.922	HE616890	989606	990577	116.549	-0.0528352	-1.0373	0.874756	0.956229	fabH	SFHH103_00904	119.751	118.259	106.122	122.066	3-oxoacyl-(acyl-carrier-protein) synthase III
HE616890.923	HE616890	990669	991007	346.518	0.39255	1.31271	0.352335	0.644254	ihfA	SFHH103_00905	411.086	182.197	424.488	368.302	Integration host factor subunit alpha
HE616890.924	HE616890	991137	991667	173.668	0.247878	1.18746	0.536896	0.786516		SFHH103_00906	208.224	108.074	192.118	186.255	HTH-type transcriptional regulator MerR family
HE616890.925	HE616890	991799	992644	829.559	0.24734	1.18702	0.753529	0.900229		SFHH103_00907	1256.49	196.909	909.356	955.479	conserved hypothetical protein
HE616890.926	HE616890	992681	992818	0.933321	-0.152856	-1.11177	0.78998			SFHH103_00908	2.68099	0	0	1.05229	hypothetical protein predicted by Glimmer/Critica
HE616890.927	HE616890	992739	992936	0.930675	0.299431	1.23066	0.607577			SFHH103_00909	0	0.565831	0	3.15687	hypothetical protein predicted by Glimmer/Critica
HE616890.928	HE616890	992948	993397	10.7558	0.262964	1.19994	0.730406			SFHH103_00910	16.086	2.82915	14.6375	9.47061	conserved hypothetical protein
HE616890.929	HE616890	993394	994332	34.4923	-0.00333001	-1.00231	0.995024	0.998702		SFHH103_00911	48.2579	21.5016	29.275	38.9347	putative protease
HE616890.930	HE616890	994337	995314	32.8357	0.249885	1.18911	0.705942	0.879023		SFHH103_00912	50.9389	8.48746	25.6157	46.3008	putative protease
HE616890.931	HE616890	995305	995811	13.4936	0.290094	1.22272	0.695641	0.873811		SFHH103_00913	16.086	7.92163	3.65938	26.3073	Putative lipid carrier protein
HE616890.932	HE616890	995981	997432	39.959	-0.42877	-1.34609	0.335761	0.629578	ubiD	SFHH103_00914	43.7896	48.6614	34.7641	32.621	Carboxylase UbiD
HE616890.933	HE616890	997458	998144	34.605	0.306385	1.23661	0.556211	0.799327	nnrU	SFHH103_00915	25.0226	35.0815	53.061	25.255	NnrU
HE616890.934	HE616890	998187	998534	22.4317	1.24771	2.37464	0.0581511	0.227949		SFHH103_00916	19.6606	3.96081	29.275	36.8302	conserved hypothetical protein
HE616890.935	HE616890	998549	998704	5.59076	0.545158	1.45918	0.506915			SFHH103_00917	6.25565	1.69749	9.14845	5.26145	conserved hypothetical protein
HE616890.936	HE616890	998820	999371	17.1664	-0.975837	-1.96678	0.169653	0.4397	norE	SFHH103_00918	8.04298	40.174	10.9781	9.47061	nitric oxide reduction protein NorE
HE616890.937	HE616890	999377	999667	6.16457	0.395049	1.31499	0.625524			SFHH103_00919	2.68099	6.78997	10.9781	4.20916	putative membrane protein
HE616890.938	HE616890	999827	1000279	26.2508	0.842722	1.79343	0.164423	0.430817	norC	SFHH103_00920	22.3416	13.5799	16.4672	52.6145	nitric-oxide reductase subunit C NorC
HE616890.939	HE616890	1000304	1001650	34.479	0.647319	1.56626	0.215757	0.498206	norB	SFHH103_00921	33.0656	19.8041	29.275	55.7714	nitric-oxide reductase subunit B NorB
HE616890.940	HE616890	1001721	1002533	7.48785	-0.777475	-1.71413	0.345519		norQ	SFHH103_00922	6.25565	15.2774	0	8.41832	NorQ
HE616890.941	HE616890	1002602	1004497	25.1275	-0.232731	-1.17506	0.753841	0.900229	norD	SFHH103_00923	3.57466	52.0564	16.4672	28.4118	NorD protein
HE616890.942	HE616890	1004853	1006205	485.743	0.822529	1.7685	0.0836852	0.29066	hemN	SFHH103_00924	516.538	162.393	614.776	649.263	oxygen-independent coproporphyrinogen III oxidase HemN
HE616890.943	HE616890	1006438	1006713	113.877	-0.0950791	-1.06812	0.865872	0.952633		SFHH103_00925	195.713	41.3056	100.633	117.857	conserved hypothetical protein
HE616890.944	HE616890	1006875	1008233	54.1243	-0.627573	-1.54496	0.140013	0.39536		SFHH103_00926	76.8552	56.0172	45.7423	37.8824	putative membrane protein
HE616890.945	HE616890	1008237	1008752	14.4442	-0.667764	-1.58861	0.300298	0.595216		SFHH103_00927	22.3416	14.7116	9.14845	11.5752	conserved hypothetical protein
HE616890.946	HE616890	1008757	1009050	23.837	0.256228	1.19435	0.674165	0.864262		SFHH103_00928	32.1719	10.7508	29.275	23.1504	conserved hypothetical protein
HE616890.947	HE616890	1009124	1010335	54.1151	-0.00491982	-1.00342	0.990206	0.997687	nnrS	SFHH103_00929	52.7262	55.4514	56.7204	51.5622	NnrS
HE616890.948	HE616890	1010580	1011710	598.264	0.739438	1.66952	0.33131	0.624897	nirK	SFHH103_00930	663.099	125.614	836.169	768.172	NirK nitrite reductase
HE616890.949	HE616890	1011823	1012737	101.005	1.21419	2.32011	0.0260187	0.136228	nirV	SFHH103_00931	90.2602	22.6332	177.48	113.647	NirV periplasmic nitrate reductase
HE616890.950	HE616890	1012852	1013547	137.461	-0.441819	-1.35832	0.197606	0.476836	nnrR	SFHH103_00932	143.88	173.71	128.078	104.177	CarD family transcriptional regulator
HE616890.951	HE616890	1013658	1014101	1694.27	0.45111	1.36709	0.569863	0.807486	bcp	SFHH103_00933	2281.53	338.933	2107.8	2048.81	Pseudoazurin
HE616899.1557	HE616899	1647578	1648702	130.704	1.94512	3.85069	3.21925e-05	0.000606681		SFHH103_06404	25.9163	70.7288	245.179	180.994	hypothetical protein
HE616899.772	HE616899	817328	818182	183.518	1.93197	3.81577	9.26277e-09	3.33348e-07		SFHH103_05623	77.7488	68.4655	261.646	326.21	putative LysR family transcriptional regulator
HE616890.955	HE616890	1015303	1017807	206.851	1.15432	2.2258	0.00164981	0.0163178	napA	SFHH103_00936	142.093	106.942	345.812	232.556	NapA
HE616896_part_3.147	HE616896_part_3	125639	126136	31.2918	1.92873	3.80719	0.000385856	0.00501608		psfHH103d_247	6.25565	15.8433	49.4016	53.6668	conserved hypothetical protein
HE616890.957	HE616890	1018287	1018988	31.9873	1.36167	2.56983	0.00482979	0.0388857	napC	SFHH103_00938	15.1923	18.1066	49.4016	45.2485	Cytochrome c-type protein NapC
HE616890.958	HE616890	1019055	1020803	78.2722	1.20215	2.30083	0.00338368	0.029683		SFHH103_00939	34.8529	55.4514	128.078	94.7061	putative copper export protein
HE616897_part_4.15	HE616897_part_4	11618	11836	4.8822	1.92599	3.79997	0.0219648			psfHH103d_444	0.893665	0.565831	12.8078	5.26145	hypothetical protein
HE616890.960	HE616890	1021410	1021787	171.365	1.04125	2.05801	0.00441838	0.0365587		SFHH103_00941	134.943	84.3088	237.86	228.347	conserved hypothetical protein
HE616890.961	HE616890	1022037	1022411	21.5182	-0.238587	-1.17984	0.670791	0.861592		SFHH103_00942	27.7036	19.8041	16.4672	22.0981	conserved hypothetical protein
HE616890.962	HE616890	1022544	1023122	23.0955	-0.596617	-1.51217	0.273073	0.568219		SFHH103_00943	25.9163	30.5549	20.1266	15.7844	conserved hypothetical protein, putative transposase
HE616890.963	HE616890	1023197	1023604	57.8945	1.13923	2.20263	0.00826377	0.0586316		SFHH103_00944	43.7896	26.0282	85.9955	75.7649	conserved hypothetical protein, putative transposase
HE616890.964	HE616890	1023723	1024805	35.2842	0.88258	1.84367	0.0739599	0.26882		SFHH103_00945	25.0226	23.1991	32.9344	59.9805	conserved hypothetical protein
HE616892.44	HE616892	35636	35746	70.8633	1.92296	3.79199	9.48678e-06	0.0002101		SFHH103_04026	36.6403	18.6724	113.441	114.7	hypothetical protein predicted by Glimmer/Critica
HE616890.967	HE616890	1025630	1026880	48.8865	0.279863	1.21408	0.503629	0.765534		SFHH103_00947	47.3642	40.174	58.5501	49.4576	conserved membrane hypothetical protein
HE616890.968	HE616890	1026877	1028439	98.5862	-0.170103	-1.12514	0.638822	0.845078	cpsA	SFHH103_00948	107.24	101.284	107.952	77.8695	glycosyl transferase family protein
HE616890.969	HE616890	1028498	1029697	23.0426	0.300105	1.23123	0.616545	0.832559		SFHH103_00949	11.6176	28.8574	20.1266	31.5687	glycosyl transferase family protein
HE616890.970	HE616890	1029675	1030250	27.9101	0.487693	1.4022	0.342914	0.635751		SFHH103_00950	27.7036	18.1066	31.1047	34.7256	Putative polysaccharide export protein
HE616890.971	HE616890	1030464	1032596	172.124	0.494053	1.4084	0.145866	0.405116		SFHH103_00951	158.179	125.049	223.222	182.046	Surface polysaccharide transport protein
HE616890.972	HE616890	1032638	1033885	51.2993	0.00429584	1.00298	0.992262	0.997773		SFHH103_00952	48.2579	53.1881	65.8689	37.8824	conserved hypothetical protein
HE616890.973	HE616890	1034087	1034749	32.0625	0.349805	1.27439	0.496627	0.760391	vat	SFHH103_00953	36.6403	19.2382	36.5938	35.7779	acetyl transferase
HE616890.974	HE616890	1034752	1035492	75.0519	-0.87999	-1.84036	0.0308369	0.151123		SFHH103_00954	77.7488	119.39	49.4016	53.6668	conserved hypothetical protein
HE616890.975	HE616890	1035509	1035721	11.5782	-0.940357	-1.919	0.173078	0.445483		SFHH103_00955	14.2986	18.1066	5.48907	8.41832	conserved hypothetical protein
HE616890.976	HE616890	1035903	1037006	499.527	-0.0784843	-1.05591	0.81623	0.930412		SFHH103_00956	621.097	406.266	528.781	441.962	Heme A synthase
HE616890.977	HE616890	1037073	1038005	258.402	-0.313033	-1.24232	0.338543	0.631821	argC	SFHH103_00957	267.206	308.378	201.266	256.759	N-acetyl-gamma-glutamyl-phosphate reductase ArgC
HE616890.978	HE616890	1038090	1039046	32.5677	-0.34399	-1.26926	0.496208	0.760391	speB	SFHH103_00958	28.5973	45.2665	23.786	32.621	agmatinase
HE616890.979	HE616890	1039049	1039384	21.7075	-0.328664	-1.25585	0.585252	0.815939		SFHH103_00959	14.2986	34.5157	20.1266	17.8889	conserved hypothetical protein
HE616890.980	HE616890	1039467	1039934	265.077	-0.219055	-1.16397	0.572882	0.807925	rpsI	SFHH103_00960	215.373	355.908	289.091	199.935	30S ribosomal protein S9
HE616890.981	HE616890	1039937	1040401	1650.58	-0.141395	-1.10297	0.697173	0.874023	rplM	SFHH103_00961	1170.7	2299.54	1558.9	1573.17	50S ribosomal protein L13
HE616890.982	HE616890	1040622	1041053	5.36337	-0.472688	-1.38769	0.575111			SFHH103_00962	4.46832	9.61912	0	7.36603	thioesterase superfamily protein
HE616890.983	HE616890	1041203	1042024	36.9077	-0.30208	-1.23292	0.547086	0.792122		SFHH103_00963	42.0023	41.3056	20.1266	44.1962	enoyl-CoA hydratase/isomerase family protein
HE616890.984	HE616890	1042360	1043196	23.5517	-0.327008	-1.25441	0.628346	0.839382		SFHH103_00964	8.04298	45.2665	21.9563	18.9412	conserved hypothetical protein
HE616890.985	HE616890	1043392	1043838	36.3249	-0.169667	-1.1248	0.721408	0.88823		SFHH103_00965	33.0656	43.569	40.2532	28.4118	conserved hypothetical protein
HE616890.986	HE616890	1043862	1045145	54.5976	-0.727353	-1.6556	0.0822841	0.287867		SFHH103_00967	62.5565	75.8213	34.7641	45.2485	O-acetylhomoserine (thiol)-lyase
HE616890.987	HE616890	1045554	1045898	64.7322	-0.994812	-1.99282	0.0220656	0.120384		SFHH103_00968	73.2805	102.981	31.1047	51.5622	hypothetical protein
HE616890.988	HE616890	1045926	1047122	73.8341	0.0766234	1.05455	0.834748	0.938646		SFHH103_00969	68.8122	74.6897	75.0173	76.8172	hypothetical protein
HE616890.989	HE616890	1047205	1048452	58.6708	-0.94654	-1.92724	0.0275708	0.141004		SFHH103_00970	62.5565	94.4937	36.5938	41.0393	probable cytochrome P450 hydroxylase
HE616890.990	HE616890	1048633	1049490	356.853	-0.775028	-1.71122	0.0153679	0.0926576		SFHH103_00971	518.326	389.857	256.157	263.073	hypothetical protein
HE616890.991	HE616890	1049611	1051170	118.818	-0.544951	-1.45897	0.109445	0.341269		SFHH103_00972	134.943	149.379	87.8251	103.124	hypothetical protein
HE616890.992	HE616890	1051453	1052085	1827.54	0.967003	1.95478	0.00314635	0.0278464	clpP	SFHH103_00973	1520.12	910.987	2426.17	2452.89	ATP-dependent Clp protease, proteolytic subunit
HE616890.993	HE616890	1052372	1053649	2815.69	0.130507	1.09468	0.744345	0.898508	clpX	SFHH103_00974	3748.03	1613.75	2894.57	3006.39	ATP-dependent Clp protease, ATP-binding subunit ClpX
HE616890.994	HE616890	1054106	1056523	17523.4	-0.551584	-1.46569	0.0850528	0.292687	lonA	SFHH103_00975	25202.2	16711.2	14751	13429.3	endopeptidase La (ATP-dependent protease La 1)
HE616890.995	HE616890	1056744	1057016	977.287	0.0728018	1.05176	0.779306	0.911428	hupB	SFHH103_00976	1002.69	901.368	1026.46	978.63	Histone-like bacterial DNA-binding protein
HE616890.996	HE616890	1057321	1059516	87.7218	0.467115	1.38234	0.194916	0.47373		SFHH103_00977	66.1312	79.2163	109.781	95.7584	conserved hypothetical protein
HE616890.997	HE616890	1059602	1060105	662.582	0.267987	1.20413	0.512691	0.769302	emrR	SFHH103_00978	836.47	358.737	722.728	732.394	putative transcription regulator protein
HE616890.998	HE616890	1060263	1062092	32.7951	-0.698533	-1.62285	0.182769	0.45838	mcpU	SFHH103_00979	28.5973	54.3197	21.9563	26.3073	Putative methyl-accepting chemotaxis protein
HE616890.999	HE616890	1062360	1063640	28.4601	0.18265	1.13497	0.722472	0.888864		SFHH103_00980	23.2353	29.989	23.786	36.8302	hypothetical protein
HE616890.1000	HE616890	1063640	1067101	64.5621	-0.574046	-1.48869	0.323767	0.617359		SFHH103_00981	28.5973	129.009	58.5501	42.0916	hypothetical protein
HE616890.1001	HE616890	1067189	1067584	252.93	-0.747214	-1.67855	0.0195918	0.11073		SFHH103_00982	345.848	292.534	197.607	175.732	hypothetical protein
HE616890.1002	HE616890	1068712	1068861	128.007	1.12325	2.17837	0.0176612	0.102791		SFHH103_00983	113.495	40.7398	161.013	196.778	hypothetical protein predicted by Glimmer/Critica
HE616890.1006	HE616890	1069899	1070264	508.776	0.0200827	1.01402	0.944248	0.983574	nuoA	SFHH103_00984	542.455	468.508	488.527	535.616	NADH ubiquinone oxidoreductase chain A
HE616890.1007	HE616890	1070255	1070833	334.816	-0.028282	-1.0198	0.930629	0.978282	nuoB	SFHH103_00985	285.079	390.989	327.515	335.681	NADH dehydrogenase I chain B
HE616890.1008	HE616890	1070852	1071454	204.556	0.234289	1.17633	0.490456	0.757885	nuoC	SFHH103_00986	160.86	212.752	241.519	203.092	NADH dehydrogenase I, C subunit
HE616890.1009	HE616890	1071506	1072696	468.364	-0.144889	-1.10565	0.613646	0.831086	nuoD	SFHH103_00987	459.344	525.657	439.126	449.328	NADH dehydrogenase I chain D
HE616890.1010	HE616890	1072696	1072950	49.7217	1.19668	2.29212	0.0148227	0.0901741		SFHH103_00988	40.2149	17.5408	62.2095	78.9218	hypothetical protein
HE616890.1011	HE616890	1072967	1073797	273.502	0.750523	1.6824	0.015094	0.0914519	nuoE	SFHH103_00989	213.586	189.553	360.449	330.419	NADH dehydrogenase I, E subunit
HE616890.1012	HE616890	1073810	1075114	436.513	0.74836	1.67988	0.0088467	0.061958	nuoF	SFHH103_00990	336.912	308.378	559.885	540.877	NADH-quinone oxidoreductase, F subunit
HE616890.1013	HE616890	1075121	1075825	157.624	0.8876	1.8501	0.0053552	0.0420947		SFHH103_00991	109.921	108.074	203.096	209.406	conserved hypothetical protein
HE616890.1014	HE616890	1075925	1078003	561.183	0.95991	1.94519	0.000643813	0.00762837	nuoG	SFHH103_00992	403.937	349.118	724.557	767.12	NADH dehydrogenase (ubiquinone) Fe-S protein 1
HE616890.1015	HE616890	1078024	1079067	822.414	-0.2454	-1.18542	0.468623	0.741968	nuoH	SFHH103_00993	1124.23	667.114	715.409	782.904	NADH dehydrogenase I chain H
HE616890.1016	HE616890	1079132	1079623	90.8124	1.33994	2.5314	0.000157862	0.00236952	nuoI	SFHH103_00994	51.8326	48.0956	124.419	138.902	NADH dehydrogenase I chain I
HE616890.1017	HE616890	1079669	1080385	102.204	1.14023	2.20416	0.00191204	0.0184831	nuoJ	SFHH103_00995	73.2805	51.4906	133.567	150.477	NADH dehydrogenase subunit J
HE616890.1018	HE616890	1080415	1080723	50.638	1.11715	2.16918	0.0196181	0.110774	nuoK	SFHH103_00996	42.0023	19.2382	75.0173	66.2943	NADH dehydrogenase I chain K
HE616890.1019	HE616890	1080731	1082725	286.225	0.8851	1.84689	0.0139136	0.0862242	nuoL	SFHH103_00997	243.077	152.208	347.641	401.975	NADH dehydrogenase I chain L
HE616890.1020	HE616890	1082725	1084236	212.252	0.905552	1.87326	0.0242494	0.129229	nuoM	SFHH103_00998	184.989	104.113	230.541	329.367	NADH dehydrogenase I, M subunit
HE616890.1021	HE616890	1084256	1085698	120.368	1.499	2.82646	3.77632e-05	0.000702796	nuoN	SFHH103_00999	71.4932	50.3589	162.842	196.778	NADH dehydrogenase I chain N
HE616890.1022	HE616890	1085695	1086462	40.8538	1.35434	2.55679	0.00410648	0.0346499	birA	SFHH103_01000	26.8099	16.9749	51.2313	68.3989	biotin transcriptional regulator bifunctional protein BirA
HE616890.1023	HE616890	1086486	1088153	132.888	1.39673	2.63304	0.00027159	0.00372127		SFHH103_01001	50.9389	88.8354	193.947	197.831	hypothetical protein
HE616890.1024	HE616890	1088218	1088622	16.2659	0.390799	1.31112	0.51555	0.771323		SFHH103_01002	13.405	14.1458	16.4672	21.0458	hypothetical protein
HE616890.1025	HE616890	1088813	1089082	155.442	-0.0126231	-1.00879	0.977634	0.994278		SFHH103_01003	221.629	91.6646	139.056	169.419	hypothetical protein
HE616890.1026	HE616890	1089790	1091118	1246.5	-0.0681613	-1.04838	0.83787	0.94021		SFHH103_01004	1604.13	950.596	1271.63	1159.62	K01881 prolyl-tRNA synthetase
HE616890.1027	HE616890	1091135	1092445	489.876	-0.329413	-1.2565	0.432362	0.715295		SFHH103_01005	771.233	328.182	431.807	428.282	ABC transporter, permease protein
HE616890.1028	HE616890	1092463	1093149	89.3927	0.0744494	1.05296	0.8364	0.939268	lolD	SFHH103_01006	96.5158	77.5188	95.1439	88.3924	ABC transporter ATP-binding protei
HE616890.1029	HE616890	1093162	1093629	30.1457	0.217806	1.16296	0.692728	0.873346		SFHH103_01007	37.5339	17.5408	40.2532	25.255	hypothetical protein
HE616890.1030	HE616890	1093715	1094287	18.2385	-0.584765	-1.49979	0.34299	0.635751		SFHH103_01008	22.3416	22.0674	20.1266	8.41832	hypothetical protein
HE616890.1031	HE616890	1094725	1098219	441.927	0.099597	1.07147	0.818745	0.930945	dnaE	SFHH103_01009	608.586	243.307	439.126	476.687	DNA polymerase III alpha subunit
HE616890.1032	HE616890	1098242	1099471	67.9191	-0.28848	-1.22135	0.567851	0.806321		SFHH103_01010	111.708	39.6081	60.3798	59.9805	hypothetical protein
HE616890.1033	HE616890	1099654	1100943	128.782	0.142669	1.10395	0.738307	0.896216	dinP	SFHH103_01011	166.222	78.0846	144.546	126.275	DNA polymerase IV
HE616890.1034	HE616890	1101019	1101609	79.3676	-0.0161511	-1.01126	0.97664	0.994207		SFHH103_01012	128.688	31.6865	75.0173	82.0786	hypothetical protein
HE616890.1035	HE616890	1101651	1102295	49.4601	0.545452	1.45948	0.254863	0.546968		SFHH103_01013	53.6199	25.4624	64.0392	54.7191	hypothetical protein
HE616890.1036	HE616890	1102298	1102570	77.184	-0.287841	-1.22081	0.465567	0.740298		SFHH103_01014	100.984	69.5972	75.0173	63.1374	hypothetical protein
HE616890.1037	HE616890	1102727	1103098	245.77	0.0192433	1.01343	0.963566	0.989806	divK	SFHH103_01015	333.337	155.038	265.305	229.399	putative 2-component receiver domain protein
HE616890.1038	HE616890	1103116	1104483	166.886	0.0122484	1.00853	0.977122	0.994207	pleD	SFHH103_01016	227.885	105.245	155.524	178.889	Response regulator pleD
HE616890.1039	HE616890	1105055	1105222	487.673	0.518969	1.43293	0.0668196	0.250113	rpmG	SFHH103_01017	421.81	375.146	585.501	568.237	50S ribosomal protein L33
HE616890.1040	HE616890	1105317	1106501	70.3942	0.951632	1.93406	0.0140882	0.0871249		SFHH103_01018	50.9389	42.4373	106.122	82.0786	putative transport membrane protein
HE616890.1041	HE616890	1106514	1107230	39.6232	0.246787	1.18656	0.587446	0.816868		SFHH103_01019	37.5339	33.9498	51.2313	35.7779	hypothetical protein
HE616890.1042	HE616890	1107227	1107682	53.7421	0.360982	1.2843	0.38578	0.676435		SFHH103_01020	54.5136	39.0423	60.3798	61.0328	hypothetical protein
HE616890.1043	HE616890	1107725	1110091	200.394	0.994646	1.99259	0.0026289	0.0239671	rnr	SFHH103_01021	126.9	135.234	303.729	235.713	Putative exoribonuclease II
HE616890.1044	HE616890	1110094	1112757	567.378	0.727469	1.65573	0.00754148	0.0547422	topA	SFHH103_01022	413.767	433.426	709.92	712.4	putative DNA topoisomerase I
HE616890.1045	HE616890	1112979	1114139	20.7121	-0.982725	-1.97619	0.148492	0.408433	smf	SFHH103_01023	10.724	46.9639	14.6375	10.5229	Protein smf
HE616890.1046	HE616890	1114139	1114750	14.4376	0.344427	1.26965	0.582126	0.81424		SFHH103_01024	13.405	11.3166	18.2969	14.7321	hypotetical transmembrane protein
HE616890.1047	HE616890	1114780	1116072	91.5029	-0.189686	-1.14052	0.684316	0.86907	pyrC	SFHH103_01025	59.8755	136.365	67.6986	102.072	probable dihydroorotase
HE616890.1048	HE616890	1116069	1117010	33.8751	-0.243141	-1.18357	0.627577	0.838548	pyrB	SFHH103_01026	32.1719	42.4373	21.9563	38.9347	probable aspartate carbamoyltransferase
HE616890.1049	HE616890	1117179	1118831	191.904	-0.172142	-1.12673	0.585646	0.816106	aidB	SFHH103_01027	210.905	196.909	175.65	184.151	probable acyl-CoA dehydrogenase
HE616890.1050	HE616890	1118813	1119748	26.7376	0.0384431	1.027	0.939755	0.982477		SFHH103_01028	24.129	28.2915	29.275	25.255	hypotetical transmembrane protein
HE616890.1051	HE616890	1119958	1120110	16.7577	1.23803	2.35876	0.0386764	0.176646		SFHH103_01029	8.93665	9.05329	23.786	25.255	hypothetical protein predicted by Glimmer/Critica
HE616890.1052	HE616890	1120107	1120397	57.5548	0.296434	1.2281	0.455937	0.733547		SFHH103_01030	50.9389	52.0564	56.7204	70.5034	hypothetical protein
HE616890.1053	HE616890	1120659	1121147	33.4163	0.146981	1.10725	0.761277	0.903072		SFHH103_01031	27.7036	35.6473	29.275	41.0393	putative Holliday junction resolvase
HE616890.1054	HE616890	1121267	1121971	78.0882	-0.0830639	-1.05927	0.822078	0.932267		SFHH103_01032	84.0045	77.5188	67.6986	83.1309	metal-dependent hydrolase
HE616890.1055	HE616890	1122412	1123893	222.831	0.188778	1.1398	0.557189	0.799818	gatA	SFHH103_01033	190.351	225.201	223.222	252.55	aspartyl/glutamyl-tRNA amidotransferase subunit A
HE616890.1056	HE616890	1123972	1124445	201.204	0.93884	1.91699	0.00292477	0.0262746		SFHH103_01034	141.199	130.707	256.157	276.752	hypothetical protein
HE616890.1057	HE616890	1124552	1124806	90.1936	1.41729	2.67084	0.00187583	0.0182137		SFHH103_01035	66.1312	27.1599	131.738	135.745	hypothetical protein
HE616890.1058	HE616890	1125140	1126642	358.179	-0.100899	-1.07244	0.745223	0.898841	gatB	SFHH103_01036	335.124	406.266	371.427	319.896	glutamyl-tRNA amidotransferase subunit B
HE616890.1059	HE616890	1126645	1127145	42.8701	0.211743	1.15809	0.62984	0.839505		SFHH103_01037	33.9593	44.7006	47.572	45.2485	hypothetical protein
HE616890.1060	HE616890	1127196	1127876	172.922	-0.346	-1.27103	0.291326	0.585988		SFHH103_01038	207.33	182.197	139.056	163.105	hypothetical protein
HE616890.1061	HE616890	1128098	1128574	67.7935	-0.580688	-1.49556	0.253375	0.54507		SFHH103_01039	122.432	43.569	49.4016	55.7714	hypothetical protein
HE616890.1062	HE616890	1128683	1129078	217.037	-0.779506	-1.71654	0.0317965	0.154182		SFHH103_01040	216.267	337.235	161.013	153.634	Probable NADH dehydrogenase
HE616890.1063	HE616890	1129208	1129660	562.11	-0.830192	-1.77792	0.0155766	0.0936164		SFHH103_01041	898.133	555.08	373.257	421.968	conserved hypothetical protein
HE616890.1064	HE616890	1129680	1130294	245.125	0.0278956	1.01952	0.930532	0.978282	aat	SFHH103_01042	260.95	224.069	267.135	228.347	leucyl/phenylalanyl-tRNA-protein transferase
HE616890.1065	HE616890	1130304	1131647	494.144	0.11981	1.08659	0.700669	0.87624	accC	SFHH103_01043	548.71	397.779	504.995	525.093	biotin carboxylase
HE616890.1066	HE616890	1131660	1132133	203.285	-0.120619	-1.0872	0.743974	0.898508	accB	SFHH103_01044	259.163	165.223	214.074	174.68	Biotin carboxyl carrier protein of acetyl-CoA carboxylase
HE616890.1067	HE616890	1132157	1132603	207.57	-0.230337	-1.17311	0.552556	0.796333	aroQ	SFHH103_01045	289.547	161.262	184.799	194.674	3-dehydroquinate dehydratase
HE616890.1068	HE616890	1132732	1133499	342.237	0.111759	1.08054	0.778458	0.910793		SFHH103_01046	436.108	221.24	327.515	384.086	putative membrane protein
HE616890.1069	HE616890	1133728	1134885	103.218	-0.740876	-1.67119	0.0318911	0.154334		SFHH103_01047	127.794	132.97	73.1876	78.9218	putative aminotransferase protein
HE616890.1070	HE616890	1134978	1137755	1802.89	1.11892	2.17184	0.0013058	0.0134498	rne	SFHH103_01048	1435.23	784.241	2563.4	2428.69	Probable ribonuclease E
HE616890.1071	HE616890	1138490	1139749	488.493	0.0562015	1.03972	0.863449	0.952239		SFHH103_01049	572.839	384.765	512.313	484.053	N-acetylmuramoyl-L-alanine amidase
HE616890.1072	HE616890	1140076	1142529	4389.88	-0.507152	-1.42124	0.0579446	0.227289	mrcA	SFHH103_01050	5659.58	4687.34	3514.84	3697.75	penicillin-binding protein 1A
HE616890.1073	HE616890	1142585	1142698	11.8649	0.992487	1.98961	0.178869	0.453165		SFHH103_01051	11.6176	2.26332	14.6375	18.9412	hypothetical protein
HE616890.1074	HE616890	1142730	1143758	460.007	0.867853	1.82494	0.017197	0.100523	prfB	SFHH103_01052	410.192	229.161	609.287	591.387	Peptide chain release factor 1 Short=RF-1
HE616890.1075	HE616890	1143815	1144303	42.1416	-0.554764	-1.46893	0.209251	0.488879		SFHH103_01053	47.3642	54.3197	31.1047	35.7779	hypothetical protein
HE616890.1076	HE616890	1144327	1145097	75.4616	-0.196169	-1.14565	0.597472	0.823067		SFHH103_01054	74.1742	87.1379	73.1876	67.3466	probable inorganic polyphosphate/ATP-NAD kinase
HE616890.1078	HE616890	1145394	1146335	107.86	-0.00252767	-1.00175	0.994632	0.998644		SFHH103_01055	84.8982	130.707	104.292	111.543	putative transcription regulator protein
HE616893.160	HE616893	133350	135095	1267.01	1.92229	3.79024	0.00963598	0.0659397	nopM2	SFHH103_04201	124.219	592.991	2138.91	2211.91	NopM2
HE616890.1080	HE616890	1147144	1147509	71.5457	0.00011263	1.00008	0.999762	0.999929		SFHH103_01057	64.3439	78.6505	69.5282	73.6603	hypothetical protein predicted by Glimmer/Critica
HE616890.1081	HE616890	1147513	1148388	121.061	0.587093	1.50222	0.0998973	0.32368		SFHH103_01058	111.708	80.348	135.397	156.791	Putative tRNA/rRNA metyltransferase
HE616890.1084	HE616890	1149030	1150205	1865.72	1.15184	2.22197	4.56537e-06	0.000110419	tufA	SFHH103_01059	1175.17	1112.42	2506.68	2668.61	elongation factor EF-Tu
HE616890.1085	HE616890	1150351	1151250	60.6708	0.392094	1.3123	0.309931	0.603891		SFHH103_01060	53.6199	50.3589	71.3579	67.3466	sugar epimerase
HE616890.1087	HE616890	1151676	1151876	208.393	0.281126	1.21514	0.394215	0.682423		SFHH103_01061	172.477	202.567	204.925	253.602	hypothetical protein
HE616890.1088	HE616890	1151894	1152424	1396.21	0.994513	1.99241	8.12238e-05	0.00137404	nusG	SFHH103_01062	962.477	884.393	1875.43	1862.55	Transcription antitermination protein nusG
HE616890.1089	HE616890	1152641	1153069	1321.69	1.4346	2.70307	8.21537e-08	2.62453e-06	rplK	SFHH103_01063	766.764	634.862	1862.63	2022.5	50S ribosomal protein L11
HE616890.1090	HE616890	1153074	1153772	699.296	1.44538	2.72334	2.14825e-07	6.51454e-06	rplA	SFHH103_01064	378.914	356.473	1125.26	936.538	50S ribosomal protein L1
HE616890.1091	HE616890	1154032	1154619	2618.04	1.18657	2.27611	7.36022e-06	0.000168536	rplJ	SFHH103_01065	1717.62	1433.25	3547.77	3773.51	50S ribosomal protein L10
HE616890.1092	HE616890	1154678	1155058	1943	1.01123	2.01563	0.00170943	0.0167962	rplL	SFHH103_01066	1568.38	963.044	2660.37	2580.22	50S ribosomal protein L7/L12
HE616890.1093	HE616890	1155324	1159466	6150.96	0.152426	1.11144	0.660074	0.856119	rpoB	SFHH103_01067	7441.55	4182.62	6242.9	6736.76	DNA-directed RNA polymerase, beta subunit
HE616890.1094	HE616890	1159653	1163858	4465.98	0.485936	1.40049	0.104495	0.332338	rpoC	SFHH103_01068	4357.51	3036.81	5075.56	5394.04	DNA-directed RNA polymerase beta' chain
HE616890.1095	HE616890	1163949	1164245	278.271	-0.671644	-1.59289	0.0654213	0.246113		SFHH103_01069	428.065	262.545	206.755	215.719	hypothetical protein
HE616890.1096	HE616890	1164839	1165210	2469.88	0.564363	1.47873	0.0287607	0.144263	rpsL	SFHH103_01070	2124.24	1839.52	2922.02	2993.77	30S ribosomal protein S12
HE616890.1097	HE616890	1165269	1165739	2766.59	-0.13112	-1.09514	0.700114	0.875913	rpsG	SFHH103_01071	2101.01	3693.74	2621.95	2649.67	30S ribosomal protein S7
HE616890.1098	HE616890	1165769	1167868	6547.46	0.0607494	1.04301	0.844561	0.943419	fusA	SFHH103_01072	5115.34	7693.6	6521.02	6859.88	translation elongation and release factors (GTPases)
HE616890.1099	HE616890	1167940	1169115	2502.85	1.03928	2.0552	0.00197671	0.0190173	tufA	SFHH103_01073	2032.19	1178.63	3315.4	3485.19	elongation factor EF-Tu
HE616890.1100	HE616890	1169263	1169571	618.699	1.09167	2.13121	0.00487763	0.0391653	rpsJ	SFHH103_01074	515.645	252.36	777.619	929.172	30S ribosomal protein S10
HE616890.1101	HE616890	1169695	1170381	1262.95	1.039	2.0548	0.00219912	0.0208202	rplC	SFHH103_01075	1022.35	598.083	1569.87	1861.5	50S ribosomal protein L3
HE616890.1102	HE616890	1170394	1171014	490.432	0.46538	1.38068	0.142785	0.399224	rplD	SFHH103_01076	481.685	337.235	567.204	575.603	50S ribosomal protein L4 Short=BL4
HE616890.1103	HE616890	1171011	1171304	311.929	1.22038	2.33008	0.0107349	0.0714939	rplW	SFHH103_01077	267.206	87.7038	417.169	475.635	50S ribosomal protein L23
HE616890.1104	HE616890	1171348	1172184	1034.95	0.590301	1.50556	0.0217206	0.119332	rplB	SFHH103_01078	841.832	801.216	1192.96	1303.79	50S ribosomal protein L2
HE616890.1105	HE616890	1172200	1172478	342.713	0.422082	1.33986	0.247258	0.537917	rpsS	SFHH103_01079	364.615	217.279	365.938	423.021	30S ribosomal protein S19
HE616890.1106	HE616890	1172481	1172870	493.533	0.838243	1.78787	0.017791	0.103389	rplV	SFHH103_01080	438.789	257.453	669.667	608.224	50S ribosomal protein L22
HE616890.1107	HE616890	1172870	1173583	1153.95	0.917542	1.88889	0.000471472	0.00589242	rpsC	SFHH103_01081	732.805	848.18	1463.75	1571.07	30S ribosomal protein S3
HE616890.1108	HE616890	1173622	1174035	624.82	0.203314	1.15134	0.452406	0.731639	rplP	SFHH103_01082	568.371	591.293	644.051	695.564	50S ribosomal protein L16
HE616890.1109	HE616890	1174048	1174248	335.093	0.726109	1.65417	0.0273306	0.14039	rpmC	SFHH103_01083	291.335	207.66	437.296	404.079	50S ribosomal protein L29
HE616890.1110	HE616890	1174261	1174497	930.609	0.769917	1.70517	0.00660907	0.0492302	rpsQ	SFHH103_01084	752.466	611.097	1074.03	1284.85	30S ribosomal protein S17
HE616890.1111	HE616890	1174676	1175044	2345.01	0.567277	1.48172	0.0290536	0.144849	rplN	SFHH103_01085	1731.92	2025.67	2759.17	2863.28	50S ribosomal protein L14
HE616890.1112	HE616890	1175059	1175370	547.452	0.48345	1.39808	0.0970373	0.318342	rplX	SFHH103_01086	403.043	504.155	631.243	651.368	50S ribosomal protein L24
HE616890.1113	HE616890	1175363	1175920	1837.18	0.125505	1.09089	0.680688	0.868412	rplE	SFHH103_01087	1403.05	2105.46	1895.56	1944.63	50S ribosomal protein L5
HE616890.1114	HE616890	1175955	1176260	501.897	-0.1582	-1.11589	0.605358	0.827933	rpsN	SFHH103_01088	453.982	606.005	486.698	460.903	30S ribosomal protein S14, chloroplastic
HE616890.1115	HE616890	1176273	1176671	880.208	0.448354	1.36448	0.101537	0.326648	rpsH	SFHH103_01089	664.887	816.494	1000.84	1038.61	30S ribosomal protein S8
HE616890.1116	HE616890	1176712	1177245	2329.32	0.515645	1.42963	0.0956693	0.315239	rplF	SFHH103_01090	1541.57	2264.45	2504.85	3006.39	50S ribosomal protein L6
HE616890.1117	HE616890	1177258	1177620	702.565	1.14521	2.21178	8.86354e-05	0.00146273	rplR	SFHH103_01091	369.977	489.444	953.269	997.571	50S ribosomal protein L18
HE616890.1118	HE616890	1177748	1178317	740.047	0.924301	1.89776	0.00109732	0.0116705	rpsE	SFHH103_01092	564.796	444.743	982.544	968.107	30S ribosomal protein S5
HE616890.1119	HE616890	1178330	1178533	137.839	0.621504	1.53848	0.0927085	0.308782	rpmD	SFHH103_01093	131.369	83.7429	157.353	178.889	50S ribosomal protein L30
HE616890.1120	HE616890	1178547	1179020	741.432	1.02155	2.0301	0.00489917	0.0392854	rplO	SFHH103_01094	609.479	347.42	854.466	1154.36	50S ribosomal protein L15
HE616890.1121	HE616890	1179258	1180598	613.123	0.767724	1.70258	0.0118308	0.0768228	secY	SFHH103_01095	518.326	379.672	733.706	820.786	Preprotein translocase subunit secY
HE616890.1122	HE616890	1180595	1181173	218.33	1.18142	2.26801	0.00407009	0.0344401	adk	SFHH103_01096	173.371	84.8746	283.602	331.471	adenylate kinase
HE616890.1123	HE616890	1181406	1181774	1893.71	0.934594	1.91135	0.000822664	0.00932561	rpsM	SFHH103_01097	1424.5	1146.94	2277.96	2725.43	30S ribosomal protein S13
HE616890.1124	HE616890	1182001	1182390	1120.19	0.225458	1.16915	0.546643	0.791863	rpsK	SFHH103_01098	673.823	1381.76	1192.96	1232.23	30S ribosomal protein S11
HE616890.1125	HE616890	1182494	1183504	1887.28	0.887725	1.85026	0.000443833	0.00562943	rpoA	SFHH103_01099	1352.11	1272.55	2362.13	2562.33	DNA-directed RNA polymerase subunit alpha
HE616890.1126	HE616890	1183549	1183974	628.594	0.743131	1.6738	0.00603139	0.0459	rplQ	SFHH103_01100	454.875	477.561	761.151	820.786	50S ribosomal protein L17
HE616890.1127	HE616890	1184018	1184680	56.8447	0.553921	1.46807	0.217541	0.500494		SFHH103_01101	58.9819	32.2523	60.3798	75.7649	hypothetical protein
HE616890.1128	HE616890	1184683	1185621	80.1255	-0.667054	-1.58783	0.0697918	0.257845		SFHH103_01102	105.452	93.3621	58.5501	63.1374	conserved hypothetical protein
HE616890.1129	HE616890	1185897	1187294	549.519	-0.492429	-1.40681	0.23537	0.521757		SFHH103_01103	907.964	389.857	444.615	455.642	serine protease
HE616890.1130	HE616890	1187291	1188601	213.124	-0.459169	-1.37475	0.199111	0.477515		SFHH103_01104	300.271	196.909	177.48	177.837	conserved hypothetical protein
HE616890.3389	HE616890	3568839	3569612	4501.84	1.92188	3.78915	5.02974e-05	0.000899631		SFHH103_03302	776.595	2626.59	7582.24	7021.93	Extracellular solute-binding protein, ABC transporter family
HE616890.1132	HE616890	1189111	1189893	482.081	1.15501	2.22686	0.000358982	0.00475512		SFHH103_01106	235.928	347.986	675.156	669.257	chaperone protein
HE616890.1133	HE616890	1189886	1190551	87.1913	0.0418818	1.02946	0.920347	0.973469		SFHH103_011065	109.921	62.8072	75.0173	101.02	conserved hypothetical protein
HE616890.1134	HE616890	1190551	1191543	116.117	0.301413	1.23235	0.427	0.71115	rluC	SFHH103_01107	78.6425	127.312	135.397	123.118	ribosomal large subunit pseudouridine synthase C
HE616890.1135	HE616890	1191699	1192037	25.0797	0.0358585	1.02517	0.947517	0.983916		SFHH103_01108	31.2783	18.6724	21.9563	28.4118	hypothetical protein
HE616890.1136	HE616890	1192051	1192884	50.8377	-0.411971	-1.3305	0.361684	0.654758		SFHH103_01109	57.1946	61.1097	29.275	55.7714	putative esterase D
HE616890.1137	HE616890	1192881	1193561	18.7263	-0.028255	-1.01978	0.961707	0.989215		SFHH103_01110	18.767	18.6724	23.786	13.6798	hypothetical protein
HE616890.1138	HE616890	1193528	1194109	13.9922	0.536088	1.45004	0.408494	0.697241		SFHH103_01111	8.93665	12.4483	21.9563	12.6275	hypothetical protein predicted by Glimmer/Critica
HE616890.1139	HE616890	1193591	1194037	0						SFHH103_01112	0	0	0	0	conserved hypothetical protein
HE616890.1140	HE616890	1194103	1195230	165.919	0.163218	1.11978	0.710403	0.881049	adhC	SFHH103_01113	92.9411	217.845	186.628	166.262	glutathione-dependent formaldehyde dehydrogenase
HE616890.4045	HE616890	4277627	4278565	141.965	1.91978	3.78366	5.80079e-06	0.000137516		SFHH103_03942	75.0679	35.6473	256.157	200.987	HTH-type transcriptional activator ampR
HE616890.1142	HE616890	1195962	1196894	38.1161	-0.151431	-1.11067	0.745886	0.899177		SFHH103_01115	33.0656	47.5298	32.9344	38.9347	conserved hypothetical protein
HE616890.1143	HE616890	1196906	1197631	72.3138	0.668789	1.58974	0.119138	0.361836	lipB	SFHH103_01116	37.5339	71.2947	87.8251	92.6015	lipoate biosynthesis protein B
HE616890.1145	HE616890	1198446	1200395	5850.4	-1.51734	-2.86263	5.85437e-05	0.00102563		SFHH103_01117	11849.1	5750.54	2867.13	2934.84	putative serine protein kinase
HE616890.1146	HE616890	1200421	1201737	409.836	-1.06019	-2.08521	0.00414249	0.0347573		SFHH103_01118	711.357	410.227	279.943	237.818	conserved hypothetical protein
HE616890.1147	HE616890	1201750	1203300	496.991	-0.947239	-1.92818	0.0094572	0.0649394		SFHH103_01119	844.513	480.39	307.388	355.674	conserved hypothetical protein
HE616890.1148	HE616890	1203459	1203827	44.4881	-1.16537	-2.24291	0.0145988	0.0894493		SFHH103_01120	73.2805	53.7539	18.2969	32.621	hypothetical protein
HE616890.1149	HE616890	1203891	1204148	52.6129	-0.329514	-1.25659	0.540005	0.787788		SFHH103_01121	75.9615	44.1348	21.9563	68.3989	hypothetical protein
HE616890.1150	HE616890	1204278	1204769	28.3466	-0.771248	-1.70675	0.172273	0.443807	def	SFHH103_01122	22.3416	50.9248	20.1266	19.9935	polypeptide deformylase
HE616890.1151	HE616890	1204980	1206401	519.745	-0.755563	-1.68829	0.0456779	0.19628		SFHH103_01123	846.301	474.732	320.196	437.753	putative transporter transmembrane protein
HE616890.1152	HE616890	1206460	1206855	412.726	-0.292044	-1.22437	0.572168	0.807803		SFHH103_01124	731.912	186.724	386.065	346.203	putative transcription regulator protein
HE616890.1153	HE616890	1206921	1207394	21.439	-0.341262	-1.26686	0.543217	0.789389		SFHH103_01125	19.6606	28.8574	18.2969	18.9412	hypothetical protein
HE616890.1154	HE616890	1207398	1208453	38.4495	-0.916639	-1.88771	0.0767327	0.276145		SFHH103_01126	33.9593	68.4655	29.275	22.0981	hypothetical protein
HE616890.1155	HE616890	1208561	1209250	34.2887	-0.492104	-1.40649	0.374834	0.666049		SFHH103_01127	54.5136	28.2915	16.4672	37.8824	hypothetical protein
HE616890.1156	HE616890	1209622	1210482	79.1354	-0.982939	-1.97649	0.00834395	0.0590961		SFHH103_01128	104.559	108.639	47.572	55.7714	conserved hypothetical protein
HE616890.1157	HE616890	1210756	1212156	349.743	1.14218	2.20714	0.00109984	0.0116705	sdaA	SFHH103_01129	261.844	164.091	499.506	473.531	L-serine dehydratase
HE616890.1158	HE616890	1212233	1212670	158.44	-0.167891	-1.12341	0.616026	0.832559		SFHH103_01130	149.242	186.158	157.353	141.007	hypothetical protein
HE616890.1159	HE616890	1212702	1212971	234.697	0.339078	1.26495	0.298187	0.592998		SFHH103_01131	226.991	186.158	241.519	284.118	hypothetical protein
HE616890.1160	HE616890	1213043	1214560	1214.76	0.187871	1.13908	0.509361	0.768162	dacA	SFHH103_01132	1298.5	968.702	1337.5	1254.33	penicillin-binding protein
HE616890.1161	HE616890	1214740	1215468	17.7228	0.386235	1.30698	0.510446	0.768162		SFHH103_01133	16.9796	13.0141	21.9563	18.9412	hypothetical protein predicted by Glimmer/Critica
HE616890.1162	HE616890	1215732	1216340	78.3261	-0.573081	-1.4877	0.250502	0.541946		SFHH103_01134	135.837	54.3197	76.847	46.3008	hypothetical protein
HE616890.1163	HE616890	1216863	1217759	229.707	0.105753	1.07606	0.76357	0.905252		SFHH103_01135	256.482	185.027	268.965	208.353	hypothetical protein
HE616890.1164	HE616890	1217972	1218232	12.1097	-0.821474	-1.76721	0.247973	0.538744		SFHH103_01136	8.93665	23.7649	7.31876	8.41832	hypothetical protein predicted by Glimmer/Critica
HE616890.1165	HE616890	1218533	1219258	95.8666	-0.395733	-1.31561	0.264089	0.55807		SFHH103_01137	111.708	108.074	73.1876	90.497	putative membrane protein
HE616890.1166	HE616890	1219376	1221118	179.653	0.222333	1.16662	0.635905	0.842935		SFHH103_01138	241.29	88.8354	173.821	214.667	putative adenylate cyclase
HE616890.1167	HE616890	1221631	1222059	1347.53	-1.16555	-2.24319	5.24121e-05	0.000931874		SFHH103_01139	1625.58	2131.48	750.173	882.871	hypothetical protein
HE616890.1168	HE616890	1222277	1223239	1918.84	-1.24312	-2.3671	0.00385475	0.0328976		SFHH103_01140	4013.45	1483.61	1092.33	1085.96	hypothetical protein
HE616890.1169	HE616890	1223546	1223998	466.653	0.810401	1.7537	0.00473124	0.0384027	hisI	SFHH103_01141	327.975	342.893	558.056	637.688	phosphoribosyl-AMP cyclohydrolase
HE616890.1170	HE616890	1224111	1224728	4811.03	0.669698	1.59074	0.0171553	0.100378	folE	SFHH103_01142	3185.92	4180.36	5844.03	6033.83	GTP cyclohydrolase I
HE616890.1171	HE616890	1225068	1225514	417.591	-0.526303	-1.44023	0.206833	0.487039		SFHH103_01143	689.016	307.812	314.707	358.831	conserved hypothetical protein
HE616890.1172	HE616890	1225518	1225895	36.4476	-0.403561	-1.32277	0.448261	0.727298		SFHH103_01144	58.9819	25.4624	32.9344	28.4118	hypothetical protein
HE616890.1173	HE616890	1225901	1226320	44.0042	-0.312572	-1.24192	0.478535	0.748565		SFHH103_01145	53.6199	45.2665	32.9344	44.1962	conserved hypothetical protein
HE616890.1174	HE616890	1226334	1226873	42.7921	0.190072	1.14082	0.671947	0.862344		SFHH103_01146	33.0656	45.8323	51.2313	41.0393	hypothetical protein
HE616890.1175	HE616890	1226993	1228978	759.99	0.129955	1.09426	0.683334	0.868607	thrS	SFHH103_01147	571.946	876.472	781.278	810.263	threonyl-tRNA synthetase
HE616890.1176	HE616890	1229217	1231346	212.457	0.491298	1.40571	0.207616	0.4876		SFHH103_01148	220.735	129.575	212.244	287.275	putative transmembrane GGDEF sensory box protein
HE616890.1177	HE616890	1231468	1232469	3108.08	-0.736885	-1.66657	0.0327774	0.156711		SFHH103_01149	5028.65	2808.78	2314.56	2280.31	hypothetical protein
HE616890.1178	HE616890	1232567	1233151	78.5272	0.0575945	1.04073	0.873618	0.955979		SFHH103_01150	73.2805	80.348	80.5064	79.9741	Putative NAD(P)H nitroreductase
HE616890.1179	HE616890	1233151	1233753	26.8421	0.258483	1.19622	0.629643	0.839505		SFHH103_01151	18.767	28.8574	36.5938	23.1504	conserved hypothetical protein
HE616890.1180	HE616890	1233768	1234481	36.2879	-0.406159	-1.32515	0.409275	0.698176		SFHH103_01152	37.5339	45.2665	40.2532	22.0981	hypothetical protein
HE616890.1181	HE616890	1234554	1235675	201.412	-0.456015	-1.37175	0.215424	0.497851		SFHH103_01153	262.737	205.397	204.925	132.589	conserved hypothetical protein
HE616890.1182	HE616890	1235684	1236115	626.371	-1.03929	-2.05522	0.00137554	0.0139753		SFHH103_01154	1014.31	686.353	435.466	369.354	hypothetical protein
HE616890.2393	HE616890	2504219	2505049	104.914	1.91105	3.76082	2.03918e-07	6.21533e-06		SFHH103_02337	47.3642	36.779	148.205	187.308	Probable ABC transporter permease protein
HE616890.1184	HE616890	1236899	1239031	532.39	-0.498484	-1.41273	0.202059	0.481685	parE	SFHH103_01156	836.47	420.978	484.868	387.243	DNA gyrase subunit B
HE616890.1185	HE616890	1239210	1240094	29.3842	-0.0173655	-1.01211	0.972287	0.993003		SFHH103_01157	25.9163	33.384	25.6157	32.621	hypothetical protein
HE616890.1186	HE616890	1240129	1241445	39.2834	-0.0183994	-1.01284	0.96794	0.991488		SFHH103_01158	33.9593	45.2665	34.7641	43.1439	conserved hypothetical protein
HE616890.1187	HE616890	1241452	1242042	8.68302	-0.673928	-1.59541	0.380585			SFHH103_01159	7.14932	15.2774	9.14845	3.15687	conserved hypothetical protein
HE616890.1188	HE616890	1242039	1242665	18.9709	-0.894694	-1.85922	0.128008	0.376284	yodB	SFHH103_01160	24.129	26.594	14.6375	10.5229	Cytochrome b561 homolog 1
HE616890.1189	HE616890	1242908	1243678	133.906	0.313633	1.24283	0.337081	0.629878	tpiA	SFHH103_01161	116.176	121.088	157.353	141.007	triosephosphate isomerase
HE616890.1190	HE616890	1243813	1244289	196.699	0.23626	1.17793	0.514152	0.770498	secG	SFHH103_01162	217.161	142.589	232.371	194.674	Protein-export membrane protein secG
HE616890.1191	HE616890	1244438	1246066	514.171	0.596046	1.51157	0.068679	0.255298	pyrG	SFHH103_01163	321.719	488.312	618.435	628.217	CTP synthase
HE616890.1192	HE616890	1246245	1247132	35.8263	0.367591	1.2902	0.42653	0.710664		SFHH103_01164	34.8529	27.1599	40.2532	41.0393	hypothetical protein
HE616890.1193	HE616890	1247135	1247974	63.4563	0.242475	1.18302	0.526725	0.780184	kdsA	SFHH103_01165	54.5136	61.1097	67.6986	70.5034	2-dehydro-3-deoxyphosphooctonate aldolase (KDO 8-P synthase)
HE616890.1194	HE616890	1248105	1249379	514.398	-0.235852	-1.1776	0.393379	0.681766	eno	SFHH103_01166	562.115	552.817	477.549	465.112	enolase
HE616890.1195	HE616890	1249522	1249842	459.536	0.545944	1.45998	0.200726	0.479272		SFHH103_01167	520.113	215.581	583.671	518.779	Uncharacterized protein RP423
HE616890.1196	HE616890	1249980	1251026	2199.11	0.326138	1.25365	0.465187	0.740298	pdhA	SFHH103_01168	2885.64	978.887	2389.58	2542.33	pyruvate dehydrogenase E1 component, alpha subunit
HE616890.1197	HE616890	1251044	1252411	1150.43	0.538317	1.45228	0.257854	0.550934	pdhB	SFHH103_01169	1424.5	414.188	1304.57	1458.47	pyruvate dehydrogenase E1 component, beta subunit
HE616890.1198	HE616890	1252426	1253754	989.639	0.506834	1.42093	0.510994	0.768162		SFHH103_01170	1273.47	225.766	1203.94	1255.38	dihydrolipoyllysine-residue acetyltransferase component of pyruvatedehydrogenase complex
HE616890.1199	HE616890	1253812	1254453	143.957	0.826278	1.7731	0.121163	0.363225		SFHH103_01171	159.966	39.0423	188.458	188.36	arylesterase
HE616890.1200	HE616890	1254456	1255037	150.056	1.36564	2.5769	0.0168308	0.0989637		SFHH103_01172	127.794	24.3307	190.288	257.811	putative acetyltransferase, GNAT family
HE616890.1201	HE616890	1255056	1256501	580.163	1.28884	2.44331	0.00701229	0.0514636	lpdA1	SFHH103_01173	487.941	147.116	841.658	843.937	dihydrolipoamide dehydrogenase
HE616890.1202	HE616890	1256577	1256828	256.914	-0.321179	-1.24935	0.387431	0.676435		SFHH103_01174	354.785	220.108	201.266	251.497	putative transmembrane protein
HE616890.1203	HE616890	1256961	1257932	1105.74	0.513182	1.42719	0.0785725	0.280342	lipA	SFHH103_01175	1049.16	762.174	1247.85	1363.77	lipoic acid synthetase
HE616890.1204	HE616890	1258018	1258623	121.378	0.567922	1.48239	0.131998	0.383352		SFHH103_01176	119.751	74.1238	139.056	152.582	putative DNA topology modulation FlaR protein
HE616890.1205	HE616890	1258873	1260072	217.446	-0.422515	-1.34026	0.397194	0.684839		SFHH103_01177	386.063	119.39	166.502	197.831	putative formate dehydrogenase
HE616890.1206	HE616890	1260165	1260614	87.5682	0.357828	1.2815	0.416534	0.702467		SFHH103_01178	103.665	48.6614	104.292	93.6538	putative oligoketide cyclase/lipid transport protein
HE616890.1207	HE616890	1260602	1261099	8.9236	-0.184588	-1.13649	0.808093		cinA	SFHH103_01179	4.46832	14.7116	9.14845	7.36603	Putative competence-damage inducible protein
HE616890.1208	HE616890	1261099	1262334	117.964	-0.206576	-1.15395	0.557678	0.800088	ispDF	SFHH103_01180	141.199	112.034	120.76	97.863	bifunctional 2-C-methyl-D-erythritol 4-phosphate cytidylyltransferase/2-C-methyl-D-erythritol 2,4-cyclodiphosphate synthase protein
HE616890.1209	HE616890	1262543	1263571	475.897	0.642257	1.56077	0.0340226	0.160419	nifR	SFHH103_01181	336.018	399.476	644.051	524.041	tRNA-dihydrouridine synthase
HE616890.1210	HE616890	1263568	1264722	235.899	1.00449	2.00623	0.00302815	0.0270731	ntrB	SFHH103_01182	158.179	148.813	371.427	265.177	nitrogen regulation protein NtrB
HE616890.1211	HE616890	1264719	1266173	446.97	0.479639	1.3944	0.116641	0.355881	ntrC	SFHH103_01183	367.296	373.448	594.649	452.485	Response regulator for gln
HE616890.1212	HE616890	1266381	1268654	450.412	0.710543	1.63642	0.0180986	0.10463		SFHH103_01184	378.02	298.759	574.523	550.348	two component sensor kinase
HE616890.1213	HE616890	1268644	1270008	233.766	0.328236	1.25548	0.335644	0.629557	ntrX	SFHH103_01185	238.609	173.71	281.772	240.974	nitrogen assimilation regulatory protein, NtrX
HE616890.1214	HE616890	1270023	1270886	136.296	1.06133	2.08686	0.0138213	0.086009		SFHH103_01186	117.964	53.1881	171.991	202.04	D-amino acid aminotransferase
HE616890.1215	HE616890	1270994	1271236	298.757	0.882796	1.84395	0.031732	0.154088	hfq	SFHH103_01187	278.823	131.273	378.746	406.184	RNA-binding protein Hfq
HE616890.1216	HE616890	1271318	1272640	208.724	0.559798	1.47406	0.172259	0.443807		SFHH103_01188	223.416	109.771	239.689	262.02	putative GTP-binding protein
HE616890.1217	HE616890	1272665	1273498	100.427	-0.393496	-1.31357	0.277081	0.57197	mazG	SFHH103_01189	114.389	115.995	71.3579	99.9676	nucleoside triphosphate pyrophosphohydrolase
HE616890.1218	HE616890	1273504	1274091	80.7773	-0.867382	-1.82435	0.0240571	0.128434		SFHH103_01190	100.09	112.034	45.7423	65.242	putative guanine/cytosine deaminase
HE616890.1219	HE616890	1274320	1275780	3593.51	0.993771	1.99138	0.0226627	0.122633	cysG	SFHH103_01191	1235.04	3402.34	5121.3	4615.34	siroheme synthase
HE616890.1220	HE616890	1275791	1276108	386.304	1.16887	2.24836	0.00208624	0.0199411		SFHH103_01192	159.072	301.022	537.929	547.191	hypothetical protein
HE616890.1221	HE616890	1276123	1277793	2686.08	1.33194	2.51741	1.3723e-05	0.000291748		SFHH103_01193	1191.26	1792.55	3930.18	3830.34	sulfite reductase [NADPH] hemoprotein beta-component
HE616899.1373	HE616899	1461881	1462261	106.436	1.90397	3.74241	5.48272e-07	1.58231e-05		SFHH103_06220	39.3213	44.7006	204.925	136.798	conserved hypothetical protein
HE616890.1223	HE616890	1278465	1279277	2692.62	-0.150946	-1.1103	0.684979	0.869135	fpr	SFHH103_01195	3808.8	1873.47	2589.01	2499.19	ferredoxin--NADP reductase
HE616890.1224	HE616890	1279469	1280086	51.8343	0.579103	1.49392	0.181093	0.455981		SFHH103_01196	47.3642	35.0815	51.2313	73.6603	GntR family transcriptional regulator
HE616890.1225	HE616890	1280178	1281071	111.834	0.0661341	1.04691	0.854368	0.94787		SFHH103_01197	98.3031	120.522	96.9736	131.536	dihydrodipicolinate synthase
HE616890.1226	HE616890	1281209	1281988	210.814	0.247946	1.18752	0.532672	0.783594	aapP	SFHH103_01198	132.262	250.097	245.179	215.719	putative ATP-binding component of a transport systemn
HE616890.1227	HE616890	1282002	1283156	244.229	0.478012	1.39282	0.129924	0.379785	aapM	SFHH103_01199	220.735	185.027	281.772	289.38	general L-amino acid transport system permease protein
HE616890.1228	HE616890	1283161	1284354	169.123	0.358753	1.28232	0.296104	0.591097	aapQ	SFHH103_01200	125.113	168.618	204.925	177.837	putative amino-acid ABC transporter membrane protein
HE616890.1229	HE616890	1284455	1285480	2280.54	-0.743617	-1.67437	0.0955345	0.315142		SFHH103_01201	1471.87	4326.91	1672.34	1651.04	hypothetical protein
HE616890.1230	HE616890	1285821	1287008	203.46	0.238745	1.17997	0.481196	0.750566	metC	SFHH103_01202	208.224	164.657	195.777	245.184	cystathionine beta-lyase
HE616890.1231	HE616890	1287059	1288240	170.945	0.54462	1.45864	0.185196	0.461947		SFHH103_01203	179.627	94.4937	236.03	173.628	salicylate hydroxylase
HE616890.1232	HE616890	1288269	1288640	100.178	-0.308963	-1.23882	0.503365	0.765534		SFHH103_01204	153.71	69.5972	107.952	69.4512	hypothetical protein
HE616890.1233	HE616890	1288690	1289475	100.72	-0.319682	-1.24806	0.418149	0.703831		SFHH103_01205	84.0045	140.326	93.3142	85.2355	hydrolase family protein
HE616890.1234	HE616890	1289588	1290415	1588.96	-0.335152	-1.26151	0.184868	0.461512	cysE	SFHH103_01206	1860.61	1693.53	1390.56	1411.12	serine acetyltransferase
HE616890.1235	HE616890	1290529	1290774	171.313	0.803775	1.74566	0.0778148	0.278694		SFHH103_01207	175.158	67.8997	208.585	233.608	hypothetical protein
HE616890.1236	HE616890	1291006	1291359	11147	-0.0856586	-1.06117	0.825726	0.933729		SFHH103_01208	15643.6	7351.27	11367.9	10225.1	hypothetical protein
HE616890.1237	HE616890	1291683	1292036	812.433	0.356297	1.28014	0.444156	0.72531	clpS	SFHH103_01209	1072.4	336.103	898.378	942.852	ATP-dependent Clp protease adaptor protein ClpS
HE616890.1238	HE616890	1292046	1294538	4411.47	0.0806324	1.05748	0.780454	0.911537	clpA	SFHH103_01210	4957.16	3612.26	4570.57	4505.91	ATP-dependent specificity subunit of ClpA-ClpP serine protease
HE616890.1239	HE616890	1294625	1295362	81.9181	0.338435	1.26438	0.34541	0.637663		SFHH103_01211	75.9615	67.8997	93.3142	90.497	hypothetical protein
HE616890.1240	HE616890	1295359	1295703	15.4225	0.878874	1.83894	0.15339	0.416207		SFHH103_01212	9.83031	10.185	23.786	17.8889	hypothetical protein
HE616890.1241	HE616890	1295713	1296132	26.4653	0.539824	1.4538	0.296142	0.591097		SFHH103_01213	23.2353	18.6724	36.5938	27.3595	HIT family protein
HE616890.1242	HE616890	1296177	1297364	66.6055	0.0207124	1.01446	0.959654	0.988947		SFHH103_01214	71.4932	59.9781	82.3361	52.6145	hypothetical protein
HE616890.1243	HE616890	1297369	1298094	81.4355	0.242591	1.18312	0.509641	0.768162		SFHH103_01215	83.1108	65.6364	89.6548	87.3401	glycerophosphoryl diester phosphodiesterase
HE616890.1244	HE616890	1298107	1298574	58.2898	0.021693	1.01515	0.95986	0.988947		SFHH103_01216	72.3869	43.569	60.3798	56.8237	hypothetical protein
HE616890.1245	HE616890	1298709	1299530	380.05	-0.178963	-1.13207	0.652968	0.852882		SFHH103_01217	533.518	277.823	303.729	405.132	hypothetical protein
HE616890.1246	HE616890	1299760	1300527	2953.24	0.0473314	1.03335	0.890789	0.96092	rpsB	SFHH103_01218	2084.92	3719.77	2901.89	3106.36	30S ribosomal protein S2
HE616890.1247	HE616890	1300773	1301696	1487.79	0.153399	1.11219	0.553543	0.797011	tsf	SFHH103_01219	1471.87	1342.72	1472.9	1663.67	elongation factor Ts
HE616890.1248	HE616890	1301889	1302611	149.17	1.14194	2.20677	0.00040601	0.00523867	pyrH	SFHH103_01220	87.5792	94.4937	203.096	211.51	uridylate kinase
HE616890.1249	HE616890	1302664	1303221	207.12	-0.493047	-1.40741	0.120555	0.362828	frr	SFHH103_01221	228.778	258.019	170.161	171.523	ribosome recycling factor
HE616890.1250	HE616890	1303257	1304000	453.33	-0.163657	-1.12012	0.629079	0.839505	lpxD	SFHH103_01222	586.244	374.58	426.318	426.178	UDP pyrophosphate synthase
HE616890.1251	HE616890	1304000	1304833	167.778	0.367132	1.28979	0.321767	0.615115		SFHH103_01223	177.839	113.166	208.585	171.523	phosphatidate cytidylyltransferase
HE616890.1252	HE616890	1304970	1306094	673.059	-0.0827763	-1.05905	0.798504	0.921612		SFHH103_01224	840.045	547.158	622.095	682.936	zinc metallopeptidase
HE616890.1253	HE616890	1306347	1308680	5190.8	-0.236555	-1.17818	0.360142	0.653153		SFHH103_01225	5951.81	5300.14	4625.46	4885.78	group 1 outer membrane protein precursor
HE616890.1254	HE616890	1308724	1309788	481.726	0.333227	1.25983	0.340188	0.634098	lpxD	SFHH103_01226	529.943	318.563	519.632	558.766	UDP-3-O-[3-hydroxymyristoyl] glucosamine N-acyltransferase
HE616890.1255	HE616890	1309781	1310245	141.141	-0.20682	-1.15414	0.591014	0.818572	fabZ	SFHH103_01227	192.138	112.034	129.908	130.484	3R-hydroxymyristoyl-[acyl-carrier-protein] dehydratase
HE616890.1256	HE616890	1310248	1311060	345.85	0.317029	1.24576	0.464982	0.740298	lpxA	SFHH103_01228	425.384	186.158	325.685	446.171	acyl-[acyl-carrier-protein]--UDP-N-acetylglucosamine O-acyltransferase
HE616890.1257	HE616890	1311066	1311947	106.534	0.678765	1.60077	0.044265	0.19218		SFHH103_01229	79.5362	82.0455	137.227	127.327	conserved hypothetical protein
HE616890.1258	HE616890	1311944	1313128	137.887	0.296859	1.22847	0.372131	0.663154	lpxB	SFHH103_01230	110.814	135.234	151.864	153.634	lipid-A-disaccharide synthase
HE616890.1259	HE616890	1313160	1314449	2746.27	-0.955785	-1.93963	0.000481736	0.00600813	gltA	SFHH103_01231	4084.94	3208.26	1846.16	1845.72	type II citrate synthase
HE616890.1260	HE616890	1314794	1317211	105.136	0.50195	1.41613	0.143331	0.400026		SFHH103_01232	92.0475	80.9138	117.1	130.484	DNA uptake protein
HE616890.1261	HE616890	1317422	1318372	374.916	-0.354919	-1.27891	0.435797	0.718464		SFHH103_01233	621.097	228.596	338.493	311.478	biopolymer transport ExbB protein
HE616890.1262	HE616890	1318378	1318803	185.879	0.0774283	1.05514	0.874515	0.95614	exbD	SFHH103_01234	271.674	89.4012	214.074	168.366	Biopolymer transport protein exbD
HE616890.1263	HE616890	1319022	1319681	287.32	0.718758	1.64577	0.0507531	0.210117		SFHH103_01235	268.993	158.998	375.087	346.203	protein-L-isoaspartate O-methyltransferase
HE616890.1264	HE616890	1319963	1321327	1970.46	-0.283193	-1.21688	0.386117	0.676435	tolC	SFHH103_01236	2693.51	1649.4	1659.53	1879.39	putative TolC outer membrane protein
HE616890.1265	HE616890	1321594	1322394	236.093	-0.341294	-1.26689	0.423378	0.707666		SFHH103_01237	366.403	165.788	212.244	199.935	conserved hypothetical protein
HE616890.1266	HE616890	1322617	1325460	737.076	-0.19689	-1.14622	0.45313	0.731725	valS	SFHH103_01238	789.106	788.202	673.326	697.668	valyl-tRNA synthetase
HE616890.1267	HE616890	1325904	1327163	232.484	0.0624959	1.04427	0.846892	0.94461		SFHH103_01239	252.014	202.567	247.008	228.347	putative outer membrane transport protein
HE616890.1268	HE616890	1327610	1328413	9234.78	-0.89855	-1.86419	0.00217211	0.0205971	exoR	SFHH103_01240	13843.8	10363.2	6804.62	5927.55	Exopolysaccharide production negative regulator
HE616890.1269	HE616890	1328498	1329289	674.11	-0.300298	-1.2314	0.438563	0.719773	xthA2	SFHH103_01241	1009.84	486.614	634.903	565.08	exodeoxyribonuclease III protein
HE616890.1270	HE616890	1329592	1331055	147.131	1.06433	2.0912	0.00189598	0.0183575		SFHH103_01242	105.452	80.9138	215.903	186.255	cardiolipin synthase
HE616890.1271	HE616890	1331082	1331414	559.779	1.16325	2.23962	0.0220364	0.120373	hesB	SFHH103_01243	517.432	132.97	730.047	858.669	protein HesB, vegetative
HE616890.1272	HE616890	1331608	1332825	144.414	-0.292582	-1.22483	0.371198	0.662545	dgt	SFHH103_01244	159.072	159.564	139.056	119.961	dGTPase
HE616890.1273	HE616890	1332926	1334686	504.3	0.148756	1.10861	0.620745	0.835398	argS	SFHH103_01245	415.554	538.671	545.248	517.727	arginyl-tRNA synthetase
HE616890.1274	HE616890	1334747	1337656	6158.5	-0.549898	-1.46398	0.121024	0.363225		SFHH103_01246	9496.98	5247.51	5364.65	4524.85	hypothetical protein
HE616890.1275	HE616890	1337800	1338816	321.639	0.357275	1.281	0.447764	0.727282	nagZ	SFHH103_01247	415.554	142.024	365.938	363.04	glycoside hydrolase family protein
HE616890.1276	HE616890	1338971	1339834	290.812	0.115025	1.08299	0.783855	0.912865		SFHH103_01248	382.489	174.842	316.536	289.38	Segregation and condensation protein A
HE616890.1277	HE616890	1339827	1340552	118.954	0.261983	1.19913	0.602083	0.825721		SFHH103_01249	163.541	50.9248	144.546	116.804	Segregation and condensation protein B
HE616890.1278	HE616890	1340625	1341734	145.299	0.969368	1.95798	0.00263181	0.0239671		SFHH103_01250	99.1968	93.9279	197.607	190.465	ABC transporter related
HE616890.1279	HE616890	1341827	1342033	3188.65	-0.893488	-1.85766	0.00931464	0.0644047	tatA	SFHH103_01251	5355.73	3015.88	2212.1	2170.87	Sec-independent protein translocase protein tatA/E homolog
HE616890.1280	HE616890	1342111	1342824	1691.58	-0.0849939	-1.06068	0.784189	0.912916	tatB	SFHH103_01252	2059	1427.03	1826.03	1454.27	putative sec-independent protein secretion pathway component TatB
HE616890.1281	HE616890	1342821	1343663	467.565	-0.0150265	-1.01047	0.973396	0.993341	tatC	SFHH103_01253	689.909	251.229	455.593	473.531	predicted sec-independent protein translocase component TatC
HE616890.1282	HE616890	1343703	1344986	335.265	0.770389	1.70573	0.0205859	0.114935	serS	SFHH103_01254	288.654	200.87	411.68	439.857	seryl-tRNA synthetase
HE616890.1283	HE616890	1345012	1345782	80.9688	0.592885	1.50826	0.154041	0.417342	surE	SFHH103_01255	82.2172	45.2665	100.633	95.7584	stationary phase survival protein SurE
HE616890.1284	HE616890	1345779	1346432	39.9641	0.858505	1.81316	0.0660304	0.247469	pcm	SFHH103_01256	33.9593	21.5016	47.572	56.8237	L-isoaspartyl protein carboxyl methyltransferase
HE616890.1285	HE616890	1346592	1347242	24.206	1.54393	2.91587	0.00666882	0.0495141	bioS	SFHH103_01257	13.405	8.48746	47.572	27.3595	Biotin transport regulator
HE616890.1286	HE616890	1347407	1348948	1692.88	-0.146088	-1.10656	0.640216	0.846348		SFHH103_01258	2151.05	1412.31	1710.76	1497.41	lipoprotein
HE616890.1287	HE616890	1348981	1349856	107.113	-0.143408	-1.10451	0.682714	0.868607		SFHH103_01259	104.559	119.956	113.441	90.497	ATP-dependent protease subunit
HE616890.1288	HE616890	1350155	1350487	52.03	1.01259	2.01753	0.028057	0.142527	yajC	SFHH103_01260	43.7896	23.1991	62.2095	78.9218	preprotein translocase
HE616890.1289	HE616890	1350532	1353102	94.4257	1.0092	2.01279	0.00443907	0.0366285	secD2	SFHH103_01261	59.8755	62.2414	140.886	114.7	Protein-export membrane protein secD
HE616890.1290	HE616890	1353102	1353488	5.61718	0.823811	1.77008	0.307806			SFHH103_01262	4.46832	2.26332	7.31876	8.41832	conserved hypothetical protein
HE616890.1291	HE616890	1353512	1354351	38.5153	-0.444075	-1.36044	0.346685	0.63977		SFHH103_01263	53.6199	36.2132	34.7641	29.4641	putative phytoene synthase protein
HE616890.1292	HE616890	1354437	1354901	22.5522	1.35992	2.56672	0.0193321	0.109886		SFHH103_01264	11.6176	10.7508	45.7423	22.0981	conserved hypothetical protein
HE616890.1293	HE616890	1354986	1355912	75.1399	0.146027	1.10652	0.744954	0.898712		SFHH103_01265	96.5158	46.3981	71.3579	86.2878	putative LysR family transcriptional regulator
HE616890.1294	HE616890	1355952	1356905	182.723	-0.0620405	-1.04394	0.911223	0.968448		SFHH103_01266	309.208	65.6364	186.628	169.419	transporter, drug/metabolite exporter family
HE616890.1295	HE616890	1356907	1358328	1596.88	0.193544	1.14357	0.631631	0.840393		SFHH103_01267	2087.6	879.301	1767.48	1653.15	tRNA (uracil-5-)-methyltransferase Gid
HE616890.1296	HE616890	1358415	1358558	14984.9	-0.666377	-1.58708	0.39416	0.682423		SFHH103_01268	35223.8	4360.29	10238.9	10116.7	conserved hypothetical protein
HE616890.1297	HE616890	1358962	1359105	101789	-1.06306	-2.08936	0.0224167	0.121522		SFHH103_01269	203119	78026.9	61832.6	64176	hypothetical protein
HE616890.1298	HE616890	1359706	1359849	1149.7	0.171163	1.12597	0.82114	0.932267		SFHH103_01270	1769.46	342.893	1240.53	1245.91	hypothetical protein predicted by Glimmer/Critica
HE616890.1299	HE616890	1360111	1361322	13.31	-0.193374	-1.14343	0.770046	0.908962		SFHH103_01271	12.5113	15.8433	16.4672	8.41832	conserved hypothetical protein
HE616890.1300	HE616890	1361319	1364471	31.6848	-0.65793	-1.57782	0.281113	0.575534		SFHH103_01272	19.6606	59.4122	32.9344	14.7321	putative ACR/RND family transmembrane transporter
HE616890.1301	HE616890	1364477	1365544	21.9665	-0.194504	-1.14433	0.732918	0.893993		SFHH103_01273	16.9796	29.989	21.9563	18.9412	probable efflux cation transporter protein
HE616890.1302	HE616890	1365731	1366417	66.7427	-0.0973435	-1.0698	0.81672	0.930412		SFHH103_012735	86.6855	52.0564	64.0392	64.1897	two-component response regulator protein
HE616890.1303	HE616890	1366420	1367709	55.967	0.110186	1.07937	0.808043	0.926535	cpxA	SFHH103_01274	70.5995	37.3448	54.8907	61.0328	sensor protein CpxA
HE616890.1304	HE616890	1367841	1368686	10.9026	-0.690286	-1.6136	0.349227			SFHH103_01275	7.14932	21.5016	5.48907	9.47061	conserved hypothetical protein
HE616890.1305	HE616890	1368776	1369135	11.885	-0.573437	-1.48806	0.474367	0.745889		SFHH103_01276	6.25565	23.7649	16.4672	1.05229	conserved hypothetical protein
HE616890.1306	HE616890	1369242	1369520	5.39517	-0.166886	-1.12263	0.844255			SFHH103_01277	0	11.8824	5.48907	4.20916	hypothetical protein predicted by Glimmer/Critica
HE616890.1307	HE616890	1369696	1371240	15.7386	-0.793558	-1.73334	0.268287	0.563431		SFHH103_01278	7.14932	35.0815	9.14845	11.5752	putative NodT, RND efflux system, outer membrane lipoprotein
HE616890.1308	HE616890	1371833	1372720	20.8335	-0.835821	-1.78487	0.143856	0.400837		SFHH103_01279	29.4909	26.0282	10.9781	16.8366	Iputative sugar phosphate isomerase/epimerase
HE616890.1309	HE616890	1372882	1373895	26.6556	-1.05069	-2.07151	0.0584536	0.228835		SFHH103_01280	45.5769	28.2915	20.1266	12.6275	putative oxidoreductase
HE616890.1310	HE616890	1374025	1374852	214.505	1.27137	2.41391	0.0153289	0.0925932		SFHH103_01281	185.882	48.0956	279.943	344.099	conserved hypothetical protein
HE616890.1311	HE616890	1374927	1375616	42.0874	0.493664	1.40802	0.253358	0.54507		SFHH103_01282	33.0656	35.6473	51.2313	48.4053	conserved hypothetical protein
HE616890.1312	HE616890	1375991	1377793	47.7338	-0.928198	-1.9029	0.0302294	0.149248	ilvB2	SFHH103_01283	59.8755	67.3339	31.1047	32.621	acetolactate synthase, large chain related protein
HE616890.1313	HE616890	1377894	1379207	14.201	-0.148755	-1.10861	0.815861	0.930412	hisD2	SFHH103_01284	13.405	16.4091	16.4672	10.5229	histidinol dehydrogenase HisD2
HE616890.1314	HE616890	1379271	1380518	16.8569	-0.414868	-1.33318	0.496375	0.760391		SFHH103_01285	16.9796	22.6332	10.9781	16.8366	Probable sugar-binding periplasmic protein
HE616890.1315	HE616890	1380579	1381472	28.5619	-0.866523	-1.82326	0.106446	0.336313		SFHH103_01286	46.4706	29.989	14.6375	23.1504	probable sugar ABC transporter, permease protein
HE616890.1316	HE616890	1381465	1382370	9.54224	-0.792859	-1.7325	0.277973			SFHH103_01287	12.5113	13.5799	3.65938	8.41832	probable sugar ABC transporter, permease protein
HE616890.1317	HE616890	1382375	1383475	7.07147	-0.567789	-1.48225	0.473914			SFHH103_01288	5.36199	12.4483	7.31876	3.15687	probable sugar ABC transporter, ATP-binding protein
HE616890.1318	HE616890	1383487	1385010	15.0511	0.255968	1.19414	0.70566	0.879023		SFHH103_01289	6.25565	20.3699	14.6375	18.9412	putative glucose-methanol-choline oxidoreductase oxidoreductase, GMC family
HE616890.1319	HE616890	1385003	1386586	37.241	-0.3829	-1.30396	0.410863	0.699277		SFHH103_01290	36.6403	48.0956	34.7641	29.4641	putative glucose-methanol-choline oxidoreductase
HE616890.1321	HE616890	1387278	1388753	2338.72	0.337937	1.26395	0.331543	0.625003	tig	SFHH103_01291	1453.99	2652.61	2567.06	2681.24	Trigger factor
HE616890.1322	HE616890	1388985	1389566	130.058	-0.358219	-1.28184	0.277643	0.572142		SFHH103_01292	140.305	153.34	109.781	116.804	Conserved hypothetical protein
HE616890.1323	HE616890	1389634	1391037	442.831	-0.868756	-1.82609	0.00363363	0.0312785		SFHH103_01293	630.927	522.262	298.24	319.896	soluble pyridine nucleotide transhydrogenase
HE616890.1324	HE616890	1391217	1392269	250.23	-0.553157	-1.46729	0.148308	0.408433		SFHH103_01294	383.382	217.845	190.288	209.406	putative transmembrane magnesium and cobalt transport protein
HE616890.1325	HE616890	1392298	1393089	47.2511	0.515237	1.42923	0.248507	0.539455	radC	SFHH103_01295	47.3642	29.4232	58.5501	53.6668	DNA repair protein RadC
HE616890.1326	HE616890	1393086	1393925	145.418	-0.414517	-1.33285	0.227125	0.511824	map1	SFHH103_01296	190.351	144.287	120.76	126.275	methionine aminopeptidase
HE616890.1327	HE616890	1393919	1394674	48.8467	1.17534	2.25846	0.00572176	0.0442197	sfsA	SFHH103_01297	33.0656	24.8966	65.8689	71.5557	sugar fermentation stimulation protein A
HE616890.1328	HE616890	1394690	1396534	440.373	-0.135731	-1.09865	0.718063	0.885957	phbC	SFHH103_01298	590.712	334.972	362.279	473.531	PhbC
HE616890.1329	HE616890	1396644	1396949	152.242	0.494688	1.40902	0.28331	0.578433		SFHH103_01299	180.52	68.4655	188.458	171.523	conserved hypothetical protein
[truncated: 4,951 more rows]

## Sheet: Gene_Differential_Expression
Genes_Name	Chr	Start	End	baseMean	log2FoldChange	FoldChange	pvalue	padj	Gene_Name	Gene_ID	269-minus-1	269-minus-2	515-plus-1	515-plus-2	description
HE616896_part_3.24	HE616896_part_3	16562	17152	4253.14	7.87024	233.98	3.04586e-82	3.03266e-79	nodA	psfHH103d_126	12.5113	36.2132	8455	8508.82	acyl transferase
HE616899.226	HE616899	245342	246052	1173.38	6.92286	121.336	8.52698e-89	1.27351e-85		SFHH103_05083	16.086	14.7116	2030.96	2631.78	regulatory protein, GntR family
HE616896_part_3.25	HE616896_part_3	17107	17796	2539.85	6.88181	117.932	3.36705e-123	2.01148e-119	nodB	psfHH103d_127	39.3213	34.5157	5026.16	5059.41	polysaccharide deacetylase
HE616896_part_3.222	HE616896_part_3	187038	187244	428.998	6.45061	87.4633	9.47131e-56	2.97798e-53		psfHH103d_321	4.46832	9.05329	876.422	826.048	hypothetical protein
HE616896_part_3.27	HE616896_part_3	19204	20235	1310.09	6.20424	73.7333	2.23583e-93	6.67844e-90	nodI	psfHH103d_129	33.9593	27.1599	2627.44	2551.8	Nod factor export ATP-binding protein NodI
HE616896_part_3.239	HE616896_part_3	204538	205032	3079.12	6.11635	69.3752	4.16957e-55	1.24545e-52	nopB	psfHH103d_337	40.2149	94.4937	6160.57	6021.2	Nodulation outer protein NopB
HE616896_part_3.223	HE616896_part_3	187083	187262	514.114	6.04757	66.1456	2.09819e-57	7.37328e-55		psfHH103d_322	8.04298	15.2774	1000.84	1032.3	hypothetical protein
HE616896_part_3.278	HE616896_part_3	236912	237436	1365.95	5.98051	63.1411	1.24288e-75	9.2812e-73		psfHH103d_373	27.7036	43.569	2881.76	2510.76	hypothetical protein
HE616896_part_3.237	HE616896_part_3	201606	203396	6743.85	5.93671	61.2531	4.95534e-47	1.05726e-44	nopX	psfHH103d_335	93.8348	234.254	13376.9	13270.4	Nodulation outer protein NopX
HE616890.356	HE616890	391374	391919	317.088	5.90142	59.7727	1.02886e-46	2.04881e-44	flgJ	SFHH103_00346	6.25565	9.05329	687.964	565.08	conserved hypothetical protein
HE616896_part_3.234	HE616896_part_3	199932	200993	531.386	5.84266	57.3872	7.10367e-51	1.92897e-48		psfHH103d_332	8.93665	18.6724	1150.88	947.061	conserved hypothetical protein
HE616896_part_3.130	HE616896_part_3	106659	106796	397.446	5.84254	57.3826	1.33466e-44	2.49165e-42		psfHH103d_230	5.36199	14.1458	733.706	836.571	hypothetical protein
HE616896_part_3.236	HE616896_part_3	201420	201554	48.8188	5.74756	53.7262	5.07697e-18	3.52673e-16		psfHH103d_334	0.893665	0	85.9955	108.386	hypothetical protein
HE616896_part_3.224	HE616896_part_3	188413	189093	867.424	5.69451	51.7866	1.61174e-62	7.40656e-60	ttsI	psfHH103d_323	19.6606	34.5157	1703.44	1712.08	TtsI
HE616896_part_3.129	HE616896_part_3	105937	106257	299.23	5.62272	49.2729	3.7859e-47	8.37666e-45		psfHH103d_229	9.83031	9.05329	570.863	607.171	Putative iron-sulfur cluster assembly accessory protein
HE616896_part_3.277	HE616896_part_3	236037	236882	341.63	5.60593	48.7028	1.6574e-47	3.96052e-45		psfHH103d_372	8.93665	12.4483	726.387	618.747	squalene/phytoene synthase
HE616896_part_3.188	HE616896_part_3	160452	164408	2815.31	5.58993	48.1655	2.92002e-28	3.63421e-26	nopD	psfHH103d_287	26.8099	121.654	5774.5	5338.27	NopD
HE616896_part_3.59	HE616896_part_3	51221	51730	932.05	5.51859	45.8418	3.7671e-76	3.21495e-73		psfHH103d_161	38.4276	32.2523	1829.69	1827.83	conserved hypothetical protein
HE616896_part_3.240	HE616896_part_3	205042	205911	1692.63	5.49629	45.1385	2.81147e-84	3.35914e-81	rhcJ	psfHH103d_338	60.7692	70.163	3518.5	3121.09	RhcJ
HE616896_part_3.4	HE616896_part_3	1360	2193	2099.18	5.47515	44.482	7.80569e-93	1.55437e-89		psfHH103d_106	84.8982	82.6113	4067.4	4161.81	hypothetical protein
HE616896_part_3.243	HE616896_part_3	207171	208526	2142.47	5.46038	44.0288	9.64531e-45	1.85874e-42	rhcN	psfHH103d_341	45.5769	105.81	4334.54	4083.94	ATPase RhcN for type III secretion
HE616890.357	HE616890	391991	392359	98.2697	5.45455	43.8513	2.48417e-27	2.85393e-25		SFHH103_00347	2.68099	2.82915	193.947	193.621	conserved hypothetical protein
HE616896_part_3.209	HE616896_part_3	178361	178552	63.9412	5.43879	43.375	5.127e-21	4.19572e-19		psfHH103d_308	1.78733	1.13166	117.1	135.745	conserved hypothetical protein
HE616896_part_3.26	HE616896_part_3	17811	19052	2363.97	5.35552	40.9422	8.22481e-75	5.45945e-72	nodC	psfHH103d_128	117.07	84.8746	4629.12	4624.82	N-acetylglucosaminyltransferase
HE616896_part_3.30	HE616896_part_3	23353	24078	1653.97	5.31778	39.8851	4.42615e-73	2.64418e-70	noeI	psfHH103d_132	84.0045	61.1097	3220.26	3250.52	nodulation protein NoeI
HE616896_part_3.235	HE616896_part_3	200993	201421	222.579	5.17317	36.0811	1.60805e-38	2.82544e-36		psfHH103d_333	8.04298	10.7508	453.763	417.759	conserved hypothetical protein
HE616896_part_3.245	HE616896_part_3	208992	210140	754.147	5.05163	33.1658	3.88715e-48	9.67576e-46	rhcQ	psfHH103d_343	26.8099	47.5298	1540.6	1401.65	component RhcQ of type III secretion apparatus
HE616896_part_3.210	HE616896_part_3	178424	178564	565.728	5.04648	33.0476	1.07121e-57	4.26626e-55		psfHH103d_309	30.3846	28.2915	1066.71	1137.53	hypothetical protein
HE616896_part_3.247	HE616896_part_3	210798	211076	53.9839	5.03481	32.7816	1.22615e-18	8.72029e-17	rhcS	psfHH103d_345	1.78733	1.69749	98.8033	113.647	RhcS
HE616896_part_3.28	HE616896_part_3	20239	21027	747.129	4.92735	30.4285	3.29651e-62	1.40667e-59	nodJ	psfHH103d_130	42.8959	42.4373	1520.47	1382.71	ABC-transporter permease NodJ
HE616896_part_3.211	HE616896_part_3	178952	179245	402.368	4.87633	29.3711	6.60864e-34	9.87e-32		psfHH103d_310	30.3846	13.5799	779.448	786.061	hypothetical protein
HE616897_part_4.19	HE616897_part_4	13162	13971	808.748	4.85986	29.0379	5.50065e-64	2.73841e-61		psfHH103d_448	50.0452	47.5298	1586.34	1551.08	hypothetical protein
HE616896_part_3.251	HE616896_part_3	213733	214545	2963.22	4.81428	28.1347	1.03589e-21	8.73065e-20	nopP	psfHH103d_349	54.5136	230.293	5867.82	5700.26	NopP
HE616896_part_3.241	HE616896_part_3	205920	206546	627.846	4.77124	27.3077	2.55393e-37	4.23811e-35	nolU	psfHH103d_339	24.129	49.2273	1282.61	1155.41	NolU
HE616896_part_3.242	HE616896_part_3	206548	207174	1263.29	4.73061	26.5495	8.79478e-25	9.38214e-23	rhcL	psfHH103d_340	31.2783	106.376	2645.73	2269.79	RhcL
HE616890.862	HE616890	926435	926995	473.796	4.69859	25.9667	3.39808e-36	5.34215e-34		SFHH103_00844	39.3213	20.9357	856.295	978.63	conserved hypothetical protein
HE616896_part_3.207	HE616896_part_3	177561	178049	8635.2	4.66786	25.4195	6.98585e-67	3.79395e-64		psfHH103d_306	657.737	546.027	16666.7	16670.4	conserved hypothetical protein
HE616896_part_3.246	HE616896_part_3	210133	210801	372.256	4.58662	24.0276	1.86038e-41	3.36785e-39	rhcR	psfHH103d_344	23.2353	28.2915	762.981	674.518	RhcR
HE616896_part_3.208	HE616896_part_3	178220	178345	438.058	4.48492	22.3922	4.48737e-33	6.23432e-31		psfHH103d_307	42.0023	22.6332	898.378	789.218	hypothetical protein
HE616896_part_3.225	HE616896_part_3	189273	190544	670.498	4.45486	21.9304	1.06111e-50	2.75611e-48	rhcC2	psfHH103d_324	49.1516	56.5831	1224.06	1352.19	outer membrane protein RhcC2
HE616890.2243	HE616890	2348081	2351065	583.794	4.41676	21.3588	1.5741e-27	1.84386e-25		SFHH103_02192	25.0226	59.9781	1041.09	1209.08	RTX toxins and related Ca2+-binding proteins
HE616896_part_3.189	HE616896_part_3	164532	164639	35.0516	4.40942	21.2505	1.07761e-12	5.45562e-11		psfHH103d_288	0	2.82915	73.1876	64.1897	hypothetical protein
HE616896_part_3.244	HE616896_part_3	208502	209038	947.762	4.38232	20.855	1.05257e-25	1.18643e-23		psfHH103d_342	38.4276	101.85	1937.64	1713.13	conserved hypothetical protein
HE616896_part_3.226	HE616896_part_3	190554	191120	104.456	4.34865	20.3739	3.61863e-22	3.17907e-20		psfHH103d_325	4.46832	10.185	181.139	222.033	conserved hypothetical protein
HE616896_part_3.29	HE616896_part_3	21393	23186	1696.39	4.34708	20.3517	2.75099e-56	9.13024e-54	nolO'	psfHH103d_131	163.541	130.707	3216.6	3274.73	Carbamoyl transferase, NodU family, truncated
HE616896_part_3.193	HE616896_part_3	166144	166950	2540.54	4.33283	20.1517	1.88862e-36	3.04936e-34	gunA	psfHH103d_292	150.136	271.033	4938.33	4802.65	glycosyl hydrolase
HE616896_part_3.248	HE616896_part_3	211085	211903	208.824	4.32279	20.0119	3.77204e-31	5.1214e-29	rhcT	psfHH103d_346	14.2986	19.2382	420.829	380.929	RhcT
HE616896_part_3.233	HE616896_part_3	199642	199917	25.4406	4.28755	19.529	9.91689e-11	4.26212e-09		psfHH103d_331	1.78733	0.565831	45.7423	53.6668	conserved hypothetical protein
HE616896_part_3.286	HE616896_part_3	242391	243446	2302.53	4.28491	19.4934	3.19787e-51	9.09716e-49	noeL	psfHH103d_380	176.052	235.951	4455.3	4342.8	nodulation protein NoeL
HE616896_part_3.128	HE616896_part_3	105589	105912	90.0213	4.20561	18.4508	3.61523e-20	2.84176e-18		psfHH103d_228	7.14932	7.3558	137.227	208.353	hypothetical protein
HE616896_part_3.249	HE616896_part_3	211900	212937	259.028	4.13701	17.594	1.04838e-24	1.09878e-22	rhcU	psfHH103d_347	15.1923	30.5549	545.248	445.119	RhcU
HE616896_part_3.176	HE616896_part_3	149913	150884	440.274	4.06218	16.7046	1.05831e-35	1.62112e-33		psfHH103d_275	40.2149	48.6614	916.675	755.544	hypothetical protein
HE616896_part_3.108	HE616896_part_3	89135	91003	677.267	3.90464	14.9766	2.80335e-28	3.56324e-26		psfHH103d_208	52.7262	96.1912	1233.21	1326.94	ABC-type transport system, periplasmic component
HE616896_part_3.125	HE616896_part_3	102194	103501	468.035	3.89336	14.86	2.03307e-16	1.34951e-14	fixC	psfHH103d_225	20.5543	71.2947	883.741	896.551	oxidoreductase FixC
HE616890.358	HE616890	392359	392925	98.5989	3.89176	14.8435	1.03762e-21	8.73065e-20		SFHH103_00348	11.6176	9.61912	184.799	188.36	conserved hypothetical protein
HE616896_part_3.253	HE616896_part_3	215247	215543	3137.44	3.8876	14.8008	2.47428e-07	7.39068e-06	nopC	psfHH103d_3504	45.5769	233.122	5937.35	6333.73	NopC
HE616896_part_3.212	HE616896_part_3	179313	179846	543.902	3.88104	14.7336	1.10607e-33	1.61162e-31		psfHH103d_311	50.9389	73.558	1028.29	1022.83	partial tryptophan halogenase
HE616896_part_3.255	HE616896_part_3	215936	216826	2958.8	3.74775	13.4334	5.81503e-31	7.71978e-29		psfHH103d_351	282.398	461.718	5547.62	5543.46	conserved hypothetical protein
HE616896_part_3.271	HE616896_part_3	229940	230959	262.994	3.74003	13.3617	4.59553e-25	4.99158e-23	syrM	psfHH103d_367	25.0226	39.0423	477.549	510.361	SyrM
HE616897_part_4.31	HE616897_part_4	25866	26099	43.6405	3.72938	13.2634	4.76748e-13	2.49833e-11		psfHH103d_460	5.36199	3.96081	76.847	88.3924	helix-turn-helix domain protein
HE616896_part_3.250	HE616896_part_3	212963	213187	38.3911	3.68697	12.8792	2.30424e-11	1.0508e-09		psfHH103d_348	4.46832	3.39498	87.8251	57.876	hypothetical protein
HE616897_part_4.17	HE616897_part_4	11876	12799	162.237	3.65106	12.5626	5.8247e-24	5.70439e-22		psfHH103d_446	19.6606	22.6332	283.602	323.053	hypothetical protein
HE616890.3115	HE616890	3293257	3293409	45.0825	3.646	12.5186	5.83202e-10	2.30732e-08		SFHH103_03040	7.14932	2.26332	53.061	117.857	putative 3-ketoacyl-(acyl-carrier-protein) reductase
HE616896_part_3.232	HE616896_part_3	198631	199641	207.026	3.61065	12.2155	2.25495e-23	2.13826e-21		psfHH103d_330	33.0656	23.1991	409.851	361.988	Cystathionine beta-synthase (CBS) and Cysteine synthase-like protein
HE616890.2459	HE616890	2572756	2572905	138.84	3.58588	12.0077	8.6397e-20	6.53336e-18		SFHH103_02403	14.2986	22.0674	292.75	226.242	hypothetical protein predicted by Glimmer/Critica
HE616896_part_3.124	HE616896_part_3	101886	102179	162.091	3.53183	11.5661	7.69902e-16	4.89297e-14	fixX	psfHH103d_224	11.6176	30.5549	314.707	291.484	Ferredoxin-like protein
HE616896_part_3.257	HE616896_part_3	219125	219673	225.532	3.52333	11.4981	1.17922e-25	1.30457e-23		psfHH103d_353	33.9593	31.6865	420.829	415.655	conserved hypothetical protein
HE616896_part_3.285	HE616896_part_3	241438	242382	773.251	3.51799	11.4557	2.61052e-38	4.45578e-36	nolK	psfHH103d_379	113.495	119.956	1432.65	1426.91	nodulation protein NolK
HE616896_part_3.15	HE616896_part_3	9645	9902	60.1934	3.50474	11.3509	7.22188e-15	4.35793e-13		psfHH103d_117	8.93665	7.3558	109.781	114.7	hypothetical protein
HE616890.3847	HE616890	4080425	4081054	644.073	3.49686	11.2891	9.7825e-19	7.04104e-17		SFHH103_03749	115.283	68.4655	870.933	1521.61	transcriptional regulator TetR family
HE616896_part_3.287	HE616896_part_3	243691	244659	2748.83	3.41155	10.6409	6.57741e-16	4.2251e-14	nodZ	psfHH103d_381	223.416	584.503	5265.85	4921.56	nodulation protein NodZ
HE616896_part_3.231	HE616896_part_3	197495	198715	150.102	3.33335	10.0795	3.88e-17	2.63399e-15		psfHH103d_329	16.086	30.5549	285.432	268.334	putative dehydrogenase
HE616890.861	HE616890	925935	926438	183.533	3.33247	10.0733	1.39237e-17	9.56097e-16		SFHH103_00843	38.4276	20.9357	327.515	347.256	conserved hypothetical protein
HE616890.3201	HE616890	3379070	3379549	442.873	3.31018	9.91887	1.14429e-27	1.3672e-25	fdsG	SFHH103_03119	79.5362	71.8605	759.322	860.773	formate dehydrogenase subunit gamma
HE616896_part_3.290	HE616896_part_3	248032	248478	58.9281	3.28225	9.7287	5.89549e-13	3.06258e-11		psfHH103d_384	8.04298	10.185	93.3142	124.17	hypothetical protein predicted by Glimmer/Critica
HE616896_part_3.157	HE616896_part_3	134388	135587	212.816	3.27765	9.69772	5.102e-21	4.19572e-19		psfHH103d_257	30.3846	41.3056	393.383	386.191	histidinol-phosphate aminotransferase
HE616896_part_3.156	HE616896_part_3	134009	134194	30.5396	3.22979	9.38133	8.41934e-09	3.04831e-07		psfHH103d_256	2.68099	5.65831	54.8907	58.9283	hypothetical protein
HE616896_part_3.53	HE616896_part_3	45058	45891	285.629	3.22568	9.35463	9.19057e-23	8.44684e-21		psfHH103d_155	56.3009	45.8323	499.506	540.877	transposon-related
HE616896_part_3.16	HE616896_part_3	9885	10265	73.1119	3.18199	9.07555	7.23825e-14	4.04125e-12		psfHH103d_118	10.724	14.1458	117.1	150.477	Conserved hypothetical protein
HE616896_part_3.276	HE616896_part_3	235204	236040	154.015	3.17601	9.03805	6.89034e-19	5.01987e-17	hpnD	psfHH103d_371_5	30.3846	25.4624	305.558	254.654	putative squalene/phytoene synthase
HE616896_part_3.274	HE616896_part_3	231961	233988	332.122	3.154	8.90122	5.67011e-24	5.64554e-22	shc	psfHH103d_370	62.5565	62.2414	631.243	572.446	squalene-hopene cyclase
HE616896_part_3.127	HE616896_part_3	104631	105554	230.23	3.12743	8.7388	4.68419e-11	2.08831e-09	fixA	psfHH103d_227	18.767	58.8464	382.405	460.903	Electron transfer flavoprotein, beta subunit FixA
HE616896_part_3.213	HE616896_part_3	179917	180750	304.857	3.11599	8.66976	2.18037e-22	1.94411e-20		psfHH103d_312	59.8755	57.1489	590.99	511.413	transposon-related
HE616896_part_3.114	HE616896_part_3	94169	95002	291.628	3.11479	8.66256	5.88485e-23	5.49314e-21		psfHH103d_214	56.3009	56.0172	519.632	534.563	transposon-related
HE616896_part_3.252	HE616896_part_3	214776	214985	80.7056	3.10229	8.58782	4.90423e-15	2.98958e-13		psfHH103d_350	15.1923	14.7116	144.546	148.373	hypothetical protein
HE616890.2539	HE616890	2658117	2658350	15.1992	3.09864	8.56608	1.13473e-05	0.000246505		SFHH103_02482	0.893665	2.26332	36.5938	21.0458	hypothetical protein predicted by Glimmer/Critica
HE616896_part_3.175	HE616896_part_3	149683	149874	26.6979	3.02964	8.16604	1.38391e-07	4.32853e-06		psfHH103d_274	5.36199	3.39498	54.8907	43.1439	hypothetical protein
HE616896_part_3.17	HE616896_part_3	10375	10482	52.855	3.00496	8.02753	1.70346e-11	7.88874e-10		psfHH103d_119	9.83031	10.185	98.8033	92.6015	hypothetical protein
HE616899.227	HE616899	246049	246960	72.8964	3.00458	8.02544	1.94816e-10	7.97146e-09		SFHH103_05084	7.14932	19.2382	118.93	146.268	dihydrodipicolinate synthase family
HE616890.516	HE616890	568133	569074	200.223	2.99587	7.97711	7.7899e-13	4.0118e-11		SFHH103_00505	24.129	53.1881	387.894	335.681	HTH-type transcriptional repressor
HE616896_part_3.146	HE616896_part_3	124970	125287	84.882	2.95979	7.7801	5.0503e-08	1.6855e-06	fdxB	psfHH103d_246	4.46832	24.8966	162.842	147.321	FdxB, FdIII, electron transport
HE616896_part_3.58	HE616896_part_3	50368	51201	305.404	2.9212	7.57478	5.82218e-19	4.29404e-17		psfHH103d_160	75.9615	57.1489	543.418	545.086	transposon-related
HE616896_part_3.270	HE616896_part_3	229666	229782	57.621	2.91822	7.55912	1.30552e-10	5.53135e-09		psfHH103d_366	11.6176	11.3166	124.419	83.1309	hypothetical protein
HE616890.889	HE616890	955424	956257	323.399	2.89168	7.42135	1.33561e-20	1.07823e-18		SFHH103_00871	75.9615	68.4655	559.885	589.283	transposon-related
HE616899.1767	HE616899	1869745	1870815	219.812	2.89029	7.41419	1.22172e-13	6.69595e-12		SFHH103_06611	61.6629	33.384	369.597	414.602	conserved hypothetical protein
HE616890.561	HE616890	616638	617888	87.173	2.81295	7.02718	9.65063e-10	3.74369e-08		SFHH103_00550	9.83031	26.594	162.842	149.425	Rieske 2Fe-2S family protein
HE616894_part_1.93	HE616894_part_1	90899	91150	72.2568	2.81255	7.02526	4.23683e-12	2.02486e-10		psfHH103d_89	14.2986	17.5408	137.227	119.961	hypothetical protein
HE616890.3848	HE616890	4081256	4082320	260.665	2.79616	6.94588	1.26601e-18	8.89782e-17		SFHH103_03750	62.5565	60.5439	470.23	449.328	HlyD family secretion protein
HE616896_part_3.256	HE616896_part_3	217015	219108	849.304	2.79218	6.92675	2.65911e-24	2.69246e-22	rhcV	psfHH103d_352	223.416	186.158	1518.64	1469	RhcV
HE616896_part_3.275	HE616896_part_3	233897	235204	151.181	2.70462	6.51885	3.98088e-11	1.7881e-09		psfHH103d_371	24.129	46.9639	307.388	226.242	flavoprotein oxidoreductase
HE616896_part_3.132	HE616896_part_3	108076	108795	109.047	2.68441	6.42819	9.83093e-07	2.70645e-05	nifQ	psfHH103d_232	7.14932	39.0423	184.799	205.197	NifQ, molybdenum processing
HE616890.2538	HE616890	2656872	2658062	183.82	2.6671	6.35152	8.35106e-12	3.92829e-10	fdhA	SFHH103_02481	32.1719	57.7147	354.96	290.432	formaldehyde dehydrogenase, glutathione-independent
HE616896_part_3.155	HE616896_part_3	132824	133957	281.191	2.66169	6.32774	1.31338e-14	7.76843e-13		psfHH103d_255	75.9615	66.768	572.693	409.341	Putative membrane protein
HE616890.3978	HE616890	4210939	4211823	268.679	2.65383	6.29334	4.49477e-16	2.95074e-14		SFHH103_03875	60.7692	76.953	459.252	477.74	putative transmembrane protein
HE616890.2481	HE616890	2594322	2595284	272.444	2.64259	6.24451	3.93444e-07	1.15217e-05	ssuA	SFHH103_02425	25.0226	98.4545	565.374	400.923	Putative aliphatic sulfonates-binding protein
HE616890.2887	HE616890	3031713	3032579	198.392	2.62478	6.1679	2.22563e-15	1.38499e-13		SFHH103_02815	47.3642	56.0172	343.982	346.203	putative transcriptional regulator, LysR family
HE616896_part_3.221	HE616896_part_3	185780	186718	327.024	2.6229	6.15988	5.18846e-16	3.36911e-14	nodD2	psfHH103d_320	98.3031	74.1238	572.693	562.975	NodD2
HE616890.3849	HE616890	4082322	4083419	70.1998	2.62248	6.1581	6.10997e-11	2.68389e-09		SFHH103_03751	17.8733	17.5408	131.738	113.647	efflux protein
HE616890.1079	HE616890	1146496	1147116	51.3571	2.61014	6.10563	2.98329e-08	1.02426e-06	acpD	SFHH103_01056	8.04298	16.4091	84.1658	96.8107	acyl carrier protein phosphodiesterase
HE616890.2391	HE616890	2502436	2503209	102.968	2.57381	5.9538	1.21498e-11	5.67055e-10		SFHH103_02335	26.8099	27.7257	150.035	207.301	putative dehydrogenase/ reductase
HE616896_part_3.230	HE616896_part_3	195609	197495	177.94	2.52498	5.75565	1.30668e-09	4.97206e-08		psfHH103d_328_5	29.4909	64.5047	314.707	303.06	conserved hypothetical protein
HE616890.2540	HE616890	2658352	2659458	127.214	2.51882	5.73114	2.75953e-13	1.47191e-11		SFHH103_02483	37.5339	33.384	215.903	222.033	ferredoxin oxidoreductase protein
HE616890.3801	HE616890	4037948	4038847	479.598	2.50755	5.68655	1.18603e-06	3.17729e-05		SFHH103_03706	191.244	50.9248	1030.12	646.106	conserved hypothetical protein
HE616893.122	HE616893	104337	104666	262.234	2.50506	5.67675	0.00131125	0.0134826		SFHH103_04164	10.724	66.768	461.082	510.361	putative Tn3-type Transposase
HE616899.422	HE616899	455507	455665	30.7511	2.49726	5.64614	1.61653e-06	4.1398e-05		SFHH103_05276	8.93665	6.78997	49.4016	57.876	hypothetical protein predicted by Glimmer/Critica
HE616896_part_3.102	HE616896_part_3	84368	85201	245.368	2.49455	5.63553	4.52802e-15	2.7887e-13		psfHH103d_202	73.2805	66.768	429.977	411.445	transposon-related
HE616890.3312	HE616890	3489546	3489860	53.8215	2.49172	5.62446	1.37527e-06	3.60346e-05		SFHH103_03226	20.5543	7.3558	111.611	75.7649	conserved hypothetical protein
HE616896_part_3.153	HE616896_part_3	131656	132087	482.234	2.48229	5.58783	5.10066e-14	2.92155e-12		psfHH103d_253	109.027	165.788	827.02	827.1	Uncharacterized HTH-type transcriptional regulator
HE616896_part_3.214	HE616896_part_3	180815	181402	46.6192	2.477	5.56737	1.40452e-07	4.3701e-06		psfHH103d_313	8.93665	15.2774	89.6548	72.608	partial tryptophan halogenase
HE616896_part_3.254	HE616896_part_3	215614	215829	8665.16	2.43958	5.42484	0.00148374	0.0148225	nopA	psfHH103d_3506	372.658	2520.78	14802.2	16965	nodulation outer protein NopA
HE616896_part_3.284	HE616896_part_3	241064	241360	32.479	2.42828	5.38252	1.36882e-06	3.60234e-05		psfHH103d_378	8.93665	8.48746	56.7204	55.7714	Conserved hypothetical protein
HE616896_part_3.291	HE616896_part_3	248581	248691	14.9359	2.42402	5.36664	0.000531883	0.00651119		psfHH103d_385	5.36199	1.13166	23.786	29.4641	hypothetical protein
HE616899.1134	HE616899	1225606	1226463	302.944	2.42107	5.35567	1.55796e-13	8.46114e-12	cysT	SFHH103_05984	76.8552	102.415	537.929	494.576	Putative sulfate ABC transporter, permease protein
HE616896_part_3.126	HE616896_part_3	103512	104621	325.625	2.42078	5.35461	0.00212259	0.020187	fixB	psfHH103d_226	13.405	86.5721	526.951	675.57	FixB nitrogen fixation protein
HE616890.1812	HE616890	1893138	1894712	468.035	2.41818	5.34495	1.12798e-16	7.57138e-15		SFHH103_01767	131.369	150.511	775.789	814.473	putative trimethylamine methyltransferase protein
HE616893.125	HE616893	106246	106509	18.3785	2.40359	5.29119	0.000370846	0.00486065		SFHH103_04167	0.893665	6.78997	31.1047	34.7256	RNA-directed DNA polymerase (reverse transcriptase), partial
HE616899.784	HE616899	828816	829418	123.898	2.40288	5.28858	3.18267e-08	1.0803e-06		SFHH103_05635	20.5543	49.2273	219.563	206.249	putative esterase of the alpha/beta hydrolase fold
HE616890.2479	HE616890	2592231	2593067	47.5447	2.3917	5.24774	1.1921e-06	3.17928e-05	ssuC	SFHH103_02423	8.04298	17.5408	95.1439	69.4512	aliphatic sulfonates transport permease protein
HE616896_part_3.14	HE616896_part_3	8208	9419	316.278	2.38903	5.23804	5.13497e-14	2.92155e-12		psfHH103d_116	84.8982	106.942	539.759	533.511	Predicted dehydrogenase
HE616890.2390	HE616890	2500914	2502398	190.373	2.37633	5.19215	1.46058e-12	7.21118e-11		SFHH103_02334	55.4072	60.5439	290.921	354.622	probable mannitol 2-dehydrogenase
HE616899.1376	HE616899	1463160	1463375	51.0506	2.32487	5.01019	1.463e-05	0.000309928		SFHH103_06223	22.3416	6.78997	102.463	72.608	hypothetical protein predicted by Glimmer/Critica
HE616893.124	HE616893	105518	106288	281.895	2.32433	5.00832	3.91797e-05	0.000724643		SFHH103_04166	23.2353	129.575	515.973	458.799	putative RNA-directed DNA polymerase (reverse transcriptase), partial
HE616899.296	HE616899	323811	324536	27.1421	2.32162	4.99892	2.17401e-05	0.00043148		SFHH103_05153	6.25565	8.48746	54.8907	38.9347	HTH-type transcriptional regulator
HE616896_part_3.190	HE616896_part_3	164550	164996	12.6027	2.32033	4.99446	0.00204795	0.0196065		psfHH103d_289	0	4.52665	23.786	22.0981	conserved hypothetical protein
HE616896_part_3.267	HE616896_part_3	227255	227872	179.492	2.30619	4.94577	3.61491e-12	1.74157e-10	nopT	psfHH103d_363	62.5565	52.0564	305.558	297.798	cysteine protease NopT
HE616896_part_3.228	HE616896_part_3	193124	194140	2291	2.29499	4.90751	0.00307365	0.0273651	nopL	psfHH103d_327	124.219	722	4367.47	3950.3	Nodulation outer protein NopL
HE616899.1766	HE616899	1868511	1869200	658.042	2.29374	4.90325	1.44949e-06	3.73244e-05		SFHH103_06610	302.059	92.2304	989.863	1248.02	putative dehalogenase
HE616893.123	HE616893	105033	105638	423.92	2.28787	4.88335	4.78498e-06	0.000114342		SFHH103_04165	52.7262	196.343	737.365	709.244	putative RNA-directed DNA polymerase (reverse transcriptase), partial
HE616899.668	HE616899	703802	704404	40.1887	2.28475	4.8728	6.60413e-06	0.000152919		SFHH103_05520	10.724	13.0141	47.572	89.4447	conserved hypothetical protein
HE616890.1131	HE616890	1188759	1189073	962.544	2.28361	4.86895	3.73692e-13	1.97561e-11	sugE	SFHH103_01105	378.02	247.834	1694.29	1530.03	chaperone homologue transmembrane protein
HE616890.2541	HE616890	2659476	2660723	497.682	2.27655	4.84518	1.45167e-15	9.12871e-14		SFHH103_02484	156.391	170.881	806.894	856.564	Rieske 2Fe-2S family protein
HE616890.515	HE616890	567364	568134	304.714	2.27399	4.83657	1.07779e-09	4.15402e-08	fabG	SFHH103_00504	69.7059	123.917	523.292	501.942	oxidoreductase, short chain dehydrogenase/reductase family
HE616899.314	HE616899	344213	345592	348.637	2.246	4.74366	2.68085e-13	1.44283e-11		SFHH103_05171	109.921	121.654	622.095	540.877	Two-component sensor kinase
HE616896_part_3.297	HE616896_part_3	252485	252607	100.421	2.2301	4.69165	3.64431e-10	1.46115e-08		psfHH103d_391	34.8529	31.6865	164.672	170.471	hypothetical protein
HE616899.714	HE616899	751579	753219	138.976	2.22155	4.66393	1.24823e-05	0.000267273		SFHH103_05566	17.8733	66.2022	263.475	208.353	ABC transporter periplasmic solute-binding protein
HE616890.954	HE616890	1015041	1015328	14.0964	2.21587	4.64561	0.00121039	0.0127018	napD	SFHH103_00935	4.46832	2.82915	16.4672	32.621	NapD
HE616890.3390	HE616890	3569949	3570629	130.788	2.21451	4.64123	2.15748e-08	7.53729e-07		SFHH103_03303	29.4909	55.4514	214.074	224.138	Inner membrane amino-acid ABC transporter permease protein
HE616890.483	HE616890	529200	529907	268.889	2.1983	4.58938	1.02937e-07	3.25369e-06	gst	SFHH103_00472	117.964	59.4122	521.462	376.72	glutathione S-transferase
HE616899.746	HE616899	790793	791806	90.6327	2.17904	4.52853	7.21174e-08	2.34575e-06		SFHH103_05597	38.4276	22.6332	164.672	136.798	putative ABC transporter iron-binding protein
HE616890.1827	HE616890	1909710	1910624	392.468	2.15216	4.44493	6.57601e-11	2.86752e-09		SFHH103_01781	111.708	161.828	623.924	672.413	putative LysR family transcriptional regulator
HE616899.228	HE616899	246953	248470	74.3032	2.12604	4.36518	2.30003e-07	6.92682e-06		SFHH103_05085	18.767	31.6865	122.589	124.17	aldehyde dehydrogenase
HE616890.3679	HE616890	3906842	3907183	24.2495	2.1206	4.34874	0.000222471	0.00316439		SFHH103_03584	4.46832	10.185	40.2532	42.0916	Hypothetical protein
HE616890.2886	HE616890	3031182	3031391	15.9962	2.11658	4.33665	0.00111014	0.0117588		SFHH103_02814	2.68099	6.22414	25.6157	29.4641	conserved hypothetical protein
HE616890.3076	HE616890	3249300	3250694	81.0387	2.1108	4.31932	2.40966e-08	8.32098e-07	lpdA2	SFHH103_03001	27.7036	29.4232	120.76	146.268	dihydrolipoamide dehydrogenase
HE616897_part_4.85	HE616897_part_4	68479	68832	65.8307	2.09903	4.28422	2.62377e-05	0.000507261		psfHH103d_508	31.2783	13.0141	139.056	79.9741	hypothetical protein predicted by Glimmer/Critica
HE616890.3802	HE616890	4038844	4039608	69.2943	2.09231	4.26429	9.72349e-07	2.68927e-05		SFHH103_03707	28.5973	19.8041	137.227	91.5492	putative transcriptional regulator, GntR family
HE616896_part_3.152	HE616896_part_3	129830	131173	206.491	2.08857	4.25325	1.05125e-10	4.48583e-09		psfHH103d_252	75.0679	75.2555	314.707	360.936	Predicted Zn-dependent peptidase
HE616891.13	HE616891	14955	15284	22.2321	2.08177	4.23327	0.000234763	0.00332341		SFHH103_03979	6.25565	7.92163	34.7641	39.987	hypothetical protein predicted by Glimmer/Critica
HE616890.2394	HE616890	2505054	2505926	90.9711	2.06494	4.18417	1.53259e-08	5.41757e-07		SFHH103_02338	35.7466	30.5549	155.524	142.059	probable ABC transporter permease protein
HE616896_part_3.12	HE616896_part_3	7036	7647	30.7074	2.05818	4.16462	0.000101961	0.00165971		psfHH103d_114	8.04298	12.4483	40.2532	62.0851	transposon-related
HE616899.1163	HE616899	1252272	1254350	552.191	2.05458	4.15424	1.5575e-07	4.79614e-06	pdh	SFHH103_06013	127.794	271.033	896.548	913.388	Putative pyruvate dehydrogenase E1 component,alpha and beta subunits protein
HE616890.788	HE616890	849850	850182	27.7541	2.05075	4.1432	0.000111596	0.0017789		SFHH103_00770	11.6176	7.3558	45.7423	46.3008	putative transcription regulator protein
HE616896_part_3.131	HE616896_part_3	106931	107497	132.606	2.04118	4.11582	2.04952e-05	0.000412251		psfHH103d_231	22.3416	69.5972	212.244	226.242	conserved hypothetical protein
HE616890.1141	HE616890	1195325	1195720	93.9969	2.02702	4.07562	4.74492e-08	1.59248e-06		SFHH103_01114	33.0656	36.779	133.567	172.576	putative transcription regulator protein
HE616890.2392	HE616890	2503206	2504207	149.031	2.02538	4.07099	6.51481e-09	2.37314e-07		SFHH103_02336	46.4706	64.5047	237.86	247.288	probable ATP-binding protein
HE616894_part_1.94	HE616894_part_1	91350	93095	1211.66	2.01647	4.04592	0.00555474	0.0431522	nopM	psfHH103d_90	121.538	536.407	2027.3	2161.4	NopM
HE616899.1717	HE616899	1820084	1820548	64.4899	2.00687	4.01909	1.44921e-06	3.73244e-05		SFHH103_06562	29.4909	18.6724	102.463	107.334	putative transcriptional regulator, AsnC family
HE616890.4043	HE616890	4276504	4276944	103.944	2.00572	4.01588	7.22496e-08	2.34575e-06	lrp3	SFHH103_03940	45.5769	32.8182	184.799	152.582	predicted transcriptional regulator protein, AsnC family
HE616899.230	HE616899	249891	250742	60.0839	2.00559	4.01552	1.12896e-06	3.05176e-05	proX	SFHH103_05087	19.6606	24.3307	107.952	88.3924	Glycine betaine-binding periplasmic protein
HE616899.1133	HE616899	1224574	1225599	5347.74	1.99763	3.99344	3.56369e-05	0.000665297		SFHH103_05983	858.812	2979.66	9852.88	7699.61	Putative sulfate ABC transporter, periplasmic sulphate-binding protein
HE616899.1688	HE616899	1788173	1788679	122.042	1.99533	3.98709	0.000112259	0.0017836		SFHH103_06533	68.8122	18.1066	193.947	207.301	Putative transcriptional regulator
HE616899.1238	HE616899	1330473	1330694	40.0419	1.98133	3.94856	0.000106716	0.00171839		SFHH103_06087	17.8733	11.3166	45.7423	85.2355	conserved hypothetical protein
HE616890.1444	HE616890	1507391	1508419	59.2441	1.96798	3.91219	8.71809e-05	0.00144672		SFHH103_01402	12.5113	29.989	71.3579	123.118	LacI family transcriptional regulator
HE616899.1374	HE616899	1462438	1462647	993.154	1.96426	3.90213	1.5246e-10	6.41404e-09	cspA	SFHH103_06221	449.513	331.011	1796.76	1395.34	Cold shock-like protein
HE616896_part_3.121	HE616896_part_3	98115	98312	20.3641	1.96128	3.89408	0.00102248	0.0110657	fdxN	psfHH103d_221	4.46832	9.05329	31.1047	36.8302	FdxN, NADH dehydrogenase [ubiquinone] iron-sulfur protein, 4Fe-4S ferredoxin
HE616899.1557	HE616899	1647578	1648702	130.704	1.94512	3.85069	3.21925e-05	0.000606681		SFHH103_06404	25.9163	70.7288	245.179	180.994	hypothetical protein
HE616899.772	HE616899	817328	818182	183.518	1.93197	3.81577	9.26277e-09	3.33348e-07		SFHH103_05623	77.7488	68.4655	261.646	326.21	putative LysR family transcriptional regulator
HE616896_part_3.147	HE616896_part_3	125639	126136	31.2918	1.92873	3.80719	0.000385856	0.00501608		psfHH103d_247	6.25565	15.8433	49.4016	53.6668	conserved hypothetical protein
HE616892.44	HE616892	35636	35746	70.8633	1.92296	3.79199	9.48678e-06	0.0002101		SFHH103_04026	36.6403	18.6724	113.441	114.7	hypothetical protein predicted by Glimmer/Critica
HE616890.3389	HE616890	3568839	3569612	4501.84	1.92188	3.78915	5.02974e-05	0.000899631		SFHH103_03302	776.595	2626.59	7582.24	7021.93	Extracellular solute-binding protein, ABC transporter family
HE616890.4045	HE616890	4277627	4278565	141.965	1.91978	3.78366	5.80079e-06	0.000137516		SFHH103_03942	75.0679	35.6473	256.157	200.987	HTH-type transcriptional activator ampR
HE616890.2393	HE616890	2504219	2505049	104.914	1.91105	3.76082	2.03918e-07	6.21533e-06		SFHH103_02337	47.3642	36.779	148.205	187.308	Probable ABC transporter permease protein
HE616899.1373	HE616899	1461881	1462261	106.436	1.90397	3.74241	5.48272e-07	1.58231e-05		SFHH103_06220	39.3213	44.7006	204.925	136.798	conserved hypothetical protein
HE616890.1222	HE616890	1277820	1278317	677.258	1.90358	3.74142	6.88253e-12	3.26319e-10		SFHH103_01194	295.803	259.15	1134.41	1019.67	putative oxidoreductase
HE616899.229	HE616899	248467	249813	38.7413	1.89305	3.71419	0.000126816	0.00198324		SFHH103_05086	9.83031	19.2382	58.5501	67.3466	putative FAD dependent oxidoreductase
HE616896_part_3.138	HE616896_part_3	115736	116626	52.6594	1.88333	3.68926	9.67343e-05	0.00158326	nifH	psfHH103d_238	11.6176	28.2915	82.3361	88.3924	nitrogenase iron protein
HE616890.3532	HE616890	3734024	3734572	99.1739	1.88067	3.68246	3.66742e-06	8.97916e-05		SFHH103_03444	51.8326	28.2915	148.205	168.366	Transcriptional regulator, XRE family with cupin sensor
HE616890.2879	HE616890	3021813	3022847	131.67	1.87224	3.66101	1.16303e-06	3.1297e-05		SFHH103_02807	38.4276	67.3339	203.096	217.824	putative oxidoreductase protein
HE616890.3362	HE616890	3538364	3538876	300.712	1.86805	3.65039	5.93228e-07	1.69567e-05		SFHH103_03275	155.498	89.9671	519.632	437.753	Transcriptional regulator MarR family
HE616891.12	HE616891	14376	14861	121.057	1.8667	3.64697	2.95369e-07	8.77877e-06		SFHH103_03978	58.9819	40.7398	179.31	205.197	hypothetical protein
HE616890.1817	HE616890	1899398	1899700	17.7254	1.86591	3.64498	0.00268069	0.0243011		SFHH103_01772	4.46832	7.92163	23.786	34.7256	conserved hypothetical protein
HE616890.3401	HE616890	3580707	3580931	72.0388	1.862	3.63511	9.08395e-06	0.000202491		SFHH103_03314	34.8529	23.1991	135.397	94.7061	conserved hypothetical protein
HE616896_part_3.229	HE616896_part_3	194398	195612	51.0956	1.85515	3.61789	0.000273797	0.0037344		psfHH103d_328	9.83031	28.8574	87.8251	77.8695	Major Facilitator Superfamily (MFS) transporter
HE616896_part_3.238	HE616896_part_3	203678	204400	120.281	1.85209	3.61024	7.98533e-08	2.56475e-06	rhcC1	psfHH103d_336	52.7262	46.9639	206.755	174.68	RhcC1
HE616890.1792	HE616890	1870252	1870896	66.2918	1.84955	3.60389	1.60605e-05	0.000334305	cobO	SFHH103_01747	34.8529	19.2382	107.952	103.124	cob(I)yrinic acid a,c-diamide adenosyltransferase
HE616890.1818	HE616890	1899693	1900274	26.493	1.84786	3.59966	0.000568873	0.00686555		SFHH103_017725	9.83031	10.185	51.2313	34.7256	conserved hypothetical protein
HE616897_part_4.144	HE616897_part_4	123054	124082	39.5545	1.84066	3.58174	7.8903e-05	0.00133911		psfHH103d_567	16.086	15.2774	73.1876	53.6668	universal stress protein-like
HE616890.2268	HE616890	2375589	2375768	77.8355	1.83846	3.57627	8.83149e-06	0.000198343		SFHH103_02217	41.1086	23.1991	120.76	126.275	hypothetical protein predicted by Glimmer/Critica
HE616899.1135	HE616899	1226453	1227340	196.61	1.83425	3.56586	1.85793e-07	5.69194e-06	cysW	SFHH103_05985	95.6221	69.0313	343.982	277.805	Putative sulfate ABC transporter, permease protein
HE616890.1791	HE616890	1869587	1870180	38.6118	1.83134	3.55868	0.000169343	0.00253486		SFHH103_01746	19.6606	11.3166	67.6986	55.7714	conserved hypothetical protein
HE616890.1819	HE616890	1900271	1901362	69.3366	1.82473	3.5424	6.33735e-06	0.000148468		SFHH103_01773	23.2353	33.384	120.76	99.9676	putative methylenetetrahydrofolate reductase
HE616890.512	HE616890	564915	565799	78.3354	1.82142	3.53428	8.97047e-06	0.00020071		SFHH103_00501	23.2353	40.7398	126.249	123.118	hypothetical protein
HE616897_part_4.123	HE616897_part_4	100640	101233	131.486	1.81691	3.52325	2.0741e-06	5.20616e-05		psfHH103d_546	67.9185	43.0031	179.31	235.713	transcriptional regulator
HE616890.3017	HE616890	3186123	3186821	383.49	1.8092	3.50448	1.20826e-07	3.79901e-06		SFHH103_02943	198.394	128.444	629.414	577.707	conserved hypothetical protein
HE616890.3932	HE616890	4172082	4172411	90.5968	1.80552	3.49554	3.94637e-06	9.62269e-05		SFHH103_03829	47.3642	29.4232	137.227	148.373	conserved hypothetical protein
HE616896_part_3.151	HE616896_part_3	128295	129833	174.076	1.80204	3.48713	1.01051e-06	2.75651e-05		psfHH103d_251	56.3009	90.5329	257.986	291.484	Predicted Zn-dependent peptidase
HE616890.187	HE616890	189186	189596	49.0056	1.79397	3.46767	8.66629e-05	0.00144213		SFHH103_00180	21.448	18.6724	96.9736	58.9283	conserved hypothetical protein
HE616890.3074	HE616890	3246943	3248010	73.5893	1.79255	3.46427	2.07291e-05	0.000415555		SFHH103_02999	40.2149	22.0674	115.271	116.804	putative 2-oxoisovalerate dehydrogenase E1 component, beta subunit
HE616890.3850	HE616890	4083416	4086466	153.621	1.78127	3.43729	3.37194e-07	9.92312e-06		SFHH103_03752	56.3009	75.8213	221.393	260.968	AcrB/AcrD/AcrF family protein
HE616890.3223	HE616890	3401261	3401665	163.833	1.77846	3.43059	1.64127e-05	0.000340449	atpC	SFHH103_03140	93.8348	45.8323	237.86	277.805	ATP synthase epsilon chain
HE616896_part_3.203	HE616896_part_3	173170	174060	63.143	1.76198	3.39162	0.00017015	0.00253486	nifH2	psfHH103d_302	15.1923	36.779	100.633	99.9676	nitrogenase reductase
HE616896_part_3.143	HE616896_part_3	122835	123809	45.843	1.75885	3.38428	8.55514e-05	0.00143161		psfHH103d_243	17.8733	20.9357	60.3798	84.1832	iron-molybdenum cluster-binding protein, NifX-like
HE616890.112	HE616890	117099	117719	56.6878	1.75628	3.37826	0.000112673	0.00178544	frcK	SFHH103_00108	16.9796	29.989	106.122	73.6603	putative fructose transport system kinase
HE616896_part_3.195	HE616896_part_3	167105	168061	166.246	1.74451	3.35081	6.79469e-08	2.2303e-06		psfHH103d_294	76.8552	70.7288	254.327	263.073	transposon-related
HE616899.303	HE616899	331316	332305	80.3991	1.74269	3.34658	2.42317e-06	6.05692e-05		SFHH103_05160	33.9593	36.2132	133.567	117.857	hypothetical protein predicted by Glimmer/Critica
HE616896_part_3.63	HE616896_part_3	54603	54830	16.6613	1.74192	3.34479	0.00552845	0.0430039		psfHH103d_165	4.46832	7.92163	31.1047	23.1504	hypothetical protein
HE616897_part_4.145	HE616897_part_4	124388	124591	82.6584	1.73989	3.34009	0.00230128	0.0216161		psfHH103d_568	55.4072	11.3166	155.524	108.386	hypothetical protein
HE616899.1124	HE616899	1216464	1217903	4571.72	1.738	3.33573	1.38336e-09	5.23049e-08		SFHH103_05974	2067.05	2034.16	6025.17	8160.51	Putative indoleacetamide hydrolase
HE616896_part_3.268	HE616896_part_3	228150	228698	39.4963	1.7302	3.31775	0.000850557	0.00955118		psfHH103d_364	8.93665	23.1991	65.8689	59.9805	transposon-related
HE616890.514	HE616890	566447	567364	145.221	1.72919	3.31541	7.03861e-07	1.99283e-05	dgoK	SFHH103_00503	53.6199	74.6897	230.541	222.033	2-dehydro-3-deoxygalactonokinase
HE616896_part_3.273	HE616896_part_3	231527	231871	145.937	1.7249	3.30558	2.66608e-06	6.58148e-05		psfHH103d_369	79.5362	50.3589	236.03	217.824	conserved hypothetical protein
HE616899.1156	HE616899	1247986	1248474	64.8098	1.72357	3.30252	0.000136059	0.0021124		SFHH103_06006	38.4276	18.1066	100.633	102.072	Putative transcriptional regulator, AsnC-type
HE616890.959	HE616890	1020710	1021240	136.967	1.71727	3.28814	0.000146763	0.00223476		SFHH103_00940	85.7918	33.384	221.393	207.301	conserved hypothetical protein
HE616890.3798	HE616890	4034373	4035320	170.138	1.71509	3.28317	0.000839126	0.00945955		SFHH103_03703	110.814	32.8182	327.515	209.406	binding-protein-dependent transport systems inner membrane component
HE616890.3800	HE616890	4036866	4037765	707.179	1.7101	3.27184	0.000143687	0.00220294	murQ	SFHH103_03705	451.301	163.525	1282.61	931.277	N-acetylmuramic acid-6-phosphate etherase
HE616897_part_4.137	HE616897_part_4	111166	111615	55.5649	1.70953	3.27055	0.0041883	0.0350925		psfHH103d_560	38.4276	6.78997	82.3361	94.7061	Cation transport ATPase, MgtA-like
HE616890.3683	HE616890	3910367	3910648	71.7331	1.70898	3.26929	7.83877e-05	0.00133415		SFHH103_03588	42.0023	21.5016	109.781	113.647	hypothetical protein
HE616896_part_3.289	HE616896_part_3	246452	247990	906.697	1.70852	3.26826	1.7968e-10	7.40283e-09	noeJ	psfHH103d_383	449.513	380.804	1383.25	1413.23	nodulation protein NoeJ
HE616890.1826	HE616890	1908518	1909669	42.5725	1.68636	3.21843	0.000144183	0.00220294	hipO1	SFHH103_01780	16.9796	20.3699	67.6986	65.242	putative hydrolase
HE616890.3644	HE616890	3865135	3866439	349.73	1.68379	3.21271	5.89881e-07	1.69421e-05	hslU	SFHH103_03556	191.244	129.009	559.885	518.779	ATP-dependent Hsl protease ATP-binding subunit HslU
HE616890.2478	HE616890	2591400	2592221	45.5974	1.68207	3.20887	0.000232521	0.00329948		SFHH103_02422	15.1923	24.3307	78.6767	64.1897	putative chitin deacetylase
HE616890.1772	HE616890	1851441	1852304	541.197	1.66802	3.17778	0.00129515	0.0133631	FixP2	SFHH103_01727	378.02	89.9671	858.125	838.675	cytochrome-c oxidase FixP2
HE616890.952	HE616890	1014355	1014540	50.2942	1.66749	3.17661	0.00211122	0.0201155	napE	SFHH103_00934	33.9593	9.61912	78.6767	78.9218	NapE
HE616896_part_3.293	HE616896_part_3	249658	249843	34.9644	1.6671	3.17576	0.000428732	0.00547947		psfHH103d_387	16.086	14.7116	58.5501	50.5099	hypothetical protein
HE616890.689	HE616890	747132	747545	101.04	1.66289	3.1665	0.000785114	0.00901975		SFHH103_00675	67.9185	21.5016	146.375	168.366	putative transcription regulator protein
HE616890.956	HE616890	1017777	1018283	36.5245	1.64848	3.13503	0.00166584	0.0164491	napB	SFHH103_00937	20.5543	11.3166	73.1876	41.0393	NapB
HE616896_part_3.174	HE616896_part_3	148828	149691	147.266	1.63057	3.09634	1.07301e-06	2.91372e-05		psfHH103d_273	76.8552	62.2414	226.882	223.086	transposon-related
HE616899.790	HE616899	835430	836602	140.643	1.62861	3.09214	1.82702e-05	0.000372513		SFHH103_05641	83.1108	48.6614	221.393	209.406	CBS domain containing membrane protein-like conserved hypothetical protein
HE616890.3073	HE616890	3245763	3246995	203.25	1.62103	3.07596	0.000193653	0.00282856	bkdA1	SFHH103_02998	131.369	56.5831	287.261	337.785	2-oxoisovalerate dehydrogenase, E1 component, alpha subunit
HE616890.2395	HE616890	2506119	2507429	1294.51	1.62078	3.07541	1.43361e-07	4.4375e-06		SFHH103_02339	743.529	490.575	1919.35	2024.61	Putative periplasmic binding protein
HE616896_part_3.142	HE616896_part_3	121429	122838	91.6732	1.61389	3.06075	3.21338e-05	0.000606681	nifN	psfHH103d_242	33.0656	52.0564	150.035	131.536	NifN, Fe-Mo cofactor biosynthesis
HE616890.2133	HE616890	2241283	2242566	493.393	1.61345	3.05983	0.000279993	0.00380154	mdeA	SFHH103_02084	332.443	122.785	750.173	768.172	putative methionine gamma-lyase
HE616890.1832	HE616890	1914554	1915387	55.815	1.60438	3.04066	0.000241388	0.0033851		SFHH103_01786	33.0656	19.2382	87.8251	83.1309	putative two component response regulator transcriptional regulatory protein
HE616890.863	HE616890	927164	928060	101.732	1.60082	3.03316	6.72886e-05	0.00115845		SFHH103_00845	33.9593	61.1097	144.546	167.314	Branched-chain amino acid transport system / permease component
HE616890.2565	HE616890	2689282	2690220	126.883	1.59745	3.02608	2.24965e-05	0.000443102		SFHH103_02508	73.2805	48.0956	168.332	217.824	HTH-type transcriptional regulator
HE616890.820	HE616890	881236	883200	493.332	1.59655	3.02418	4.53736e-05	0.000821729		SFHH103_00802	314.57	152.774	790.426	715.557	ABC transporter, ATP-binding protein
HE616899.1380	HE616899	1466813	1467250	1225.7	-1.58602	-3.00221	6.086e-08	2.01988e-06		SFHH103_06227	1554.08	2155.25	587.331	606.119	conserved hypothetical protein
HE616899.1169	HE616899	1260871	1261203	421.072	-1.59742	-3.02602	0.000424318	0.00543964	nirD	SFHH103_06019	351.21	942.674	203.096	187.308	Putatuve nitrite reductase small subunit
HE616890.3589	HE616890	3805903	3806763	161.775	-1.60876	-3.0499	1.92053e-05	0.000388466	aroE	SFHH103_03501	298.484	195.777	82.3361	70.5034	shikimate 5-dehydrogenase
HE616899.694	HE616899	730298	731545	110.995	-1.62545	-3.08538	1.56841e-05	0.000329919		SFHH103_05546	189.457	149.945	60.3798	44.1962	putative carboxyl-terminal protease
HE616890.2398	HE616890	2510159	2511472	760.389	-1.63615	-3.10836	2.74808e-05	0.000529581		SFHH103_02342	1588.04	750.292	362.279	340.942	putative dihydropyrimidine dehydrogenase
HE616899.1194	HE616899	1286970	1288766	67.1607	-1.63817	-3.11271	0.000176742	0.00261351		SFHH103_06044	113.495	92.7962	40.2532	22.0981	putative glycoside hydrolase
HE616890.1888	HE616890	1962702	1963193	136.604	-1.64339	-3.124	4.72588e-05	0.000850373		SFHH103_01842	250.226	172.578	45.7423	77.8695	conserved hypothetical protein
HE616899.185	HE616899	200563	201855	9361.42	-1.65085	-3.14018	0.0016337	0.0162164		SFHH103_05044	6027.77	23276	5285.98	2855.92	ABC transporter substrate-binding protein
HE616896_part_3.330	HE616896_part_3	272067	272339	126.364	-1.65483	-3.14887	1.5833e-05	0.000330722		psfHH103d_424	234.14	156.169	53.061	62.0851	conserved hypothetical protein
HE616890.2250	HE616890	2356252	2356437	267.751	-1.65732	-3.1543	0.000267895	0.00368757		SFHH103_02199	241.29	590.727	104.292	134.693	hypothetical protein
HE616890.3881	HE616890	4119879	4120154	22.2797	-1.66214	-3.16486	0.00571781	0.0442197		SFHH103_03782	44.6832	26.594	7.31876	10.5229	hypothetical protein contains putative phospholipid-binding domain
HE616899.907	HE616899	973641	974417	46.6907	-1.66906	-3.18006	0.000266055	0.0036707		SFHH103_05758	82.2172	63.373	20.1266	21.0458	Conserved hypothetical membrane protein
HE616890.3129	HE616890	3307032	3307841	70.5475	-1.67066	-3.18359	0.000140684	0.00217169		SFHH103_03048	135.837	83.1771	34.7641	28.4118	conserved hypothetical protein
HE616890.966	HE616890	1025147	1025362	1210.88	-1.68741	-3.22079	8.51063e-07	2.37582e-05		SFHH103_00946	1425.4	2316.51	470.23	631.374	conserved hypothetical protein
HE616890.642	HE616890	706025	707047	131.335	-1.70253	-3.2547	2.53653e-06	6.31384e-05	adhA	SFHH103_00629	220.735	187.856	49.4016	67.3466	alcohol dehydrogenase
HE616893.80	HE616893	76148	76480	20.503	-1.70397	-3.25795	0.00448458	0.0369525		SFHH103_04122	36.6403	28.8574	9.14845	7.36603	hypothetical protein
HE616890.2737	HE616890	2869409	2869597	42.5393	-1.70986	-3.27129	0.00279662	0.0251991		SFHH103_02669	100.09	36.2132	12.8078	21.0458	hypothetical/unknown protein
HE616890.3174	HE616890	3341941	3342216	91.964	-1.71498	-3.28293	2.10572e-05	0.000419319		SFHH103_03092	172.477	114.864	38.4235	42.0916	hypothetical protein
HE616890.3488	HE616890	3688192	3688524	42.3015	-1.71553	-3.28418	0.00246018	0.0226858		SFHH103_03401	78.6425	57.7147	5.48907	27.3595	conserved hypothetical protein
HE616899.572	HE616899	602339	603124	83.0424	-1.72716	-3.31075	0.000104317	0.00168887	clcA	SFHH103_05425	90.2602	170.315	34.7641	36.8302	putative dioxygenase
HE616893.79	HE616893	75937	76143	22.0391	-1.72949	-3.31611	0.00477492	0.0386		SFHH103_04121	46.4706	24.8966	7.31876	9.47061	putative DNA resolvase
HE616890.1907	HE616890	1978672	1979115	833.778	-1.73299	-3.32416	4.19847e-07	1.22349e-05		SFHH103_01860	983.031	1612.62	331.174	408.289	conserved hypothetical protein
HE616899.355	HE616899	387416	387826	39.2569	-1.74093	-3.3425	0.000695982	0.00815255		SFHH103_05212	77.7488	47.5298	12.8078	18.9412	hypothetical protein
HE616890.99	HE616890	100801	104505	1112.14	-1.75069	-3.36519	3.09033e-08	1.05495e-06	putA	SFHH103_00095	1438.8	2023.98	561.715	424.073	bifunctional PutA protein
HE616899.1778	HE616899	1879075	1881786	92.3746	-1.75112	-3.36619	0.00139127	0.0141111		SFHH103_06622	74.1742	221.806	21.9563	51.5622	putative CoA-binding protein
HE616890.467	HE616890	512618	513124	1499.85	-1.75757	-3.38128	9.5016e-07	2.64012e-05		SFHH103_00456	3027.74	1665.81	574.523	731.342	RNA pyrophosphohydrolase
HE616899.531	HE616899	565076	565756	8008.17	-1.76619	-3.40154	2.39129e-08	8.30555e-07	exoY2	SFHH103_05384	9825.85	15182.9	3481.9	3542.01	ExoY2
HE616890.910	HE616890	979141	979761	573.198	-1.7679	-3.40558	1.17117e-08	4.18956e-07	ribE	SFHH103_00892	756.934	1032.64	250.668	252.55	riboflavin synthase alpha chain
XXX.15	XXX	12155	12469	50.675	-1.78084	-3.43626	0.000520605	0.00638623		psfHH103a2_14	110.814	51.4906	18.2969	22.0981	hypothetical protein
HE616899.465	HE616899	500714	503866	764.489	-1.78186	-3.4387	1.83841e-08	6.4604e-07		SFHH103_05319	1417.35	975.492	356.79	308.321	conserved hypothetical protein
HE616890.2023	HE616890	2112012	2112833	45.9519	-1.78415	-3.44417	0.000189797	0.00278587		SFHH103_01975	58.0882	87.7038	20.1266	17.8889	hypothetical protein
HE616899.781	HE616899	825173	825418	65.4988	-1.78775	-3.45276	5.52931e-05	0.000971532		SFHH103_05632	116.176	92.7962	18.2969	34.7256	hypothetical protein
HE616890.2385	HE616890	2496611	2497162	279.678	-1.78975	-3.45755	0.000204366	0.00296149	sig	SFHH103_02329	653.269	238.215	91.4845	135.745	RNA polymerase sigma factor
HE616890.3970	HE616890	4203436	4203927	124.992	-1.79273	-3.46471	6.05634e-06	0.000142443		SFHH103_03867	241.29	152.774	58.5501	47.3531	conserved hypothetical protein
HE616890.2127	HE616890	2234911	2237358	136.795	-1.7949	-3.4699	0.000371017	0.00486065		SFHH103_02078	106.346	330.445	56.7204	53.6668	FAD dependent oxidoreductase
HE616890.2196	HE616890	2302150	2302560	2514.26	-1.81383	-3.51574	6.88989e-06	0.00015892		SFHH103_02145	5566.64	2399.12	1125.26	966.002	conserved hypothetical protein
HE616890.2871	HE616890	3013864	3015084	367.704	-1.81485	-3.51824	0.000200668	0.00291676	sqdB	SFHH103_02799	894.559	281.784	148.205	146.268	UDP-sulfoquinovose synthase
HE616890.1958	HE616890	2044554	2045966	671.523	-1.83062	-3.5569	2.01119e-11	9.24219e-10	hlyD	SFHH103_01910	1033.97	1077.91	296.41	277.805	Multidrug resistance protein, membrane-fusion protein
HE616899.294	HE616899	320685	322079	126.752	-1.83765	-3.57428	9.96385e-07	2.73046e-05		SFHH103_05151	166.222	235.386	54.8907	50.5099	sulfite dehydrogenase SoxC-like
HE616899.95	HE616899	98906	102031	30.573	-1.83834	-3.57599	0.00312908	0.0277346		SFHH103_04954	24.129	76.3871	9.14845	12.6275	conserved hypothetical protein
HE616899.1855	HE616899	1954732	1954971	65.0478	-1.84118	-3.58304	0.000732145	0.00847642		SFHH103_06697	156.391	53.7539	31.1047	18.9412	hypothetical protein
HE616899.1603	HE616899	1694640	1695623	16.8225	-1.84836	-3.6009	0.00478512	0.0386301		SFHH103_06449	33.0656	23.1991	3.65938	7.36603	putative exported ErfK/YbiS/YhnG family protein
HE616890.1922	HE616890	2002116	2003456	30.3733	-1.85276	-3.61191	0.00123808	0.012908		SFHH103_01875	32.1719	66.768	10.9781	11.5752	putative L-sorbosone dehydrogenase
HE616890.133	HE616890	139521	139847	888.821	-1.85279	-3.61197	1.27502e-05	0.000272034		SFHH103_00129	2008.07	831.771	301.899	413.55	conserved hypothetical protein
HE616899.1206	HE616899	1297871	1299346	210.161	-1.85544	-3.61863	2.92078e-05	0.000559032	glgA	SFHH103_06056	458.45	215.581	67.6986	98.9153	glycogen synthase
HE616890.1771	HE616890	1851224	1851343	176.422	-1.85723	-3.62311	0.000258618	0.00359299		SFHH103_01726	431.64	137.497	78.6767	57.876	conserved hypothetical protein
HE616890.3371	HE616890	3549112	3549978	455.288	-1.85881	-3.62709	3.0912e-07	9.14199e-06	rpoH	SFHH103_03284	911.538	536.407	177.48	195.726	RNA polymerase sigma factor RpoH
HE616899.27	HE616899	25835	27823	26.5951	-1.86002	-3.63013	0.0050079	0.039998		SFHH103_04887	17.8733	70.163	10.9781	7.36603	putative NADH oxidase
HE616890.396	HE616890	441400	441903	162.556	-1.86632	-3.64601	1.5516e-05	0.000327535		SFHH103_00386	347.636	172.578	73.1876	56.8237	thioesterase superfamily
HE616899.1167	HE616899	1258229	1258390	1118.39	-1.87174	-3.65973	2.11668e-09	7.90315e-08		SFHH103_06017	1650.6	1895.53	558.056	369.354	C-terminal part of NrtC (truncated protein)
HE616899.886	HE616899	952165	952638	28.7773	-1.87347	-3.66413	0.00435932	0.0362205		SFHH103_05737	72.3869	24.3307	3.65938	14.7321	Putative endoribonuclease L-PSP
HE616899.112	HE616899	118717	120819	20.026	-1.87438	-3.66644	0.00626465	0.0472538		SFHH103_04971	15.1923	52.0564	5.48907	7.36603	Hypothetical protein
HE616899.1715	HE616899	1817555	1818805	39.9509	-1.88334	-3.68928	0.000589259	0.00706874	dadA	SFHH103_06560	90.2602	40.174	14.6375	14.7321	D-amino acid dehydrogenase, small subunit
HE616890.1834	HE616890	1917066	1917308	706.352	-1.88434	-3.69184	0.000110097	0.00176431		SFHH103_01788	1762.31	519.998	307.388	235.713	conserved hypothetical protein
HE616893.81	HE616893	76501	76812	45.2178	-1.88775	-3.70058	0.000468494	0.00587979		SFHH103_04123	96.5158	52.0564	9.14845	23.1504	conserved hypothetical protein
HE616897_part_4.133	HE616897_part_4	106589	107329	197.91	-1.89108	-3.70912	0.00121624	0.0127247		psfHH103d_556	547.817	102.415	60.3798	81.0263	Crp/FixK-like protein
HE616890.866	HE616890	929057	929665	1098.44	-1.90736	-3.75123	4.94139e-05	0.000886482	pgsA	SFHH103_00848	2715.85	837.995	461.082	378.824	CDP-diacylglycerol--glycerol-3-phosphate 3-phosphatidyltransferase
HE616899.157	HE616899	166297	167184	29.1757	-1.90973	-3.7574	0.00258861	0.0237135		SFHH103_05016	22.3416	74.6897	9.14845	10.5229	Senescence marker protein 30; Short=SMP-30
HE616899.394	HE616899	423905	426082	27.4451	-1.92262	-3.79112	0.00221142	0.0208693		SFHH103_09000	25.0226	65.6364	12.8078	6.31374	putative heavy metal translocating P-type ATPase
HE616890.2386	HE616890	2497171	2497365	107.608	-1.92361	-3.7937	0.000273262	0.0037344		SFHH103_02330	271.674	80.348	38.4235	39.987	hypothetical protein
HE616899.1332	HE616899	1419607	1420530	20.3379	-1.93647	-3.82768	0.0050603	0.0403608		SFHH103_06180	16.086	53.1881	3.65938	8.41832	putative D-isomer specific 2-hydroxyacid dehydrogenase
HE616890.2595	HE616890	2720356	2721399	21.9403	-1.96848	-3.91356	0.00348462	0.0301698	cysA	SFHH103_02537	16.9796	57.1489	7.31876	6.31374	sulfate ABC transporter, ATP-binding protein, putative
HE616899.640	HE616899	676658	677920	1958.29	-1.97057	-3.91923	1.65364e-10	6.86031e-09	narK	SFHH103_05492	2588.95	3710.72	845.317	688.198	probable nitrate transporter protein
HE616890.3127	HE616890	3304954	3306126	44.7144	-1.97141	-3.92151	2.53257e-05	0.000492821		SFHH103_03046	68.8122	77.5188	14.6375	17.8889	putative DNA topoisomerase I, TopI
HE616899.1524	HE616899	1615255	1617897	46.7793	-1.9919	-3.97761	1.76644e-05	0.000361395	acnA	SFHH103_06371	71.4932	82.0455	14.6375	18.9412	aconitate hydratase I
HE616890.167	HE616890	168412	169422	341.171	-2.03119	-4.08741	5.9496e-05	0.00103927		SFHH103_00162	874.004	254.624	109.781	126.275	conserved hypothetical protein
HE616890.3696	HE616890	3921995	3924121	37.8938	-2.03325	-4.09325	0.000965076	0.0105786		SFHH103_03601	89.3665	39.6081	3.65938	18.9412	Hypothetical protein
HE616890.1620	HE616890	1707485	1709407	1801.26	-2.03693	-4.1037	2.51662e-05	0.000491317		SFHH103_01577	4650.63	1292.92	645.881	615.59	cyclic beta-1,2-glucan modification protein
HE616890.1183	HE616890	1236338	1236808	1526.46	-2.04602	-4.12965	6.15275e-08	2.03075e-06		SFHH103_01155	2550.52	2435.34	761.151	358.831	putative acetyltransferase protein
HE616899.9	HE616899	7971	8297	487.546	-2.048	-4.13531	0.00670018	0.0495996		SFHH103_04869	1423.61	286.31	109.781	130.484	hypothetical protein
HE616899.1496	HE616899	1587590	1587772	24.5298	-2.05814	-4.16448	0.000982614	0.0107315		SFHH103_06344	54.5136	29.4232	3.65938	10.5229	Conserved hypothetical protein
HE616899.493	HE616899	524830	525612	68.222	-2.09363	-4.26822	1.64784e-05	0.000340629	fabG1	SFHH103_05347	152.817	74.6897	20.1266	25.255	3-oxoacyl-(acyl-carrier-protein) reductase
HE616890.462	HE616890	507057	507353	1887.99	-2.09699	-4.27817	2.08192e-14	1.21935e-12		SFHH103_00451	2944.63	3224.1	612.946	770.276	conserved hypothetical protein
HE616890.1836	HE616890	1917966	1918625	259.75	-2.09872	-4.2833	9.24671e-11	4.00289e-09		SFHH103_01790	449.513	401.74	95.1439	92.6015	putative pyrimidine reductase protein
HE616890.2270	HE616890	2376837	2377415	703.956	-2.11761	-4.33976	8.36867e-06	0.000190093		SFHH103_02219	583.563	1760.3	283.602	188.36	hydrogenase/urease accessory protein
HE616890.410	HE616890	454365	454529	82.7094	-2.11778	-4.34027	0.000489501	0.00609225		SFHH103_00400	236.821	44.7006	21.9563	27.3595	membrane protein pRL90066
HE616899.1198	HE616899	1290560	1290775	30.2474	-2.12139	-4.35113	0.000644849	0.00762837		SFHH103_06048	75.0679	28.8574	5.48907	11.5752	hypothetical protein
HE616890.2741	HE616890	2871512	2871748	5644.73	-2.1305	-4.37869	5.18657e-14	2.92307e-12		SFHH103_02673	7987.58	10539.7	2029.13	2022.5	hypothetical protein
HE616890.1878	HE616890	1957789	1957944	32.8651	-2.14338	-4.41796	0.000106136	0.00171367		SFHH103_01832	69.7059	41.3056	10.9781	9.47061	conserved hypothetical protein
HE616890.2381	HE616890	2494017	2494379	258.846	-2.15809	-4.46325	1.44477e-06	3.73244e-05		SFHH103_02325	605.905	258.019	91.4845	79.9741	hypothetical protein
HE616890.2104	HE616890	2205528	2207861	20.855	-2.22365	-4.67073	0.00498423	0.0399139		SFHH103_02056	4.46832	71.8605	1.82969	5.26145	putative acyl-CoA synthetase protein
HE616897_part_4.181	HE616897_part_4	158539	159288	466.058	-2.22767	-4.68376	0.00457878	0.0374195		psfHH103d_604	1453.1	236.517	91.4845	83.1309	Crp/FixK-like transcriptional regulator
HE616899.494	HE616899	525615	525989	90.3627	-2.23059	-4.69327	2.92898e-05	0.000559032		SFHH103_05348	234.14	73.558	27.4454	26.3073	conserved hypothetical protein
HE616890.1914	HE616890	1991511	1993535	209.712	-2.23216	-4.69837	0.000144141	0.00220294		SFHH103_01867	609.479	110.337	62.2095	56.8237	conserved adenylate cyclase
HE616899.1977	HE616899	2079325	2080200	16.8109	-2.24365	-4.73595	0.00303178	0.0270731		SFHH103_06819	8.93665	51.4906	3.65938	3.15687	putative shikimate 5-dehydrogenase
HE616899.1216	HE616899	1308800	1309630	11.3628	-2.27541	-4.84135	0.0034111	0.0297726	bdhA	SFHH103_06066	9.83031	31.6865	1.82969	2.10458	D-beta-hydroxybutyrate dehydrogenase
HE616890.3366	HE616890	3542476	3543504	586.715	-2.28175	-4.86268	8.64117e-15	5.16223e-13	thiB	SFHH103_03279	899.921	1063.76	181.139	202.04	Thiamine-binding periplasmic protein Flags: Precursor
HE616899.1197	HE616899	1290243	1290542	23.8225	-2.28406	-4.87048	0.000538058	0.00655992		SFHH103_06047	58.0882	24.8966	9.14845	3.15687	conserved hypothetical protein
HE616890.3687	HE616890	3913304	3913495	82.88	-2.2925	-4.89904	6.4445e-05	0.00111382		SFHH103_03592	226.097	60.5439	16.4672	28.4118	hypothetical protein predicted by Glimmer/Critica
HE616890.3173	HE616890	3341558	3341911	24.5748	-2.30953	-4.95722	0.000358495	0.00475512		SFHH103_03091	51.8326	33.384	10.9781	2.10458	hypothetical protein
HE616890.3110	HE616890	3288920	3289456	650.403	-2.31874	-4.98895	0.00629776	0.0473237		SFHH103_03035	80.4298	2486.83	16.4672	17.8889	conserved hypothetical protein
HE616899.490	HE616899	523419	523934	312.774	-2.36063	-5.13595	7.75154e-08	2.50312e-06		SFHH103_05344	741.742	327.05	82.3361	99.9676	inosine-5'-monophosphate dehydrogenase
HE616890.717	HE616890	775747	776031	513.511	-2.36987	-5.16896	1.248e-06	3.31358e-05		SFHH103_00702	1346.75	418.715	124.419	164.157	hypothetical protein
HE616890.409	HE616890	453448	453696	344.5	-2.38693	-5.23044	4.61639e-06	0.000110756		SFHH103_00399	931.199	259.15	109.781	77.8695	hypothetical protein
HE616899.1191	HE616899	1283637	1284074	131.809	-2.39502	-5.25983	6.39466e-10	2.51327e-08		SFHH103_06041	265.418	184.461	38.4235	38.9347	Putative inosine-5'-monophosphate dehydrogenase
HE616890.623	HE616890	679851	680888	4760.73	-2.3971	-5.26742	1.41206e-06	3.68368e-05		SFHH103_00611	12915.2	3507.02	1516.81	1103.85	putative secreted protein
HE616899.487	HE616899	521966	522487	133.652	-2.42774	-5.38049	8.28447e-07	2.32354e-05		SFHH103_05341	334.231	129.009	29.275	42.0916	RNA polymerase sigma factor
HE616899.489	HE616899	523226	523432	155.389	-2.43334	-5.40142	5.0823e-07	1.47387e-05		SFHH103_05343	389.638	148.248	38.4235	45.2485	none
HE616899.1192	HE616899	1284147	1284452	195.853	-2.44412	-5.44192	3.23835e-12	1.57284e-10		SFHH103_06042	369.977	299.89	56.7204	56.8237	conserved hypothetical protein
HE616899.514	HE616899	546318	547301	75.348	-2.52262	-5.74626	3.68934e-09	1.3605e-07		SFHH103_05367	129.581	132.97	14.6375	24.2027	probable transcriptional regulator protein
HE616899.1796	HE616899	1896791	1897105	131.184	-2.53064	-5.77827	4.22883e-10	1.6842e-08		SFHH103_06640	277.93	176.539	36.5938	33.6733	conserved hypothetical protein
HE616899.433	HE616899	464249	467362	116.182	-2.53426	-5.79282	5.37236e-11	2.37737e-09		SFHH103_05287	175.158	226.898	31.1047	31.5687	RND efflux transporter
HE616899.1633	HE616899	1728751	1729356	100.436	-2.56272	-5.90822	1.98341e-10	8.06049e-09	thiE	SFHH103_06479	164.434	183.329	32.9344	21.0458	predicted ThiE, Thiamine monophosphate synthase
HE616890.1835	HE616890	1917378	1917785	278.48	-2.56746	-5.92764	1.10521e-09	4.23237e-08		SFHH103_01789	649.694	320.26	71.3579	72.608	conserved hypothetical protein
HE616890.3476	HE616890	3674418	3674633	84.9079	-2.57423	-5.95555	2.95879e-05	0.000562924		SFHH103_03389	256.482	46.9639	18.2969	17.8889	Hypothetical protein
HE616899.1632	HE616899	1727981	1728754	33.997	-2.60434	-6.08113	1.74447e-05	0.000358126	thiG	SFHH103_06478	39.3213	81.4796	10.9781	4.20916	Bifunctional protein goxB/thiG
HE616899.434	HE616899	467418	468608	155.286	-2.63059	-6.19278	8.3664e-13	4.27187e-11		SFHH103_05288	241.29	299.89	42.0829	37.8824	efflux transporter
HE616899.665	HE616899	700510	701736	11.4236	-2.66111	-6.32518	0.00133227	0.0136284	mocF	SFHH103_05517	4.46832	40.174	0	1.05229	FAD-dependent pyridine nucleotide-disulphide oxidoreductase
HE616890.414	HE616890	457243	457494	177.132	-2.6652	-6.34316	1.07223e-13	5.93103e-12		SFHH103_00404	319.038	299.324	51.2313	38.9347	hypothetical protein
HE616899.1497	HE616899	1587883	1588143	136.047	-2.67691	-6.39486	1.3581e-12	6.76108e-11		SFHH103_06345	266.312	210.489	34.7641	32.621	Conserved hypothetical protein
HE616890.2387	HE616890	2497504	2498298	456.054	-2.70121	-6.50348	8.58036e-08	2.72654e-06		SFHH103_02331	1255.6	366.092	87.8251	114.7	two component response regulator
HE616890.734	HE616890	791178	791879	739.739	-2.70539	-6.52234	2.57861e-20	2.05395e-18	ragA	SFHH103_00719	1272.58	1311.03	212.244	163.105	probable response regulator
HE616899.495	HE616899	526132	526554	187.319	-2.70932	-6.54011	1.27329e-12	6.39214e-11		SFHH103_05349	391.425	267.638	43.9126	46.3008	conserved hypothetical protein
HE616899.688	HE616899	721897	724620	452.663	-2.72175	-6.59673	3.66431e-11	1.65838e-09	exsG	SFHH103_05540	1082.23	515.472	102.463	110.49	putative two-component sensor histidine kinase protein
HE616890.510	HE616890	562175	562804	458.236	-2.73828	-6.67276	8.61409e-10	3.36343e-08		SFHH103_00499	1163.55	461.152	98.8033	109.438	conserved hypothetical protein
HE616890.1684	HE616890	1775620	1775970	2938.04	-2.75087	-6.73121	1.55577e-10	6.49943e-09		SFHH103_01640	7568.45	2841.04	658.689	683.989	hypothetical protein predicted by Glimmer/Critica
HE616899.467	HE616899	505064	505672	3100.35	-2.82236	-7.07317	6.62434e-20	5.07356e-18		SFHH103_05321	6570.22	4386.32	720.898	723.976	TetR family transcriptional regulator
HE616899.252	HE616899	273687	274742	210.521	-2.83227	-7.12194	3.77529e-09	1.38366e-07	pcaB	SFHH103_05109	208.224	546.027	45.7423	42.0916	3-carboxy-cis,cis-muconate cycloisomerase
HE616899.1630	HE616899	1726772	1727782	120.582	-2.91647	-7.54994	3.51424e-14	2.03826e-12	thiO	SFHH103_06476	202.862	228.596	25.6157	25.255	putative thiamine biosynthesis glycine oxidase protein
HE616899.466	HE616899	503896	505029	2065.21	-2.92078	-7.57253	1.08634e-22	9.83307e-21		SFHH103_05320	4273.51	3078.12	483.038	426.178	multidrug efflux transporter protein
HE616899.1193	HE616899	1284715	1286934	198.04	-2.96303	-7.79758	3.52846e-09	1.30926e-07	glgX	SFHH103_06043	523.688	195.777	27.4454	45.2485	Glycogen debranching enzyme
HE616890.3066	HE616890	3240709	3241512	345.043	-2.96587	-7.81295	3.69898e-20	2.86983e-18	modA	SFHH103_02991	640.758	594.122	69.5282	75.7649	molybdenum ABC transporter, periplasmic binding protein
HE616899.1797	HE616899	1897142	1897747	61.8145	-2.96957	-7.83303	2.50005e-10	1.00914e-08		SFHH103_06641	119.751	104.679	9.14845	13.6798	conserved hypothetical protein
HE616890.2030	HE616890	2119430	2119732	4211.22	-3.00994	-8.05531	4.09098e-22	3.54196e-20		SFHH103_01982	8227.08	6881.07	704.431	1032.3	hypothetical signal peptide protein
HE616890.2831	HE616890	2969088	2969837	430.803	-3.02541	-8.14217	3.30972e-08	1.11708e-06		SFHH103_02759	1292.24	285.179	73.1876	72.608	putative FNR/CRP family transcriptional regulator
HE616890.1966	HE616890	2053167	2053886	1490.4	-3.10761	-8.61956	4.58516e-28	5.59015e-26		SFHH103_01918	3024.16	2352.16	292.75	292.537	Putative aspartate racemase
HE616890.876	HE616890	939393	942005	313.841	-3.16452	-8.96632	1.68425e-19	1.25771e-17		SFHH103_00858	582.67	559.607	45.7423	67.3466	Uncharacterized conserved protein (DUF2156)
HE616890.911	HE616890	979856	980206	10893.7	-3.24208	-9.46156	1.17286e-24	1.20805e-22		SFHH103_00893	15908.1	23807.3	1811.39	2047.76	conserved hypothetical protein
HE616890.2145	HE616890	2253046	2253252	163.782	-3.3145	-9.94863	1.23059e-08	4.37594e-07		SFHH103_02096	503.133	109.771	20.1266	22.0981	conserved hypothetical protein
HE616890.733	HE616890	789439	791004	16315.2	-3.33821	-10.1135	2.04451e-23	1.96998e-21	degP	SFHH103_00718	37044.2	22845.4	2793.94	2577.06	probable serine protease
HE616899.1716	HE616899	1818826	1819959	264.227	-3.77408	-13.6808	2.45447e-12	1.20188e-10	alr	SFHH103_06561	783.744	221.24	25.6157	26.3073	alanine racemase
HE616897_part_4.32	HE616897_part_4	26318	26641	535.962	-4.00034	-16.0037	2.98399e-30	3.87529e-28	traM	psfHH103d_461	1154.62	879.301	45.7423	64.1897	putative transcriptional repressor
HE616899.1498	HE616899	1588239	1589717	4773.88	-4.01407	-16.1568	6.28948e-47	1.29563e-44	dop	SFHH103_06346	9211.9	8849.03	580.012	454.589	serine protease
HE616899.1629	HE616899	1724935	1726770	1859.32	-4.10042	-17.1533	1.32017e-33	1.87778e-31	thiC	SFHH103_06475	2648.82	4424.23	181.139	183.098	Thiamine biosynthesis protein thiC
HE616899.253	HE616899	274829	275275	9658.3	-4.12535	-17.4524	3.52131e-47	8.09088e-45		SFHH103_05110	15991.2	20711.7	999.011	931.277	hypothetical protein predicted by Glimmer/Critica
HE616890.397	HE616890	442283	443326	22507.3	-5.44852	-43.6685	1.20578e-57	4.50207e-55	fbpA	SFHH103_00387	54712.8	33603	852.636	860.773	Iron deficiency-induced protein A, periplasmic protein
