# Supplementary material for: A complex regulatory network governs the expression of symbiotic genes in Sinorhizobium fredii HH103
Source: Front Plant Sci. 2023 Dec 21;14:1322435. doi: 10.3389/fpls.2023.1322435 (PMC10771577; doi:10.3389/fpls.2023.1322435)
Supplement: Supplementary file 3 [file DataSheet_2.xlsx]

## Sheet: Gene_Expression
Comments	Genes_Name	Chr	Start	End	Strand	baseMean	log2FoldChange	FoldChange	lfcSE	stat	pvalue	padj	Gene_Name	Gene_ID	SVQ269_mRNA	SVQ269_bis_mRNA	SVQ548_plus_mRNA	SVQ548_plus_bis_mRNA	Description
	HE616890.2978	HE616890	3144944	3146386	+	761.685	-0.358022	-1.28167	0.342596	-1.04503	0.296011	0.664287	glgA	SFHH103_02904	1120.16	610.237	617.605	698.74	glycogen synthase
	HE616890.3959	HE616890	4194188	4194808	+	99.3694	-0.597367	-1.51295	0.357456	-1.67116	0.0946899	0.40617	-	SFHH103_03856	102.355	141.169	66.2613	87.6924	hypothetical protein predicted by Glimmer/Critica
	HE616890.122	HE616890	130242	131183	+	1975.33	-0.231375	-1.17395	0.377458	-0.612981	0.539889	0.8313	cdsA2	SFHH103_00118	2946.45	1360.15	1644.03	1950.69	probable phosphatidate cytidylyltransferase
	HE616890.359	HE616890	392946	393935	-	439.032	0.731683	1.66058	0.340976	2.14585	0.031885	0.241438	-	SFHH103_00349	411.721	229.306	607.604	507.496	putative glycosyl transferase protein
	HE616890.478	HE616890	524177	524548	-	172.658	0.328217	1.25546	0.380609	0.862348	0.388496	0.736011	-	SFHH103_00467	203.56	98.594	200.034	188.445	Uncharacterized protein
	HE616890.596	HE616890	655173	656051	+	1264.34	0.585292	1.50034	0.345077	1.69612	0.0898629	0.398419	coxC	SFHH103_00584	1290.36	684.929	1546.51	1535.55	cytochrome c oxidase subunit III
	HE616890.730	HE616890	786238	786690	+	515.57	0.412443	1.33094	0.410251	1.00534	0.314732	0.68156	cycJ	SFHH103_00715	624.481	239.016	613.855	584.927	Cytochrome c-type biogenesis protein ccmE
	HE616890.853	HE616890	916624	917550	-	564.848	0.0801807	1.05715	0.341441	0.234831	0.81434	0.945346	gal	SFHH103_00835	384.119	710.325	565.096	599.853	D-galactose 1-dehydrogenase
	HE616890.1121	HE616890	1179258	1180598	+	1740.32	0.475716	1.39061	0.283567	1.67761	0.0934223	0.404234	secY	SFHH103_01095	1696.33	1181.63	2142.87	1940.43	Preprotein translocase subunit secY
	HE616890.1256	HE616890	1310248	1311060	+	1119.05	-0.154847	-1.1133	0.380723	-0.406719	0.684214	0.899546	lpxA	SFHH103_01228	1626.18	747.671	1148.95	953.421	acyl-[acyl-carrier-protein]--UDP-N-acetylglucosamine O-acyltransferase
	HE616890.1376	HE616890	1441730	1441963	-	54.1353	-0.725335	-1.65328	0.446077	-1.62603	0.103943	0.42338	-	SFHH103_01339	90.8545	49.297	40.0068	36.383	hypothetical protein predicted by Glimmer/Critica
	HE616890.1500	HE616890	1572798	1573268	+	327.741	0.0745476	1.05303	0.284626	0.261914	0.793388	0.937988	lrp	SFHH103_01458	371.469	266.652	350.06	322.783	transcriptional regulator%2C AsnC family
	HE616890.1617	HE616890	1703693	1704400	-	167.5	-0.327746	-1.25505	0.324948	-1.00861	0.313162	0.680568	bluB	SFHH103_01574	174.809	201.67	116.27	177.251	nitroreductase%2C BluB-like protein
	HE616890.1756	HE616890	1834617	1835561	-	64.0168	-0.526046	-1.43998	0.438451	-1.19978	0.230224	0.601412	-	SFHH103_01711	86.2543	68.717	67.5115	33.5843	putative ABC transporter permease
	HE616890.1892	HE616890	1965643	1966296	-	36.4275	-0.305065	-1.23547	0.519961	-0.586708	0.5574	0.842043	-	SFHH103_01846	23.0011	59.7539	27.5047	35.4501	conserved hypothetical protein
	HE616890.2121	HE616890	2227832	2228956	+	116.805	-1.77332	-3.41839	0.499023	-3.55358	0.000380026	0.0092232	-	SFHH103_02072	307.065	80.6678	37.5064	41.9804	hypothetical protein
	HE616890.2254	HE616890	2359228	2360241	+	1856.07	-0.130588	-1.09474	0.245688	-0.531519	0.595059	0.860212	-	SFHH103_02203	2126.46	1761.99	1680.29	1855.53	conserved hypothetical protein
	HE616890.2377	HE616890	2489944	2491002	+	1543.16	-0.792875	-1.73252	0.603195	-1.31446	0.188692	0.557844	hmuS	SFHH103_02321	4044.75	581.107	801.387	745.385	Hemin transport/degrading protein
	HE616890.2506	HE616890	2619670	2621583	-	68.0685	-0.783065	-1.72078	0.509527	-1.53685	0.124331	0.460544	iolC	SFHH103_02449	42.5521	139.675	35.006	55.041	putative myo-inositol catabolism protein
	HE616890.2622	HE616890	2752252	2753061	+	200.374	0.0449833	1.03167	0.338634	0.132837	0.894322	0.968942	omt	SFHH103_02564	238.062	156.107	237.54	169.787	Putative methyltransferase
Possible_Low_Expression	HE616890.2755	HE616890	2883132	2883593	-	18.7442	-0.662274	-1.58257	0.569156	-1.16361	0.244583	0.617533	gspG	SFHH103_02685	16.1008	33.6116	15.0026	10.2619	General secretion pathway protein G
	HE616890.2871	HE616890	3013864	3015084	+	1670.37	-0.120728	-1.08728	0.432872	-0.2789	0.780322	0.934012	sqdB	SFHH103_02799	2620.98	885.105	1679.04	1496.37	UDP-sulfoquinovose synthase
	HE616890.3096	HE616890	3275876	3276904	-	59.6568	0.0338737	1.02376	0.403411	0.0839683	0.933082	0.98047	-	SFHH103_03021	47.1524	70.2109	58.76	62.5041	conserved hypothetical protein
	HE616890.3230	HE616890	3407208	3409412	-	136.182	-0.600305	-1.51604	0.497009	-1.20783	0.227111	0.597957	priA	SFHH103_03147	72.4536	270.387	75.0128	126.874	Primosomal protein N'
	HE616890.3473	HE616890	3669608	3670303	-	162.006	-0.226427	-1.16993	0.33568	-0.674532	0.499973	0.813732	-	SFHH103_03386	213.911	138.181	162.528	133.404	Hypothetical protein
	HE616890.3584	HE616890	3800914	3802179	-	1232.82	-0.19188	-1.14225	0.36427	-0.526751	0.598367	0.862327	rho	SFHH103_03496	1781.44	867.179	1135.19	1147.46	Transcription termination factor rho
	HE616890.3704	HE616890	3931639	3932553	-	267.269	0.296479	1.22814	0.261462	1.13393	0.256825	0.625465	-	SFHH103_03609	223.111	253.207	317.554	275.205	Putative L-serine ammonia-lyase
	HE616890.3829	HE616890	4062463	4063788	+	2543.07	-0.167921	-1.12344	0.403731	-0.415923	0.677467	0.898047	-	SFHH103_03731	3874.54	1551.36	2590.44	2155.93	Probable amino-acid ABC transporter periplasmic-binding protein y4oP Flags: Precursor
	HE616890.48	HE616890	48175	49770	+	2024.64	0.321241	1.2494	0.244841	1.31204	0.189508	0.558725	-	SFHH103_00045	1975.8	1605.14	2310.39	2207.24	apolipoprotein N-acyltransferase
	HE616890.64	HE616890	65000	66193	-	644.901	-0.418138	-1.3362	0.265072	-1.57745	0.114692	0.444096	dapE	SFHH103_00061	768.238	717.794	471.33	622.243	succinyl-diaminopimelate desuccinylase
	HE616890.77	HE616890	81158	82321	+	213.848	-0.141172	-1.1028	0.312461	-0.451806	0.651409	0.886702	-	SFHH103_00074	211.611	239.016	161.277	243.486	Putative transposase
	HE616890.95	HE616890	98292	98396	+	546.421	0.545137	1.45916	0.477132	1.14253	0.253235	0.622024	-	SFHH103_00091	673.934	168.058	736.375	607.316	hypothetical protein predicted by Glimmer/Critica
	HE616890.110	HE616890	113902	114927	+	1060.41	-0.332414	-1.25912	0.488711	-0.680184	0.496388	0.811955	frcB	SFHH103_00106	1979.25	448.155	870.148	944.092	putative periplasmic binding ABC transporter protein
Possible_Low_Expression	HE616890.142	HE616890	147247	147570	+	11.9514	-0.389092	-1.30957	0.595909	-0.652938	0.513796	0.82348	-	SFHH103_00138	11.5006	17.9262	6.25107	12.1277	conserved hypothetical protein
	HE616890.160	HE616890	162155	163894	+	358.098	-0.154877	-1.11333	0.305094	-0.507635	0.611709	0.868993	-	SFHH103_00156	455.423	302.504	363.812	310.655	modification methylase EcaI
	HE616890.177	HE616890	179898	180416	-	1182.05	-0.753259	-1.6856	0.238057	-3.1642	0.00155509	0.0297205	-	SFHH103_00171	1565.23	1427.37	813.889	921.703	conserved hypothetical protein
	HE616890.195	HE616890	194451	196664	-	573.761	-1.55865	-2.94578	0.442497	-3.5224	0.000427664	0.010207	fadB	SFHH103_00188	1354.77	444.42	218.787	277.071	putative fatty oxidation complex alpha subunit
	HE616890.206	HE616890	212221	213159	-	412.809	-0.402576	-1.32187	0.324999	-1.2387	0.215458	0.587053	-	SFHH103_00199	395.62	554.218	278.798	422.603	putative methyltransferase
	HE616890.220	HE616890	228360	229529	-	38.7263	-0.845611	-1.79703	0.491637	-1.71999	0.085434	0.389619	hipO2	SFHH103_00213	34.5017	70.2109	25.0043	25.1882	putative hippurate hydrolase protein
	HE616890.235	HE616890	245754	247169	-	613.042	-0.0473256	-1.03335	0.275861	-0.171556	0.863787	0.962083	rkpG	SFHH103_00226	718.786	529.569	563.846	639.968	acyl-transferase protein RkpG
	HE616890.253	HE616890	276696	281084	-	330.85	-0.543064	-1.45706	0.322996	-1.68134	0.0926976	0.402895	-	SFHH103_00244	496.825	298.77	263.795	264.01	hypothetical protein predicted by Glimmer/Critica
	HE616890.265	HE616890	294634	295329	-	151.911	-0.420316	-1.33822	0.344881	-1.21873	0.222948	0.594651	-	SFHH103_00256	219.661	132.953	130.022	125.008	conserved hypothetical protein
	HE616890.283	HE616890	309837	314900	-	214.518	-0.921829	-1.89452	0.429607	-2.14575	0.031893	0.241438	-	SFHH103_00272	155.258	427.241	133.773	141.8	conserved hypothetical protein
	HE616890.288	HE616890	327620	328693	-	674.189	0.599411	1.5151	0.267799	2.23829	0.0252025	0.211701	-	SFHH103_00277	602.63	455.624	861.397	777.104	HTH-type transcriptional regulator
Possible_Low_Expression	HE616890.304	HE616890	343839	344132	+	18.2402	-0.68359	-1.60613	0.570306	-1.19864	0.230669	0.601902	cheX	SFHH103_00294	16.1008	32.8647	10.0017	13.9935	putative chemotaxis protein CheX
	HE616890.321	HE616890	359769	360647	-	32.7052	-0.475813	-1.3907	0.511373	-0.93046	0.352133	0.714078	motA	SFHH103_00311	25.3013	53.7785	23.754	27.9869	flagellar motor protein MotA
Possible_Low_Expression	HE616890.340	HE616890	376186	376839	+	14.5557	-1.14941	-2.21824	0.597347	-1.9242	0.0543295	0.318885	-	SFHH103_00330	12.6506	34.3585	3.75064	7.46318	conserved hypothetical protein
	HE616890.372	HE616890	408699	409985	-	264.921	0.175077	1.12902	0.29479	0.593904	0.552576	0.839144	ordL	SFHH103_00363	271.414	224.077	326.306	237.889	probable oxidoreductase
	HE616890.387	HE616890	425982	427907	-	511.109	-0.00961671	-1.00669	0.278277	-0.034558	0.972432	0.991491	asmA	SFHH103_00378	535.927	490.729	426.323	591.457	conserved hypothetical protein
	HE616890.397	HE616890	442283	443326	-	62413.4	-4.08442	-16.9641	0.341937	-11.9449	6.90167e-33	8.2048e-31	fbpA	SFHH103_00387	147386	91570.7	5722.22	4975.14	Iron deficiency-induced protein A%2C periplasmic protein
	HE616890.415	HE616890	457916	459055	+	100.673	-0.553396	-1.46754	0.431461	-1.28261	0.199629	0.569649	-	SFHH103_00405	81.6541	164.323	58.76	97.9542	FAA_hydrolase superfamily
	HE616890.446	HE616890	490873	491610	+	70.9807	0.203186	1.15124	0.405103	0.501566	0.615973	0.869137	-	SFHH103_00436	52.9026	76.9332	92.5158	61.5712	conserved hypothetical protein
	HE616890.463	HE616890	507707	508525	-	1448.51	-0.207804	-1.15493	0.225326	-0.922236	0.356405	0.714078	-	SFHH103_00452	1587.08	1525.97	1381.49	1299.53	conserved hypothetical protein
	HE616890.492	HE616890	540206	543127	+	1275.32	0.422926	1.34064	0.229198	1.84525	0.0650018	0.345396	ileS	SFHH103_00481	1047.7	1117.4	1412.74	1523.42	isoleucyl-tRNA synthetase IleS
	HE616890.507	HE616890	556519	558333	-	255.258	-0.870318	-1.82807	0.279058	-3.11878	0.00181604	0.0340581	mutL	SFHH103_00496	345.017	324.165	151.276	200.573	DNA mismatch repair protein mutL
	HE616890.520	HE616890	573121	574125	+	174.582	-0.03542	-1.02486	0.268253	-0.132039	0.894953	0.968942	corA	SFHH103_00509	180.559	173.286	170.029	174.452	Magnesium transport protein corA
	HE616890.537	HE616890	589422	590276	+	113.897	-0.123958	-1.08972	0.309102	-0.401026	0.688401	0.902008	-	SFHH103_00526	128.806	109.798	108.769	108.216	putative methyltransferase
	HE616890.565	HE616890	621368	623182	+	380.989	-1.5885	-3.00736	0.376774	-4.21604	2.4863e-05	0.00084655	-	SFHH103_00554	799.29	382.425	157.527	184.714	acyl-CoA dehydrogenase
	HE616890.579	HE616890	637761	639176	+	1158.18	-0.108323	-1.07797	0.292409	-0.370448	0.711048	0.910999	tldD	SFHH103_00568	1412.27	997.891	997.67	1224.89	conserved hypothetical protein
	HE616890.613	HE616890	670863	671969	-	629.931	1.00051	2.00071	0.232108	4.31053	1.62863e-05	0.000576931	livK	SFHH103_00601	405.97	418.278	813.889	881.588	Leucine-specific-binding protein
	HE616890.629	HE616890	684995	688525	+	446.923	-0.252147	-1.19098	0.298162	-0.84567	0.397737	0.741441	smc	SFHH103_00617	391.02	585.589	383.815	427.267	chromosome segregation protein
	HE616890.640	HE616890	703376	705886	-	411.638	0.540282	1.45426	0.294539	1.83433	0.0666047	0.349376	glgP	SFHH103_00627	266.813	392.882	521.339	465.516	probable glycogen phosphorylase
	HE616890.657	HE616890	720372	722168	+	79.3485	-0.7648	-1.69913	0.344479	-2.22016	0.0264077	0.217496	-	SFHH103_00643	103.505	100.088	58.76	55.041	conserved hypothetical protein
	HE616890.677	HE616890	736782	737333	-	192.605	-0.556644	-1.47084	0.343974	-1.61827	0.105604	0.424477	-	SFHH103_00663	280.614	185.984	123.771	180.049	hypothetical protein
	HE616890.693	HE616890	752939	753907	-	943.793	-0.2475	-1.18715	0.499226	-0.495768	0.620058	0.870542	-	SFHH103_00679	1737.74	357.03	846.394	834.01	Putative homocysteine S-methyltransferase
	HE616890.739	HE616890	802084	803022	+	14078.2	0.795594	1.73579	0.286624	2.77575	0.00550753	0.0771636	-	SFHH103_00724	11927.2	8199.73	17950.6	18235.3	hypothetical protein
	HE616890.756	HE616890	818821	819522	+	1392.87	-0.0602862	-1.04267	0.426349	-0.141401	0.887553	0.967236	gst7	SFHH103_00741	2106.91	747.671	1467.75	1249.15	putative glutathione S-transferase
	HE616890.774	HE616890	834051	836276	+	494.715	0.148167	1.10816	0.23542	0.629373	0.529105	0.827418	spoT	SFHH103_00757	461.173	475.044	546.343	496.302	GTP pyrophosphokinase
	HE616890.822	HE616890	884017	884880	+	386.303	0.116826	1.08435	0.315352	0.370462	0.711038	0.910999	pssA	SFHH103_00804	286.364	451.889	367.563	439.395	phosphatidylserine synthase
	HE616890.839	HE616890	900518	901255	+	1055.95	0.0200638	1.014	0.335699	0.0597671	0.952341	0.986957	fabG	SFHH103_00821	752.138	1342.97	1006.42	1122.28	3-oxoacyl-[acyl-carrier-protein] reductase
	HE616890.870	HE616890	933761	934372	-	479.277	-0.0800241	-1.05704	0.281181	-0.2846	0.775951	0.931938	-	SFHH103_00852	575.029	412.302	487.583	442.193	Glutathione S-transferase-like
	HE616890.883	HE616890	949470	950993	+	845.64	-0.015526	-1.01082	0.237231	-0.0654467	0.947818	0.985911	ppx	SFHH103_00865	907.395	793.98	816.389	864.796	exopolyphosphatase
	HE616890.916	HE616890	982802	984031	+	334.042	1.03131	2.04388	0.251892	4.09426	4.23523e-05	0.00138167	-	SFHH103_00898	204.71	224.077	425.072	482.308	Major facilitator superfamily-like
Possible_Low_Expression	HE616890.937	HE616890	999377	999667	+	17.5267	-0.974691	-1.96522	0.570425	-1.70871	0.0875047	0.394193	-	SFHH103_00919	21.8511	29.877	6.25107	12.1277	putative membrane protein
	HE616890.955	HE616890	1015303	1017807	+	488.554	0.530252	1.44418	0.247325	2.14395	0.0320369	0.24162	napA	SFHH103_00936	422.071	369.727	617.605	544.812	NapA
	HE616890.971	HE616890	1030464	1032596	+	367.86	-0.28381	-1.21741	0.24449	-1.16083	0.245713	0.618825	-	SFHH103_00951	431.272	380.184	328.806	331.179	Surface polysaccharide transport protein
	HE616890.1000	HE616890	1063640	1067101	+	155.533	-1.23845	-2.35945	0.501833	-2.46786	0.0135924	0.144232	-	SFHH103_00981	88.5544	378.691	66.2613	88.6253	hypothetical protein
	HE616890.1019	HE616890	1080731	1082725	+	774.164	0.585546	1.50061	0.31565	1.85505	0.0635891	0.342923	nuoL	SFHH103_00997	756.738	458.611	972.666	908.642	NADH dehydrogenase I chain L
	HE616890.1031	HE616890	1094725	1098219	+	903.067	-0.426913	-1.34435	0.38419	-1.1112	0.266481	0.635963	dnaE	SFHH103_01009	1460.57	645.343	741.376	764.976	DNA polymerase III alpha subunit
	HE616890.1045	HE616890	1112979	1114139	-	64.0852	-0.827897	-1.7751	0.530335	-1.56108	0.118504	0.450059	smf	SFHH103_01023	33.3517	141.916	43.7575	37.3159	Protein smf
	HE616890.1065	HE616890	1130304	1131647	-	1549.87	0.0744056	1.05293	0.268096	0.277533	0.781371	0.934151	accC	SFHH103_01043	1733.14	1283.22	1544.01	1639.1	biotin carboxylase
	HE616890.1079	HE616890	1146496	1147116	+	39.1131	-0.028736	-1.02012	0.531593	-0.0540565	0.95689	0.987688	acpD	SFHH103_01056	26.4513	52.2847	56.2596	21.4566	acyl carrier protein phosphodiesterase
	HE616890.1094	HE616890	1159653	1163858	+	12920	0.633592	1.55142	0.279381	2.26784	0.0233387	0.202096	rpoC	SFHH103_01068	11675.4	8255.75	16104	15644.7	DNA-directed RNA polymerase beta' chain
	HE616890.1142	HE616890	1195962	1196894	+	127.124	-0.119408	-1.08629	0.335957	-0.355427	0.72227	0.91433	-	SFHH103_01115	108.105	156.854	132.523	111.015	conserved hypothetical protein
	HE616890.1158	HE616890	1212233	1212670	+	741.915	0.386725	1.30742	0.26193	1.47644	0.139825	0.484072	-	SFHH103_01130	552.028	723.023	861.397	831.212	hypothetical protein
	HE616890.1175	HE616890	1226993	1228978	+	2252.18	0.358601	1.28218	0.300909	1.19173	0.233369	0.603831	thrS	SFHH103_01147	1516.93	2390.16	2560.44	2541.21	threonyl-tRNA synthetase
	HE616890.1191	HE616890	1244438	1246066	+	1540.82	0.776575	1.71306	0.299463	2.59323	0.00950803	0.114687	pyrG	SFHH103_01163	874.044	1342.22	2065.35	1881.65	CTP synthase
	HE616890.1208	HE616890	1261099	1262334	-	359.827	-0.0288126	-1.02017	0.283878	-0.101496	0.919156	0.975925	ispDF	SFHH103_01180	387.569	340.597	298.801	412.341	bifunctional 2-C-methyl-D-erythritol 4-phosphate cytidylyltransferase/2-C-methyl-D-erythritol 2%2C4-cyclodiphosphate synthase protein
	HE616890.1222	HE616890	1277820	1278317	+	724.512	-0.354822	-1.27883	0.240048	-1.47813	0.139373	0.482985	-	SFHH103_01194	831.492	802.944	582.599	681.015	putative oxidoreductase
	HE616890.1238	HE616890	1292046	1294538	+	12693.6	0.0939375	1.06728	0.276885	0.339266	0.734409	0.918807	clpA	SFHH103_01210	14282.6	10230.6	12780.9	13480.4	ATP-dependent specificity subunit of ClpA-ClpP serine protease
	HE616890.1267	HE616890	1325904	1327163	+	499.623	-0.599444	-1.51513	0.270073	-2.21957	0.0264482	0.217496	-	SFHH103_01239	663.583	551.23	437.575	346.105	putative outer membrane transport protein
	HE616890.1281	HE616890	1342821	1343663	+	2334.29	0.274017	1.20917	0.401034	0.683277	0.494432	0.811147	tatC	SFHH103_01253	2976.35	1187.61	2566.69	2606.52	predicted sec-independent protein translocase component TatC
	HE616890.1312	HE616890	1375991	1377793	+	156.881	-0.414359	-1.33271	0.314306	-1.31833	0.187394	0.555928	ilvB2	SFHH103_01283	161.008	200.176	152.526	113.814	acetolactate synthase%2C large chain related protein
	HE616890.1325	HE616890	1392298	1393089	-	217.988	0.129844	1.09418	0.319235	0.406734	0.684203	0.899546	radC	SFHH103_01295	254.163	161.336	236.29	220.164	DNA repair protein RadC
	HE616890.1341	HE616890	1408666	1409106	-	666.267	0.231122	1.17375	0.262768	0.879568	0.379093	0.727909	gloA	SFHH103_01307	540.527	678.954	777.632	667.955	lactoylglutathione lyase
	HE616890.1357	HE616890	1425202	1426047	+	44.1014	-1.51538	-2.85875	0.503425	-3.01015	0.00261121	0.0451109	-	SFHH103_01320	90.8545	50.0439	11.2519	24.2553	conserved hypothetical protein
	HE616890.1393	HE616890	1457579	1458592	-	346.86	0.18999	1.14076	0.238996	0.794952	0.426642	0.761081	trpD	SFHH103_01355	331.217	315.202	365.062	375.958	anthranilate phosphoribosyltransferase
	HE616890.1404	HE616890	1474153	1475967	-	618.443	-0.397454	-1.31718	0.278902	-1.42507	0.154137	0.507474	-	SFHH103_01366	801.59	614.719	586.35	471.113	Putative peptide binding protein
	HE616890.1422	HE616890	1490193	1491440	+	216.347	0.0725151	1.05155	0.286125	0.253438	0.79993	0.940444	-	SFHH103_01383	234.612	186.731	242.541	201.506	putative diguanylate cyclase
	HE616890.1443	HE616890	1505541	1507394	-	97.5035	-0.582163	-1.49709	0.377272	-1.54308	0.12281	0.458187	-	SFHH103_01401	98.9049	139.675	60.0102	91.424	hypothetical protein
	HE616890.1462	HE616890	1523498	1524151	-	79.725	-0.710533	-1.63641	0.43685	-1.62649	0.103845	0.423313	-	SFHH103_01420	67.8534	136.687	46.2579	68.1015	ISRm2011-2 transposase protein
	HE616890.1475	HE616890	1539407	1540573	+	2226.71	0.0364167	1.02556	0.261269	0.139384	0.889147	0.967946	-	SFHH103_01433	2512.88	1882.25	2250.38	2261.34	Cysteine desulfurase
	HE616890.1491	HE616890	1555819	1559610	-	2668.51	-0.565961	-1.48037	0.392568	-1.44169	0.14939	0.500097	nrdJ	SFHH103_01449	4593.33	1915.11	2125.36	2040.25	ribonucleoside-diphosphate reductase alpha chain
	HE616890.1514	HE616890	1588392	1589693	+	77.1849	-0.739693	-1.66982	0.431165	-1.71557	0.086241	0.391264	-	SFHH103_01472	121.906	78.427	37.5064	70.9002	Tetracycline resistance protein
	HE616890.1532	HE616890	1605547	1606326	-	106.954	0.544612	1.45863	0.318824	1.70819	0.0876009	0.394224	-	SFHH103_01490	94.3047	76.9332	128.772	127.807	putative deoxyribonuclease
	HE616890.1550	HE616890	1621683	1623197	-	46.8762	-0.158482	-1.11611	0.437895	-0.361919	0.717412	0.912859	-	SFHH103_01507	39.102	60.5009	41.257	46.6449	Uncharacterized protein y4jA/y4nE/y4sE
	HE616890.1564	HE616890	1637365	1638678	+	1021.11	0.828702	1.77609	0.349386	2.37188	0.0176979	0.171218	-	SFHH103_01521	484.174	931.414	1311.47	1357.37	putative drug resistance transporter Bcr/CflA subfamily
	HE616890.1577	HE616890	1653795	1654880	-	3144.71	-0.89719	-1.86243	0.400783	-2.23859	0.0251823	0.211701	recA	SFHH103_01534	6025.15	2413.31	2176.62	1963.75	RecA protein
	HE616890.1601	HE616890	1687504	1688076	-	39.4096	-0.10191	-1.07319	0.560752	-0.181739	0.855787	0.959171	-	SFHH103_01558	13.8007	68.717	35.006	40.1146	putative NADPH-dependent FMN reductase
	HE616890.1629	HE616890	1719242	1720633	+	458.212	0.339865	1.26564	0.266179	1.27683	0.201662	0.571961	fumC	SFHH103_01586	348.467	454.13	493.834	536.416	fumarate hydratase
	HE616890.1644	HE616890	1736536	1736802	+	669.81	1.08831	2.12624	0.338238	3.21758	0.00129279	0.0253286	-	SFHH103_01601	529.026	288.313	947.661	914.24	hypothetical protein predicted by Glimmer/Critica
	HE616890.1662	HE616890	1752993	1753982	+	95.4286	-0.292405	-1.22468	0.422035	-0.692846	0.488406	0.80648	-	SFHH103_01618	146.057	67.9701	76.263	91.424	LacI family transcriptional regulator
	HE616890.1678	HE616890	1769465	1770064	-	218.832	0.0602929	1.04268	0.277568	0.217218	0.828038	0.950239	dnaJ2	SFHH103_01634	225.411	202.416	248.792	198.707	0
	HE616890.1694	HE616890	1785483	1787738	-	115.835	-0.505983	-1.42009	0.473361	-1.06892	0.285108	0.65501	-	SFHH103_01650	67.8534	212.873	76.263	106.35	hypothetical protein
	HE616890.1713	HE616890	1801687	1803045	-	57.3742	-0.703511	-1.62846	0.562368	-1.25098	0.210942	0.583189	-	SFHH103_01668	24.1512	129.965	25.0043	50.3765	conserved hypothetical protein
	HE616890.1742	HE616890	1818282	1818677	-	222.68	1.54094	2.90984	0.267082	5.76953	7.94922e-09	4.19217e-07	-	SFHH103_01697	111.556	106.81	315.054	357.3	putative zinc uptake transcriptional regulator protein
	HE616890.1789	HE616890	1867666	1868124	-	176.073	0.712672	1.63884	0.383733	1.85721	0.0632813	0.342923	cobE	SFHH103_01744	90.8545	165.07	175.03	273.339	CobE protein
	HE616890.1802	HE616890	1883288	1884286	+	833.641	0.0783136	1.05578	0.28345	0.276287	0.782328	0.934151	-	SFHH103_01757	792.39	826.098	1012.67	703.405	putative ABC transporter substrate-binding protein
	HE616890.1819	HE616890	1900271	1901362	+	99.2374	-0.148161	-1.10816	0.376162	-0.393876	0.693673	0.903011	-	SFHH103_01773	77.0538	132.206	96.2664	91.424	putative methylenetetrahydrofolate reductase
	HE616890.1833	HE616890	1915575	1916984	+	2437.44	0.188775	1.1398	0.377042	0.500674	0.6166	0.869137	-	SFHH103_01787	3105.16	1413.18	2461.67	2769.77	guanylate/adenylate cyclase
	HE616890.1852	HE616890	1933214	1933486	+	64.6899	-0.0343031	-1.02406	0.37293	-0.0919826	0.926712	0.978482	-	SFHH103_01806	65.5533	65.7293	57.5098	69.9673	conserved hypothetical protein
	HE616890.1869	HE616890	1949433	1950029	-	27.0886	-0.708806	-1.63445	0.541424	-1.30915	0.190483	0.559338	-	SFHH103_01823	21.8511	50.0439	15.0026	21.4566	conserved hypothetical protein
	HE616890.1910	HE616890	1981686	1983377	-	78.7579	-0.588599	-1.50379	0.389417	-1.51149	0.130664	0.47144	-	SFHH103_01863	75.9038	117.267	53.7592	68.1015	conserved hemolysin
	HE616890.1919	HE616890	1998236	1999975	-	255.378	-0.330239	-1.25722	0.30046	-1.09911	0.271719	0.639533	-	SFHH103_01872	324.316	248.726	256.294	192.177	putative TRAP dicarboxylate transporter subunit DctM
	HE616890.1931	HE616890	2015149	2015496	+	66.2828	-0.0736787	-1.0524	0.370415	-0.198908	0.842334	0.955946	-	SFHH103_01883	62.1031	73.9455	67.5115	61.5712	putative transposase
	HE616890.1945	HE616890	2030717	2031625	-	89.3849	-0.510949	-1.42499	0.450448	-1.13431	0.256663	0.625465	-	SFHH103_01897	66.7033	149.385	53.7592	87.6924	3-oxoacyl-[acyl-carrier-protein] reductase
	HE616890.1960	HE616890	2047950	2048516	-	4218.23	0.0883624	1.06316	0.23271	0.379711	0.70416	0.90907	-	SFHH103_01912	3902.14	4264.94	4664.54	4041.31	Predicted transglutaminase-like cysteine proteinase
	HE616890.1978	HE616890	2063895	2064587	-	258.757	0.552291	1.46641	0.341181	1.61876	0.105498	0.424477	-	SFHH103_01930	249.562	161.336	371.313	252.815	hypothetical protein
Possible_Low_Expression	HE616890.1996	HE616890	2080702	2080836	-	5.43135	0.116901	1.0844	0.512757	0.227985	0.819658	0.947286	-	SFHH103_01948	0	8.96309	2.50043	10.2619	hypothetical protein
	HE616890.2025	HE616890	2113392	2115965	+	501.111	-0.317529	-1.24619	0.252725	-1.25642	0.208963	0.582137	uvrD	SFHH103_01977	519.826	597.539	407.569	479.509	DNA helicase II
	HE616890.2053	HE616890	2145282	2146691	-	679.628	0.15489	1.11334	0.269218	0.575333	0.565066	0.845419	murC	SFHH103_02005	556.628	725.263	665.113	771.506	UDP-N-acetylmuramate--alanine ligase
	HE616890.2066	HE616890	2162075	2162782	-	1780.93	0.0219137	1.01531	0.373236	0.0587128	0.953181	0.986957	-	SFHH103_02018	2388.67	1143.54	1991.59	1599.92	DnaJ-like protein
	HE616890.2080	HE616890	2178703	2179656	+	116.651	-0.509935	-1.42399	0.366819	-1.39015	0.164483	0.523686	-	SFHH103_02032	104.655	173.286	103.768	84.8937	conserved hypothetical protein
	HE616890.2094	HE616890	2195201	2196307	+	997.616	0.389907	1.31031	0.303882	1.28309	0.199462	0.569649	-	SFHH103_02046	669.333	1037.48	1208.96	1074.7	Putative periplasmic binding ABC transporter
	HE616890.2108	HE616890	2211606	2212433	+	58.6112	-0.416155	-1.33437	0.585812	-0.710391	0.477462	0.797471	-	SFHH103_02060	11.5006	132.206	48.7583	41.9804	ABC-type dipeptide/oligopeptide/nickel transport systems%2C permease components
	HE616890.2137	HE616890	2244434	2245207	+	169.235	-0.329952	-1.25697	0.335415	-0.983715	0.325256	0.69027	-	SFHH103_02088	161.008	219.596	120.02	176.318	Probable cobalt transporter subunit CbtA
	HE616890.2152	HE616890	2260331	2261545	-	656.17	0.622403	1.53944	0.356422	1.74625	0.0807671	0.381185	-	SFHH103_02103	665.883	339.851	868.898	750.05	NADH dehydrogenase I chain D
	HE616890.2185	HE616890	2293317	2294243	-	77.8914	-0.00976932	-1.00679	0.37084	-0.0263438	0.978983	0.993903	-	SFHH103_02134	90.8545	65.7293	85.0145	69.9673	transcriptional regulator%2C LysR family
	HE616890.2207	HE616890	2310060	2310878	-	2311.31	-0.530071	-1.444	0.426616	-1.2425	0.214052	0.58679	proC	SFHH103_02156	4137.91	1465.47	1624.03	2017.86	pyrroline-5-carboxylate reductase
	HE616890.2238	HE616890	2342690	2343301	+	2872.01	0.742108	1.67262	0.238747	3.10834	0.0018814	0.0350961	rplY	SFHH103_02187	1939	2299.78	3799.4	3449.86	50S ribosomal protein L25
	HE616890.2268	HE616890	2375589	2375768	+	224.324	0.680778	1.603	0.305083	2.23145	0.0256512	0.213679	-	SFHH103_02217	202.41	135.94	272.546	286.4	hypothetical protein predicted by Glimmer/Critica
	HE616890.2282	HE616890	2391161	2393077	-	533.808	-0.110382	-1.07951	0.332394	-0.332082	0.739827	0.919325	-	SFHH103_02231	711.886	401.098	510.087	512.161	conserved hypothetical protein
	HE616890.2295	HE616890	2407215	2408645	-	677.183	0.58785	1.50301	0.261032	2.25202	0.0243209	0.207936	engA	SFHH103_02244	465.773	602.021	790.135	850.803	GTP-binding protein engA
	HE616890.2311	HE616890	2424594	2425514	+	125.376	-0.572917	-1.48753	0.308562	-1.85673	0.0633489	0.342923	-	SFHH103_02258	167.908	135.94	98.7668	98.8871	putative transcriptional regulator%2C LysR family
	HE616890.2327	HE616890	2440094	2441503	+	312.283	-0.339579	-1.26539	0.32896	-1.03228	0.30194	0.668041	-	SFHH103_02274	269.113	433.963	306.302	239.755	conserved hypothetical protein
	HE616890.2340	HE616890	2455564	2457918	-	144.472	-0.432886	-1.34993	0.299846	-1.44369	0.148825	0.499191	-	SFHH103_02287	149.507	185.237	116.27	126.874	putative signaling protein
	HE616890.2395	HE616890	2506119	2507429	-	1648.93	-0.0551356	-1.03896	0.296071	-0.186224	0.852269	0.958879	-	SFHH103_02339	2032.15	1334.01	1569.02	1660.56	Putative periplasmic binding protein
	HE616890.2409	HE616890	2522317	2523309	+	887.557	0.463223	1.37862	0.362099	1.27927	0.200802	0.571137	-	SFHH103_02353	480.724	979.965	1072.68	1016.86	conserved hypothetical protein
	HE616890.2428	HE616890	2539485	2540753	-	126.999	-1.00194	-2.00269	0.443847	-2.2574	0.0239831	0.206402	bioA	SFHH103_02372	257.613	96.3532	81.2638	72.766	adenosylmethionine-8-amino-7-oxononanoate aminotransferase
	HE616890.2443	HE616890	2554479	2557247	-	274.691	-0.913814	-1.88402	0.360153	-2.53729	0.0111714	0.125799	-	SFHH103_02387	249.562	484.754	182.531	181.915	Poly(beta-D-mannuronate) C5 epimerase 3%3B AltName: Full%3DMannuronan epimerase 3
	HE616890.2458	HE616890	2571000	2572433	-	1089.54	0.133697	1.0971	0.365657	0.365636	0.714636	0.911612	-	SFHH103_02402	1393.87	673.726	1158.95	1131.6	aldehyde dehydrogenase
	HE616890.2475	HE616890	2587712	2588695	-	876.952	0.0883886	1.06318	0.301251	0.293406	0.769212	0.930301	-	SFHH103_02419	987.899	709.578	773.882	1036.45	conserved hypothetical protein
	HE616890.2489	HE616890	2604520	2605575	+	35.1449	-0.484697	-1.39929	0.494536	-0.980103	0.327035	0.69152	-	SFHH103_02433	28.7514	56.0193	28.7549	27.054	Malate/L-lactate dehydrogenase
	HE616890.2521	HE616890	2637039	2639096	-	82.5263	-0.900889	-1.86722	0.526783	-1.71017	0.0872346	0.393735	paaZ	SFHH103_02464	41.4021	188.972	43.7575	55.9739	Phenylacetic acid degradation protein PaaZ
	HE616890.2535	HE616890	2651434	2654400	+	214.403	0.279903	1.21411	0.306318	0.913765	0.36084	0.715475	-	SFHH103_02478	154.108	229.306	240.041	234.157	putative dehydrogenase
	HE616890.2550	HE616890	2669857	2676123	-	1347.03	-0.180022	-1.1329	0.286495	-0.628358	0.529769	0.827418	-	SFHH103_02493	1702.09	1171.18	1300.22	1214.63	multi-sensor signal transduction multi-kinase
	HE616890.2561	HE616890	2685914	2687134	-	29.8031	-1.16674	-2.24503	0.578611	-2.01645	0.0437532	0.285685	aspC	SFHH103_02504	16.1008	76.9332	11.2519	14.9264	aspartate aminotransferase A
	HE616890.2593	HE616890	2719061	2719876	+	20.6744	-0.718907	-1.64593	0.59382	-1.21065	0.22603	0.59623	-	SFHH103_02535	9.20046	48.5501	13.7523	11.1948	hypothetical protein predicted by Glimmer/Critica
	HE616890.2638	HE616890	2767555	2770413	-	1.01127e+07	0.102777	1.07384	0.328816	0.312568	0.754609	0.925805	-	SFHH103_RNA00038	1.22203e+07	7.22172e+06	1.15118e+07	9.49687e+06	23s_rRNA
	HE616890.2666	HE616890	2800780	2802054	+	331.237	0.385233	1.30607	0.333232	1.15605	0.247661	0.619726	-	SFHH103_02602	212.761	353.295	332.557	426.334	conserved hypothetical protein
	HE616890.2686	HE616890	2817699	2818967	+	697.435	0.0191191	1.01334	0.231073	0.0827405	0.934058	0.981027	lysA	SFHH103_02621	724.536	661.028	706.37	697.807	diaminopimelate decarboxylase
	HE616890.2702	HE616890	2833933	2834823	-	642.01	0.494777	1.4091	0.276351	1.79039	0.0733905	0.367886	-	SFHH103_02636	455.423	597.539	683.867	831.212	Uncharacterized transporter
	HE616890.2720	HE616890	2850542	2851135	+	33.724	-0.118826	-1.08585	0.551714	-0.215377	0.829474	0.95075	-	SFHH103_026535	14.9507	56.0193	35.006	28.9198	hypothetical protein predicted by Glimmer
	HE616890.2734	HE616890	2867024	2868556	+	481.87	0.117975	1.08521	0.24414	0.483226	0.628935	0.872374	hutH	SFHH103_026665	477.274	445.914	465.079	539.215	phenylalanine/histidine ammonia-lyase
	HE616890.2765	HE616890	2899716	2901020	-	60.4882	-0.792398	-1.73195	0.450343	-1.75954	0.0784851	0.376762	-	SFHH103_02695	54.0527	105.316	35.006	47.5778	putative periplasmic binding ABC transporter protein
	HE616890.2782	HE616890	2916262	2917662	-	40.9329	-0.769409	-1.70457	0.518231	-1.48468	0.137628	0.48126	-	SFHH103_02712	32.2016	76.9332	35.006	19.5908	conserved hypothetical protein
	HE616890.2803	HE616890	2932647	2933804	+	995.479	-0.113127	-1.08157	0.244157	-0.463335	0.643125	0.882237	-	SFHH103_02732	1073	1000.13	871.398	1037.38	conserved hypothetical protein
	HE616890.2815	HE616890	2947814	2950138	-	172.522	-0.444416	-1.36076	0.328384	-1.35334	0.175946	0.541267	-	SFHH103_02744	246.112	156.854	142.524	144.599	putative phosphoketolase
	HE616890.2827	HE616890	2964847	2966154	+	280.547	-0.145275	-1.10594	0.341293	-0.425661	0.670355	0.893408	-	SFHH103_02755	380.669	212.126	270.046	259.346	conserved hypothetical protein
	HE616890.2842	HE616890	2980233	2982926	+	804.305	0.178153	1.13143	0.435979	0.408627	0.682813	0.898884	-	SFHH103_02770	1122.46	369.727	878.9	846.138	putative cation transport P-type ATPase
	HE616890.2885	HE616890	3030328	3031044	-	321.814	-0.0474535	-1.03344	0.271578	-0.174733	0.86129	0.961551	-	SFHH103_02813	369.168	286.072	332.557	299.46	putative 5-formyltetrahydrofolate cyclo-ligase
	HE616890.2902	HE616890	3046461	3048263	+	1300.33	0.489182	1.40365	0.299817	1.6316	0.102764	0.421758	-	SFHH103_02830	1263.91	870.914	1360.23	1706.27	putative ABC transporter%2C ATP-binding protein%2C ATPase
	HE616890.2918	HE616890	3062611	3064050	-	1791.61	0.0389031	1.02733	0.233825	0.166377	0.86786	0.964403	-	SFHH103_02846	1750.39	1782.91	1681.54	1951.62	putative pyruvate kinase
	HE616890.2932	HE616890	3078351	3080225	+	1660.57	0.0306058	1.02144	0.228262	0.134082	0.893338	0.968942	-	SFHH103_02859	1629.63	1655.18	1587.77	1769.71	putative 5'-nucleotidase
	HE616890.2943	HE616890	3095767	3096753	+	177.258	-1.1618	-2.23737	0.393229	-2.95452	0.00313158	0.05144	-	SFHH103_02870	341.567	165.07	113.769	88.6253	conserved hypothetical protein
	HE616890.2954	HE616890	3112508	3112969	-	9206.85	0.0408163	1.0287	0.451088	0.0904841	0.927903	0.978503	-	SFHH103_02881	13928.3	4173.07	9537.88	9188.11	putative molecular chaperone small heat shock protein
	HE616890.2970	HE616890	3129164	3130198	+	83.9541	-0.643905	-1.56255	0.410489	-1.56863	0.116734	0.447862	mocA	SFHH103_02896	72.4536	137.434	58.76	67.1686	oxidoreductase MocA
	HE616890.2991	HE616890	3161180	3162202	-	242.402	0.437415	1.35418	0.259703	1.68429	0.0921261	0.402895	-	SFHH103_02917	189.759	218.102	272.546	289.198	Putative transposase
	HE616890.3007	HE616890	3177675	3178502	+	381.14	-0.017668	-1.01232	0.267593	-0.0660255	0.947357	0.985911	cysE	SFHH103_02933	392.17	375.703	327.556	429.133	putative serine acetyltransferase
	HE616890.3027	HE616890	3194703	3195368	-	727.561	0.129428	1.09386	0.387316	0.334165	0.738255	0.919192	metI	SFHH103_02953	960.298	422.012	705.12	822.816	D-methionine transport system permease protein MetI
	HE616890.3040	HE616890	3210751	3211590	+	394.959	0.993337	1.99078	0.241082	4.12032	3.78349e-05	0.00124007	-	SFHH103_02966	257.613	259.93	557.595	504.698	putative transcriptional regulator%2C AraC family
	HE616890.3051	HE616890	3226514	3229426	+	217.129	-0.219626	-1.16443	0.299132	-0.73421	0.462821	0.78506	-	SFHH103_02977	193.21	275.615	203.785	195.908	putative monovalent cation/proton antiporter
	HE616890.3188	HE616890	3358131	3363749	+	1834.8	0.236072	1.17778	0.265054	0.890656	0.373114	0.724026	-	SFHH103_03106	1737.74	1617.09	1705.29	2279.07	conserved hypothetical protein
	HE616890.3199	HE616890	3374408	3377287	-	446.411	-0.164308	-1.12063	0.254689	-0.645132	0.518841	0.825121	fdsA	SFHH103_03117	431.272	514.631	393.817	445.925	formate dehydrogenase%2C alpha subunit
	HE616890.3212	HE616890	3390352	3391824	+	49.0364	-1.13677	-2.19888	0.516552	-2.20068	0.0277584	0.223749	-	SFHH103_03129	35.6518	109.051	26.2545	25.1882	xanthine-uracil permease
	HE616890.3243	HE616890	3423801	3424703	-	2242.92	0.204828	1.15255	0.253357	0.808456	0.418828	0.756114	sucD	SFHH103_03160	1927.5	2225.09	2156.62	2662.49	succinyl-CoA synthetase alpha chain
	HE616890.3263	HE616890	3440570	3443338	-	1581.75	-0.308497	-1.23842	0.326821	-0.943933	0.345204	0.706573	ftsK	SFHH103_03180	2229.96	1300.4	1311.47	1485.17	DNA translocase FtsK
	HE616890.3277	HE616890	3455227	3457722	-	184.186	-0.375505	-1.29729	0.30234	-1.242	0.214238	0.58679	-	SFHH103_03194	177.109	242.003	148.775	168.854	Probable serine protease do-like
	HE616890.3296	HE616890	3472507	3475860	-	159.665	-0.424597	-1.3422	0.348897	-1.21697	0.223617	0.594652	-	SFHH103_03212	136.857	233.04	140.024	128.74	DNA polymerase III%2C alpha subunit%2C putative
	HE616890.3312	HE616890	3489546	3489860	-	345.532	-0.114183	-1.08236	0.242374	-0.471104	0.637566	0.878622	-	SFHH103_03226	374.919	345.079	322.555	339.575	conserved hypothetical protein
	HE616890.3331	HE616890	3505746	3506645	-	2870.78	-0.0432522	-1.03043	0.457054	-0.0946325	0.924607	0.977421	rimM	SFHH103_03245	1397.32	4447.93	2151.62	3486.24	Ribosome maturation factor RimM
	HE616890.3375	HE616890	3552649	3555672	-	9738.4	-0.054843	-1.03875	0.22616	-0.242497	0.808395	0.943364	-	SFHH103_03288	9982.5	9878.82	9044.04	10048.2	ATP-dependent DNA or RNA helicase
	HE616890.3392	HE616890	3571607	3575062	-	3311.58	0.259859	1.19736	0.265383	0.979183	0.327489	0.69152	pycA	SFHH103_03305	2560.03	3435.85	3421.83	3828.61	pyruvate carboxylase
	HE616890.3407	HE616890	3587732	3589534	-	93.2935	0.0100323	1.00698	0.531215	0.0188856	0.984932	0.994003	-	SFHH103_03320	29.9015	155.36	78.7634	109.149	conserved hypothetical protein
	HE616890.3419	HE616890	3604225	3606174	-	196.835	-0.10785	-1.07762	0.263575	-0.409182	0.682406	0.898763	-	SFHH103_03332	210.461	198.682	196.283	181.915	similar to blue copper oxidase cueO
	HE616890.3434	HE616890	3619714	3622977	-	203.16	-0.44801	-1.36416	0.382434	-1.17147	0.24141	0.61461	-	SFHH103_03347	159.858	315.949	195.033	141.8	DNA polymerase III alpha subunit
	HE616890.3461	HE616890	3653494	3654246	+	97.6959	0.0540224	1.03816	0.346152	0.156066	0.875981	0.967236	-	SFHH103_03374	112.706	79.174	100.017	98.8871	hypothetical protein predicted by Glimmer/Critica
	HE616890.3486	HE616890	3684100	3686997	-	162.49	-0.75265	-1.68488	0.3368	-2.23471	0.0254366	0.212143	tnpA	SFHH103_03399	159.858	254.701	122.521	112.881	Transposase for transposon Tn3926
	HE616890.3507	HE616890	3701620	3702834	-	169	-0.274463	-1.20954	0.421067	-0.651827	0.514513	0.82348	repC	SFHH103_03419	265.663	110.545	126.272	173.519	Putative replication protein C
	HE616890.3524	HE616890	3716727	3725354	-	8897.84	0.163263	1.11982	0.28141	0.580158	0.561808	0.843975	ndvB	SFHH103_03436	9735.24	6994.2	8691.48	10170.4	NdvB
	HE616890.3533	HE616890	3734718	3736055	+	83.7758	-1.02247	-2.03139	0.578429	-1.76767	0.0771166	0.374154	-	SFHH103_03445	21.8511	230.053	33.7558	49.4436	Aminotransferase class-III
	HE616890.3546	HE616890	3751682	3752683	-	123.042	-0.159388	-1.11681	0.428042	-0.372366	0.70962	0.910999	-	SFHH103_03458	77.0538	184.49	100.017	130.606	Oxidoreductase domain protein
	HE616890.3571	HE616890	3784679	3785842	-	210.246	-0.115385	-1.08326	0.308876	-0.373563	0.708729	0.910999	-	SFHH103_03483	182.859	255.448	178.78	223.895	Putative transposase
	HE616890.3616	HE616890	3833421	3834260	+	280.511	-0.0805004	-1.05738	0.257043	-0.313179	0.754145	0.925805	trpA	SFHH103_03528	265.663	311.467	265.045	279.869	Tryptophan synthase alpha chain
	HE616890.3625	HE616890	3849185	3850585	-	2424.37	-0.917098	-1.88831	0.21867	-4.19397	2.7411e-05	0.000919907	ahcY	SFHH103_03537	3114.36	3274.52	1641.53	1667.09	Adenosylhomocysteinase
	HE616890.3656	HE616890	3882432	3883658	-	68.3745	-0.0480895	-1.03389	0.401065	-0.119904	0.904559	0.971296	-	SFHH103_03567	52.9026	85.8963	71.2621	63.437	Conserved hypothetical protein contains extracellular solute-binding domain
	HE616890.3672	HE616890	3899204	3900217	+	37.7372	-0.885309	-1.84716	0.572833	-1.54549	0.122227	0.457365	-	SFHH103_03577	26.4513	82.1617	8.75149	33.5843	catechol 1%2C2-dioxygenase
	HE616890.3717	HE616890	3947999	3949225	-	158.155	-0.903547	-1.87066	0.439484	-2.05593	0.0397897	0.27469	-	SFHH103_03622	136.857	292.047	67.5115	136.203	Transposase
	HE616890.3735	HE616890	3964915	3965616	+	43.6322	0.0598194	1.04234	0.496811	0.120407	0.904161	0.971296	cpaD	SFHH103_03640	27.6014	56.7662	57.5098	32.6514	pilus assembly protein CpaD
	HE616890.3750	HE616890	3980501	3982357	-	2244.02	-0.0592371	-1.04191	0.411274	-0.144033	0.885474	0.967236	-	SFHH103_03655	3315.62	1279.48	2404.16	1976.81	Extracellular solute-binding protein%2C family 5
	HE616890.3768	HE616890	3997339	3998331	+	368.469	-0.113971	-1.0822	0.341951	-0.333295	0.738911	0.919325	pfkB	SFHH103_03673	273.714	494.464	328.806	376.891	carbohydrate kinase%2C PfkB family
	HE616890.3783	HE616890	4014002	4014457	+	76.8747	-0.186843	-1.13827	0.353578	-0.528436	0.597197	0.861525	-	SFHH103_03688	74.7537	89.6309	75.0128	68.1015	putative endonuclease V
	HE616890.3794	HE616890	4029789	4030991	-	4933.8	0.168951	1.12424	0.307717	0.549048	0.582972	0.855999	-	SFHH103_03699	3683.63	5563.09	4575.78	5912.7	putative multidrug efflux system protein
	HE616890.3810	HE616890	4046418	4047410	-	5623.34	0.0975636	1.06996	0.263022	0.370933	0.710687	0.910999	-	SFHH103_03714	4620.93	6224.87	5702.22	5945.36	basic membrane lipoprotein
	HE616890.3860	HE616890	4095090	4096034	-	26.3885	-0.551833	-1.46595	0.52526	-1.05059	0.293447	0.660538	-	SFHH103_03761	24.1512	41.8278	16.2528	23.3224	Pyrogallol hydroxytransferase
	HE616890.3871	HE616890	4112068	4112988	+	1454.74	-0.116212	-1.08388	0.379793	-0.305987	0.759614	0.927404	-	SFHH103_03772	2089.65	952.328	1480.25	1296.73	probable regulatory protein
	HE616890.3891	HE616890	4128248	4129228	-	1422.46	-0.446358	-1.3626	0.256958	-1.73709	0.0823714	0.384985	-	SFHH103_03790	1790.64	1513.27	1078.93	1306.99	predicted NUDIX hydrolase
	HE616890.3906	HE616890	4144700	4145635	+	195.185	0.338711	1.26463	0.272356	1.24363	0.213634	0.586469	truB	SFHH103_03804	185.159	157.601	211.286	226.694	tRNA pseudouridine synthase B
	HE616890.3921	HE616890	4161199	4161858	+	292.288	0.00773159	1.00537	0.336612	0.0229689	0.981675	0.993908	-	SFHH103_03819	371.469	212.126	307.552	278.003	hypothetical protein predicted by Glimmer/Critica
	HE616890.3942	HE616890	4176999	4178834	-	607.855	0.295944	1.22769	0.229081	1.29188	0.1964	0.567279	lepA	SFHH103_03839	535.927	550.483	690.118	654.894	GTP-binding protein LepA
	HE616890.3977	HE616890	4210323	4210820	-	95.8206	0.873662	1.83231	0.368463	2.3711	0.0177352	0.171343	-	SFHH103_03874	49.4525	79.174	117.52	137.136	transcriptional regulator%2C MarR family
	HE616890.3995	HE616890	4226586	4228331	-	128.596	-0.66444	-1.58495	0.473635	-1.40285	0.160661	0.516915	-	SFHH103_03892	74.7537	253.207	91.2656	95.1556	conserved hypothetical protein
	HE616890.4012	HE616890	4243209	4244507	+	59.0097	-0.473023	-1.38802	0.416217	-1.13648	0.255755	0.62504	ugpB	SFHH103_03909	57.5029	82.1617	56.2596	40.1146	sn-glycerol-3-phosphate-binding periplasmic protein ugpB
	HE616890.4027	HE616890	4259485	4259970	-	82.656	-0.452685	-1.36858	0.379246	-1.19365	0.232617	0.603726	-	SFHH103_03924	108.105	85.8963	82.5141	54.1081	putative membrane protein
	HE616890.4042	HE616890	4275453	4276367	-	57.6135	-0.744677	-1.6756	0.514149	-1.44837	0.147514	0.497435	-	SFHH103_03939	34.5017	118.014	38.7566	39.1817	putative transmembrane protein
	HE616890.4059	HE616890	4292404	4293261	-	255.054	0.155978	1.11418	0.354525	0.439964	0.659963	0.890143	-	SFHH103_03956	308.215	172.539	232.54	306.923	HTH-type transcriptional regulator
	HE616890.2	HE616890	1	1443	+	1310.66	-0.0239966	-1.01677	0.246656	-0.0972876	0.922498	0.976402	dnaA	SfHH103_09530	1457.12	1187.61	1303.97	1293.93	DnaA
	HE616890.3	HE616890	1668	2042	+	146.226	-0.115686	-1.08349	0.334743	-0.345596	0.729647	0.916656	-	SFHH103_00001	165.608	140.422	110.019	168.854	conserved hypothetical protein
	HE616890.4	HE616890	2039	3313	+	147.025	-0.420444	-1.33834	0.349769	-1.20206	0.22934	0.599773	-	SFHH103_00002	132.257	208.392	107.518	139.935	putative RNA polymerase sigma-70 factor
	HE616890.5	HE616890	3388	3870	+	59.6568	-0.73092	-1.6597	0.426192	-1.715	0.0863451	0.391483	-	SFHH103_00003	59.803	93.3655	50.0085	35.4501	conserved hypothetical protein
	HE616890.6	HE616890	3885	4748	+	56.3735	-0.548554	-1.46262	0.437628	-1.25347	0.210034	0.582744	-	SFHH103_00004	63.2532	73.9455	57.5098	30.7856	putative glyoxalase family protein
	HE616890.7	HE616890	4882	5496	+	82.6559	0.0937598	1.06715	0.393529	0.238254	0.811684	0.94411	-	SFHH103_00005	62.1031	96.3532	101.267	70.9002	Glutathione S-transferase omega-1
	HE616890.8	HE616890	5541	6689	-	112.488	0.181937	1.13441	0.386241	0.471045	0.637608	0.878622	-	SFHH103_00006	72.4536	135.94	110.019	131.539	oxygen-independent coproporphyrinogen III oxidase
	HE616890.9	HE616890	6737	7381	-	217.561	-0.0504674	-1.0356	0.388894	-0.129771	0.896747	0.969599	-	SFHH103_00007	146.057	297.276	175.03	251.882	nucleoside-triphosphatase
	HE616890.10	HE616890	7416	7832	-	197.096	0.369462	1.29187	0.265118	1.39358	0.163446	0.522519	-	SFHH103_09600	161.008	180.009	222.538	224.828	conserved hypothetical protein
	HE616890.11	HE616890	7894	8613	-	1373.51	0.389118	1.30959	0.266782	1.45856	0.144685	0.492423	rph	SFHH103_00008	1006.3	1351.93	1534.01	1601.79	ribonuclease PH
	HE616890.12	HE616890	8771	9850	+	682.26	0.150795	1.11018	0.361881	0.416698	0.676899	0.897839	hrcA	SFHH103_00009	861.393	425	688.867	753.781	Heat-inducible transcription repressor hrcA
	HE616890.13	HE616890	10120	10746	+	451.017	0.0652331	1.04625	0.358099	0.182165	0.855453	0.95895	grpE	SFHH103_00010	585.379	295.035	445.076	478.576	Protein grpE AltName: Full%3DHSP-70 cofactor
	HE616890.14	HE616890	11147	12382	-	121.094	-0.422989	-1.3407	0.379974	-1.11321	0.26562	0.635963	-	SFHH103_00011	111.556	170.299	77.5132	125.008	FAD-linked oxidoreductase
	HE616890.15	HE616890	12395	13162	-	136.027	-0.193808	-1.14378	0.296036	-0.654677	0.512676	0.822284	-	SFHH103_00012	154.108	137.434	135.023	117.545	short-chain dehydrogenase/reductase SDR
	HE616890.16	HE616890	13348	13812	-	723.885	-0.068673	-1.04875	0.378563	-0.181404	0.85605	0.959312	ptsN	SFHH103_00013	1023.55	463.84	692.618	715.532	nitrogen regulatory IIA
	HE616890.17	HE616890	13987	14559	-	9394.56	-0.0160365	-1.01118	0.352233	-0.045528	0.963686	0.989804	-	SFHH103_00014	12454	6451.18	9840.43	8832.67	Probable sigma(54) modulation protein
	HE616890.18	HE616890	14750	16309	-	489.722	0.333468	1.26004	0.235695	1.41482	0.15712	0.510441	rpoN	SFHH103_00015	450.823	411.555	560.095	536.416	RNA polymerase sigma-54 factor
	HE616890.19	HE616890	16452	17279	-	412.511	-0.126548	-1.09168	0.308506	-0.410196	0.681662	0.898763	-	SFHH103_00016	509.475	355.536	336.307	448.724	ABC transporter%2C ATP-binding protein
	HE616890.20	HE616890	17279	17845	-	740.183	0.141057	1.10271	0.382454	0.368821	0.712261	0.910999	-	SFHH103_00017	969.498	430.228	787.634	773.372	Organic solvent tolerance protein
	HE616890.21	HE616890	17861	18529	-	530.784	-0.300233	-1.23134	0.42564	-0.705368	0.480581	0.799525	-	SFHH103_00018	880.944	309.974	478.832	453.388	conserved hypothetical protein
	HE616890.22	HE616890	18792	19751	+	379.188	-0.0538201	-1.03801	0.328851	-0.163661	0.869998	0.964617	sppA	SFHH103_00019	282.914	489.982	372.563	371.293	SppA%2C signal peptide peptidase SppA
	HE616890.23	HE616890	19871	20173	+	751.911	0.414107	1.33247	0.233899	1.77045	0.0766517	0.37349	ihfB	SFHH103_00020	610.681	669.991	831.392	895.582	Integration host factor subunit beta
	HE616890.24	HE616890	20297	20638	+	372.533	0.122215	1.0884	0.405152	0.301652	0.762917	0.927781	-	SFHH103_00021	207.01	501.186	338.808	443.126	conserved hypothetical protein
	HE616890.25	HE616890	20660	21118	-	237.971	0.157598	1.11543	0.357427	0.440923	0.659268	0.889765	-	SFHH103_00022	162.158	284.578	211.286	293.863	predicted carbon monoxide dehydrogenase subunit G
	HE616890.26	HE616890	21417	22556	+	404.684	0.207309	1.15453	0.339297	0.610995	0.541203	0.831726	-	SFHH103_00023	299.015	446.661	341.308	531.752	conserved hypothetical protein
	HE616890.27	HE616890	22553	23410	+	92.2453	0.0885197	1.06328	0.481414	0.183874	0.854112	0.958879	spoU	SFHH103_00024	44.8522	132.206	72.5124	119.411	23S rRNA (guanosine-2'-O-)-methyltransferase rlmB%3B AltName: Full%3D23S rRNA Gm2251 2'-O-methyltransferase
	HE616890.28	HE616890	23410	23910	+	70.4879	-0.23687	-1.17843	0.37154	-0.637537	0.523775	0.826679	lspA	SFHH103_00025	71.3036	82.1617	72.5124	55.9739	lipoprotein signal peptidase
	HE616890.29	HE616890	23958	26231	+	176.396	-0.536038	-1.44998	0.397371	-1.34896	0.177349	0.543912	-	SFHH103_00026	171.359	255.448	91.2656	187.512	two component sensor kinase/response regulator hybrid
	HE616890.30	HE616890	26332	27222	+	420.385	-0.113972	-1.0822	0.267622	-0.42587	0.670203	0.893408	-	SFHH103_00027	492.225	383.919	427.573	377.824	conserved hypothetical protein
	HE616890.31	HE616890	27618	29903	-	467.056	-0.0976578	-1.07003	0.265793	-0.367421	0.713305	0.910999	-	SFHH103_00028	546.277	422.012	428.823	471.113	NADP-dependent malic enzyme
	HE616890.32	HE616890	30006	32753	+	148.265	-0.873256	-1.83179	0.433386	-2.01496	0.0439086	0.285685	mutS	SFHH103_00029	109.255	288.313	101.267	94.2227	DNA mismatch repair protein mutS
	HE616890.33	HE616890	33011	35926	+	1066.96	0.18987	1.14066	0.2978	0.637575	0.52375	0.826679	glnD	SFHH103_00030	1200.66	784.27	1125.19	1157.73	PII uridylyl-transferase
	HE616890.34	HE616890	35923	37530	+	175.623	-0.227878	-1.17111	0.286665	-0.794926	0.426656	0.761081	mviN	SFHH103_00031	171.359	209.139	151.276	170.72	Virulence factor mviN homolog
	HE616890.35	HE616890	37527	37937	+	50.9859	0.194837	1.14459	0.42824	0.454971	0.64913	0.885453	-	SFHH103_00032	49.4525	44.8155	42.5072	67.1686	conserved hypothetical protein
	HE616890.36	HE616890	38107	39171	+	564.793	0.419073	1.33707	0.241054	1.73851	0.0821214	0.384512	trpS	SFHH103_00033	447.372	511.643	675.115	625.041	tryptophanyl-tRNA synthetase
	HE616890.37	HE616890	39224	39715	+	428.676	-0.341568	-1.26713	0.348575	-0.979897	0.327137	0.69152	-	SFHH103_00034	632.532	336.863	352.56	392.75	conserved hypothetical protein
	HE616890.38	HE616890	39823	40389	+	36792.7	0.698884	1.62325	0.341319	2.0476	0.0405993	0.277547	-	SFHH103_00035	34729.4	19765.9	44902.7	47772.8	NFU1 iron-sulfur cluster scaffold homolog%2C mitochondrial
	HE616890.39	HE616890	40618	41286	+	1731.87	0.662034	1.58231	0.371846	1.7804	0.0750109	0.371558	-	SFHH103_00036	1719.34	875.395	1791.56	2541.21	putative peptidase M22%2C glycoprotease
	HE616890.40	HE616890	41247	41378	-	676.642	0.576493	1.49122	0.437646	1.31726	0.187752	0.556179	-	SFHH103_00037	784.339	255.448	796.386	870.393	hypothetical protein predicted by Glimmer/Critica
	HE616890.41	HE616890	41368	41865	+	1173.91	0.548367	1.46243	0.346187	1.58402	0.113189	0.441304	rimI	SFHH103_00038	1200.66	664.763	1248.96	1581.26	peptide N-acetyltransferase
	HE616890.42	HE616890	42009	42824	+	232.838	0.311221	1.24076	0.335888	0.926562	0.354154	0.714078	-	SFHH103_00039	261.063	150.879	263.795	255.614	1-acyl-sn-glycerol-3-phosphate acyltransferase
	HE616890.43	HE616890	42903	44303	+	922.591	-0.241719	-1.1824	0.325566	-0.742457	0.45781	0.780336	miaB	SFHH103_00040	1273.11	740.202	858.896	818.151	(Dimethylallyl)adenosine tRNA methylthiotransferase miaB
	HE616890.44	HE616890	44419	45474	+	1557.64	-0.680577	-1.60278	0.455094	-1.49547	0.134793	0.478192	phoH	SFHH103_00041	3082.15	897.803	1133.94	1116.68	phosphate starvation inducible family protein PhoH
	HE616890.45	HE616890	45492	46013	+	808.049	-0.28956	-1.22227	0.413122	-0.700906	0.483362	0.802818	-	SFHH103_00042	1307.62	495.958	743.877	684.747	conserved hypothetical protein
	HE616890.46	HE616890	46010	47170	+	1819.9	-0.102877	-1.07391	0.350002	-0.293933	0.768809	0.930301	-	SFHH103_00043	2494.47	1289.19	1725.29	1770.64	putative hemolysin-related protein
	HE616890.47	HE616890	47196	47771	-	503.096	-0.0431367	-1.03035	0.366568	-0.117677	0.906323	0.971468	-	SFHH103_00044	690.034	333.875	472.581	515.892	conserved hypothetical protein
	HE616890.49	HE616890	49917	50327	+	4255.69	0.603635	1.51954	0.257976	2.33989	0.0192894	0.180876	-	SFHH103_00046	3781.39	2889.85	5407.17	4944.36	putative transcriptional regulator
	HE616890.50	HE616890	50551	51819	+	4065.69	-1.06135	-2.08689	0.237918	-4.46101	8.15758e-06	0.000305975	metK	SFHH103_00047	5018.85	6085.19	2594.19	2564.54	S-adenosylmethionine synthetase
	HE616890.51	HE616890	52030	52728	+	528.478	0.207227	1.15447	0.359789	0.575968	0.564637	0.845148	trmB	SFHH103_00048	649.782	324.165	543.843	596.122	tRNA (guanine-N7-)-methyltransferase
	HE616890.52	HE616890	52860	53117	-	3586.6	0.36209	1.28529	0.393505	0.920166	0.357486	0.714078	-	SFHH103_00049	4340.32	1816.52	4398.25	3791.3	conserved hypothetical protein
	HE616890.53	HE616890	53167	53598	-	1815.85	0.222169	1.16649	0.413955	0.536698	0.591476	0.859282	hspH	SFHH103_00050	2401.32	908.26	2117.86	1835.94	Hsp20
	HE616890.54	HE616890	53853	54797	+	202.257	-0.0776597	-1.0553	0.260801	-0.297774	0.765876	0.928743	-	SFHH103_00051	210.461	205.404	203.785	189.378	inosine-uridine preferring nucleoside hydrolase
	HE616890.55	HE616890	54862	56214	-	183.757	-0.800236	-1.74139	0.464147	-1.7241	0.0846899	0.387991	-	SFHH103_00052	131.107	356.283	82.5141	165.123	conserved hypothetical protein
	HE616890.56	HE616890	56499	58910	-	90.0668	-0.978417	-1.9703	0.409593	-2.38875	0.0169057	0.166815	mcpA	SFHH103_00053	83.9542	162.829	57.5098	55.9739	Chemoreceptor McpA
	HE616890.57	HE616890	59140	60039	-	160.405	-1.21099	-2.31496	0.391212	-3.09548	0.00196494	0.0363123	-	SFHH103_00054	296.715	167.311	67.5115	110.082	ribokinase
	HE616890.58	HE616890	60091	61299	-	651.29	-0.921978	-1.89471	0.459216	-2.00772	0.0446729	0.28626	-	SFHH103_00055	1389.27	395.123	392.567	428.2	Conserved hypothetical transmembrane protein
	HE616890.59	HE616890	61491	62045	+	76.3711	0.0912831	1.06532	0.377129	0.242047	0.808744	0.943364	-	SFHH103_00056	58.6529	88.1371	81.2638	77.4305	putative NADPH-dependent FMN reductase
	HE616890.60	HE616890	62120	62644	+	107.131	-0.0325443	-1.02281	0.399687	-0.0814245	0.935104	0.98122	def	SFHH103_00057	131.107	85.8963	135.023	76.4976	peptide deformylase
	HE616890.61	HE616890	62725	63660	+	189.198	-0.226061	-1.16964	0.405446	-0.557561	0.577144	0.853667	fmt	SFHH103_00058	121.906	289.807	165.028	180.049	methionyl-tRNA formyltransferase
	HE616890.62	HE616890	63660	64403	+	69.5404	-0.465629	-1.38092	0.422098	-1.10313	0.269971	0.637782	truA	SFHH103_00059	58.6529	106.063	50.0085	63.437	tRNA pseudouridine synthase A
	HE616890.63	HE616890	64417	65013	-	132.385	-0.126727	-1.09181	0.318173	-0.398297	0.690411	0.902618	-	SFHH103_00060	151.808	126.23	108.769	142.733	Conserved hypothetical transmembrane protein
	HE616890.65	HE616890	66368	69553	-	639.158	-0.813303	-1.75723	0.371088	-2.19167	0.0284034	0.226388	mexF	SFHH103_00062	1114.41	554.965	382.565	504.698	multidrug-efflux system transmembrane protein
	HE616890.66	HE616890	69683	70888	-	1158.77	-0.627118	-1.54448	0.346126	-1.81182	0.070014	0.359238	mexE	SFHH103_00063	1749.24	1112.92	692.618	1080.3	putative multidrug efflux system transmembrane protein
	HE616890.67	HE616890	70930	71745	-	2406.68	-0.225916	-1.16952	0.299836	-0.753467	0.451169	0.776594	llpE	SFHH103_00064	2946.45	2270.65	1804.06	2605.58	Putative esterase/lipase
	HE616890.68	HE616890	71882	72793	+	309.119	-0.65212	-1.57148	0.371518	-1.75529	0.0792103	0.377689	-	SFHH103_00065	520.976	250.967	235.04	229.493	putative transcription regulator protein
	HE616890.69	HE616890	72823	74724	-	417.118	0.315478	1.24442	0.425881	0.740767	0.458835	0.780944	deaD	SFHH103_00066	197.81	529.569	388.816	552.275	putative ATP-dependent RNA helicase protein
	HE616890.70	HE616890	74882	75265	-	81.7114	0.43165	1.34878	0.370429	1.16527	0.243909	0.617164	-	SFHH103_00067	63.2532	73.1986	77.5132	112.881	Conserved hypothetical transmembrane protein
	HE616890.71	HE616890	75268	76125	-	878.687	0.102903	1.07393	0.342027	0.300861	0.76352	0.927781	dapD	SFHH103_00068	609.53	1078.56	805.137	1021.52	2%2C3%2C4%2C5-tetrahydropyridine-2%2C6-dicarboxylate N-succinyltransferase
	HE616890.72	HE616890	76430	77329	+	253.954	0.0261302	1.01828	0.343001	0.0761812	0.939275	0.983407	-	SFHH103_00069	179.409	322.671	248.792	264.943	conserved hypothetical protein
	HE616890.73	HE616890	77348	78061	-	203.729	0.0925003	1.06622	0.337247	0.274281	0.783869	0.934507	-	SFHH103_00070	248.412	145.65	206.285	214.566	Probable hydrolase
	HE616890.74	HE616890	78164	79078	+	100.209	-0.642384	-1.56091	0.370064	-1.73588	0.0825858	0.3854	-	SFHH103_00071	150.658	99.3409	65.0111	85.8266	conserved putative integral membrane protein
	HE616890.75	HE616890	79148	80227	+	287.756	-0.446262	-1.36251	0.275128	-1.62202	0.1048	0.424477	ada	SFHH103_00072	379.519	289.807	247.542	234.157	putative transcription regulator protein
	HE616890.76	HE616890	80164	80991	+	242.396	-0.365967	-1.28875	0.275587	-1.32796	0.184193	0.552578	-	SFHH103_00073	248.412	301.01	192.533	227.627	putative carboxyvinyl-carboxyphosphonate phosphorylmutase
	HE616890.78	HE616890	82459	83346	-	989.617	0.241349	1.1821	0.234952	1.02723	0.304314	0.670271	argB	SFHH103_00075	903.945	903.031	1147.7	1003.8	acetylglutamate kinase
	HE616890.79	HE616890	83539	84078	+	868.73	-0.0349523	-1.02452	0.277139	-0.126118	0.899638	0.970126	-	SFHH103_00076	1027	733.48	873.899	840.541	predicted RNA polymerase sigma-70 factor
	HE616890.80	HE616890	84075	84794	+	722.561	0.0823559	1.05875	0.231356	0.35597	0.721863	0.91433	-	SFHH103_00077	722.236	680.448	715.122	772.439	Conserved hypothetical transmembrane protein
	HE616890.81	HE616890	84987	85544	+	61.479	-0.509136	-1.4232	0.41781	-1.21858	0.223002	0.594651	-	SFHH103_00078	90.8545	57.5132	42.5072	55.041	conserved hypothetical secreted protein
	HE616890.82	HE616890	85702	86199	+	189.113	0.998306	1.99765	0.327757	3.04588	0.00232004	0.0413014	-	SFHH103_00079	150.658	92.6186	261.295	251.882	peptide-methionine (R)-S-oxide reductase
	HE616890.83	HE616890	86338	86877	-	124.786	0.890836	1.85425	0.365465	2.43754	0.0147876	0.15366	-	SFHH103_00080	60.953	105.316	150.026	182.848	conserved hypothetical membrane associated protein
	HE616890.84	HE616890	87020	87673	-	204.806	0.286802	1.21993	0.264927	1.08257	0.279001	0.648283	engB	SFHH103_00081	178.259	188.225	240.041	212.701	Probable GTP-binding protein EngB
	HE616890.85	HE616890	87838	89619	-	2308.21	0.515334	1.42933	0.257586	2.00063	0.0454328	0.288646	yidC	SFHH103_00082	2136.81	1624.56	2764.22	2707.27	putative inner membrane protein translocase component YidC
	HE616890.86	HE616890	89616	90002	-	2122.94	0.331857	1.25863	0.23228	1.42869	0.153092	0.506465	rnpA	SFHH103_00083	1806.74	1933.04	2535.43	2216.56	ribonuclease P protein component
	HE616890.87	HE616890	90035	90169	-	4884.11	0.467769	1.38297	0.307252	1.52243	0.127903	0.467001	rpmH	SFHH103_00084	3115.51	4966.3	6103.54	5351.1	50S ribosomal protein L34
	HE616890.88	HE616890	90490	92493	+	223.602	-0.744719	-1.67565	0.308228	-2.41613	0.0156863	0.159686	mcpT	SFHH103_00085	247.262	321.177	137.523	188.445	methyl-accepting chemotaxis protein McpT
	HE616890.89	HE616890	92682	93479	+	123.291	-0.227686	-1.17096	0.346685	-0.656753	0.51134	0.821658	-	SFHH103_00086	104.655	162.829	106.268	119.411	conserved hypothetical transmembrane protein
	HE616890.90	HE616890	93498	94922	+	138.352	-0.446985	-1.36319	0.313783	-1.42451	0.1543	0.507474	merA1	SFHH103_00087	136.857	185.237	113.769	117.545	predicted mercuric reductase MerA1
	HE616890.91	HE616890	94944	96425	+	437.674	0.14518	1.10587	0.285593	0.508343	0.611213	0.868993	-	SFHH103_00088	450.823	378.691	387.566	533.617	two component sensor histidine kinase transmembrane protein
	HE616890.92	HE616890	96680	96756	+	187.786	0.655456	1.57511	0.35225	1.86077	0.062777	0.342127	-	SFHH103_RNA00001	179.409	104.569	263.795	203.372	tRNA-Arg
	HE616890.93	HE616890	96821	97291	-	1742.36	0.723484	1.65116	0.314862	2.29778	0.0215742	0.193419	-	SFHH103_00089	1593.98	971.001	2316.64	2087.82	conserved hypothetical protein
	HE616890.94	HE616890	97419	98096	-	2898.45	-0.0620031	-1.04391	0.268059	-0.231304	0.817078	0.945864	-	SFHH103_00090	3386.92	2541.78	3045.52	2619.58	hypothetical transmembrane protein containing an isoprenylcysteine carboxyl methyltransferase domain
	HE616890.96	HE616890	98410	98904	-	635.384	0.422074	1.33985	0.399855	1.05557	0.291165	0.659423	-	SFHH103_00092	750.988	309.974	808.888	671.686	conserved hypothetical protein
	HE616890.97	HE616890	98885	99871	-	1061.92	-0.0796216	-1.05674	0.349116	-0.228066	0.819595	0.947286	-	SFHH103_00093	1436.42	752.9	993.919	1064.44	aldo/keto reductase
	HE616890.98	HE616890	99965	100549	-	39.6498	-0.688807	-1.61195	0.518944	-1.32732	0.184402	0.552914	-	SFHH103_00094	28.7514	74.6924	22.5038	32.6514	conserved hypothetical protein
	HE616890.99	HE616890	100801	104505	-	3639.32	-0.877216	-1.83683	0.291279	-3.0116	0.00259874	0.0450063	putA	SFHH103_00095	3968.85	5589.98	2197.87	2800.56	bifunctional PutA protein
	HE616890.100	HE616890	104693	105007	-	205.263	0.0480199	1.03384	0.370965	0.129446	0.897005	0.969727	-	SFHH103_00096	266.813	136.687	230.039	187.512	conserved hypothetical protein
	HE616890.101	HE616890	105098	105904	-	121.023	0.495529	1.40984	0.314065	1.57779	0.114614	0.444096	-	SFHH103_00097	111.556	86.6432	145.025	140.868	conserved hypothetical protein
	HE616890.102	HE616890	106088	107122	+	427.108	-0.0340706	-1.0239	0.239399	-0.142318	0.886829	0.967236	-	SFHH103_00098	456.573	408.568	418.821	424.468	proline racemase
	HE616890.103	HE616890	107268	107831	-	240.94	-1.22788	-2.34223	0.601991	-2.0397	0.0413803	0.280969	-	SFHH103_00099	746.387	93.3655	47.5081	76.4976	conserved hypothetical transmembrane protein
	HE616890.104	HE616890	108024	108644	+	110.194	-0.508378	-1.42245	0.478562	-1.0623	0.288098	0.657997	-	SFHH103_00100	78.2039	189.719	52.5089	120.344	conserved hypothetical protein
	HE616890.105	HE616890	108636	110519	-	256.886	-0.13104	-1.09508	0.301868	-0.434098	0.664217	0.891129	cyaD1	SFHH103_00101	259.913	279.35	196.283	291.997	putative adenylate cyclase transmembrane protein
	HE616890.106	HE616890	110525	111229	-	552.005	0.216133	1.16162	0.238671	0.905569	0.365164	0.718446	-	SFHH103_00102	485.324	532.557	565.096	625.041	putative transcriptional regulator%2C Crp/Fnr family
	HE616890.107	HE616890	111460	111897	+	363.318	0.0150039	1.01045	0.284061	0.0528193	0.957876	0.988396	-	SFHH103_00103	423.221	300.264	357.561	372.226	conserved hypothetical membrane protein
	HE616890.108	HE616890	111973	112401	-	57.0977	-0.50815	-1.42222	0.477014	-1.06527	0.286753	0.656483	fucU	SFHH103_00104	98.9049	40.3339	42.5072	46.6449	putative RbsD/FucU transport protein
	HE616890.109	HE616890	112404	113633	-	539.238	-0.585595	-1.50066	0.487958	-1.20009	0.230103	0.601321	frcR	SFHH103_00105	1099.45	249.473	393.817	414.207	putative ROK family transcriptional regulator
	HE616890.111	HE616890	115235	116320	+	186.357	-0.393196	-1.3133	0.284782	-1.38069	0.167374	0.529288	frcC	SFHH103_00107	193.21	233.04	147.525	171.653	ABC transporter permease
	HE616890.112	HE616890	117099	117719	+	61.5213	0.0150221	1.01047	0.442721	0.0339313	0.972932	0.991737	frcK	SFHH103_00108	40.252	81.4147	67.5115	56.9068	putative fructose transport system kinase
	HE616890.113	HE616890	117870	118907	+	153.525	-0.203337	-1.15136	0.385612	-0.52731	0.597978	0.862121	pyrC	SFHH103_00109	108.105	222.583	146.275	137.136	dihydroorotase%2C homodimeric type
	HE616890.114	HE616890	118932	119630	+	90.6115	-0.472862	-1.38786	0.457143	-1.03438	0.300957	0.667459	pyrE	SFHH103_00110	58.6529	157.601	68.7617	77.4305	orotate phosphoribosyltransferase
	HE616890.115	HE616890	119688	120614	+	86.21	-0.300235	-1.23135	0.518702	-0.57882	0.562711	0.844247	frk	SFHH103_00111	35.6518	159.842	77.5132	71.8331	probable fructokinase protein
	HE616890.116	HE616890	121006	122631	-	1085.22	-0.140106	-1.10199	0.312679	-0.448083	0.654093	0.887516	pgi	SFHH103_00112	886.694	1396.75	935.159	1122.28	glucose-6-phosphate isomerase
	HE616890.117	HE616890	122804	124504	-	681.153	-0.886362	-1.84851	0.387803	-2.2856	0.0222778	0.195738	fadD	SFHH103_00113	1262.76	555.712	486.333	419.804	acyl-CoA synthetase
	HE616890.118	HE616890	124910	126085	+	234.881	-0.50475	-1.41888	0.306792	-1.64525	0.0999175	0.415911	-	SFHH103_00114	333.517	224.077	196.283	185.647	putative transmembrane protein
	HE616890.119	HE616890	126191	128875	+	151.775	-0.831414	-1.77943	0.389712	-2.13341	0.0328913	0.246474	kdpD	SFHH103_00115	129.956	268.893	103.768	104.485	two-component sensor histidine kinase KdpD
	HE616890.120	HE616890	128961	129626	+	47.7019	-0.837885	-1.78743	0.502823	-1.66636	0.0956409	0.407797	-	SFHH103_00116	36.8018	92.6186	25.0043	36.383	putative CDP-alcohol phosphatidyltransferase
	HE616890.121	HE616890	129623	130234	+	211.397	-0.423738	-1.3414	0.370467	-1.14379	0.252709	0.622024	-	SFHH103_00117	326.616	165.817	163.778	189.378	putative acyltransferase protein
	HE616890.123	HE616890	131245	131625	-	5768.28	-0.303446	-1.23409	0.438384	-0.692191	0.488817	0.806532	-	SFHH103_00119	9742.14	3225.97	5670.97	4434.06	putative transcriptional regulator protein
	HE616890.124	HE616890	131639	131893	-	3550.8	-0.601825	-1.51764	0.495005	-1.2158	0.224063	0.594652	-	SFHH103_00120	7351.17	1593.19	3021.76	2237.09	hypothetical protein
	HE616890.125	HE616890	132331	133623	+	236.958	-0.0731548	-1.05201	0.391748	-0.186739	0.851865	0.958879	-	SFHH103_00121	148.357	338.357	236.29	224.828	DNA integration/recombination/invertion protein
	HE616890.126	HE616890	134329	134541	+	110.785	-0.210764	-1.1573	0.341766	-0.616692	0.537438	0.83004	-	SFHH103_00122	98.9049	139.675	111.269	93.2898	hypothetical protein predicted by Glimmer/Critica
	HE616890.127	HE616890	134658	134975	+	164.962	0.117126	1.08457	0.317583	0.368804	0.712274	0.910999	-	SFHH103_00123	126.506	188.225	172.529	172.586	conserved hypothetical protein
	HE616890.128	HE616890	135703	136647	+	127.429	-0.266712	-1.20306	0.306442	-0.870351	0.384108	0.731433	-	SFHH103_00124	150.658	129.965	105.018	124.075	Putative DNA primase
	HE616890.129	HE616890	136644	137717	+	186.572	-0.0587926	-1.04159	0.301312	-0.195122	0.845298	0.956048	-	SFHH103_00125	221.961	159.842	190.032	174.452	hypothetical protein predicted by Glimmer/Critica
	HE616890.130	HE616890	137714	138352	+	132.959	-0.230301	-1.17308	0.291999	-0.788706	0.430284	0.763256	rnhA	SFHH103_00126	144.907	143.409	128.772	114.746	putative ribonuclease HI
	HE616890.131	HE616890	138408	138926	+	352.698	0.295929	1.22768	0.332649	0.889614	0.373673	0.724218	-	SFHH103_00127	389.869	237.522	443.826	339.575	hypothetical protein predicted by Glimmer/Critica
	HE616890.132	HE616890	139101	139193	-	189.372	-0.583209	-1.49818	0.474158	-1.22999	0.218701	0.588314	-	SFHH103_00128	365.718	106.063	170.029	115.679	hypothetical protein predicted by Glimmer/Critica
	HE616890.133	HE616890	139521	139847	-	4252.73	-0.879893	-1.84024	0.43239	-2.03495	0.0418555	0.281972	-	SFHH103_00129	8582.88	2854.74	2727.96	2845.34	conserved hypothetical protein
	HE616890.134	HE616890	139844	140089	-	3070.34	-0.7719	-1.70752	0.601064	-1.28422	0.199064	0.56963	-	SFHH103_00130	7657.08	1306.37	1759.05	1558.87	conserved hypothetical protein
	HE616890.135	HE616890	140772	142241	+	34.5554	-0.603409	-1.5193	0.483887	-1.247	0.212396	0.585822	-	SFHH103_00131	35.6518	50.7908	31.2553	20.5237	conserved hypothetical protein
	HE616890.136	HE616890	142241	144298	+	55.5327	-0.567989	-1.48246	0.471099	-1.20567	0.227946	0.599031	-	SFHH103_00132	41.4021	95.6063	45.0077	40.1146	conserved hypothetical protein
Possible_Low_Expression	HE616890.137	HE616890	144298	144534	+	14.6167	-1.20744	-2.30927	0.600463	-2.01084	0.0443418	0.285685	-	SFHH103_00133	12.6506	35.8524	2.50043	7.46318	conserved hypothetical protein
	HE616890.138	HE616890	144565	145530	+	38.0892	-1.21015	-2.31362	0.535349	-2.26049	0.023791	0.205252	-	SFHH103_00134	34.5017	81.4147	11.2519	25.1882	conserved hypothetical protein
	HE616890.139	HE616890	145556	146551	+	44.0999	-0.440178	-1.35677	0.429819	-1.0241	0.305788	0.671299	-	SFHH103_00135	54.0527	50.0439	31.2553	41.0475	putative phage-related protein
	HE616890.140	HE616890	146564	146998	+	23.9153	-0.600023	-1.51574	0.524995	-1.14291	0.253075	0.622024	-	SFHH103_00136	24.1512	36.5993	16.2528	18.658	hypothetical secreted protein predicted by Glimmer/Critica
Possible_Low_Expression	HE616890.141	HE616890	147071	147250	+	10.759	-0.544072	-1.45808	0.602456	-0.903091	0.366478	0.719032	-	SFHH103_00137	10.3505	18.6731	3.75064	10.2619	hypothetical protein predicted by Glimmer/Critica
Possible_Low_Expression	HE616890.143	HE616890	147570	147788	+	7.80734	-0.255116	-1.19343	0.602141	-0.423681	0.671798	0.893947	-	SFHH103_00139	5.75029	12.6977	6.25107	6.53028	hypothetical protein predicted by Glimmer/Critica
Possible_Low_Expression	HE616890.144	HE616890	147713	147874	-	5.38603	-0.0516749	-1.03647	0.576146	-0.0896906	0.928533	0.978503	-	SFHH103_00140	2.30011	8.96309	3.75064	6.53028	hypothetical protein predicted by Glimmer/Critica
Possible_Low_Expression	HE616890.145	HE616890	147785	147961	+	7.82217	-0.263873	-1.2007	0.603164	-0.437482	0.661762	0.890143	-	SFHH103_00141	8.0504	10.4569	6.25107	6.53028	hypothetical protein predicted by Glimmer/Critica
Possible_Low_Expression	HE616890.146	HE616890	147958	148560	+	12.5716	-0.14555	-1.10615	0.598654	-0.243129	0.807905	0.943364	-	SFHH103_00142	11.5006	15.6854	17.503	5.59739	conserved hypothetical protein
Possible_Low_Expression	HE616890.147	HE616890	148557	149159	+	7.56066	-1.20843	-2.31086	0.597649	-2.02197	0.0431795	0.284911	-	SFHH103_00143	9.20046	17.9262	1.25021	1.8658	conserved hypothetical protein
	HE616890.148	HE616890	149183	150769	+	34.9531	-0.70508	-1.63023	0.513252	-1.37375	0.16952	0.533155	-	SFHH103_00144	29.9015	61.2478	30.0051	18.658	conserved hypothetical protein
Possible_Low_Expression	HE616890.149	HE616890	150769	151230	+	11.926	-0.479934	-1.39468	0.603206	-0.795639	0.426242	0.761081	-	SFHH103_00145	4.60023	26.8893	8.75149	7.46318	hypothetical protein
	HE616890.150	HE616890	151234	152580	+	55.1012	-0.588989	-1.50419	0.395388	-1.48965	0.136317	0.480093	-	SFHH103_00146	62.1031	73.1986	41.257	43.8462	conserved hypothetical protein
Possible_Low_Expression	HE616890.151	HE616890	152577	152831	+	7.51265	-0.424045	-1.34168	0.592471	-0.715723	0.474162	0.795209	-	SFHH103_00147	9.20046	11.2039	1.25021	8.39608	hypothetical protein predicted by Glimmer/Critica
	HE616890.152	HE616890	152831	155413	+	114.815	-0.808744	-1.75169	0.400741	-2.01812	0.0435788	0.285685	-	SFHH103_00148	100.055	200.176	86.2647	72.766	hypothetical protein predicted by Glimmer/Critica
	HE616890.153	HE616890	155414	157456	+	336.725	-0.270924	-1.20658	0.305731	-0.88615	0.375537	0.725473	-	SFHH103_00149	431.272	309.974	346.309	259.346	hypothetical protein predicted by Glimmer/Critica
	HE616890.154	HE616890	157944	159041	+	78.6084	-0.230359	-1.17313	0.359395	-0.640964	0.521546	0.825516	-	SFHH103_00150	73.6037	97.1001	73.7626	69.9673	hypothetical protein predicted by Glimmer/Critica
	HE616890.155	HE616890	159042	159527	+	172.778	-0.0469787	-1.0331	0.363904	-0.129096	0.897281	0.969877	-	SFHH103_00151	230.011	122.496	176.28	162.324	conserved hypothetical protein
	HE616890.156	HE616890	159551	160267	+	35.4665	-0.871707	-1.82983	0.532694	-1.63641	0.101753	0.41921	-	SFHH103_00152	27.6014	70.9578	16.2528	27.054	conserved hypothetical protein
Possible_Low_Expression	HE616890.157	HE616890	160295	160615	+	15.205	-1.12086	-2.17477	0.603041	-1.85868	0.0630719	0.342923	-	SFHH103_00153	6.90034	43.3216	5.00085	5.59739	hypothetical protein predicted by Glimmer/Critica
	HE616890.158	HE616890	160626	160982	+	40.3883	-0.459507	-1.37507	0.435188	-1.05588	0.291022	0.659313	-	SFHH103_00154	49.4525	46.3093	35.006	30.7856	hypothetical transmembrane protein predicted by Glimmer/Critica
	HE616890.159	HE616890	161139	161765	+	90.0273	-0.0787931	-1.05613	0.342385	-0.23013	0.81799	0.946451	-	SFHH103_00155	97.7549	88.1371	76.263	97.9542	hypothetical transmembrane protein predicted by Glimmer/Critica
	HE616890.161	HE616890	164100	164642	-	1254.4	0.322984	1.25092	0.435733	0.741244	0.458546	0.78083	-	SFHH103_00157	1634.23	545.255	1515.26	1322.85	hypothetical protein
	HE616890.162	HE616890	164913	165128	-	190.355	-0.532251	-1.44618	0.427562	-1.24485	0.213187	0.586469	-	SFHH103_00158	336.967	125.483	148.775	150.197	hypothetical protein
	HE616890.163	HE616890	165819	166088	-	37.5747	-0.509223	-1.42328	0.445173	-1.14388	0.252675	0.622024	-	SFHH103_00159	43.7022	47.0562	28.7549	30.7856	hypothetical protein predicted by Glimmer/Critica
	HE616890.164	HE616890	166936	167727	+	29.0628	-0.534101	-1.44804	0.528256	-1.01106	0.311985	0.679797	-	SFHH103_00160	24.1512	47.8031	27.5047	16.7922	hypothetical protein predicted by Glimmer/Critica
	HE616890.165	HE616890	167724	168119	+	23.4011	-0.645645	-1.56444	0.545006	-1.18465	0.236154	0.606734	-	SFHH103_00161	27.6014	33.6116	10.0017	22.3895	hypothetical protein predicted by Glimmer/Critica
Possible_Low_Expression	HE616890.166	HE616890	168262	168337	-	15.4069	-0.538308	-1.45227	0.587482	-0.916297	0.359511	0.715363	-	SFHH103_RNA00002	21.8511	17.9262	16.2528	5.59739	tRNA-Thr
	HE616890.167	HE616890	168412	169422	-	1000.33	-1.39971	-2.63849	0.452695	-3.09195	0.00198843	0.0366059	-	SFHH103_00162	2351.87	701.362	482.582	465.516	conserved hypothetical protein
	HE616890.168	HE616890	169707	170879	+	458.23	-0.133587	-1.09702	0.271116	-0.492729	0.622204	0.870794	-	SFHH103_00163	411.721	548.989	418.821	453.388	conserved hypothetical protein
	HE616890.169	HE616890	170895	171797	-	312.08	0.030196	1.02115	0.260261	0.116022	0.907635	0.971635	-	SFHH103_00164	288.664	327.9	342.558	289.198	conserved hypothetical protein
	HE616890.170	HE616890	172084	173343	+	154.87	-0.105815	-1.0761	0.315141	-0.33577	0.737044	0.919095	phoR	SFHH103_00165	189.759	132.953	143.774	152.995	phosphate regulon sensor PhoR
	HE616890.171	HE616890	173537	174571	+	1430.24	-0.281276	-1.21527	0.227891	-1.23425	0.217108	0.587053	pstS	SFHH103_00166	1621.58	1527.46	1333.98	1237.96	Phosphate-binding protein PstS
	HE616890.172	HE616890	174669	176153	+	394.151	-0.00480731	-1.00334	0.244638	-0.0196507	0.984322	0.993908	pstC	SFHH103_09500	409.42	380.184	417.571	369.427	PstC
	HE616890.173	HE616890	176150	177472	+	238.903	-0.292532	-1.22479	0.260773	-1.12179	0.261952	0.632036	pstA	SFHH103_00167	250.713	277.856	201.284	225.761	phosphate ABC transporter%2C inner membrane subunit PstA
	HE616890.174	HE616890	177486	178301	+	376.048	-0.14299	-1.10419	0.26999	-0.529612	0.596381	0.861057	pstB	SFHH103_00168	450.823	341.344	350.06	361.964	ABC phosphate transporter%2C ATPase subunit PstB
	HE616890.175	HE616890	178358	179068	+	238.08	0.0724719	1.05152	0.300866	0.240877	0.80965	0.943375	phoU	SFHH103_00169	267.963	195.694	271.296	217.365	Phosphate transport system protein PhoU
	HE616890.176	HE616890	179118	179801	+	204.348	-0.152162	-1.11123	0.303036	-0.502125	0.61558	0.869137	phoB	SFHH103_00170	208.16	224.077	157.527	227.627	Phosphate regulon transcriptional regulatory protein PhoB
	HE616890.178	HE616890	180830	182029	+	3569.19	0.0586731	1.04151	0.352854	0.166281	0.867935	0.964403	argD	SFHH103_00172	2338.07	4639.15	3600.61	3698.94	acetylornithine aminotransferase
	HE616890.179	HE616890	182099	183016	+	2278.73	0.0984313	1.07061	0.220441	0.446521	0.655221	0.887719	argF	SFHH103_00173	2121.86	2274.38	2341.65	2377.02	ornithine carbamoyltransferase
	HE616890.180	HE616890	183303	184298	+	933.041	0.036346	1.02551	0.255342	0.142342	0.88681	0.967236	hslO	SFHH103_00174	815.391	1025.53	908.905	982.341	Hsp33 protein
	HE616890.181	HE616890	184311	184703	-	1827.69	0.163218	1.11978	0.279796	0.583347	0.55966	0.842372	apaG	SFHH103_00175	2017.2	1419.9	2015.34	1858.33	ApaG
	HE616890.182	HE616890	184815	185429	+	71.0738	0.0895865	1.06407	0.36862	0.243032	0.80798	0.943364	-	SFHH103_00176	62.1031	74.6924	81.2638	66.2357	predicted CDP-alcohol phosphatidyltransferase
	HE616890.183	HE616890	185483	186667	-	972.821	0.453997	1.36983	0.235221	1.93009	0.0535962	0.316434	metZ	SFHH103_00177	761.338	867.926	1112.69	1149.33	O-succinylhomoserine sulfhydrylase
	HE616890.184	HE616890	186865	187962	+	152.635	-0.210069	-1.15674	0.33628	-0.624686	0.532177	0.827418	dcd	SFHH103_00178	129.956	198.682	155.026	126.874	2'-deoxycytidine 5'-triphosphate deaminase
Possible_Low_Expression	HE616890.185	HE616890	188013	188087	+	15.6736	-0.505175	-1.4193	0.565555	-0.893238	0.371729	0.723048	-	SFHH103_RNA00003	18.4009	20.9139	11.2519	12.1277	tRNA-Gly
	HE616890.186	HE616890	188203	189054	+	128.107	-0.2947	-1.22663	0.356671	-0.826251	0.408662	0.749962	-	SFHH103_00179	178.259	107.557	106.268	120.344	predicted extracellular amino acid solute-binding protein
	HE616890.187	HE616890	189186	189596	-	59.9161	-0.115967	-1.0837	0.376158	-0.308294	0.757859	0.926551	-	SFHH103_00180	63.2532	61.9947	57.5098	56.9068	conserved hypothetical protein
	HE616890.188	HE616890	189645	190460	-	125.765	-0.359396	-1.28289	0.36526	-0.983946	0.325142	0.690251	-	SFHH103_00181	105.805	180.009	98.7668	118.478	hypothetical conserved transmembrane protein
	HE616890.189	HE616890	190473	191126	-	326.665	-0.355037	-1.27902	0.388709	-0.913377	0.361044	0.715475	-	SFHH103_00182	296.715	447.408	183.781	378.756	putative transcription regulator protein
	HE616890.190	HE616890	191283	191807	-	275.078	-0.217492	-1.16271	0.372019	-0.584627	0.558799	0.842371	-	SFHH103_00183	399.07	197.935	277.547	225.761	putative transcriptional regulator protein
	HE616890.191	HE616890	191976	192449	+	58.7157	-0.996724	-1.99546	0.387493	-2.57224	0.0101044	0.118516	-	SFHH103_00184	85.1043	76.1863	36.2562	37.3159	conserved hypothetical protein
	HE616890.192	HE616890	192468	193049	-	141.773	-0.504089	-1.41823	0.306171	-1.64643	0.0996754	0.415911	-	SFHH103_00185	146.057	189.719	113.769	117.545	hypothetical protein
	HE616890.193	HE616890	193156	193452	-	90.1431	-0.194609	-1.14441	0.388191	-0.501323	0.616144	0.869137	-	SFHH103_00186	121.906	72.4516	92.5158	73.6989	conserved hypothetical protein
	HE616890.194	HE616890	193738	194190	+	268.734	-0.115393	-1.08327	0.269504	-0.428167	0.668529	0.892547	-	SFHH103_00187	300.165	259.93	282.548	232.291	Aminoglycoside N(6')-acetyltransferase
	HE616890.196	HE616890	196686	197894	-	429.896	-1.30283	-2.46713	0.38977	-3.34256	0.000830082	0.0177506	fadA	SFHH103_00189	871.744	394.376	198.784	254.681	acetyl-CoA acetyltransferase
	HE616890.197	HE616890	198006	199802	-	4508.92	-1.22363	-2.33533	0.474756	-2.57738	0.00995518	0.117704	-	SFHH103_00190	10700.1	2659.8	2341.65	2334.11	acyl-CoA dehydrogenase
	HE616890.198	HE616890	200224	203919	+	352.77	-0.821998	-1.76785	0.277709	-2.95993	0.00307713	0.0510236	-	SFHH103_00191	392.17	519.859	235.04	264.01	conserved hypothetical protein
	HE616890.199	HE616890	204308	205234	+	185.049	0.068749	1.04881	0.312572	0.219946	0.825913	0.949226	-	SFHH103_00192	215.061	146.397	180.031	198.707	putative transmembrane protein
	HE616890.200	HE616890	205234	206037	+	101.098	0.169879	1.12496	0.31917	0.532254	0.59455	0.860181	-	SFHH103_00193	97.7549	91.8717	100.017	114.746	hypothetical transmembrane protein
	HE616890.201	HE616890	206206	206442	+	167.044	0.370597	1.29289	0.332149	1.11575	0.264527	0.635335	-	SFHH103_00194	162.158	125.483	227.539	152.995	putative transcriptional regulator protein
	HE616890.202	HE616890	206439	207164	-	144.447	0.128698	1.09331	0.288209	0.446544	0.655204	0.887719	-	SFHH103_00195	138.007	137.434	140.024	162.324	conserved hypothetical protein
	HE616890.203	HE616890	207425	210019	-	379.279	-0.588201	-1.50337	0.273334	-2.15195	0.0314013	0.240446	lhr	SFHH103_00196	514.076	405.58	325.055	272.406	putative ATP-dependent helicase protein
	HE616890.204	HE616890	210127	211290	-	175.571	-0.389666	-1.31009	0.404353	-0.963678	0.335207	0.698163	-	SFHH103_00197	196.66	209.139	87.5149	208.969	Putative transposase
	HE616890.205	HE616890	211481	212116	-	213.014	-0.644073	-1.56274	0.416141	-1.54773	0.121687	0.456435	-	SFHH103_00198	377.219	157.601	132.523	184.714	putative transmembrane protein
	HE616890.207	HE616890	213304	213570	+	1466.46	0.352103	1.27642	0.28572	1.23234	0.217823	0.587449	-	SFHH103_00200	1043.1	1510.28	1726.54	1585.93	conserved hypothetical protein
	HE616890.208	HE616890	213573	214076	+	1880.85	0.506338	1.42044	0.275978	1.83471	0.0665492	0.349376	-	SFHH103_00201	1282.31	1787.39	2334.15	2119.54	conserved hypothetical protein
	HE616890.209	HE616890	214124	215491	+	545.162	0.27013	1.20592	0.284096	0.950839	0.341686	0.702606	dinF	SFHH103_00202	402.52	578.866	586.35	612.914	putative transmembrane protein
	HE616890.210	HE616890	215467	216555	-	131.698	0.226148	1.16971	0.432733	0.522604	0.60125	0.863892	pyrD	SFHH103_00203	66.7033	171.793	128.772	159.525	PyrD
	HE616890.211	HE616890	217020	217451	+	1845.62	0.118191	1.08537	0.382925	0.308653	0.757585	0.926551	-	SFHH103_00204	2443.87	1077.81	1927.83	1932.96	conserved hypothetical protein
	HE616890.212	HE616890	217558	218205	+	166.54	-0.409688	-1.3284	0.330159	-1.24088	0.21465	0.586962	-	SFHH103_00205	231.162	153.866	126.272	154.861	putative transcription regulator protein
	HE616890.213	HE616890	218349	221855	-	259.691	-0.471371	-1.38643	0.263618	-1.78808	0.0737625	0.368522	-	SFHH103_00206	287.514	319.684	233.79	197.774	two-component sensor histidine kinase protein
	HE616890.214	HE616890	222101	222529	+	633.493	-0.0486219	-1.03428	0.323638	-0.150235	0.880579	0.967236	mscL	SFHH103_00207	813.091	478.031	596.352	646.498	Probable large-conductance mechanosensitive channel transmembrane protein MscL
	HE616890.215	HE616890	222670	223836	+	399.728	-1.08411	-2.12007	0.268873	-4.03206	5.5291e-05	0.00171598	aspB	SFHH103_00208	542.827	558.699	213.786	283.601	aspartate aminotransferase AspB
	HE616890.216	HE616890	224015	225055	+	224.132	0.723437	1.65111	0.275124	2.62949	0.0085512	0.106344	galE	SFHH103_00209	146.057	185.237	286.299	278.936	UDP-galactose 4-epimerase protein
	HE616890.217	HE616890	225064	225369	-	595.429	0.997737	1.99686	0.234909	4.24732	2.16338e-05	0.000743822	pchB	SFHH103_00210	369.168	410.061	811.388	791.097	putative salicylate biosynthesis protein PchB
	HE616890.218	HE616890	225739	226743	-	1077.4	0.767695	1.70255	0.49806	1.54137	0.123227	0.458889	qxtB	SFHH103_00211	1200.66	248.726	1400.24	1459.98	Putative quinol oxidase subunit II transmembrane protein QxtB
	HE616890.219	HE616890	226733	228148	-	2712.15	0.520916	1.43487	0.487838	1.0678	0.285609	0.655726	qxtA	SFHH103_00212	3443.27	769.332	3426.83	3209.17	putative quinol oxidase subunit I transmembrane protein QxtA
	HE616890.221	HE616890	229531	230355	-	31.7388	-0.571123	-1.48568	0.567891	-1.00569	0.314564	0.68156	occM	SFHH103_00214	14.9507	66.4763	25.0043	20.5237	OccM
	HE616890.222	HE616890	230352	231077	-	39.7954	-0.113974	-1.08221	0.484498	-0.235242	0.814021	0.945346	-	SfHH103_09510	34.5017	48.5501	50.0085	26.1211	ABC transporter permease
	HE616890.223	HE616890	231138	231920	-	193.936	-0.0300706	-1.02106	0.444398	-0.0676659	0.946052	0.985535	-	SfHH103_09520	97.7549	294.288	177.53	206.17	extracellular solute-binding protein
	HE616890.224	HE616890	231957	232730	-	202.823	-0.41133	-1.32991	0.420102	-0.97912	0.327521	0.69152	-	SFHH103_00215	341.567	131.459	171.279	166.989	Amino-acid transport ATP-binding protein
	HE616890.225	HE616890	233002	233616	+	474.219	-0.434047	-1.35102	0.442443	-0.981025	0.326581	0.69152	-	SFHH103_00216	847.592	269.64	377.564	402.079	HTH-type transcriptional regulator
	HE616890.226	HE616890	233635	234843	+	289.187	-0.403315	-1.32254	0.448995	-0.898262	0.369046	0.721027	-	SFHH103_00217	515.226	159.842	243.792	237.889	predicted aminotransferase
	HE616890.227	HE616890	234925	236538	+	471.338	-0.504768	-1.4189	0.311608	-1.61988	0.105258	0.424477	ilvB1	SFHH103_00218	655.533	463.84	320.055	445.925	Putative acetolactate synthase isozyme I large subunit
	HE616890.228	HE616890	236697	237104	+	1789.09	0.169965	1.12503	0.407109	0.417492	0.676318	0.897559	-	SFHH103_00219	2402.47	934.402	1941.58	1877.92	conserved hypothetical protein
	HE616890.229	HE616890	237207	239741	+	2302.86	0.321592	1.24971	0.399895	0.804191	0.421286	0.75669	secD	SFHH103_00220	2861.34	1161.47	2417.91	2770.71	Protein-export membrane protein SecD
	HE616890.230	HE616890	240248	240454	+	1090.08	-1.57582	-2.98104	0.308045	-5.11554	3.12844e-07	1.36291e-05	-	SFHH103_00221	1865.39	1466.96	411.32	616.645	conserved hypothetical protein
	HE616890.231	HE616890	240763	241773	+	825.3	-0.609702	-1.52594	0.230449	-2.64572	0.0081518	0.102651	kpsF	SFHH103_00222	1044.25	963.532	633.858	659.559	sugar isomerase KpsF
	HE616890.232	HE616890	241743	243074	-	109.772	-0.378843	-1.3003	0.318204	-1.19057	0.233824	0.604066	rkpJ	SFHH103_00223	125.356	125.483	83.7643	104.485	Capsule polysaccharide export protein RkpJ
	HE616890.233	HE616890	243102	244697	-	129.458	-0.0628852	-1.04455	0.319698	-0.196702	0.844061	0.955946	rkpI	SFHH103_00224	112.706	151.626	135.023	118.478	capsular polysaccharide biosynthesis\export transmembrane protein RkpI
	HE616890.234	HE616890	244807	245610	-	55.2025	-0.238256	-1.17957	0.437009	-0.545196	0.585619	0.855999	rkpH	SFHH103_00225	47.1524	73.9455	40.0068	59.7054	Short-chain dehydrogenase/reductase RkpH
	HE616890.236	HE616890	247166	254668	-	2214.89	-0.375493	-1.29728	0.250615	-1.49829	0.134058	0.476576	rkpA	SFHH103_00227	2798.09	2232.56	1831.56	1997.33	type I polyketide synthase RkpA
	HE616890.237	HE616890	255038	256261	+	1091.06	-0.375489	-1.29728	0.331199	-1.13373	0.25691	0.625465	rkpU	SFHH103_00228	1587.08	903.031	970.165	903.978	K-antigen export protein RkpU
	HE616890.238	HE616890	256493	257092	+	249.21	0.309031	1.23888	0.289056	1.0691	0.285023	0.65501	pncA	SFHH103_00229	184.009	256.942	282.548	273.339	pyrazinamidase/nicotinamidase PncA
	HE616890.239	HE616890	257159	258463	+	340.499	0.382622	1.30371	0.24874	1.53824	0.12399	0.459896	pncB	SFHH103_00230	307.065	280.097	410.07	364.763	nicotinate phosphoribosyltransferase PncB
	HE616890.240	HE616890	258744	258956	+	521.533	-0.196696	-1.14607	0.427899	-0.459678	0.645747	0.883479	-	SFHH103_00231	830.341	296.529	537.592	421.67	conserved hypothetical protein
	HE616890.241	HE616890	258975	259286	+	366.126	-0.440822	-1.35738	0.43858	-1.00511	0.314844	0.68156	-	SFHH103_00232	631.382	233.04	228.789	371.293	hypothetical protein predicted by Glimmer/Critica
	HE616890.242	HE616890	259497	261761	+	925.767	-0.311915	-1.24135	0.277998	-1.12201	0.261859	0.632031	-	SFHH103_00233	1156.96	906.766	721.373	917.971	penicillin-binding protein 1A
	HE616890.243	HE616890	261827	262033	-	30.1647	-0.0126689	-1.00882	0.518062	-0.0244544	0.98049	0.993903	-	SFHH103_00234	39.102	21.6608	37.5064	22.3895	conserved hypothetical protein
	HE616890.244	HE616890	263075	264211	-	928.262	-0.134056	-1.09737	0.422978	-0.316935	0.751293	0.924538	-	SFHH103_00235	1436.42	521.353	953.913	801.359	Putative transmembrane protein
	HE616890.245	HE616890	264432	265520	-	104.208	0.0685833	1.04869	0.324508	0.211345	0.832618	0.951086	int	SFHH103_00236	105.805	97.1001	118.77	95.1556	putative prophage integrase
	HE616890.246	HE616890	265689	265814	+	31.56	-0.0443537	-1.03122	0.487547	-0.0909733	0.927514	0.978503	-	SFHH103_00237	39.102	25.3954	33.7558	27.9869	hypothetical protein predicted by Glimmer/Critica
	HE616890.247	HE616890	267343	268212	-	258.679	-0.0346506	-1.02431	0.306303	-0.113125	0.909931	0.972609	-	SFHH103_00238	313.966	210.633	271.296	238.822	hypothetical protein predicted by Glimmer/Critica
	HE616890.248	HE616890	268531	269268	-	63.5558	0.143007	1.1042	0.372145	0.384279	0.700772	0.907361	-	SFHH103_00239	56.3528	63.4886	70.0119	64.3699	Putative insertion sequence ATP-binding protein y4bM/y4kI/y4tA
	HE616890.249	HE616890	269281	270831	-	65.2687	-0.178464	-1.13168	0.545459	-0.327182	0.74353	0.920982	-	SFHH103_00240	21.8511	119.508	60.0102	59.7054	Putative transposase
	HE616890.250	HE616890	271560	271856	-	70.1248	0.223751	1.16777	0.35812	0.624792	0.532107	0.827418	-	SFHH103_00241	67.8534	60.5009	77.5132	74.6318	conserved hypothetical protein
	HE616890.251	HE616890	271856	273478	-	666.03	0.258434	1.19618	0.242838	1.06422	0.287227	0.65708	-	SFHH103_00242	588.829	618.453	788.884	667.955	Transposase
	HE616890.252	HE616890	273543	274217	-	162.335	0.043093	1.03032	0.318101	0.135469	0.892241	0.968942	-	SFHH103_00243	129.956	188.972	155.026	175.385	putative transposase protein
	HE616890.254	HE616890	281581	281745	+	43.6714	-0.136624	-1.09933	0.568489	-0.240329	0.810075	0.943375	-	SFHH103_00245	80.504	13.4446	38.7566	41.9804	hypothetical protein predicted by Glimmer/Critica
	HE616890.255	HE616890	283523	284560	-	221.587	-0.292679	-1.22491	0.364059	-0.803933	0.421436	0.75669	-	SFHH103_00246	320.866	172.539	221.288	171.653	conserved hypothetical protein
	HE616890.256	HE616890	284535	285614	-	116.935	-0.756286	-1.68914	0.405422	-1.86543	0.0621211	0.341056	-	SFHH103_00247	200.11	102.329	96.2664	69.0344	hypothetical protein predicted by Glimmer/Critica
Possible_Low_Expression	HE616890.257	HE616890	285744	285863	-	15.2834	-0.112868	-1.08138	0.578151	-0.195223	0.845219	0.956048	-	SFHH103_00248	13.8007	18.6731	10.0017	18.658	hypothetical protein predicted by Glimmer/Critica
	HE616890.258	HE616890	286657	287445	+	28.572	-0.711182	-1.63714	0.587762	-1.20998	0.226286	0.59668	-	SFHH103_00249	11.5006	67.2232	22.5038	13.0606	0
	HE616890.259	HE616890	287455	287919	+	21.4542	-0.805129	-1.7473	0.580608	-1.3867	0.165533	0.525284	-	SFHH103_00250	4.60023	67.2232	0	13.9935	conserved hypothetical protein
	HE616890.260	HE616890	287958	288617	+	29.9537	-1.01122	-2.01562	0.595452	-1.69824	0.0894619	0.398127	-	SFHH103_00251	2.30011	100.088	2.50043	14.9264	conserved hypothetical protein
	HE616890.261	HE616890	289026	289379	+	55.9962	-0.559819	-1.47408	0.452958	-1.23592	0.216489	0.587053	-	SFHH103_00252	90.8545	47.0562	48.7583	37.3159	hypothetical trasnposase protein
	HE616890.262	HE616890	289436	290266	-	85.3789	-0.579184	-1.494	0.452878	-1.27889	0.200934	0.571282	-	SFHH103_00253	147.207	64.2355	78.7634	51.3094	conserved hypothetical protein
	HE616890.263	HE616890	290263	290655	-	69.9615	-0.13896	-1.10111	0.390474	-0.355876	0.721933	0.91433	-	SFHH103_00254	89.7045	58.2601	67.5115	64.3699	conserved hypothetical protein
	HE616890.264	HE616890	291578	293899	-	2297.92	-0.126129	-1.09136	0.400011	-0.315313	0.752524	0.925027	-	SFHH103_00255	3424.87	1401.23	2376.65	1988.94	hypothetical transmembrane protein predicted by Glimmer/Critica
	HE616890.266	HE616890	295332	296144	-	374.52	-0.316976	-1.24572	0.400343	-0.791762	0.4285	0.762231	-	SFHH103_00257	587.679	255.448	378.815	276.138	hypothetical protein predicted by Glimmer/Critica
Possible_Low_Expression	HE616890.267	HE616890	297547	297705	+	12.4931	-1.11929	-2.1724	0.589947	-1.89727	0.0577917	0.328486	-	SFHH103_00258	20.701	18.6731	5.00085	5.59739	hypothetical protein predicted by Glimmer/Critica
	HE616890.268	HE616890	298667	298741	-	33.8856	-0.0746215	-1.05308	0.516721	-0.144414	0.885174	0.967236	-	SFHH103_RNA00004	49.4525	20.9139	36.2562	28.9198	tRNA-Thr
	HE616890.269	HE616890	299004	299222	+	26.1368	-0.941914	-1.92108	0.561826	-1.67652	0.0936359	0.404866	-	SFHH103_00259	19.551	56.0193	11.2519	17.7251	conserved hypothetical protein
	HE616890.270	HE616890	299265	300731	+	2983.46	-0.384622	-1.30552	0.264121	-1.45624	0.145327	0.493141	murA	SFHH103_00260	3607.73	3192.35	2205.38	2928.37	MurA
	HE616890.271	HE616890	300892	301332	+	339.128	0.00274874	1.00191	0.256489	0.0107168	0.991449	0.996827	-	SFHH103_00261	372.619	305.492	342.558	335.843	conserved hypothetical protein
	HE616890.272	HE616890	301367	302671	+	325.287	-0.210654	-1.15721	0.332566	-0.63342	0.526459	0.827418	hisD	SFHH103_00262	263.363	438.445	266.295	333.044	HisD
	HE616890.273	HE616890	302668	303144	+	127.408	-0.0726892	-1.05168	0.340775	-0.213305	0.831089	0.95075	-	SFHH103_00263	152.958	109.051	141.274	106.35	conserved hypothetical protein
	HE616890.274	HE616890	303156	303617	+	62.2778	-0.115375	-1.08326	0.45052	-0.256093	0.797879	0.939209	-	SFHH103_00264	46.0023	84.4024	45.0077	73.6989	putative arsenate reductase protein
	HE616890.275	HE616890	303796	304014	+	276.462	0.02264	1.01582	0.335762	0.0674287	0.94624	0.985585	infA	SFHH103_00265	349.617	199.429	278.798	278.003	Translation initiation factor IF-1
	HE616890.276	HE616890	304062	304682	+	379.894	0.149789	1.10941	0.251833	0.594795	0.551981	0.838877	maf	SFHH103_00266	391.02	327.9	412.57	388.085	Maf-like protein
	HE616890.277	HE616890	304689	304901	+	182.152	0.377317	1.29892	0.277066	1.36183	0.173251	0.538407	-	SFHH103_00267	142.607	171.046	208.786	206.17	zinc-binding protein
	HE616890.278	HE616890	305185	305260	+	50.7177	-0.575981	-1.49069	0.478446	-1.20386	0.228644	0.599293	-	SFHH103_RNA00005	82.8041	43.3216	48.7583	27.9869	tRNA-Phe
	HE616890.279	HE616890	305755	306285	+	307.182	-0.184035	-1.13606	0.313137	-0.587716	0.556723	0.841504	-	SFHH103_00268	402.52	254.701	296.3	275.205	conserved hypothetical protein
	HE616890.280	HE616890	306490	306864	-	121.032	0.0748931	1.05328	0.480033	0.156017	0.87602	0.967236	-	SFHH103_00269	172.509	61.9947	167.529	82.095	conserved hypothetical protein
	HE616890.281	HE616890	307085	307996	-	82.1227	-0.561022	-1.47531	0.361433	-1.55222	0.120611	0.45433	-	SFHH103_00270	115.006	84.4024	67.5115	61.5712	putative transcriptional regulatory protein%2C LysR-family
	HE616890.282	HE616890	308189	309481	+	76.0345	0.018481	1.01289	0.354531	0.0521282	0.958427	0.988443	-	SFHH103_00271	67.8534	82.9086	75.0128	78.3634	conserved hypothetical protein
	HE616890.284	HE616890	315631	317688	+	127.035	-0.530045	-1.44397	0.314164	-1.68716	0.0915719	0.401679	-	SFHH103_00273	132.257	171.046	105.018	99.82	conserved hypothetical protein
	HE616890.285	HE616890	317716	318969	+	52.7361	-0.305985	-1.23626	0.408668	-0.748736	0.454016	0.778125	-	SFHH103_00274	57.5029	60.5009	53.7592	39.1817	hypothetical protein predicted by Glimmer/Critica
	HE616890.286	HE616890	319019	320176	+	32.7016	-0.963215	-1.94965	0.546579	-1.76226	0.078025	0.375355	glf	SFHH103_00275	26.4513	67.2232	25.0043	12.1277	UDP-galactopyranose mutase
	HE616890.287	HE616890	320559	327635	+	180.432	-0.846458	-1.79808	0.481617	-1.75753	0.0788269	0.377143	-	SFHH103_00276	100.055	386.907	120.02	114.746	conserved hypothetical protein
	HE616890.289	HE616890	329138	329599	-	116.159	0.36469	1.2876	0.333796	1.09255	0.27459	0.64345	-	SFHH103_00278	104.655	96.3532	108.769	154.861	conserved hypothetical protein
	HE616890.290	HE616890	329682	329870	-	83.8568	0.391334	1.31161	0.386631	1.01216	0.311459	0.679073	-	SFHH103_00279	89.7045	53.0316	101.267	91.424	conserved hypothetical protein
	HE616890.291	HE616890	330040	330294	-	119.563	-0.737269	-1.66702	0.338175	-2.18014	0.0292468	0.230491	-	SFHH103_00280	142.607	162.083	70.0119	103.552	conserved hypothetical protein
	HE616890.292	HE616890	330491	331783	-	46.1456	-1.09051	-2.12949	0.531219	-2.05284	0.0400879	0.275817	rhaI	SFHH103_00281	31.0516	104.569	27.5047	21.4566	putative sugar isomerase
	HE616890.293	HE616890	331797	333896	-	72.1219	-0.923768	-1.89706	0.38305	-2.41161	0.0158821	0.161211	rhaD	SFHH103_00282	80.504	113.532	45.0077	49.4436	short chain dehydrogenase
Possible_Low_Expression	HE616890.294	HE616890	333998	334126	-	11.3974	-0.452994	-1.36888	0.60323	-0.750949	0.452684	0.777864	-	SFHH103_00283	8.0504	21.6608	3.75064	12.1277	hypothetical protein predicted by Glimmer/Critica
	HE616890.295	HE616890	334098	334910	+	58.8491	-1.0787	-2.11213	0.403962	-2.6703	0.00757839	0.0968212	-	SFHH103_00284	78.2039	87.3901	28.7549	41.0475	Transcription regulator DeoR family
	HE616890.296	HE616890	335039	336028	+	38.5139	-1.26969	-2.41109	0.46278	-2.74361	0.00607682	0.0826023	rhaS	SFHH103_00285	48.3024	66.4763	18.7532	20.5237	monosaccharide ABC transporter
	HE616890.297	HE616890	336278	337831	+	79.4666	-0.722234	-1.64974	0.417622	-1.7294	0.0837379	0.386915	rhaT	SFHH103_00286	69.0034	134.446	57.5098	56.9068	ATP-binding component of monosaccharide transport system
	HE616890.298	HE616890	337828	338808	+	60.8489	-0.250245	-1.18941	0.385615	-0.648952	0.516369	0.82402	rhaP	SFHH103_00287	58.6529	74.6924	55.0094	55.041	ABC transporter monosaccharide permease
	HE616890.299	HE616890	338808	339812	+	111.61	-0.297177	-1.22874	0.304121	-0.977166	0.328487	0.692187	rhaQ	SFHH103_00288	125.356	122.496	98.7668	99.82	ABC transporter monosaccharide permease
	HE616890.300	HE616890	339822	340136	+	24.4701	-0.394277	-1.31428	0.542692	-0.72652	0.46752	0.789214	rhaU	SFHH103_00289	18.4009	39.587	17.503	22.3895	putative L-rhamnose 1-epimerase
	HE616890.301	HE616890	340139	341509	+	55.1008	-0.551933	-1.46605	0.493755	-1.11783	0.26364	0.634581	-	SFHH103_00290	40.252	95.6063	53.7592	30.7856	conserved hypothetical protein
	HE616890.302	HE616890	341557	341811	+	73.2286	-0.170929	-1.12578	0.471572	-0.362467	0.717003	0.912849	-	SFHH103_00291	115.006	42.5747	73.7626	61.5712	hypothetical protein predicted by Glimmer/Critica
	HE616890.303	HE616890	342199	343809	+	73.9198	-1.25396	-2.38495	0.545977	-2.29672	0.0216348	0.193554	mcpE	SFHH103_00293	35.6518	192.706	30.0051	37.3159	Putative chemotaxis methyl-accepting receptor McpE
	HE616890.305	HE616890	344136	344501	+	20.9074	-0.100173	-1.0719	0.54604	-0.183453	0.854443	0.958879	cheY1	SFHH103_00295	16.1008	27.6362	17.503	22.3895	two-component response regulator receiver protein
	HE616890.306	HE616890	344521	346824	+	91.5489	-1.1864	-2.27585	0.516194	-2.29837	0.0215409	0.193419	cheA	SFHH103_00296	54.0527	219.596	37.5064	55.041	chemotaxis protein CheA
Possible_Low_Expression	HE616890.307	HE616890	346829	347296	+	8.74141	-0.221519	-1.16596	0.602865	-0.367445	0.713287	0.910999	cheW1	SFHH103_00297	8.0504	11.9508	7.50128	7.46318	CheW family chemotaxis protein
	HE616890.308	HE616890	347293	348201	+	24.2438	-0.655773	-1.57546	0.568629	-1.15325	0.248807	0.620602	cheR	SFHH103_00298	14.9507	49.297	15.0026	17.7251	chemotaxis protein methyltransferase CheR
	HE616890.309	HE616890	348198	349250	+	37.6564	-0.634333	-1.55222	0.546883	-1.15991	0.246087	0.61914	cheB	SFHH103_00299	20.701	76.9332	25.0043	27.9869	chemotaxis-specific methylesterase CheB
	HE616890.310	HE616890	349250	349639	+	27.9253	-0.60864	-1.52482	0.500914	-1.21506	0.224344	0.594652	cheY2	SFHH103_00300	40.252	30.6239	17.503	23.3224	chemotaxis regulator protein CheY-like
	HE616890.311	HE616890	349636	350190	+	22.835	-0.766757	-1.70144	0.585835	-1.30883	0.190593	0.559338	cheD	SFHH103_00301	14.9507	49.297	7.50128	19.5908	chemotaxis protein CheD
Possible_Low_Expression	HE616890.312	HE616890	350251	350643	+	13.5562	-0.472934	-1.38793	0.596479	-0.792876	0.42785	0.762231	-	SFHH103_00302	9.20046	25.3954	7.50128	12.1277	conserved hypothetical protein
	HE616890.313	HE616890	351115	352794	+	140.68	0.409476	1.3282	0.480762	0.851724	0.394367	0.740343	fliF	SFHH103_00303	48.3024	182.996	170.029	161.391	flagellar M-ring protein FliF
	HE616890.314	HE616890	353649	354386	+	524.694	-0.821157	-1.76682	0.467141	-1.75783	0.0787757	0.377143	visN	SFHH103_00304	1105.21	296.529	338.808	358.233	VisN
	HE616890.315	HE616890	354397	355137	+	411.622	-0.656592	-1.57635	0.432461	-1.51827	0.128947	0.467939	-	SFHH103_00305	775.139	264.411	292.55	314.386	LuxR family transcriptional regulator
	HE616890.316	HE616890	355268	355708	-	52.7472	-0.705997	-1.63127	0.469383	-1.5041	0.132557	0.475348	-	SFHH103_00306	92.0046	44.8155	31.2553	42.9133	conserved hypothetical protein
	HE616890.317	HE616890	355711	356793	-	129.882	-0.432739	-1.34979	0.346427	-1.24915	0.211611	0.584807	flhB	SFHH103_00307	173.659	128.471	128.772	88.6253	Flagellar biosynthetic protein FlhB
	HE616890.318	HE616890	357120	358151	-	35.1459	-0.860469	-1.81563	0.49895	-1.72456	0.0846067	0.387991	fliG	SFHH103_00308	32.2016	63.4886	22.5038	22.3895	Flagellar motor switch protein FliG
	HE616890.319	HE616890	358180	358797	-	30.3735	-1.08395	-2.11983	0.587662	-1.84451	0.0651093	0.345584	fliN	SFHH103_00309	12.6506	81.4147	12.5021	14.9264	Flagellar motor switch protein FliN
	HE616890.320	HE616890	358817	359764	-	29.0004	-0.850954	-1.80369	0.517922	-1.64302	0.100379	0.415911	fliM	SFHH103_00310	28.7514	50.7908	15.0026	21.4566	Flagellar motor switch protein FliM
	HE616890.322	HE616890	360830	361609	+	32.4701	-0.4923	-1.40669	0.50779	-0.969496	0.332298	0.694913	-	SFHH103_00312	26.4513	52.2847	28.7549	22.3895	conserved hypothetical protein
	HE616890.323	HE616890	361611	362336	+	25.3639	-0.495291	-1.40961	0.553901	-0.894188	0.371221	0.722656	flgF	SFHH103_00313	17.2509	45.5624	16.2528	22.3895	Flagellar basal-body rod protein FlgF
	HE616890.324	HE616890	362403	363803	+	34.7471	-0.602552	-1.5184	0.564511	-1.06739	0.285797	0.655726	fliI	SFHH103_00314	16.1008	73.9455	23.754	25.1882	flagellum-specific ATP synthase FliI
	HE616890.325	HE616890	363806	364357	+	23.2342	-0.513051	-1.42706	0.562764	-0.911663	0.361946	0.715728	-	SFHH103_00315	18.4009	39.587	23.754	11.1948	conserved hypothetical protein
	HE616890.326	HE616890	364549	364929	+	51.9044	-0.121521	-1.08788	0.44892	-0.270696	0.786625	0.935467	flgB	SFHH103_00316	71.3036	38.0931	52.5089	45.712	Flagellar basal-body rod protein FlgB
Possible_Low_Expression	HE616890.327	HE616890	364935	365354	+	13.1066	-0.430435	-1.34764	0.603269	-0.713505	0.475534	0.796607	flgC	SFHH103_00317	4.60023	29.13	7.50128	11.1948	Flagellar basal-body rod protein FlgC
Possible_Low_Expression	HE616890.328	HE616890	365354	365689	+	13.4315	-1.14704	-2.21459	0.603268	-1.90137	0.0572529	0.326377	fliE	SFHH103_00318	6.90034	38.0931	5.00085	3.73159	Flagellar hook-basal body complex protein FliE
	HE616890.329	HE616890	365701	366489	+	24.0655	-0.557168	-1.47138	0.579671	-0.96118	0.336462	0.698606	flgG	SFHH103_00319	12.6506	49.297	21.2536	13.0606	Flagellar basal-body rod protein FlgG
Possible_Low_Expression	HE616890.330	HE616890	366508	367014	+	16.9129	-1.03774	-2.05301	0.574681	-1.80577	0.0709546	0.362209	flgA	SFHH103_00320	2.30011	59.7539	0	5.59739	flagellar protein FlgA
	HE616890.331	HE616890	367011	368126	+	20.2497	-0.729908	-1.65853	0.594777	-1.2272	0.219748	0.588963	flgI	SFHH103_00321	9.20046	47.8031	10.0017	13.9935	Flagellar P-ring protein FlgI
Possible_Low_Expression	HE616890.332	HE616890	368123	368662	+	19.3367	-0.958917	-1.94385	0.561766	-1.70697	0.0878278	0.394311	-	SFHH103_00322	19.551	36.5993	10.0017	11.1948	conserved hypothetical protein
	HE616890.333	HE616890	368659	369369	+	41.0934	-0.615632	-1.53223	0.45182	-1.36256	0.173022	0.538407	flgH	SFHH103_00323	41.4021	61.2478	30.0051	31.7185	Flagellar L-ring protein FlgH
	HE616890.334	HE616890	369381	369872	+	34.1704	-0.920126	-1.89228	0.478456	-1.92312	0.0544654	0.319081	fliL	SFHH103_00324	37.9519	56.0193	21.2536	21.4566	flagellar transmembrane protein FliL
	HE616890.335	HE616890	369927	370664	+	98.4519	-1.21256	-2.31749	0.417641	-2.90336	0.00369179	0.0581892	fliP	SFHH103_00325	193.21	93.3655	51.2587	55.9739	Flagellar biosynthetic protein FliP
	HE616890.336	HE616890	370949	371944	+	516.824	-0.037519	-1.02635	0.267106	-0.140465	0.888293	0.967404	flaC	SFHH103_00326	595.73	452.636	530.09	488.838	Flagellin domain protein
	HE616890.337	HE616890	372192	373187	+	587.153	-0.189835	-1.14063	0.334559	-0.567418	0.570431	0.848748	flaB	SFHH103_00327	805.04	454.13	576.348	513.094	flagellin domain protein
	HE616890.338	HE616890	373501	374499	+	174.787	-0.451951	-1.36789	0.361106	-1.25157	0.210725	0.582946	flaA	SFHH103_00328	259.913	150.132	165.028	124.075	Flagellin domain protein
	HE616890.339	HE616890	374814	375776	+	156.303	0.126714	1.0918	0.285831	0.443316	0.657537	0.888968	flaD	SFHH103_00329	139.157	158.348	173.78	153.928	Flagellin domain protein
	HE616890.341	HE616890	376836	378014	+	54.5427	-1.40885	-2.65525	0.550817	-2.55773	0.0105356	0.121718	motB	SFHH103_00331	32.2016	142.663	16.2528	27.054	chemotaxis protein MotB
	HE616890.342	HE616890	378020	379327	+	39.1054	-1.46351	-2.75778	0.537367	-2.72348	0.00645982	0.0868295	motC	SFHH103_00332	33.3517	91.8717	20.0034	11.1948	Chemotaxis protein MotC
	HE616890.343	HE616890	379324	380808	+	67.1819	-0.974702	-1.96524	0.579269	-1.68264	0.0924444	0.402895	motD	SFHH103_00333	19.551	180.009	26.2545	42.9133	chemotaxis protein MotD
Possible_Low_Expression	HE616890.344	HE616890	380744	381310	+	16.6314	-0.748833	-1.68043	0.584263	-1.28167	0.199959	0.570126	-	SFHH103_00334	12.6506	33.6116	10.0017	10.2619	conserved hypothetical protein
	HE616890.345	HE616890	381583	382254	+	25.6198	-1.69815	-3.24485	0.547303	-3.10277	0.00191721	0.0355749	-	SFHH103_00335	28.7514	57.5132	8.75149	7.46318	transcription regulator protein
	HE616890.346	HE616890	382342	383559	+	87.5678	-0.0711636	-1.05056	0.354025	-0.201013	0.840688	0.955842	flgE	SFHH103_00336	78.2039	101.582	76.263	94.2227	Flagellar hook protein FlgE
	HE616890.347	HE616890	383581	385011	+	53.0121	-0.832946	-1.78132	0.460869	-1.80734	0.0707095	0.361417	flgK	SFHH103_00337	59.803	81.4147	47.5081	23.3224	Flagellar hook-associated protein FlgK
	HE616890.348	HE616890	385014	386066	+	103.771	-0.120624	-1.08721	0.431553	-0.279512	0.779852	0.933745	flgL	SFHH103_00338	154.108	64.2355	102.517	94.2227	Flagellar hook-associated FlgL protein
	HE616890.349	HE616890	386104	386451	+	50.3356	-0.725094	-1.65301	0.418768	-1.73149	0.0833635	0.386531	flaF	SFHH103_00339	63.2532	65.7293	42.5072	29.8527	flagellar biosynthesis regulatory protein FlaF
	HE616890.350	HE616890	386448	386897	+	58.2179	-0.335492	-1.26181	0.397934	-0.843086	0.399181	0.742469	flbT	SFHH103_00340	72.4536	59.7539	43.7575	56.9068	flagellar biosynthesis repressor FlbT
	HE616890.351	HE616890	386888	387334	+	75.7514	0.20251	1.1507	0.39416	0.513777	0.607408	0.86716	flgD	SFHH103_00341	82.8041	56.7662	96.2664	67.1686	flagellar hook capping protein FlgD
	HE616890.352	HE616890	387632	387898	+	128.254	-0.265045	-1.20167	0.465664	-0.569176	0.569236	0.847691	fliQ	SFHH103_00342	216.211	69.464	127.522	99.82	Flagellar biosynthetic protein FliQ
	HE616890.353	HE616890	388012	390099	+	88.5822	-1.06092	-2.08626	0.49228	-2.15511	0.0311532	0.23934	flhA	SFHH103_00343	57.5029	196.441	50.0085	50.3765	Flagellar biosynthesis protein FlhA
	HE616890.354	HE616890	390096	390848	+	62.543	-0.714654	-1.64109	0.398628	-1.79278	0.0730073	0.367341	fliR	SFHH103_00344	72.4536	86.6432	53.7592	37.3159	Flagellar biosynthetic protein FliR
	HE616890.355	HE616890	390861	391274	+	40.8322	-1.03236	-2.04537	0.541015	-1.90819	0.0563669	0.324064	-	SFHH103_00345	26.4513	92.6186	20.0034	24.2553	conserved hypothetical protein
	HE616890.356	HE616890	391374	391919	+	1337.32	5.8971	59.5943	0.346883	17.0003	8.1728e-65	3.58275e-62	flgJ	SFHH103_00346	18.4009	38.0931	2416.66	2876.12	conserved hypothetical protein
	HE616890.357	HE616890	391991	392359	+	524.685	5.3126	39.7422	0.313015	16.9724	1.315e-64	5.42552e-62	-	SFHH103_00347	14.9507	22.4077	1038.93	1022.46	conserved hypothetical protein
	HE616890.358	HE616890	392359	392925	+	429.7	3.95304	15.4875	0.288687	13.6931	1.11584e-42	1.90891e-40	-	SFHH103_00348	50.6025	38.0931	861.397	768.708	conserved hypothetical protein
	HE616890.360	HE616890	394405	395304	+	88.3808	-0.019427	-1.01356	0.42605	-0.0455981	0.963631	0.989804	folD	SFHH103_00350	57.5029	120.255	75.0128	100.753	methylenetetrahydrofolate dehydrogenase (NADP+) / methenyltetrahydrofolate cyclohydrolase
	HE616890.361	HE616890	395309	396340	-	60.9924	-0.154533	-1.11306	0.432349	-0.357427	0.720772	0.91433	algR	SFHH103_00351	44.8522	84.4024	55.0094	59.7054	putative transcription regulator protein
	HE616890.362	HE616890	396641	397999	+	206.083	-0.020935	-1.01462	0.294185	-0.0711628	0.943268	0.984172	aglE	SFHH103_00352	240.362	175.527	212.536	195.908	Alpha-glucosides-binding periplasmic protein aglE
	HE616890.363	HE616890	398246	399253	+	45.5798	-0.138512	-1.10077	0.437036	-0.316935	0.751293	0.924538	aglF	SFHH103_00353	41.4021	54.5255	50.0085	36.383	alpha-glucoside ABC transporter permease
	HE616890.364	HE616890	399255	400403	+	65.4579	-0.823575	-1.76979	0.441641	-1.86481	0.0622084	0.341056	aglG	SFHH103_00354	57.5029	115.773	47.5081	41.0475	Alpha-glucoside transport system permease protein
	HE616890.365	HE616890	400430	402085	+	48.9524	-0.662158	-1.58245	0.490497	-1.34997	0.177024	0.543391	aglA	SFHH103_00355	39.102	85.8963	43.7575	27.054	alpha-glucosidase
	HE616890.366	HE616890	402106	403194	+	67.811	-0.495887	-1.41019	0.403509	-1.22894	0.219095	0.588335	aglK	SFHH103_00356	63.2532	98.594	48.7583	60.6383	Alpha-glucoside transport ATP-binding protein
	HE616890.367	HE616890	403416	403844	+	161.682	-0.301078	-1.23206	0.400841	-0.751115	0.452584	0.777864	-	SFHH103_00357	249.562	112.786	153.776	130.606	conserved hypothetical protein
	HE616890.368	HE616890	403883	404260	+	113.851	-0.232715	-1.17504	0.370481	-0.628143	0.52991	0.827418	-	SFHH103_00358	157.558	91.1248	108.769	97.9542	conserved hypothetical protein
	HE616890.369	HE616890	404288	406108	-	1067.02	0.369971	1.29233	0.295464	1.25217	0.210508	0.582946	edd	SFHH103_00359	768.238	1074.82	1063.93	1361.1	phosphogluconate dehydratase
	HE616890.370	HE616890	406235	406933	-	882.281	0.120325	1.08698	0.283858	0.423891	0.671645	0.893947	pgl	SFHH103_00361	745.237	941.125	791.385	1051.38	6-phosphogluconolactonase
	HE616890.371	HE616890	406943	408418	-	5716.19	0.133146	1.09668	0.285238	0.466789	0.640651	0.880625	zwf	SFHH103_00362	4394.37	6476.58	6154.8	5839.01	glucose-6-phosphate 1-dehydrogenase
	HE616890.373	HE616890	410002	411438	-	902.33	-0.0808535	-1.05764	0.35549	-0.227443	0.82008	0.947434	glnA1	SFHH103_00364	1227.11	634.139	943.911	804.158	glutamine synthetase protein
	HE616890.374	HE616890	411619	412803	+	86.3072	-0.964138	-1.9509	0.514497	-1.87394	0.0609384	0.338418	-	SFHH103_00365	47.1524	196.441	51.2587	50.3765	conserved hypothetical protein
	HE616890.375	HE616890	413051	413185	+	852.243	-0.238166	-1.17949	0.475939	-0.500412	0.616785	0.869137	-	SFHH103_00366	1503.13	375.703	772.632	757.513	hypothetical protein predicted by Glimmer/Critica
	HE616890.376	HE616890	413533	416058	+	281.112	-0.35779	-1.28146	0.278457	-1.2849	0.198826	0.569579	mcpU	SFHH103_00367	340.417	295.035	276.297	212.701	methyl-accepting chemotaxis sensory transducer
Possible_Low_Expression	HE616890.377	HE616890	416147	416329	-	17.2119	0.17136	1.12612	0.587327	0.291763	0.770468	0.930301	-	SFHH103_00368	6.90034	23.9016	21.2536	16.7922	hypothetical protein predicted by Glimmer/Critica
	HE616890.378	HE616890	416428	417303	+	129.364	-0.695715	-1.61969	0.466001	-1.49295	0.135451	0.47961	-	SFHH103_00369	83.9542	248.726	73.7626	111.015	putative transcription regulator protein
	HE616890.379	HE616890	417483	417722	-	24.353	-1.02714	-2.03799	0.551445	-1.86264	0.0625125	0.341748	-	SFHH103_00370	23.0011	48.5501	10.0017	15.8593	conserved hypothetical protein
Possible_Low_Expression	HE616890.380	HE616890	417853	418020	-	15.7501	-0.78486	-1.72293	0.602215	-1.30329	0.192476	0.560715	-	SFHH103_00371	6.90034	39.587	6.25107	10.2619	hypothetical protein predicted by Glimmer/Critica
	HE616890.381	HE616890	418251	419660	+	109.183	-0.689456	-1.61268	0.351834	-1.95961	0.0500417	0.304908	-	SFHH103_00372	109.255	165.07	77.5132	84.8937	putative transcriptional regulator
	HE616890.382	HE616890	419942	421093	-	352.494	-0.0453002	-1.0319	0.345639	-0.131062	0.895726	0.968942	-	SFHH103_00373	457.723	259.93	390.066	302.259	hypothetical protein
	HE616890.383	HE616890	421865	422959	+	1364.35	-0.131057	-1.0951	0.255496	-0.512954	0.607984	0.867173	potF	SFHH103_00374	1521.53	1336.99	1436.49	1162.39	Spermidine/putrescine-binding periplasmic protein Short%3DSPBP%3B Flags: Precursor
	HE616890.384	HE616890	423091	424236	+	127.541	-0.199815	-1.14855	0.322256	-0.620052	0.535223	0.829259	potG	SFHH103_00375	119.606	153.866	131.272	105.417	spermidine/putrescine ABC transporter%2C ATP-binding protein
	HE616890.385	HE616890	424241	425152	+	112.78	-0.21723	-1.1625	0.338224	-0.642266	0.5207	0.825516	potH	SFHH103_00376	100.055	143.409	108.769	98.8871	Spermidine/putrescine transport system permease protein
	HE616890.386	HE616890	425156	425977	+	96.8707	0.327168	1.25455	0.339854	0.962671	0.335713	0.698163	potI	SFHH103_00377	73.6037	95.6063	117.52	100.753	Putrescine transport system permease protein potI
	HE616890.388	HE616890	427970	429922	+	234.775	-0.0568482	-1.04019	0.275417	-0.206408	0.836473	0.953267	acsA	SFHH103_00379	250.713	229.306	202.535	256.547	acetoacetyl-CoA synthetase
	HE616890.389	HE616890	430288	431970	-	206.779	-0.295303	-1.22714	0.339562	-0.869658	0.384487	0.731433	fbpB	SFHH103_00380	188.609	271.133	146.275	221.097	Iron(III)-transport system permease protein fbpB 2
	HE616890.390	HE616890	432052	435417	-	2456	0.672502	1.59383	0.241613	2.78339	0.00537944	0.0762251	-	SFHH103_00381	1812.49	1927.81	2746.72	3336.97	Signal transduction histidine kinase
	HE616890.391	HE616890	435739	436185	+	37175.6	0.28567	1.21898	0.427005	0.669009	0.50349	0.815583	-	SFHH103_00382	48004.5	17758.1	42789.8	40150	Uncharacterized conserved protein
	HE616890.392	HE616890	436446	436522	+	78.032	-0.0931634	-1.06671	0.410021	-0.227216	0.820256	0.947434	-	SFHH103_RNA00006	102.355	59.7539	87.5149	62.5041	tRNA-His
	HE616890.393	HE616890	436541	437422	-	108.782	-0.0901105	-1.06445	0.329652	-0.273351	0.784584	0.934625	-	SFHH103_00383	97.7549	126.977	97.5166	112.881	transcriptional regulator
	HE616890.394	HE616890	437552	439048	+	2432.16	-0.242099	-1.18271	0.275708	-0.878098	0.379891	0.727909	mmsA	SFHH103_00384	3107.46	2188.49	2240.38	2192.31	methylmalonate-semialdehyde dehydrogenase
	HE616890.395	HE616890	439240	440358	+	64.4532	-1.13826	-2.20115	0.433313	-2.62687	0.00861731	0.106977	-	SFHH103_00385	98.9049	86.6432	23.754	48.5107	Inner membrane protein
	HE616890.396	HE616890	441400	441903	-	422.682	-1.23476	-2.35343	0.356624	-3.46237	0.000535432	0.0121538	-	SFHH103_00386	795.84	422.759	261.295	210.835	thioesterase superfamily
	HE616890.398	HE616890	443511	443975	+	4325.27	0.0531186	1.03751	0.342271	0.155195	0.876668	0.967236	rirA	SFHH103_00388	5542.13	2934.67	4469.51	4354.77	HTH-type transcriptional repressor
	HE616890.399	HE616890	444288	445883	+	5151.25	0.600611	1.51636	0.26857	2.23633	0.0253301	0.212143	dppA	SFHH103_00389	3415.67	4658.57	6568.62	5962.15	Periplasmic dipeptide transport protein
	HE616890.400	HE616890	445993	446997	+	1254.56	0.697223	1.62138	0.256251	2.72086	0.00651131	0.0871571	dppB	SFHH103_00390	1059.2	827.592	1597.77	1533.68	Dipeptide transport system permease protein dppB
	HE616890.401	HE616890	447008	447916	+	754.47	0.580282	1.49514	0.242572	2.3922	0.0167475	0.166045	dppC	SFHH103_00391	641.732	555.712	865.147	955.287	Binding-protein-dependent transport systems inner membrane component
	HE616890.402	HE616890	447918	448772	+	452.556	0.531058	1.44499	0.232186	2.28721	0.0221835	0.195496	dppD	SFHH103_00392	370.318	363.752	531.341	544.812	ABC-type dipeptide/oligopeptide/nickel transport system%3B ATPase component
	HE616890.403	HE616890	448769	449596	+	270.06	0.55845	1.47269	0.274858	2.03177	0.0421764	0.282415	dppF	SFHH103_00393	239.212	192.706	297.551	350.769	ABC-type oligopeptide transport system
	HE616890.404	HE616890	450049	450393	+	775.112	0.254165	1.19265	0.385399	0.659486	0.509584	0.820386	-	SFHH103_00394	435.872	959.798	747.627	957.153	UPF0076 protein yabJ
	HE616890.405	HE616890	450646	450816	+	128.75	0.123202	1.08915	0.312939	0.393692	0.693808	0.903019	-	SFHH103_00395	138.007	108.304	125.021	143.666	hypothetical protein
	HE616890.406	HE616890	450977	452104	+	182.375	-0.240206	-1.18116	0.336391	-0.714067	0.475186	0.796404	-	SFHH103_00396	208.16	190.466	123.771	207.103	inner membrane protein yhhT
	HE616890.407	HE616890	452187	452984	-	977.675	-0.130804	-1.0949	0.338207	-0.386756	0.698936	0.9062	phyR	SFHH103_00397	1315.67	737.214	1001.42	856.4	Phyllosphere-induced regulator
	HE616890.408	HE616890	453157	453348	+	840.888	0.717748	1.64461	0.451278	1.59048	0.111726	0.438092	-	SFHH103_00398	920.046	274.121	1118.94	1050.44	hypothetical protein predicted by Glimmer/Critica
	HE616890.409	HE616890	453448	453696	-	1768.58	0.101584	1.07295	0.459453	0.221098	0.825016	0.948912	-	SFHH103_00399	2637.08	749.912	1696.54	1990.8	hypothetical protein
	HE616890.410	HE616890	454365	454529	+	319.108	-0.0300366	-1.02104	0.510997	-0.0587804	0.953127	0.986957	-	SFHH103_00400	545.127	102.329	346.309	282.668	membrane protein pRL90066
	HE616890.411	HE616890	454747	456000	+	837.312	0.0623309	1.04415	0.275716	0.226069	0.821148	0.947434	-	SFHH103_00401	683.134	952.328	867.648	846.138	FAD dependent oxidoreductase
	HE616890.412	HE616890	456155	456400	+	66.7882	-0.53758	-1.45154	0.37953	-1.41644	0.156648	0.509902	-	SFHH103_00402	92.0046	69.464	52.5089	53.1752	hypothetical protein
	HE616890.413	HE616890	456466	457020	-	168.245	-0.223547	-1.1676	0.294976	-0.757848	0.448542	0.774468	-	SFHH103_00403	157.558	206.151	156.277	152.995	sapB/MgtC transporter
	HE616890.414	HE616890	457243	457494	-	757.373	0.0455428	1.03207	0.332467	0.136984	0.891043	0.968942	-	SFHH103_00404	788.939	700.615	557.595	982.341	hypothetical protein
	HE616890.416	HE616890	459158	459523	+	30.9009	-0.296406	-1.22808	0.568993	-0.520932	0.602414	0.864204	-	SFHH103_00406	12.6506	58.2601	27.5047	25.1882	hypothetical protein
	HE616890.417	HE616890	459821	462778	+	246.624	-2.17071	-4.50244	0.501137	-4.33156	1.48055e-05	0.000535286	-	SFHH103_00407	708.435	154.613	60.0102	63.437	calcium-binding repeat-like hypothetical protein
	HE616890.418	HE616890	463235	464032	-	43.5531	-1.61431	-3.06165	0.583022	-2.76887	0.00562518	0.0777001	-	SFHH103_00408	20.701	129.218	7.50128	16.7922	thioredoxin-like superfamily
	HE616890.419	HE616890	464127	465344	+	68.4427	-1.1368	-2.19893	0.47826	-2.37695	0.0174565	0.169854	-	SFHH103_00409	55.2028	143.409	42.5072	32.6514	conserved hypothetical protein
	HE616890.420	HE616890	465388	466020	+	198.203	-0.302077	-1.23292	0.298125	-1.01326	0.310938	0.678779	-	SFHH103_00410	185.159	254.701	185.032	167.922	conserved hypothetical protein
	HE616890.421	HE616890	466339	468102	-	1408.56	0.0181311	1.01265	0.363087	0.049936	0.960173	0.988737	-	SFHH103_00411	1878.04	920.211	1462.75	1373.23	adenylate cyclase
	HE616890.422	HE616890	468521	469924	+	519.518	-0.709898	-1.63569	0.349838	-2.02922	0.0424363	0.282909	-	SFHH103_00412	842.992	471.309	436.324	327.447	Tyrosine recombinase xerC
	HE616890.423	HE616890	470163	471263	+	306.152	-0.160379	-1.11758	0.380208	-0.421819	0.673157	0.895076	-	SFHH103_00413	440.472	210.633	322.555	250.949	hypothetical protein predicted by Glimmer/Critica
	HE616890.424	HE616890	471365	472354	+	561.913	-0.130043	-1.09433	0.286311	-0.454201	0.649684	0.88571	-	SFHH103_00414	688.884	489.235	575.098	494.436	conserved hypothetical protein
	HE616890.425	HE616890	472460	473137	-	152.85	-0.388713	-1.30923	0.333188	-1.16665	0.243352	0.616422	-	SFHH103_00415	204.71	145.65	150.026	111.015	Transposon Tn552 DNA-invertase binR
	HE616890.426	HE616890	473558	474010	-	40.3991	0.0194926	1.0136	0.468454	0.0416105	0.966809	0.99032	-	SFHH103_00416	29.9015	50.0439	35.006	46.6449	Uncharacterized protein HI1418
	HE616890.427	HE616890	474172	475092	-	25.1063	-1.02307	-2.03223	0.582257	-1.75707	0.0789058	0.377264	-	SFHH103_00417	13.8007	61.9947	12.5021	12.1277	hypothetical protein predicted by Glimmer/Critica
Possible_Low_Expression	HE616890.428	HE616890	475620	475910	-	18.7781	-0.864702	-1.82096	0.593375	-1.45726	0.145045	0.492423	-	SFHH103_00418	10.3505	44.8155	8.75149	11.1948	hypothetical protein predicted by Glimmer/Critica
Possible_Low_Expression	HE616890.429	HE616890	475970	476083	-	7.93434	-0.303942	-1.23451	0.602228	-0.504696	0.613772	0.869137	-	SFHH103_00419	8.0504	11.2039	8.75149	3.73159	hypothetical protein predicted by Glimmer/Critica
	HE616890.430	HE616890	476454	477659	-	178.408	0.0659975	1.04681	0.268806	0.245521	0.806053	0.943062	-	SFHH103_00420	167.908	180.009	187.532	178.183	Tyrosine recombinase xerD
	HE616890.431	HE616890	477660	478136	-	140.272	-0.182411	-1.13478	0.332256	-0.549007	0.583001	0.855999	-	SFHH103_00421	118.456	180.756	131.272	130.606	hypothetical protein predicted by Glimmer/Critica
	HE616890.432	HE616890	478192	478440	+	35.1272	-0.315361	-1.24432	0.504311	-0.62533	0.531754	0.827418	-	SFHH103_00422	33.3517	46.3093	41.257	19.5908	conserved hypothetical protein
	HE616890.433	HE616890	478437	478712	+	42.5516	0.297676	1.22916	0.470744	0.632352	0.527157	0.827418	-	SFHH103_00423	25.3013	48.5501	52.5089	43.8462	hypothetical protein predicted by Glimmer/Critica
	HE616890.434	HE616890	478906	479643	+	62.3298	-0.570003	-1.48453	0.433229	-1.31571	0.188272	0.556954	-	SFHH103_00424	54.0527	98.594	53.7592	42.9133	hypothetical protein
	HE616890.435	HE616890	479640	479807	+	25.5827	-0.328871	-1.25603	0.501535	-0.65573	0.511998	0.821807	-	SFHH103_00425	31.0516	27.6362	21.2536	22.3895	hypothetical protein predicted by Glimmer/Critica
	HE616890.436	HE616890	479804	480001	+	36.82	-0.401583	-1.32096	0.447989	-0.896413	0.370032	0.721829	-	SFHH103_00426	42.5521	43.3216	28.7549	32.6514	hypothetical protein predicted by Glimmer/Critica
	HE616890.437	HE616890	480725	480835	-	376.825	0.554838	1.469	0.406529	1.36482	0.17231	0.537149	-	SFHH103_00427	416.321	174.033	532.591	384.354	hypothetical protein predicted by Glimmer/Critica
	HE616890.438	HE616890	480936	481592	+	138.471	0.0975942	1.06999	0.487621	0.200144	0.841368	0.955946	-	SFHH103_00428	210.461	55.2724	161.277	126.874	Transposon Tn552 DNA-invertase binR
	HE616890.439	HE616890	482057	483481	+	53.9632	-0.426418	-1.34389	0.452078	-0.943241	0.345558	0.70663	-	SFHH103_00429	47.1524	79.174	55.0094	34.5172	conserved hypothetical protein
	HE616890.440	HE616890	483478	484368	+	38.6585	-0.364899	-1.28779	0.440959	-0.827513	0.407947	0.749681	-	SFHH103_00430	42.5521	46.3093	31.2553	34.5172	hypothetical protein predicted by Glimmer/Critica
	HE616890.441	HE616890	484386	484658	+	28.7598	-0.638661	-1.55688	0.497894	-1.28273	0.199588	0.569649	-	SFHH103_00431	43.7022	29.877	20.0034	21.4566	hypothetical protein predicted by Glimmer/Critica
Possible_Low_Expression	HE616890.442	HE616890	485054	485449	+	16.3927	-1.01857	-2.02591	0.567132	-1.796	0.0724945	0.366337	-	SFHH103_00432	21.8511	26.8893	7.50128	9.32898	hypothetical protein
	HE616890.443	HE616890	485451	488204	+	84.3815	-0.82996	-1.77764	0.370229	-2.24175	0.0249777	0.211076	-	SFHH103_00433	94.3047	126.977	50.0085	66.2357	hypothetical protein predicted by Glimmer/Critica
	HE616890.444	HE616890	488218	488847	+	73.0471	-0.441218	-1.35775	0.456777	-0.965937	0.334076	0.697497	-	SFHH103_00434	121.906	51.5378	52.5089	66.2357	hypothetical protein predicted by Glimmer/Critica
	HE616890.445	HE616890	489310	490860	+	65.8364	-0.00566927	-1.00394	0.501362	-0.0113077	0.990978	0.996827	-	SFHH103_00435	29.9015	101.582	63.7609	68.1015	Putative transposase
	HE616890.447	HE616890	491821	492009	+	234.346	0.107692	1.0775	0.460095	0.234065	0.814934	0.945623	-	SFHH103_00437	340.417	107.557	296.3	193.11	hypothetical protein
	HE616890.448	HE616890	493668	493901	-	97.7506	-0.158103	-1.11582	0.420664	-0.375842	0.707035	0.910232	-	SFHH103_00438	138.007	70.2109	110.019	72.766	conserved hypothetical protein
	HE616890.449	HE616890	494085	494447	+	28.3353	-0.34669	-1.27164	0.498568	-0.695372	0.486822	0.805513	-	SFHH103_00439	28.7514	36.5993	20.0034	27.9869	hypothetical protein predicted by Glimmer/Critica
	HE616890.450	HE616890	494662	494735	-	77.683	-0.565543	-1.47994	0.489034	-1.15645	0.247497	0.619726	-	SFHH103_RNA00007	147.207	46.3093	57.5098	59.7054	tRNA-Gln
	HE616890.451	HE616890	495116	496606	+	1311.45	-0.112916	-1.08141	0.299568	-0.376929	0.706226	0.910232	ppx	SFHH103_00440	1246.66	1486.38	1008.92	1503.83	exopolyphosphatase
	HE616890.452	HE616890	496603	497340	+	844.366	-0.0716046	-1.05088	0.242947	-0.294734	0.768197	0.930272	ftsJ	SFHH103_00441	874.044	858.963	748.878	895.582	cell division protein ftsJ
	HE616890.453	HE616890	497343	497726	+	115.145	-0.141088	-1.10274	0.30532	-0.462098	0.644011	0.882715	-	SFHH103_00442	127.656	115.026	105.018	112.881	hypothetical protein
	HE616890.454	HE616890	497743	499152	-	347.773	-0.522085	-1.43603	0.263958	-1.97791	0.047939	0.298562	-	SFHH103_00443	461.173	365.993	273.797	290.131	putative transport protein
	HE616890.455	HE616890	500216	500299	+	36.6266	0.884842	1.84656	0.486794	1.81769	0.0691111	0.357862	-	SFHH103_00444	31.0516	15.6854	51.2587	48.5107	conserved hypothetical protein
	HE616890.456	HE616890	500489	501991	+	1141.36	0.480481	1.39521	0.35131	1.36768	0.171412	0.536166	guaB	SFHH103_00445	647.482	1219.73	1221.46	1476.78	inositol-5-monophosphate dehydrogenase
	HE616890.457	HE616890	502063	502479	+	96.4357	0.537791	1.45175	0.321494	1.67279	0.0943696	0.406071	-	SFHH103_00446	78.2039	76.1863	121.271	110.082	conserved hypothetical protein
	HE616890.458	HE616890	502624	503652	+	353.925	-0.199742	-1.14849	0.397338	-0.5027	0.615175	0.869137	adhA	SFHH103_00447	538.227	226.318	305.052	346.105	alcohol dehydrogenase%2C zinc-containing
	HE616890.459	HE616890	503786	504661	+	1039.99	1.31396	2.48624	0.292514	4.49198	7.05642e-06	0.000268988	dlhH	SFHH103_00448	685.434	457.865	1469	1547.68	putative enzyme
	HE616890.460	HE616890	504805	505716	-	115.775	-0.0908105	-1.06497	0.343975	-0.264003	0.791778	0.937304	oxyR	SFHH103_00449	98.9049	140.422	98.7668	125.008	Hydrogen peroxide-inducible genes activator
	HE616890.461	HE616890	505900	506850	-	1255.06	-1.9441	-3.84797	0.334249	-5.81631	6.0161e-09	3.22114e-07	-	SFHH103_00450	1470.92	2611.25	465.079	472.979	transcriptional regulator LysR family
	HE616890.462	HE616890	507057	507353	+	4113.96	-3.26989	-9.64571	0.249511	-13.1052	3.07422e-39	4.68752e-37	-	SFHH103_00451	7018.8	8033.17	771.381	632.505	conserved hypothetical protein
	HE616890.464	HE616890	508626	509999	-	749.874	-0.0415827	-1.02924	0.292127	-0.142344	0.886808	0.967236	gsh1	SFHH103_00453	911.996	611.731	720.123	755.647	glutamate-cysteine ligase
	HE616890.465	HE616890	510247	510984	-	200.197	-0.467684	-1.38289	0.403807	-1.15819	0.246788	0.61943	-	SFHH103_00454	333.517	141.169	163.778	162.324	RNA methyltransferase
	HE616890.466	HE616890	510995	512503	-	797.74	-0.611662	-1.52802	0.372088	-1.64386	0.100204	0.415911	pit	SFHH103_00455	1324.87	643.102	543.843	679.149	Putative phosphate permease HP_1491
	HE616890.467	HE616890	512618	513124	-	5568.51	-0.344297	-1.26953	0.338818	-1.01617	0.309548	0.677221	-	SFHH103_00456	8106.75	4477.06	5249.64	4440.59	RNA pyrophosphohydrolase
	HE616890.468	HE616890	513376	514167	-	79.7876	-0.709801	-1.63558	0.42896	-1.6547	0.0979845	0.412276	-	SFHH103_00457	66.7033	137.434	52.5089	62.5041	regulator of the GntR family
	HE616890.469	HE616890	514390	515664	+	1856.13	0.46738	1.3826	0.422592	1.10598	0.268734	0.636967	-	SFHH103_00458	2224.21	795.474	2082.85	2321.98	conserved hypothetical protein
	HE616890.470	HE616890	515688	516584	-	198.848	0.374299	1.29621	0.263261	1.42178	0.15509	0.508237	-	SFHH103_00459	175.959	168.058	216.287	235.09	Uncharacterized HTH-type transcriptional regulator LysR-type
	HE616890.471	HE616890	516779	518218	+	470.754	-0.363203	-1.28628	0.371857	-0.976728	0.328704	0.692187	glcD	SFHH103_00460	726.836	347.32	375.064	433.797	glycolate oxidase subunit GlcD
	HE616890.472	HE616890	518215	519426	+	411.757	-0.586915	-1.50203	0.326214	-1.79917	0.0719913	0.365005	glcE	SFHH103_00461	445.072	557.952	243.792	400.213	glycolate oxidase%2C subunit GlcE
	HE616890.473	HE616890	519578	519958	+	318.258	0.00818179	1.00569	0.267986	0.0305307	0.975644	0.99309	-	SFHH103_00462	356.518	278.603	330.056	307.856	conserved hypothetical protein
	HE616890.474	HE616890	520020	521315	+	353.133	-0.0893122	-1.06386	0.238398	-0.374634	0.707932	0.910755	glcF	SFHH103_00463	355.368	373.462	345.059	338.642	glycolate oxidase%2C iron-sulfur subunit
	HE616890.475	HE616890	521524	522219	-	1233.5	-0.156677	-1.11472	0.231987	-0.67537	0.499441	0.813345	-	SFHH103_00464	1290.36	1316.08	1095.19	1232.36	Uncharacterized protein ybiS Flags: Precursor
	HE616890.476	HE616890	522507	523253	-	601.556	-0.0653375	-1.04633	0.345366	-0.189183	0.849949	0.958293	-	SFHH103_00465	432.422	799.956	541.342	632.505	Uncharacterized protein ynhG
	HE616890.477	HE616890	523434	524111	+	190.156	-0.321296	-1.24945	0.381735	-0.841671	0.399972	0.74335	tag	SFHH103_00466	287.514	141.169	150.026	181.915	DNA-3-methyladenine glycosylase I
	HE616890.479	HE616890	525066	525494	-	122.766	-0.110831	-1.07985	0.358716	-0.308966	0.757347	0.926551	-	SFHH103_00468	161.008	95.6063	118.77	115.679	conserved hypothetical protein
	HE616890.480	HE616890	525731	527254	+	607.283	0.372571	1.29466	0.326124	1.14242	0.253279	0.622024	hisS	SFHH103_00469	381.819	662.522	685.117	699.673	histidyl-tRNA synthetase
	HE616890.481	HE616890	527254	528396	+	209.603	0.30028	1.23138	0.369958	0.81166	0.416987	0.755749	hisZ	SFHH103_00470	124.206	245.738	213.786	254.681	ATP phosphoribosyltransferase regulatory subunit
	HE616890.482	HE616890	528393	529088	+	81.865	-0.196733	-1.1461	0.459373	-0.428264	0.668459	0.892547	hisG	SFHH103_00471	51.7526	124.736	91.2656	59.7054	ATP phosphoribosyltransferase
	HE616890.483	HE616890	529200	529907	+	256.748	0.0311181	1.0218	0.34773	0.089489	0.928693	0.978503	gst	SFHH103_00472	328.916	179.262	268.796	250.017	glutathione S-transferase
	HE616890.484	HE616890	530052	531269	+	426.775	-0.190539	-1.14119	0.280756	-0.678664	0.497351	0.812961	-	SFHH103_00473	507.175	407.074	345.059	447.791	FAD-dependent oxidoreductase
	HE616890.485	HE616890	531443	534253	+	1034.65	-0.0390976	-1.02747	0.303822	-0.128686	0.897606	0.969929	-	SFHH103_00474	1277.71	822.364	1070.18	968.348	Signaling protein
	HE616890.486	HE616890	534581	536218	-	4815.67	-0.696378	-1.62043	0.236029	-2.95039	0.00317374	0.0518548	groEL	SFHH103_00475	6519.68	5483.17	3738.14	3521.69	60 kDa chaperonin
	HE616890.487	HE616890	536282	536578	-	2921.84	-0.604634	-1.52059	0.245198	-2.4659	0.013667	0.144804	groES	SFHH103_00476	3726.19	3376.84	2525.43	2058.9	10 kDa chaperonin
	HE616890.488	HE616890	536845	537672	+	377.491	-0.0805574	-1.05743	0.252191	-0.319431	0.7494	0.924205	-	SFHH103_00477	414.021	363.752	341.308	390.884	chromate resistance protein
	HE616890.489	HE616890	537636	537884	+	62.8494	0.0541103	1.03822	0.396635	0.136423	0.891487	0.968942	-	SFHH103_00478	49.4525	73.1986	62.5107	66.2357	Probable chromate transport protein
	HE616890.490	HE616890	538095	538943	+	260.729	0.00241714	1.00168	0.276679	0.00873625	0.99303	0.997476	-	SFHH103_00479	225.411	295.035	253.793	268.675	conserved hypothetical protein
	HE616890.491	HE616890	538957	539940	+	143.841	-0.151745	-1.11091	0.358843	-0.422874	0.672387	0.894446	ribF	SFHH103_00480	110.406	193.453	128.772	142.733	riboflavin kinase / FMN adenylyltransferase
	HE616890.493	HE616890	543252	543872	+	8381.98	0.0743879	1.05291	0.31879	0.233345	0.815494	0.945623	-	SFHH103_00482	6163.16	10132.8	7926.35	9305.65	conserved hypothetical protein
	HE616890.494	HE616890	543876	544355	+	3053.05	0.250187	1.18936	0.327251	0.764512	0.444562	0.772013	-	SFHH103_00483	1999.95	3531.46	3246.8	3434	acetyltransferase
	HE616890.495	HE616890	544366	544818	-	446.202	0.170831	1.12571	0.332429	0.513887	0.607331	0.86716	codA	SFHH103_00484	301.315	532.557	490.084	460.851	CMP/dCMP deaminase%2C zinc-binding
	HE616890.496	HE616890	544888	546729	+	2069.29	0.328596	1.25579	0.381488	0.861353	0.389043	0.736011	-	SFHH103_00485	1110.96	2498.46	2232.88	2434.86	ribosomal large subunit pseudouridine synthase B
	HE616890.497	HE616890	546736	547293	+	95.9361	-0.607414	-1.52353	0.399986	-1.51859	0.128866	0.467939	-	SFHH103_00486	93.1547	144.156	55.0094	91.424	methyltransferase
	HE616890.498	HE616890	547378	548259	+	1254.91	-0.428612	-1.34594	0.244173	-1.75536	0.0791972	0.377689	-	SFHH103_00487	1535.33	1361.64	982.667	1140	putative phospholipase
	HE616890.499	HE616890	548383	550239	-	2279.29	-0.210875	-1.15739	0.289833	-0.727575	0.466874	0.788734	kefB	SFHH103_00488	2944.15	1969.64	2031.6	2171.79	Glutathione-regulated potassium-efflux system protein
	HE616890.500	HE616890	550375	551736	+	1171.29	-0.23624	-1.17792	0.25165	-0.938762	0.347853	0.708683	pmbA	SFHH103_00489	1354.77	1189.1	971.416	1169.85	putative modulator of DNA gyrase
	HE616890.501	HE616890	551801	552619	+	705.544	0.0226984	1.01586	0.23802	0.0953631	0.924026	0.977193	-	SFHH103_00490	649.782	749.165	722.623	700.606	inositol monophosphatase family protein
	HE616890.502	HE616890	552633	552914	+	933.925	0.252024	1.19088	0.262371	0.960563	0.336772	0.698606	-	SFHH103_00491	847.592	848.506	1158.95	880.655	hypothetical protein
	HE616890.503	HE616890	552948	554261	+	355.417	0.17165	1.12635	0.305025	0.56274	0.573612	0.851459	kdtA	SFHH103_00492	264.513	400.351	350.06	406.743	3-deoxy-D-manno-octulosonic-acid transferase
	HE616890.504	HE616890	554281	554985	+	112.307	0.199372	1.1482	0.3259	0.611759	0.540697	0.831515	-	SFHH103_00493	88.5544	118.761	118.77	123.142	putative phosphoglycolate phosphatase
	HE616890.505	HE616890	555122	556162	+	136.713	-0.410088	-1.32877	0.4367	-0.93906	0.3477	0.708683	lpxK	SFHH103_00494	95.4548	223.33	86.2647	141.8	tetraacyldisaccharide 4'-kinase
	HE616890.506	HE616890	556189	556422	-	160.531	-0.317457	-1.24613	0.281773	-1.12664	0.259895	0.629673	-	SFHH103_00495	184.009	174.78	131.272	152.062	conserved hypothetical protein
	HE616890.508	HE616890	558704	560425	+	988.028	-0.0950003	-1.06807	0.292672	-0.324597	0.745486	0.92132	-	SFHH103_00497	1199.51	847.012	855.146	1050.44	hybrid sensory histidine kinase
	HE616890.509	HE616890	560750	562090	+	898.222	-0.395009	-1.31495	0.288375	-1.36977	0.170758	0.534924	-	SFHH103_00498	1215.61	841.784	723.873	811.621	Uncharacterized signaling protein
	HE616890.510	HE616890	562175	562804	-	2052.75	-0.176065	-1.1298	0.408717	-0.430776	0.666632	0.892319	-	SFHH103_00499	3146.56	1248.11	1682.79	2133.54	conserved hypothetical protein
	HE616890.511	HE616890	563063	564787	-	1058.17	0.308505	1.23842	0.238893	1.29139	0.196567	0.567376	ilvD	SFHH103_00500	955.698	926.186	1083.93	1266.87	dihydroxy-acid dehydratase
	HE616890.512	HE616890	564915	565799	-	168.217	0.68237	1.60477	0.336181	2.02977	0.0423801	0.28283	-	SFHH103_00501	94.3047	156.107	216.287	206.17	hypothetical protein
	HE616890.513	HE616890	565796	566410	-	126.82	0.176271	1.12996	0.354942	0.496619	0.619458	0.870368	dgoA	SFHH103_00502	88.5544	147.144	143.774	127.807	2-dehydro-3-deoxyphosphogalactonate aldolase
	HE616890.514	HE616890	566447	567364	-	404.306	0.542721	1.45672	0.253736	2.13892	0.0324421	0.24389	dgoK	SFHH103_00503	295.565	354.789	505.086	461.784	2-dehydro-3-deoxygalactonokinase
	HE616890.515	HE616890	567364	568134	-	606.871	0.558089	1.47232	0.298231	1.87133	0.0612988	0.339097	fabG	SFHH103_00504	381.819	583.348	703.87	758.446	oxidoreductase%2C short chain dehydrogenase/reductase family
	HE616890.516	HE616890	568133	569074	+	144.754	0.124475	1.09011	0.439087	0.283486	0.776804	0.932055	-	SFHH103_00505	79.354	194.947	116.27	188.445	HTH-type transcriptional repressor
	HE616890.517	HE616890	569276	570016	+	2513.6	1.16247	2.2384	0.254316	4.57096	4.85504e-06	0.000189185	vanR	SFHH103_00506	1704.39	1317.57	3419.33	3613.11	Transcriptional activator protein luxR family
	HE616890.518	HE616890	570154	570927	+	642.615	0.250699	1.18978	0.289122	0.867106	0.385884	0.733193	-	SFHH103_00507	694.635	472.803	723.873	679.149	Transcriptional activator protein luxR family
	HE616890.519	HE616890	571577	572803	+	1763.12	0.0489234	1.03449	0.315206	0.155211	0.876655	0.967236	mrp	SFHH103_00508	1300.71	2160.1	1779.05	1812.62	Protein mrp
	HE616890.521	HE616890	574141	576042	+	479.814	-0.00561839	-1.0039	0.310732	-0.0180812	0.985574	0.994221	kup	SFHH103_00510	591.13	371.221	502.586	454.321	Probable potassium transport system protein kup 2
	HE616890.522	HE616890	576231	577412	+	95.8215	-0.696136	-1.62016	0.324605	-2.14457	0.0319876	0.24162	-	SFHH103_00511	115.006	125.483	73.7626	69.0344	cell wall hydrolase
	HE616890.523	HE616890	577633	578058	+	2943.05	0.639086	1.55734	0.274461	2.32851	0.019885	0.184733	atpI	SFHH103_00512	2635.93	1896.44	3839.4	3400.41	ATP synthase protein I
	HE616890.524	HE616890	578045	578872	+	2779.61	0.614195	1.5307	0.36508	1.68236	0.0924991	0.402895	atpB	SFHH103_00513	2853.29	1413.18	3821.9	3030.05	ATP synthase A chain
	HE616890.525	HE616890	578957	579184	+	1944.75	0.789421	1.72838	0.389555	2.02647	0.0427169	0.283459	atpE	SFHH103_00514	1909.1	811.907	2539.18	2518.82	ATP synthase subunit C
	HE616890.526	HE616890	579267	579878	+	3623.17	1.13359	2.19404	0.255365	4.43909	9.03385e-06	0.000337039	atpB	SFHH103_00515	2509.43	1909.14	5034.61	5039.51	ATP synthase B' chain
	HE616890.527	HE616890	579892	580377	+	1493.92	0.963951	1.95064	0.263852	3.65337	0.000258818	0.00667407	atpF	SFHH103_00516	1087.95	891.081	1794.06	2202.57	ATP synthase B chain
	HE616890.528	HE616890	580614	581264	+	100.409	0.582595	1.49754	0.316002	1.84364	0.0652354	0.345851	gst	SFHH103_00517	81.6541	76.1863	122.521	121.277	glutathione S-transferase
	HE616890.529	HE616890	581531	582226	-	170.243	-0.93304	-1.9093	0.396582	-2.35271	0.0186374	0.177228	rnhB	SFHH103_00518	316.266	144.903	112.519	107.283	ribonuclease HII
	HE616890.530	HE616890	582402	583559	-	432.263	-1.13045	-2.18927	0.424224	-2.66475	0.0077046	0.0980763	-	SFHH103_00519	906.245	329.394	227.539	265.876	Radical SAM-domain containing protein
	HE616890.531	HE616890	583733	584266	+	398.552	-0.0619134	-1.04385	0.258372	-0.239629	0.810618	0.94368	-	SFHH103_00520	443.922	371.968	361.312	417.005	conserved hypothetical protein
	HE616890.532	HE616890	584655	585197	-	1188.96	0.201328	1.14976	0.417991	0.481657	0.63005	0.873009	moaB	SFHH103_00521	1596.28	590.07	1346.48	1223.03	Molybdenum cofactor biosynthesis protein B
	HE616890.533	HE616890	585201	586169	-	1203.84	0.174858	1.12885	0.338742	0.516198	0.605716	0.866594	ispE	SFHH103_00522	1432.97	816.388	1145.2	1420.8	4-diphosphocytidyl-2-C-methyl-D-erythritol kinase
	HE616890.534	HE616890	586117	587937	-	26210.5	-0.0840497	-1.05999	0.345882	-0.243001	0.808004	0.943364	-	SFHH103_00523	35035.4	19064.5	25004.3	25737.7	Tetratricopeptide region
	HE616890.535	HE616890	588104	589120	-	2946.53	0.00695786	1.00483	0.375495	0.0185298	0.985216	0.994003	ispB	SFHH103_00524	4043.6	1834.45	2881.74	3026.32	octaprenyl-diphosphate synthase
	HE616890.536	HE616890	589232	589453	+	145.133	-0.0725327	-1.05156	0.376784	-0.192505	0.847347	0.956569	-	SFHH103_00525	194.36	104.569	157.527	124.075	conserved hypothetical protein
	HE616890.538	HE616890	590355	591221	+	497.819	-0.304722	-1.23518	0.322598	-0.944589	0.344869	0.706573	-	SFHH103_00527	688.884	421.265	398.818	482.308	protease SohB-like
	HE616890.539	HE616890	591476	591667	+	142.461	0.281993	1.21587	0.324204	0.8698	0.38441	0.731433	-	SFHH103_00528	151.808	103.822	150.026	164.19	hypothetical protein
	HE616890.540	HE616890	591761	592723	+	658.917	-0.368145	-1.29069	0.330576	-1.11365	0.26543	0.635963	glyQ	SFHH103_00529	956.848	543.761	557.595	577.464	glycyl-tRNA synthetase alpha chain
	HE616890.541	HE616890	592724	593005	-	537.119	-0.953164	-1.93611	0.559116	-1.70477	0.088237	0.395047	-	SFHH103_00530	1930.95	56.0193	85.0145	76.4976	hypothetical protein
	HE616890.542	HE616890	593299	593847	+	124.285	-0.202295	-1.15053	0.312834	-0.646652	0.517857	0.824387	-	SFHH103_00531	118.456	148.638	108.769	121.277	conserved hypothetical protein%2C LemA-like
	HE616890.543	HE616890	593872	595809	+	209.023	-0.60195	-1.51777	0.26475	-2.27365	0.0229869	0.19988	-	SFHH103_00532	239.212	268.893	167.529	160.458	conserved hypothetical protein
	HE616890.544	HE616890	595904	598069	+	744.882	0.17968	1.13263	0.342558	0.524523	0.599915	0.863139	glyS	SFHH103_00533	493.375	894.068	722.623	869.461	glycyl-tRNA synthetase beta chain
	HE616890.545	HE616890	598130	599005	+	368.384	0.260636	1.19801	0.358223	0.72758	0.466871	0.788734	-	SFHH103_00534	441.622	222.583	406.319	403.012	HTH-type transcriptional regulator%2C AraC-like
	HE616890.546	HE616890	599105	599485	+	45.9013	0.31525	1.24423	0.420836	0.749104	0.453795	0.778125	-	SFHH103_00535	36.8018	43.3216	47.5081	55.9739	0
	HE616890.547	HE616890	599495	600091	+	32.2267	-0.864697	-1.82096	0.54836	-1.57688	0.114824	0.444096	-	SFHH103_00536	25.3013	64.9824	12.5021	26.1211	efflux protein
	HE616890.548	HE616890	600045	600644	+	311.143	0.384472	1.30538	0.295635	1.3005	0.193431	0.562488	-	SFHH103_00537	230.011	303.998	307.552	403.012	conserved hypothetical protein
	HE616890.549	HE616890	600756	601253	-	712.382	-0.147609	-1.10773	0.35443	-0.416468	0.677068	0.897892	-	SFHH103_00538	920.046	586.336	506.336	836.809	conserved hypothetical protein
	HE616890.550	HE616890	601355	602626	-	287.11	0.401166	1.32058	0.394469	1.01698	0.309164	0.676802	purD	SFHH103_00539	151.808	331.634	275.047	389.951	phosphoribosylamine-glycine ligase
	HE616890.551	HE616890	602716	605427	-	271.026	-0.0140372	-1.00978	0.247898	-0.056625	0.954844	0.987151	-	SFHH103_00540	282.914	262.17	267.546	271.473	diguanylate cyclase/phosphodiesterase
	HE616890.552	HE616890	606253	607446	-	125.792	-0.390976	-1.31128	0.395724	-0.988001	0.323152	0.688723	-	SFHH103_00541	95.4548	194.2	98.7668	114.746	Major facilitator transport protein
	HE616890.553	HE616890	607555	608367	+	159.616	0.239111	1.18027	0.316454	0.755595	0.449892	0.775318	-	SFHH103_00542	120.756	169.552	158.777	189.378	HTH-type transcriptional regulator AraC-like
	HE616890.554	HE616890	608425	609384	+	216.601	-0.257989	-1.19581	0.262057	-0.984475	0.324882	0.690251	ubiA	SFHH103_00543	244.962	229.306	185.032	207.103	4-hydroxybenzoate octaprenyltransferase
	HE616890.555	HE616890	609535	609654	-	34.0866	-0.281777	-1.21569	0.465751	-0.604995	0.545182	0.835177	-	SFHH103_00544	41.4021	35.1054	26.2545	33.5843	hypothetical protein predicted by Glimmer/Critica
	HE616890.556	HE616890	609796	610368	-	291.379	-0.154518	-1.11305	0.291035	-0.530927	0.595469	0.860449	-	SFHH103_00545	359.968	256.942	257.544	291.064	conserved hypothetical protein
	HE616890.557	HE616890	610648	612996	+	100.143	-0.250751	-1.18983	0.322872	-0.776625	0.43738	0.768476	-	SFHH103_00546	100.055	118.761	91.2656	90.4911	conserved hypothetical protein
	HE616890.558	HE616890	613011	614441	-	388.857	0.200912	1.14942	0.255103	0.787572	0.430947	0.763306	-	SFHH103_00547	327.766	392.882	396.318	438.462	oxidoreductase%2C FAD-binding
	HE616890.559	HE616890	614468	615442	-	182.746	0.175439	1.12931	0.336188	0.521849	0.601775	0.864036	-	SFHH103_00548	131.107	209.139	216.287	174.452	conserved hypothetical protein
	HE616890.560	HE616890	615521	616120	-	126.993	-0.346451	-1.27143	0.39083	-0.88645	0.375375	0.725473	-	SFHH103_00549	192.06	97.1001	101.267	117.545	hypothetical protein
	HE616890.561	HE616890	616638	617888	+	52.7409	-0.193939	-1.14388	0.472924	-0.410085	0.681744	0.898763	-	SFHH103_00550	34.5017	79.174	52.5089	44.7791	Rieske 2Fe-2S family protein
	HE616890.562	HE616890	617891	618985	+	83.5925	-0.500059	-1.41427	0.427776	-1.16897	0.242415	0.615158	-	SFHH103_00551	64.4032	135.94	61.2604	72.766	oxidoreductase
	HE616890.563	HE616890	619023	620048	-	571.881	-0.187409	-1.13872	0.22827	-0.820999	0.411647	0.751312	-	SFHH103_00552	601.48	619.2	535.091	531.752	similar to autolytic lysozyme
	HE616890.564	HE616890	620245	621234	-	39.713	-0.561704	-1.47601	0.533569	-1.05273	0.292464	0.65997	-	SFHH103_00553	24.1512	75.4393	35.006	24.2553	divalent cation transport protein
	HE616890.566	HE616890	623216	623968	+	62.9711	-1.68358	-3.21223	0.39166	-4.29857	1.71907e-05	0.000602879	-	SFHH103_00555	94.3047	104.569	28.7549	24.2553	putative enoyl-CoA hydratase/isomerase
	HE616890.567	HE616890	624030	625277	-	340.097	0.245125	1.1852	0.329324	0.74433	0.456677	0.77973	-	SFHH103_00556	226.561	389.894	387.566	356.367	RNA methyltransferase
	HE616890.568	HE616890	625274	626029	-	306.532	-0.195638	-1.14523	0.471388	-0.415025	0.678124	0.898047	-	SFHH103_00557	148.357	515.378	216.287	346.105	Uncharacterized protein
	HE616890.569	HE616890	626084	628699	-	1733.51	-0.0112933	-1.00786	0.26663	-0.0423557	0.966215	0.99032	dxs	SFHH103_00558	1643.43	1838.18	1484	1968.41	deoxyxylulose-5-phosphate synthase
	HE616890.570	HE616890	629178	629435	-	143.185	0.426242	1.34373	0.334542	1.2741	0.202627	0.573074	xseB	SFHH103_00559	147.207	94.1125	170.029	161.391	exodeoxyribonuclease small subunit
	HE616890.571	HE616890	629438	630367	-	206.989	0.287907	1.22087	0.277243	1.03846	0.299055	0.666856	-	SFHH103_00560	184.009	186.731	202.535	254.681	histone deacetylase family protein
	HE616890.572	HE616890	630431	631399	-	149.294	0.232443	1.17482	0.299999	0.774814	0.43845	0.769591	-	SFHH103_00561	118.456	153.866	162.528	162.324	alcohol dehydrogenase%2C zinc-containing
	HE616890.573	HE616890	631414	631815	+	121.064	0.323396	1.25127	0.367252	0.880584	0.378543	0.727909	-	SFHH103_00562	79.354	132.206	118.77	153.928	Acyl-CoA thioester hydrolase
	HE616890.574	HE616890	631803	633002	-	386.321	0.0585287	1.0414	0.356853	0.164013	0.869721	0.964496	-	SFHH103_00563	418.621	337.61	271.296	517.758	acetyl-CoA acetyltransferase
	HE616890.575	HE616890	632980	634659	-	354.924	0.901853	1.86846	0.327769	2.75149	0.00593255	0.0812712	-	SFHH103_00564	251.863	226.318	350.06	591.457	Acetyl-coenzyme A synthetase
	HE616890.576	HE616890	635077	635682	-	30.1791	-0.818026	-1.76299	0.505567	-1.61804	0.105654	0.424477	-	SFHH103_00565	29.9015	51.5378	18.7532	20.5237	Putative ABC transporter transmembrane component
	HE616890.577	HE616890	635676	636356	-	36.8916	-0.546839	-1.46088	0.493834	-1.10733	0.26815	0.63641	-	SFHH103_00566	31.0516	59.7539	32.5055	24.2553	Sulfate/thiosulfate import ATP-binding protein CysA-like
	HE616890.578	HE616890	636489	637688	+	879.759	-0.912052	-1.88172	0.472163	-1.93165	0.0534031	0.316289	-	SFHH103_00567	1914.85	498.198	590.101	515.892	conserved hypothetical protein
	HE616890.580	HE616890	639209	639688	+	114.916	-0.31599	-1.24487	0.334496	-0.944673	0.344826	0.706573	-	SFHH103_00569	132.257	125.483	82.5141	119.411	Probable N-acetyltransferase
	HE616890.581	HE616890	639689	640942	-	1180.1	-0.258005	-1.19582	0.246664	-1.04598	0.29557	0.664039	dacF	SFHH103_00570	1345.57	1235.41	971.416	1167.99	D-alanyl-D-alanine carboxypeptidase A
	HE616890.582	HE616890	641184	642296	+	169.295	-0.119742	-1.08654	0.305724	-0.391668	0.695303	0.90407	-	SFHH103_00571	156.408	196.441	182.531	141.8	Polysaccharide deacetylase
	HE616890.583	HE616890	642352	642972	-	421.19	0.065278	1.04629	0.246692	0.264613	0.791308	0.936906	pdxH	SFHH103_00572	403.67	418.278	466.329	396.481	pyridoxamine 5'-phosphate oxidase
	HE616890.584	HE616890	643113	643565	+	355.023	0.023595	1.01649	0.330258	0.071444	0.943044	0.984172	-	SFHH103_00573	438.172	266.652	315.054	400.213	conserved hypothetical protein
	HE616890.585	HE616890	643774	644826	+	640.458	-0.125412	-1.09082	0.25888	-0.484443	0.628071	0.872374	dnaJ3	SFHH103_00574	754.438	585.589	616.355	605.451	Chaperone protein DnaJ3
	HE616890.586	HE616890	645031	645849	+	4233.22	-0.531641	-1.44557	0.356511	-1.49123	0.1359	0.480093	fabI	SFHH103_00575	3376.57	6792.53	3298.06	3465.71	enoyl-acyl carrier protein reductase
	HE616890.587	HE616890	645990	646574	+	1215.5	-0.197033	-1.14634	0.398988	-0.493832	0.621425	0.870794	gpmB	SFHH103_00576	1853.89	767.091	1198.95	1042.05	putative phosphoglycerate mutase
	HE616890.588	HE616890	646622	646924	-	5344.35	-0.107713	-1.07752	0.415785	-0.259059	0.79559	0.938807	-	SFHH103_00577	8099.85	3051.93	5657.21	4568.4	conserved hypothetical protein
	HE616890.589	HE616890	647496	648593	+	1049.79	0.377179	1.2988	0.246949	1.52735	0.126673	0.464981	aroC	SFHH103_00578	821.141	992.662	1150.2	1235.16	chorismate synthase
	HE616890.590	HE616890	648614	649714	+	868.782	0.0936857	1.06709	0.356841	0.262542	0.792903	0.937846	ribA	SFHH103_00579	1114.41	561.687	876.399	922.636	GTP cyclohydrolase II
	HE616890.591	HE616890	649787	650317	-	5021.7	-0.254769	-1.19314	0.404721	-0.629494	0.529026	0.827418	-	SFHH103_00580	7952.65	3106.46	4477.01	4550.67	Invasion protein B-like
	HE616890.592	HE616890	650708	651592	+	3593.8	0.434504	1.35145	0.37584	1.15609	0.247645	0.619726	coxB	SFHH103_00581	4121.81	1863.58	4279.48	4110.35	cytochrome c oxidase subunit II
	HE616890.593	HE616890	651613	653304	+	5084.98	0.748868	1.68047	0.357271	2.09608	0.0360751	0.26056	coxA	SFHH103_00582	4898.09	2427.5	6386.09	6628.24	cytochrome c oxidase subunit I
	HE616890.594	HE616890	653403	654359	+	686.51	0.66629	1.58699	0.409219	1.6282	0.103483	0.422976	ctaB	SFHH103_09560	733.737	283.084	906.404	822.816	CtaB
	HE616890.595	HE616890	654328	655110	+	499.261	0.649519	1.56864	0.372737	1.74257	0.0814096	0.382777	ctaG	SFHH103_00583	514.076	239.016	630.107	613.847	Cytochrome c oxidase assembly protein
	HE616890.597	HE616890	656024	656626	+	132.298	0.0546668	1.03862	0.382233	0.143019	0.886275	0.967236	-	SFHH103_00585	169.058	90.3778	151.276	118.478	Uncharacterized protein
	HE616890.598	HE616890	656623	657006	+	285.002	0.174351	1.12846	0.392592	0.444102	0.656969	0.888951	-	SFHH103_00586	368.018	163.576	338.808	269.607	conserved hypothetical protein
	HE616890.599	HE616890	656975	657760	+	365.131	0.251884	1.19076	0.266812	0.944051	0.345143	0.706573	surF	SFHH103_00587	366.868	297.276	366.312	430.066	Surfeit locus protein 1
	HE616890.600	HE616890	657773	658138	+	109.403	0.129327	1.09378	0.37183	0.347812	0.727982	0.916543	-	SFHH103_00588	132.257	76.1863	120.02	109.149	conserved hypothetical protein
	HE616890.601	HE616890	658142	659152	+	481.708	0.00135366	1.00094	0.307408	0.00440345	0.996487	0.998758	lytB	SFHH103_00589	591.13	372.715	475.081	487.905	lytB protein
	HE616890.602	HE616890	659211	660191	+	472.113	0.154961	1.11339	0.249396	0.621345	0.534372	0.828995	thrB	SFHH103_00590	487.624	404.086	508.837	487.905	homoserine kinase
	HE616890.603	HE616890	660188	660649	+	161.034	0.0629519	1.0446	0.318728	0.19751	0.843429	0.955946	rnhA	SFHH103_00591	179.409	135.94	141.274	187.512	ribonuclease H
	HE616890.604	HE616890	660836	661321	-	952.246	0.0404793	1.02846	0.233835	0.173111	0.862564	0.961635	-	SFHH103_00592	978.699	898.55	921.407	1010.33	AhpC/TSA family protein
	HE616890.605	HE616890	661393	662235	-	388.508	0.255525	1.19377	0.280436	0.911171	0.362205	0.715925	-	SFHH103_00593	409.42	295.782	407.569	441.261	hypothetical protein
	HE616890.606	HE616890	662484	663089	+	980.882	0.41162	1.33018	0.36073	1.14107	0.253839	0.622522	-	SFHH103_00594	1104.06	550.483	1198.95	1070.03	conserved hypothetical protein
	HE616890.607	HE616890	663113	666025	-	1659.59	-0.294073	-1.2261	0.321108	-0.915809	0.359767	0.715363	-	SFHH103_00595	2317.37	1367.62	1436.49	1516.89	Uncharacterized signaling protein PA3311
	HE616890.608	HE616890	666025	666636	-	373.542	-0.074528	-1.05302	0.336892	-0.221222	0.824919	0.948912	-	SFHH103_00596	493.375	275.615	368.813	356.367	acetyltransferase%2C GNAT family
	HE616890.609	HE616890	666981	668279	-	1133.06	0.158744	1.11631	0.276395	0.574336	0.565741	0.845717	-	SFHH103_00597	1245.51	889.587	1207.71	1189.44	processing protease protein
	HE616890.610	HE616890	668294	669691	-	413.803	0.205171	1.15282	0.239555	0.856469	0.391739	0.737662	thrC	SFHH103_00598	376.069	389.894	467.58	421.67	threonine synthase
	HE616890.611	HE616890	669855	670025	-	446.003	-0.143077	-1.10426	0.410001	-0.348969	0.727113	0.915943	-	SFHH103_00599	671.634	271.88	481.332	359.166	hypothetical protein predicted by Glimmer/Critica
	HE616890.612	HE616890	670110	670658	+	865.48	-0.0597691	-1.0423	0.256363	-0.233142	0.815651	0.945623	-	SFHH103_00600	905.095	864.191	743.877	948.757	conserved hypothetical protein
	HE616890.614	HE616890	672248	672943	-	268.715	-0.110401	-1.07953	0.299843	-0.368198	0.712726	0.910999	-	SFHH103_00602	235.762	322.671	288.799	227.627	hypothetical protein
	HE616890.615	HE616890	673116	673784	+	128.716	-0.376213	-1.29793	0.477728	-0.787505	0.430986	0.763306	-	SFHH103_00603	85.1043	213.62	65.0111	151.129	HTH-type transcriptional regulator
	HE616890.616	HE616890	673850	674974	+	213.202	-0.4631	-1.3785	0.285433	-1.62245	0.104707	0.424477	-	SFHH103_00604	251.863	247.232	151.276	202.439	putative transposase
	HE616890.617	HE616890	675269	676372	-	219.218	0.0032259	1.00224	0.297851	0.0108306	0.991359	0.996827	-	SFHH103_00605	189.759	247.979	193.783	245.352	Putative transposase y4qE
	HE616890.618	HE616890	676534	676953	+	119.378	0.216468	1.16189	0.343523	0.63014	0.528603	0.827418	-	SFHH103_00606	132.257	87.3901	137.523	120.344	hypothetical protein
	HE616890.619	HE616890	676977	677657	-	148.324	-0.687422	-1.6104	0.308882	-2.22552	0.0260465	0.216201	-	SFHH103_00607	193.21	178.515	93.766	127.807	hypothetical protein
Possible_Low_Expression	HE616890.620	HE616890	677729	678058	+	14.036	0.224954	1.16874	0.602058	0.373642	0.708671	0.910999	-	SFHH103_00608	5.75029	17.9262	25.0043	7.46318	hypothetical protein
Possible_Low_Expression	HE616890.621	HE616890	678055	678411	+	19.2527	-0.836022	-1.78512	0.580374	-1.44049	0.14973	0.500097	-	SFHH103_00609	13.8007	41.0808	10.0017	12.1277	hypothetical protein
	HE616890.622	HE616890	678530	679660	+	1012.19	-0.109405	-1.07878	0.289824	-0.377488	0.705811	0.910197	ccrM	SFHH103_00610	1246.66	860.457	908.905	1032.72	adenine DNA methyltransferase protein
	HE616890.623	HE616890	679851	680888	-	16010.2	-0.968671	-1.95704	0.466491	-2.0765	0.0378473	0.267102	-	SFHH103_00611	34881.2	9606.94	10329.3	9223.56	putative secreted protein
	HE616890.624	HE616890	681018	681680	-	1678.88	0.105621	1.07596	0.2713	0.389315	0.697043	0.905152	-	SFHH103_00612	1828.59	1399.74	1900.32	1586.86	hypothetical protein
	HE616890.625	HE616890	681737	682825	-	125.561	-0.335113	-1.26148	0.295328	-1.13471	0.256495	0.625465	mutY	SFHH103_00613	138.007	144.156	106.268	113.814	A/G-specific adenine glycosylase
	HE616890.626	HE616890	682812	683423	+	376.276	-0.102199	-1.07341	0.296131	-0.345113	0.730009	0.916656	-	SFHH103_00614	328.916	451.889	317.554	406.743	hypothetical protein
	HE616890.627	HE616890	683543	684352	+	2787.57	-0.330921	-1.25782	0.229618	-1.44118	0.149533	0.500097	-	SFHH103_00615	3343.22	2893.58	2495.43	2418.07	hypothetical protein
	HE616890.628	HE616890	684439	684783	+	571.211	-0.326751	-1.25419	0.259052	-1.26133	0.207188	0.579675	-	SFHH103_00616	610.681	666.256	563.846	444.059	conserved hypothetical protein
	HE616890.630	HE616890	688674	691370	+	545.881	0.236825	1.1784	0.259083	0.914089	0.36067	0.715475	ppdK	SFHH103_00618	448.522	548.989	548.844	637.169	pyruvate phosphate dikinase
	HE616890.631	HE616890	691525	691773	-	457.005	0.270847	1.20652	0.300021	0.902757	0.366655	0.719032	-	SFHH103_00619	480.724	342.838	436.324	568.135	hypothetical protein
	HE616890.632	HE616890	691949	692338	-	1358.49	-0.413246	-1.33168	0.430851	-0.959138	0.337489	0.699306	-	SFHH103_00620	2364.52	806.678	1133.94	1128.81	hypothetical/unknown protein
	HE616890.633	HE616890	692649	693557	+	186.064	-0.35328	-1.27746	0.283202	-1.24745	0.212234	0.585822	-	SFHH103_00621	211.611	209.139	142.524	180.982	hypothetical protein
	HE616890.634	HE616890	693604	694515	-	173.93	-0.591711	-1.50703	0.365197	-1.62025	0.105179	0.424477	-	SFHH103_00622	148.357	277.109	127.522	142.733	putative hydrolase protein
	HE616890.635	HE616890	694527	694823	-	143.281	-0.389227	-1.30969	0.298579	-1.3036	0.19237	0.560715	-	SFHH103_00623	169.058	159.095	108.769	136.203	hypothetical protein
	HE616890.636	HE616890	695148	695222	+	28.5231	-0.341696	-1.26725	0.554167	-0.616595	0.537502	0.83004	-	SFHH103_RNA00008	50.6025	16.4323	20.0034	27.054	tRNA-Gln
	HE616890.637	HE616890	695400	696719	-	69.9263	0.0561751	1.03971	0.381601	0.147209	0.882967	0.967236	-	SFHH103_00624	56.3528	79.9209	76.263	67.1686	hypothetical protein
	HE616890.638	HE616890	696723	700619	-	229.31	-0.0233289	-1.0163	0.40222	-0.0580003	0.953748	0.986957	-	SFHH103_00625	135.707	326.406	220.037	235.09	Putative glycosyltransferase
	HE616890.639	HE616890	700748	703207	-	667.351	0.635466	1.55344	0.252704	2.51466	0.0119146	0.13223	xfp	SFHH103_00626	476.124	554.965	886.401	751.915	putative phosphoketolase
	HE616890.641	HE616890	705879	705989	+	106.419	0.930713	1.90622	0.337996	2.75362	0.00589397	0.0809008	-	SFHH103_00628	67.8534	72.4516	165.028	120.344	hypothetical protein predicted by Glimmer/Critica
	HE616890.642	HE616890	706025	707047	-	890.63	0.837913	1.78746	0.238537	3.51272	0.000443537	0.010419	adhA	SFHH103_00629	667.033	591.564	1097.69	1206.24	alcohol dehydrogenase
	HE616890.643	HE616890	707140	707808	-	1240.82	0.246052	1.18596	0.311938	0.788784	0.430238	0.763256	-	SFHH103_00630	1393.87	861.204	1407.74	1300.46	hypothetical protein
	HE616890.644	HE616890	708165	708341	+	183.789	-0.114188	-1.08237	0.413139	-0.27639	0.782248	0.934151	-	SFHH103_00631	271.414	113.532	196.283	153.928	conserved hypothetical protein
	HE616890.645	HE616890	708519	708932	-	732.616	0.391665	1.31191	0.396382	0.988101	0.323103	0.688723	-	SFHH103_00632	376.069	863.444	718.872	972.079	hypothetical protein
	HE616890.646	HE616890	709220	709296	+	24.6473	-0.182636	-1.13496	0.538508	-0.339151	0.734496	0.918807	-	SFHH103_RNA00009	26.4513	26.8893	31.2553	13.9935	tRNA-Pro
	HE616890.647	HE616890	709508	711004	-	6795.07	-1.62057	-3.07496	0.472512	-3.42969	0.00060428	0.0136284	cysN	SFHH103_00633	4615.18	17131.5	2232.88	3200.77	Putative sulfate adenylyltransferase subunit 1
	HE616890.648	HE616890	711004	711957	-	10385	-1.99263	-3.97961	0.503154	-3.96028	7.48631e-05	0.00222496	cysD	SFHH103_00634	5945.8	29629	2776.72	3188.64	Putative sulfate adenylyltransferase subunit 2
	HE616890.649	HE616890	712003	712758	-	12183.9	-1.93628	-3.82718	0.517935	-3.73847	0.000185147	0.00503342	cysH	SFHH103_00635	6273.56	35437.8	3045.52	3978.81	Putative phosphoadenosine phosphosulfate reductase
	HE616890.650	HE616890	713051	713437	+	71.4591	0.521565	1.43551	0.380033	1.37242	0.169933	0.533531	-	SFHH103_00636	49.4525	64.2355	97.5166	74.6318	hypothetical/unknown signal peptide protein
	HE616890.651	HE616890	713437	713916	+	36.7857	-0.0262654	-1.01837	0.467572	-0.0561741	0.955203	0.987151	-	SFHH103_00637	36.8018	37.3462	45.0077	27.9869	hypothetical/unknown transmembrane protein
	HE616890.652	HE616890	713919	715568	-	134.628	0.175454	1.12932	0.379795	0.46197	0.644103	0.882715	betA	SFHH103_00638	85.1043	165.07	136.273	152.062	choline dehydrogenase
	HE616890.653	HE616890	715785	717248	-	173.004	-0.174033	-1.12821	0.275677	-0.631291	0.52785	0.827418	betB	SFHH103_00639	171.359	196.441	160.027	164.19	betaine aldehyde dehydrogenase
	HE616890.654	HE616890	717250	718782	-	248.081	-0.0585265	-1.0414	0.266344	-0.219741	0.826073	0.949226	betC	SFHH103_00640	227.711	278.603	238.791	247.218	choline sulfatase
	HE616890.655	HE616890	718932	719552	-	226.999	0.179325	1.13235	0.277257	0.646784	0.517772	0.824387	betI	SFHH103_00641	227.711	197.188	216.287	266.809	transcriptional regulator betI
	HE616890.656	HE616890	719698	720246	+	190.218	-0.232776	-1.17509	0.278342	-0.836296	0.402989	0.745991	-	SFHH103_00642	187.459	224.824	182.531	166.056	hypothetical protein
	HE616890.658	HE616890	722249	723256	+	174.257	-0.209406	-1.15621	0.474852	-0.440992	0.659219	0.889765	qor	SFHH103_00644	111.556	268.146	88.7651	228.56	putative oxidoreductase protein
	HE616890.659	HE616890	723498	724235	-	1683.7	0.0616763	1.04368	0.254979	0.241888	0.808867	0.943364	-	SFHH103_00645	1668.73	1623.81	1506.51	1935.76	hypothetical protein
	HE616890.660	HE616890	724307	725314	+	150.569	0.253343	1.19197	0.361718	0.700387	0.483686	0.802975	-	SFHH103_00646	108.105	163.576	130.022	200.573	hypothetical protein
	HE616890.661	HE616890	725402	726133	-	54.1079	-0.252258	-1.19107	0.433558	-0.581831	0.56068	0.842823	-	SFHH103_00647	46.0023	73.1986	41.257	55.9739	hypothetical protein
	HE616890.662	HE616890	726310	726939	+	336.19	-0.107711	-1.07752	0.296832	-0.362868	0.716704	0.912665	gst	SFHH103_00648	281.764	416.784	311.303	334.91	putative glutathione S-transferase
	HE616890.663	HE616890	726941	727306	-	298.406	-0.16404	-1.12042	0.299653	-0.547433	0.584081	0.855999	-	SFHH103_00649	287.514	345.826	230.039	330.246	hypothetical protein
	HE616890.664	HE616890	727355	727636	-	82.6836	0.0196667	1.01373	0.455704	0.0431566	0.965577	0.99032	-	SFHH103_00650	46.0023	117.267	93.766	73.6989	hypothetical protein predicted by Glimmer/Critica
	HE616890.665	HE616890	727733	728668	+	119.215	-1.11478	-2.16562	0.452565	-2.46326	0.0137681	0.145436	-	SFHH103_00651	95.4548	246.485	53.7592	81.1621	putative transcription regulator protein
	HE616890.666	HE616890	728628	729110	-	116.055	-0.769798	-1.70503	0.324459	-2.37256	0.0176653	0.171218	-	SFHH103_00652	150.658	146.397	96.2664	70.9002	conserved hypothetical protein
	HE616890.667	HE616890	729068	729286	-	108.7	-0.896021	-1.86093	0.346561	-2.58546	0.00972484	0.116399	-	SFHH103_00653	165.608	123.242	82.5141	63.437	conserved hypothetical protein
	HE616890.668	HE616890	729764	730525	+	573.455	0.180682	1.13342	0.259344	0.69669	0.485997	0.804683	-	SFHH103_00654	468.073	602.768	602.603	620.377	hypothetical protein
	HE616890.669	HE616890	730553	731044	-	1434.29	0.200165	1.14883	0.327568	0.611063	0.541158	0.831726	-	SFHH103_00655	1680.23	973.242	1622.78	1460.92	putative transcription regulator protein
	HE616890.670	HE616890	731161	731583	+	3484.65	-0.157768	-1.11556	0.231277	-0.68216	0.495138	0.811342	-	SFHH103_00656	3976.9	3388.8	3248.05	3324.85	hypothetical protein
	HE616890.671	HE616890	731648	731860	-	332.851	0.186255	1.13781	0.339751	0.54821	0.583547	0.855999	PhnA	SFHH103_00657	397.92	221.836	337.558	374.092	probable alkylphosphonate uptake protein
	HE616890.672	HE616890	731965	733563	-	1642.8	-0.00694396	-1.00482	0.245155	-0.0283248	0.977403	0.993551	-	SFHH103_00658	1687.13	1607.38	1475.25	1801.43	conserved hypothetical protein
	HE616890.673	HE616890	733788	734180	+	536.749	-0.846703	-1.79839	0.400231	-2.11554	0.034384	0.254005	-	SFHH103_00659	987.899	433.963	298.801	426.334	hypothetical protein
	HE616890.674	HE616890	734245	735075	-	882.06	0.551231	1.46534	0.243952	2.25959	0.0238468	0.205481	dkgB	SFHH103_00660	772.839	644.596	1035.18	1075.63	putative aldose reductase
	HE616890.675	HE616890	735176	735949	-	1007.31	0.475206	1.39012	0.275449	1.72521	0.0844903	0.387991	tam	SFHH103_00661	961.448	706.59	1106.44	1254.75	trans-aconitate methyltransferase
	HE616890.676	HE616890	735962	736624	-	4515.82	0.114434	1.08255	0.224807	0.509033	0.610729	0.868993	dhe	SFHH103_00662	4596.78	4064.01	4674.55	4727.92	putative haloacid dehalogenase%2C type II
	HE616890.678	HE616890	737500	738540	-	389.856	-0.393917	-1.31396	0.306041	-1.28714	0.198047	0.569537	adh	SFHH103_00664	349.617	543.014	322.555	344.239	putative alcohol dehydrogenase
	HE616890.679	HE616890	738664	739869	-	199.249	-0.74853	-1.68008	0.371713	-2.01373	0.0440375	0.285685	-	SFHH103_00665	335.817	175.527	158.777	126.874	hypothetical protein
	HE616890.680	HE616890	740194	741075	+	222.16	-1.44401	-2.72076	0.281921	-5.12203	3.02269e-07	1.33189e-05	ilvE	SFHH103_00666	336.967	324.165	98.7668	128.74	branched-chain amino acid aminotransferase
	HE616890.681	HE616890	741277	741825	+	202.363	0.237351	1.17883	0.263449	0.900935	0.367623	0.719449	-	SFHH103_00667	192.06	177.768	228.789	210.835	hypothetical protein
	HE616890.682	HE616890	741885	742457	-	185.428	0.261574	1.19879	0.348266	0.751077	0.452606	0.777864	-	SFHH103_00668	213.911	121.002	195.033	211.768	hypothetical protein
	HE616890.683	HE616890	742541	743143	+	4323.96	-0.78664	-1.72505	0.428673	-1.83506	0.0664967	0.349376	sodB	SFHH103_00669	2873.99	8450.7	2931.75	3039.38	superoxide dismutase
	HE616890.684	HE616890	743213	743926	-	112.523	-0.312445	-1.24181	0.398046	-0.784946	0.432485	0.764094	-	SFHH103_00670	89.7045	162.829	80.0136	117.545	putative transcription regulator protein
	HE616890.685	HE616890	744061	744699	+	31.3715	-0.598704	-1.51436	0.582586	-1.02767	0.304106	0.670271	-	SFHH103_00671	11.5006	70.9578	22.5038	20.5237	putative amino acid efflux protein
	HE616890.686	HE616890	744910	745356	+	1736.77	0.500908	1.4151	0.377623	1.32648	0.184682	0.552914	cycF	SFHH103_00672	878.644	1924.82	1957.83	2185.78	putative cytochrome c signal peptide protein
	HE616890.687	HE616890	745437	746351	+	2242.67	0.346853	1.27178	0.22938	1.51213	0.130501	0.471337	cycG	SFHH103_00673	1830.89	2096.62	2499.18	2544.01	putative diheme cytochrome c-type signal peptide protein
	HE616890.688	HE616890	746437	746940	-	6221.19	0.103311	1.07424	0.3593	0.287534	0.773703	0.931189	-	SFHH103_00674	4224.16	7723.94	5297.15	7639.5	putative acetyltransferase protein
	HE616890.689	HE616890	747132	747545	-	150.925	0.438472	1.35517	0.448645	0.977325	0.328408	0.692187	-	SFHH103_00675	186.309	61.9947	176.28	179.116	putative transcription regulator protein
	HE616890.690	HE616890	747716	748603	+	708.439	-1.06142	-2.08698	0.254944	-4.16333	3.13637e-05	0.00104755	bla	SFHH103_00676	1024.7	914.235	401.318	493.503	putative beta-lactamase
	HE616890.691	HE616890	748646	750982	-	351.42	0.249693	1.18895	0.240236	1.03936	0.298635	0.66666	gcd	SFHH103_00677	328.916	310.72	393.817	372.226	glucose dehydrogenase
	HE616890.692	HE616890	751304	752812	-	601.358	-0.0468237	-1.03299	0.279554	-0.167494	0.866981	0.964015	-	SFHH103_00678	703.835	520.606	540.092	640.901	conserved hypothetical protein
	HE616890.694	HE616890	754271	754804	-	68.8085	-0.00921942	-1.00641	0.409973	-0.0224879	0.982059	0.993908	-	SFHH103_00680	80.504	58.2601	52.5089	83.9608	hypothetical protein
	HE616890.695	HE616890	754809	756917	-	630.901	0.127118	1.09211	0.246122	0.516484	0.605517	0.866594	ptrB	SFHH103_00681	654.383	549.736	685.117	634.37	protease II
	HE616890.696	HE616890	757023	757910	-	712.442	-0.186798	-1.13823	0.230849	-0.809178	0.418413	0.756114	-	SFHH103_00682	759.038	761.863	633.858	695.009	conserved hypothetical protein
	HE616890.697	HE616890	758274	758696	+	837.011	0.742781	1.6734	0.408403	1.81875	0.0689502	0.357704	-	SFHH103_00683	860.243	332.381	1063.93	1091.49	conserved hypothetical protein
	HE616890.698	HE616890	758755	759099	+	346.3	0.761989	1.69583	0.378201	2.01478	0.0439282	0.285685	-	SFHH103_00684	339.267	154.613	446.326	444.992	hypothetical protein
	HE616890.699	HE616890	759374	760036	+	1723.83	-0.344258	-1.2695	0.441758	-0.779292	0.435808	0.767066	-	SFHH103_00685	2982.1	952.328	1569.02	1391.88	putative membrane protein
	HE616890.700	HE616890	760063	760557	-	327.618	-0.196386	-1.14582	0.414048	-0.474308	0.63528	0.876964	-	SFHH103_00686	511.776	195.694	313.803	289.198	hypothetical protein
	HE616890.701	HE616890	760855	761262	-	662.572	0.298514	1.22988	0.329874	0.904936	0.3655	0.718792	msrB	SFHH103_00687	750.988	426.494	748.878	723.929	Probable peptide methionine sulfoxide reductase
	HE616890.702	HE616890	761613	763988	+	201.932	-0.652531	-1.57192	0.307083	-2.12494	0.0335918	0.249854	mrpA	SFHH103_00688	204.71	295.035	147.525	160.458	Probable Na(+)/H(+) antiporter subunit A
	HE616890.703	HE616890	763985	764404	+	46.8101	-0.286523	-1.2197	0.423386	-0.676741	0.49857	0.813249	mnhB	SFHH103_00689	59.803	44.8155	42.5072	40.1146	Probable K(+)/H(+) antiporter subunit B
	HE616890.704	HE616890	764404	764781	+	39.6928	-0.902174	-1.86888	0.496801	-1.81597	0.0693751	0.357862	mnhC	SFHH103_00690	34.5017	74.6924	26.2545	23.3224	Probable Na(+)/H(+) antiporter subunit C
	HE616890.705	HE616890	764789	766348	+	103.485	-0.460954	-1.37645	0.328431	-1.4035	0.160467	0.516527	-	SfHH103_09550	106.955	135.193	88.7651	83.0279	conserved hypothetical protein
	HE616890.706	HE616890	766345	766821	+	34.1064	-0.0374825	-1.02632	0.468441	-0.0800154	0.936225	0.981736	mrpE	SFHH103_00691	28.7514	40.3339	33.7558	33.5843	Probable Na(+)/H(+) antiporter subunit E
	HE616890.707	HE616890	766818	767195	+	25.6658	-0.578926	-1.49374	0.501588	-1.15419	0.248424	0.620532	mnhF	SFHH103_00692	32.2016	32.1177	18.7532	19.5908	Probable Na(+)/H(+) antiporter subunit F
	HE616890.708	HE616890	767195	767554	+	23.8291	0.10102	1.07253	0.565155	0.178747	0.858136	0.960729	mrpG	SFHH103_00693	12.6506	32.1177	33.7558	16.7922	Probable Na(+)/H(+) antiporter subunit G
	HE616890.709	HE616890	767960	768391	+	3022.98	0.406991	1.32592	0.227474	1.78918	0.0735865	0.368142	mucR1	SFHH103_00694	2404.77	2761.38	3480.59	3445.19	MucR1
	HE616890.710	HE616890	768660	769082	-	697.066	0.630135	1.54771	0.319854	1.97007	0.0488303	0.300518	-	SFHH103_00695	672.784	398.858	875.149	841.474	conserved hypothetical protein
	HE616890.711	HE616890	769300	769734	-	311.831	0.053117	1.0375	0.376653	0.141024	0.887851	0.967236	-	SFHH103_00696	417.471	194.2	313.803	321.85	conserved hypothetical protein
	HE616890.712	HE616890	770319	771902	+	6935.27	-0.46148	-1.37695	0.381678	-1.20908	0.226632	0.597143	-	SFHH103_00697	11241.8	5102.99	6244.81	5151.46	Probable sensor histidine kinase
	HE616890.713	HE616890	771874	772854	+	2083.59	-0.340081	-1.26583	0.300768	-1.13071	0.258178	0.627245	-	SFHH103_00698	2830.29	1861.34	1671.53	1971.21	conserved hypothetical protein
	HE616890.714	HE616890	772937	773293	+	145.428	0.250291	1.18945	0.417665	0.599261	0.548999	0.837616	-	SFHH103_00699	186.309	76.1863	155.026	164.19	hypothetical protein
	HE616890.715	HE616890	773329	774384	-	532.676	0.094011	1.06733	0.28972	0.324489	0.745568	0.92132	-	SFHH103_00700	611.831	417.531	531.341	570	hypothetical protein
	HE616890.716	HE616890	774677	775462	+	3033.09	-0.647706	-1.56668	0.306821	-2.11103	0.03477	0.255904	-	SFHH103_00701	3153.46	4348.59	1901.57	2728.73	hypothetical protein
	HE616890.717	HE616890	775747	776031	+	2419.07	0.10356	1.07442	0.444554	0.232952	0.815799	0.945631	-	SFHH103_00702	3539.88	1092	2492.92	2551.47	hypothetical protein
	HE616890.718	HE616890	776319	776489	+	2068.97	0.468852	1.38401	0.3581	1.30928	0.19044	0.559338	-	SFHH103_00703	2259.86	1142.05	2240.38	2633.57	hypothetical protein predicted by Glimmer/Critica
	HE616890.719	HE616890	776580	777128	-	240.795	-0.00839707	-1.00584	0.360817	-0.0232724	0.981433	0.993903	-	SFHH103_00704	319.716	164.323	233.79	245.352	hypothetical protein
	HE616890.720	HE616890	777121	777708	-	159.152	-0.122357	-1.08851	0.44744	-0.273461	0.784499	0.934625	-	SFHH103_00705	250.713	84.4024	155.026	146.465	hypothetical protein
	HE616890.721	HE616890	777912	780119	-	1543.57	0.157976	1.11572	0.243101	0.649836	0.515798	0.82402	pbp	SFHH103_00706	1593.98	1317.57	1607.77	1654.96	putative penicillin-binding protein 1A
	HE616890.722	HE616890	780264	780731	+	7862.2	0.163937	1.12034	0.298747	0.548748	0.583178	0.855999	-	SFHH103_00707	8987.7	5782.69	8343.92	8334.51	hypothetical protein
	HE616890.723	HE616890	780740	781102	-	3162.33	0.3945	1.31449	0.304043	1.29751	0.194454	0.563829	-	SFHH103_00708	3329.42	2074.96	3561.86	3683.08	hypothetical protein
Possible_Low_Expression	HE616890.724	HE616890	781764	781922	+	7.61432	-0.616836	-1.53351	0.582255	-1.05939	0.289421	0.658508	-	SFHH103_00709	4.60023	18.6731	6.25107	0.932898	hypothetical protein predicted by Glimmer/Critica
	HE616890.725	HE616890	781947	782198	+	2212.91	-0.44391	-1.36029	0.399429	-1.11136	0.266413	0.635963	-	SFHH103_00710	3572.08	1625.31	1430.24	2224.03	hypothetical protein predicted by Glimmer/Critica
	HE616890.726	HE616890	782233	782904	+	4953.67	-0.399057	-1.31865	0.448513	-0.889735	0.373608	0.724218	feuP	SFHH103_00711	8870.39	2665.03	4064.44	4214.83	two component transcriptional regulator
	HE616890.727	HE616890	782894	784279	+	926.692	-0.0282118	-1.01975	0.422961	-0.0667007	0.94682	0.985911	feuQ	SFHH103_00712	1380.07	495.211	960.164	871.326	sensor histidine kinase
	HE616890.728	HE616890	784515	784964	+	385.964	-0.436716	-1.35352	0.362762	-1.20386	0.228642	0.599293	lipA	SFHH103_00713	423.221	478.031	212.536	430.066	putative outer-membranne lipoprotein
	HE616890.729	HE616890	785096	786241	+	1899.26	0.585286	1.50034	0.314997	1.85807	0.063159	0.342923	cycH	SFHH103_00714	1813.64	1167.44	2017.84	2598.12	Cytochrome c-type biogenesis protein
	HE616890.731	HE616890	786687	788675	+	2507.69	0.723374	1.65104	0.359527	2.01201	0.0442184	0.285685	cycK	SFHH103_00716	2449.62	1207.03	3045.52	3328.58	Cytochrome c-type biogenesis protein cycK
	HE616890.732	HE616890	788672	789127	+	186.134	0.111987	1.08072	0.344387	0.325178	0.745046	0.921162	cycL	SFHH103_00717	144.907	211.38	155.026	233.224	Cytochrome c-type biogenesis protein ccmH
	HE616890.733	HE616890	789439	791004	+	80256.9	0.255383	1.19365	0.340298	0.750469	0.452972	0.777864	degP	SFHH103_00718	88210.6	56789.4	84685.7	91341.9	probable serine protease
	HE616890.734	HE616890	791178	791879	+	4725.4	0.495997	1.41029	0.238857	2.07654	0.0378438	0.267102	ragA	SFHH103_00719	3841.19	3934.05	5019.61	6106.75	probable response regulator
	HE616890.735	HE616890	791876	793273	+	1629.29	0.494014	1.40836	0.256215	1.92812	0.0538398	0.316812	ragB	SFHH103_00720	1190.31	1487.87	2040.35	1798.63	probable sensor histidine kinase
	HE616890.736	HE616890	793344	796301	+	197.006	-0.1398	-1.10175	0.31464	-0.444316	0.656814	0.888951	glnE	SFHH103_00721	164.458	249.473	183.781	190.311	probable glutamate-ammonia-ligase adenylyltransferase
	HE616890.737	HE616890	796304	798697	-	671.442	-0.644009	-1.56267	0.320499	-2.0094	0.0444951	0.285685	pleC	SFHH103_00722	1036.2	625.922	478.832	544.812	probable two-component sensor histidine kinase
	HE616890.738	HE616890	799051	801711	-	1643.89	0.0722839	1.05138	0.337842	0.213958	0.83058	0.95075	pepN	SFHH103_00723	2067.8	1130.84	1679.04	1697.87	aminopeptidase N
	HE616890.740	HE616890	803177	803317	-	24636.8	0.63192	1.54963	0.402682	1.56928	0.116583	0.447817	-	SFHH103_00725	26064.9	11091.8	27152.1	34238.3	hypothetical protein predicted by Glimmer/Critica
	HE616890.741	HE616890	803470	803649	-	56255.5	0.669368	1.59038	0.424772	1.57583	0.115065	0.444096	-	SFHH103_00726	59094.6	23617	66478.8	75831.5	hypothetical unknown protein
	HE616890.742	HE616890	803789	804667	-	579.093	-0.300512	-1.23158	0.256634	-1.17097	0.241609	0.614671	-	SFHH103_00727	624.481	660.281	455.078	576.531	conserved hypothetical protein
	HE616890.743	HE616890	804718	806007	-	125.184	-1.15022	-2.21948	0.437288	-2.63036	0.00852953	0.106344	-	SFHH103_00728	258.763	102.329	65.0111	74.6318	probable heat shock protein
	HE616890.744	HE616890	806274	807938	+	2384.24	0.123807	1.08961	0.349071	0.354675	0.722833	0.91433	-	SFHH103_00729	2995.9	1548.37	2414.16	2578.53	probable electron transfer flavoprotein-ubiquinone oxidoreductase
	HE616890.745	HE616890	808360	809358	+	7517.09	0.481262	1.39596	0.28888	1.66596	0.0957214	0.407892	-	SFHH103_00730	4978.6	7411.73	8617.72	9060.3	putative glycine betaine-binding periplasmic protein
	HE616890.746	HE616890	809540	810427	+	626.075	0.302995	1.2337	0.303955	0.996841	0.318842	0.685364	-	SFHH103_00731	671.634	440.685	753.878	638.102	putative glycine betaine/L-proline transport system permease protein
	HE616890.747	HE616890	810520	811428	-	51.533	-1.12561	-2.18194	0.420262	-2.67836	0.00739827	0.0952137	-	SFHH103_00732	63.2532	83.6555	27.5047	31.7185	conserved hypothetical protein
	HE616890.748	HE616890	811564	812034	+	49.6462	-0.0947041	-1.06785	0.448532	-0.211142	0.832776	0.951086	-	SFHH103_00733	59.803	43.3216	60.0102	35.4501	putative transcription regulator protein
	HE616890.749	HE616890	812162	813064	+	287.56	-0.276501	-1.21125	0.358611	-0.771033	0.440687	0.770239	-	SFHH103_00734	420.921	215.861	255.043	258.413	hypothetical protein
	HE616890.750	HE616890	813076	814560	-	119.736	-0.0734391	-1.05222	0.311545	-0.235725	0.813646	0.945322	-	SFHH103_00735	116.156	129.965	105.018	127.807	hypothetical protein
	HE616890.751	HE616890	814553	815572	-	331.505	-0.32819	-1.25544	0.291218	-1.12696	0.259761	0.629566	-	SFHH103_00736	304.765	437.698	281.298	302.259	Putative glycosyltransferase
	HE616890.752	HE616890	815672	816640	+	197.834	-0.153723	-1.11244	0.355994	-0.431813	0.665877	0.89213	-	SFHH103_00737	272.564	147.144	188.782	182.848	hypothetical protein
	HE616890.753	HE616890	816647	818149	-	2607.06	-0.114138	-1.08233	0.391449	-0.291579	0.770609	0.930301	amn	SFHH103_00738	3834.29	1614.85	2371.65	2607.45	AMP nucleosidase
	HE616890.754	HE616890	818286	818459	-	804.39	-0.542813	-1.45681	0.601742	-0.90207	0.36702	0.719032	-	SFHH103_00739	1849.29	304.745	555.095	508.429	hypothetical protein predicted by Glimmer/Critica
	HE616890.755	HE616890	818471	818644	-	981.251	-0.567565	-1.48202	0.602847	-0.941473	0.346462	0.707359	-	SFHH103_00740	2319.67	357.03	691.368	556.94	hypothetical unknown transmembrane protein
	HE616890.757	HE616890	819809	820018	-	73.9603	-1.48378	-2.79681	0.455794	-3.25538	0.0011324	0.0229959	-	SFHH103_00742	159.858	70.2109	31.2553	34.5172	hypothetical protein predicted by Glimmer/Critica
	HE616890.758	HE616890	820578	820844	+	122.276	-0.298865	-1.23018	0.380341	-0.785781	0.431996	0.763784	-	SFHH103_00743	95.4548	177.021	100.017	116.612	hypothetical protein
	HE616890.759	HE616890	820873	821994	-	628.497	0.00797598	1.00554	0.277829	0.0287083	0.977097	0.993551	hisC	SFHH103_00744	531.327	721.529	583.849	677.284	histidinol-phosphate aminotransferase
	HE616890.760	HE616890	822088	822525	-	190.297	0.275169	1.21014	0.384717	0.715249	0.474455	0.79537	-	SFHH103_00745	232.312	108.304	212.536	208.036	hypothetical protein predicted by Glimmer/Critica
Possible_Low_Expression	HE616890.761	HE616890	822758	823105	-	16.0381	-0.312486	-1.24185	0.573806	-0.544585	0.586039	0.855999	-	SFHH103_00746	14.9507	22.4077	10.0017	16.7922	hypothetical protein
	HE616890.762	HE616890	823326	823415	+	71.3535	-0.0272783	-1.01909	0.502648	-0.0542691	0.956721	0.987688	-	SFHH103_RNA00010	108.105	36.5993	91.2656	49.4436	tRNA-Ser
	HE616890.763	HE616890	824024	825082	+	173267	-0.0840583	-1.06	0.317178	-0.265019	0.790995	0.936852	-	SFHH103_00747	190139	167302	181777	153851	Putative outer membrane protein
	HE616890.764	HE616890	825289	826176	-	320.45	1.04595	2.06473	0.288908	3.62036	0.000294195	0.00747639	-	SFHH103_00748	227.711	177.768	493.834	382.488	Putative integrase protein
	HE616890.765	HE616890	826175	826312	+	71.6204	2.24629	4.74461	0.405148	5.54437	2.9502e-08	1.46757e-06	-	SFHH103_00749	17.2509	23.1547	142.524	103.552	hypothetical protein predicted by Glimmer/Critica
	HE616890.766	HE616890	826389	827519	-	2424.99	5.16525	35.8835	0.260504	19.8279	1.71015e-87	1.49937e-84	-	SFHH103_00750	115.006	104.569	5194.64	4285.73	Putative outer membrane protein
	HE616890.767	HE616890	827742	828641	-	123.157	-0.129804	-1.09415	0.321699	-0.403497	0.686582	0.90104	-	SFHH103_00751	144.907	113.532	128.772	105.417	putative hydrolase protein
	HE616890.768	HE616890	828700	830766	-	3886.09	0.0029685	1.00206	0.366754	0.00809399	0.993542	0.997476	slt	SFHH103_00752	5267.26	2496.97	3748.14	4031.98	probable soluble lytic murein transglycosylase
	HE616890.769	HE616890	830817	830975	-	2444.14	0.149082	1.10886	0.361585	0.412301	0.680119	0.898315	-	SFHH103_00753	3101.7	1507.29	2559.19	2608.38	hypothetical protein predicted by Glimmer/Critica
	HE616890.770	HE616890	831065	831949	+	1006.22	0.185212	1.13698	0.261981	0.706969	0.479586	0.799119	dapA	SFHH103_09570	824.591	1051.67	1007.67	1140.93	dihydrodipicolinate synthase DapA
	HE616890.771	HE616890	831949	832428	+	468.822	0.147906	1.10796	0.25048	0.59049	0.554862	0.840381	smpB	SFHH103_00754	404.82	481.766	517.588	471.113	SsrA-binding protein
	HE616890.772	HE616890	832497	833150	-	2657.84	0.248129	1.18767	0.227479	1.09078	0.275371	0.644676	-	SFHH103_00755	2579.58	2263.18	2936.75	2851.87	conserved hypothetical protein
	HE616890.773	HE616890	833542	833946	+	1091.29	0.10061	1.07223	0.278489	0.361271	0.717897	0.913141	rpoZ	SFHH103_00756	1228.26	874.648	1095.19	1167.05	DNA-directed RNA polymerase subunit omega
	HE616890.775	HE616890	836446	836598	+	74652	0.0964812	1.06916	0.435012	0.22179	0.824478	0.948792	-	SFHH103_00758	102993	40416.1	80663.7	74534.8	hypothetical protein predicted by Glimmer/Critica
	HE616890.776	HE616890	836759	837382	+	14869	0.213102	1.15918	0.432024	0.493264	0.621826	0.870794	-	SfHH103_09580	20213.4	6944.9	16526.6	15791.2	conserved hypothetical protein
	HE616890.777	HE616890	837379	837798	+	2182.37	0.290111	1.22273	0.432339	0.671026	0.502204	0.81463	acpS	SFHH103_00759	2886.64	964.279	2471.67	2406.88	holo-ACP synthase
	HE616890.778	HE616890	837902	838645	+	2263.72	0.262414	1.19948	0.448553	0.585025	0.558531	0.842371	lebB	SFHH103_00760	3092.5	944.112	2731.72	2286.53	signal peptidase I
	HE616890.779	HE616890	838642	839361	+	1319.65	0.347745	1.27257	0.319505	1.08839	0.276425	0.64585	rnc	SFHH103_00761	1439.87	858.216	1447.75	1532.75	ribonuclease III
	HE616890.780	HE616890	839370	840299	+	1838.6	0.294932	1.22683	0.349346	0.844239	0.398536	0.742057	era	SFHH103_00762	2150.61	1115.16	2094.11	1994.54	GTP-binding protein era homolog
	HE616890.781	HE616890	840316	841314	-	490.314	0.189701	1.14053	0.350059	0.541912	0.587879	0.857609	-	SFHH103_00763	599.18	311.467	522.589	528.02	Probable glycerophosphoryl diester phosphodiesterase
	HE616890.782	HE616890	841493	842491	+	82.8293	-0.143164	-1.10432	0.350098	-0.408927	0.682594	0.898763	-	SFHH103_00764	88.5544	85.8963	88.7651	68.1015	putative glutathione S-transferase
	HE616890.783	HE616890	842858	844114	+	1627.78	0.392301	1.31248	0.261919	1.49779	0.134187	0.476794	cfa	SFHH103_00765	1585.93	1207.78	1925.33	1792.1	cyclopropane-fatty-acyl-phospholipid synthase
	HE616890.784	HE616890	844363	846669	+	1769.98	-0.26768	-1.20387	0.253994	-1.05388	0.291936	0.659466	-	SFHH103_00766	1919.45	1964.41	1400.24	1795.83	probable transcription accessory protein
	HE616890.785	HE616890	846838	847152	+	966.127	-0.0905892	-1.0648	0.370616	-0.244429	0.806899	0.943364	-	SFHH103_00767	1347.87	652.812	1021.42	842.407	hypothetical signal peptide protein
	HE616890.786	HE616890	847306	848619	-	5212.99	-0.425156	-1.34272	0.291591	-1.45806	0.144825	0.492423	rkpK	SFHH103_00768	7232.71	4819.15	4179.46	4620.64	UDP-glucose 6-dehydrogenase
	HE616890.787	HE616890	848753	849778	-	229.618	-0.0863859	-1.06171	0.260188	-0.332014	0.739879	0.919325	lpsL	SFHH103_00769	220.811	252.46	225.038	220.164	capsular polysaccharide biosynthesis protein I
	HE616890.788	HE616890	849850	850182	-	29.3886	-0.561111	-1.47541	0.528952	-1.0608	0.288782	0.658276	-	SFHH103_00770	41.4021	32.8647	12.5021	30.7856	putative transcription regulator protein
	HE616890.789	HE616890	850233	850715	+	393.894	-0.140181	-1.10204	0.247585	-0.566192	0.571263	0.849627	-	SFHH103_00771	447.372	380.931	371.313	375.958	hypothetical protein
	HE616890.790	HE616890	850728	851090	+	320.952	-0.115877	-1.08363	0.267167	-0.433727	0.664487	0.891149	-	SFHH103_00772	376.069	293.541	313.803	300.393	hypothetical protein
	HE616890.791	HE616890	851095	851826	-	569.27	0.0930536	1.06663	0.274001	0.339611	0.73415	0.918807	-	SFHH103_00773	627.931	472.803	543.843	632.505	conserved hypothetical protein
	HE616890.792	HE616890	852043	852786	+	191.875	0.467948	1.38314	0.312984	1.49512	0.134884	0.478192	recO	SFHH103_00774	161.008	156.854	180.031	269.607	DNA repair protein recO
	HE616890.793	HE616890	852843	854846	-	5720.74	-0.115397	-1.08327	0.28673	-0.402458	0.687347	0.9013	phoX	SFHH103_00775	7129.21	4799.73	5377.17	5576.86	Monomeric alkaline phosphatase
	HE616890.794	HE616890	855031	857925	+	272.133	-0.882775	-1.84392	0.273883	-3.22319	0.00126771	0.0249069	-	SFHH103_00776	320.866	393.629	172.529	201.506	conserved hypothetical protein
	HE616890.795	HE616890	857922	858578	+	66.4515	-0.278838	-1.21322	0.402286	-0.693134	0.488225	0.80648	-	SFHH103_00777	65.5533	82.1617	46.2579	71.8331	hypothetical protein
	HE616890.796	HE616890	858605	859507	+	67.5199	-0.0291364	-1.0204	0.440433	-0.0661538	0.947255	0.985911	-	SFHH103_00778	44.8522	91.1248	76.263	57.8396	hypothetical protein
	HE616890.797	HE616890	859628	860860	+	883.684	-0.559365	-1.47362	0.304389	-1.83767	0.0661117	0.34839	-	SFHH103_00779	1293.81	836.555	743.877	660.491	putative transport transmembrane protein
	HE616890.798	HE616890	861029	862108	+	430.471	0.0344257	1.02415	0.260202	0.132304	0.894744	0.968942	nadA	SFHH103_00780	447.372	402.592	483.832	388.085	quinolinate synthetase A
	HE616890.799	HE616890	862161	863759	+	183.929	-0.845747	-1.7972	0.43166	-1.95929	0.0500789	0.304908	nadB	SFHH103_00781	140.307	349.561	97.5166	148.331	L-aspartate oxidase
	HE616890.800	HE616890	863756	864715	+	50.8493	-0.751709	-1.68379	0.571155	-1.31612	0.188134	0.55678	nadC	SFHH103_00782	21.8511	118.014	18.7532	44.7791	nicotinate-mononucleotide pyrophosphorylase
	HE616890.801	HE616890	864811	865332	+	62.5178	-0.512751	-1.42677	0.404709	-1.26696	0.205168	0.577285	sodC	SFHH103_00783	66.7033	83.6555	40.0068	59.7054	superoxide dismutase (Cu/Zn)
	HE616890.802	HE616890	865336	866301	-	225.377	-0.20001	-1.14871	0.346099	-0.577897	0.563334	0.844736	-	SFHH103_00784	208.16	277.109	155.026	261.211	hypothetical protein
	HE616890.803	HE616890	866847	867455	-	223.287	0.107199	1.07714	0.303345	0.353391	0.723795	0.914492	-	SFHH103_00785	241.512	188.225	197.534	265.876	hypothetical protein
	HE616890.804	HE616890	867452	868300	-	1122.08	0.0259138	1.01812	0.282119	0.0918542	0.926814	0.978482	-	SFHH103_00786	1296.11	927.68	1056.43	1208.1	hypothetical protein
	HE616890.805	HE616890	868385	869131	-	4603.71	-0.323343	-1.25123	0.24841	-1.30165	0.193035	0.561572	-	SFHH103_00787	5653.68	4629.44	3791.9	4339.84	hypothetical protein
	HE616890.806	HE616890	869146	869415	-	8103.32	-0.415973	-1.3342	0.306006	-1.35936	0.174031	0.5388	-	SFHH103_00788	11395.9	7301.18	7365	6351.17	hypothetical protein
	HE616890.807	HE616890	869575	870012	-	156.953	-0.316609	-1.2454	0.340534	-0.929744	0.352504	0.714078	-	SFHH103_00789	143.757	207.645	115.02	161.391	hypothetical protein
	HE616890.808	HE616890	870009	870494	-	121.588	-0.230294	-1.17307	0.319557	-0.720666	0.471115	0.792197	-	SFHH103_00790	143.757	121.002	97.5166	124.075	hypothetical protein
	HE616890.809	HE616890	870495	871310	+	117.326	-1.16082	-2.23585	0.507003	-2.28958	0.0220459	0.194993	-	SFHH103_00791	278.314	69.464	48.7583	72.766	hypothetical protein
	HE616890.810	HE616890	871307	871483	-	163.743	-1.12337	-2.17855	0.52731	-2.13038	0.0331405	0.247812	-	SFHH103_00792	403.67	82.1617	56.2596	112.881	hypothetical protein predicted by Glimmer/Critica
	HE616890.811	HE616890	871889	873280	+	2154.38	0.625098	1.54232	0.2718	2.29984	0.021457	0.193196	cysS	SFHH103_00793	1943.6	1396.75	2586.69	2690.48	cysteinyl-tRNA synthetase
	HE616890.812	HE616890	873301	873783	+	486.094	0.678189	1.60013	0.270438	2.50774	0.0121505	0.133371	-	SFHH103_00794	422.071	314.455	623.856	583.994	hypothetical protein
	HE616890.813	HE616890	873780	874259	+	220.993	0.384408	1.30532	0.36382	1.05659	0.2907	0.65922	-	SFHH103_00795	241.512	135.94	297.551	208.969	hypothetical protein
	HE616890.814	HE616890	874256	874756	+	147.229	0.317236	1.24594	0.349924	0.906585	0.364627	0.718294	-	SFHH103_00796	163.308	96.3532	172.529	156.727	hypothetical protein
	HE616890.815	HE616890	874753	875715	+	251.938	0.613693	1.53017	0.293185	2.09319	0.0363321	0.26056	pip1	SFHH103_00797	228.861	163.576	288.799	326.514	prolyl iminopeptidase
	HE616890.816	HE616890	875762	877378	+	327.317	0.410932	1.32954	0.289443	1.41973	0.155685	0.509316	leuA	SFHH103_00798	327.766	229.306	361.312	390.884	2-isopropylmalate synthase
	HE616890.817	HE616890	877558	878496	+	817.622	-2.04185	-4.11772	0.26251	-7.77815	7.35906e-15	5.21379e-13	-	SFHH103_00799	1489.32	1179.39	316.304	285.467	Probable permease protein
	HE616890.818	HE616890	878581	879228	-	932.989	-0.443564	-1.35996	0.327975	-1.35243	0.176237	0.541922	-	SFHH103_00800	1368.57	807.425	712.621	843.339	conserved hypothetical protein
	HE616890.819	HE616890	879441	881105	+	2867.64	0.57722	1.49197	0.257973	2.23752	0.0252522	0.211865	-	SFHH103_00801	2494.47	2054.04	3109.28	3812.75	conserved hypothetical protein
	HE616890.820	HE616890	881236	883200	+	652.461	-0.000503082	-1.00035	0.357918	-0.00140558	0.998879	0.999256	-	SFHH103_00802	870.593	435.457	656.362	647.431	ABC transporter%2C ATP-binding protein
	HE616890.821	HE616890	883309	884007	+	612.976	0.0892642	1.06383	0.301913	0.295662	0.767488	0.929735	psdA	SFHH103_00803	495.675	689.411	540.092	726.727	phosphatidylserine decarboxylase
	HE616890.823	HE616890	884952	885692	-	358.243	0.120355	1.087	0.277378	0.433901	0.664361	0.891149	-	SFHH103_00805	289.814	394.376	362.562	386.22	putative oxidoreductase
	HE616890.824	HE616890	885705	887195	-	1139.54	0.430667	1.34786	0.229618	1.87558	0.0607128	0.338418	purF	SFHH103_00806	1010.9	917.97	1302.72	1326.58	amidophosphoribosyltransferase
	HE616890.825	HE616890	887341	887940	-	1137.85	0.199972	1.14868	0.399109	0.501046	0.616338	0.869137	-	SFHH103_00807	641.732	1453.51	1010.17	1445.99	Colicin V production protein
	HE616890.826	HE616890	888081	889484	-	1018.6	0.135526	1.09849	0.293852	0.461205	0.644651	0.883122	radA	SFHH103_00808	772.839	1161.47	1043.93	1096.15	DNA repair protein RadA
	HE616890.827	HE616890	889612	890751	-	186.006	0.115758	1.08354	0.28396	0.407657	0.683526	0.899147	alr	SFHH103_00809	161.008	194.947	180.031	208.036	alanine racemase
	HE616890.828	HE616890	890894	891751	+	394.291	0.122802	1.08885	0.303113	0.405135	0.685378	0.900907	-	SFHH103_00810	457.723	295.782	411.32	412.341	HTH-type transcriptional activator
	HE616890.829	HE616890	891859	892521	+	44.866	-0.922129	-1.89491	0.555713	-1.65936	0.0970426	0.411273	-	SFHH103_00811	25.3013	103.076	17.503	33.5843	branched-chain amino acid permease
	HE616890.830	HE616890	892518	892823	+	25.7902	-1.0643	-2.09116	0.597316	-1.78181	0.0747805	0.371203	-	SFHH103_00812	12.6506	68.717	5.00085	16.7922	conserved hypothetical protein
	HE616890.831	HE616890	893030	894529	-	422.969	-0.342562	-1.26801	0.30683	-1.11646	0.264227	0.635123	-	SFHH103_00813	579.629	374.209	390.066	347.971	replicative DNA helicase
	HE616890.832	HE616890	894957	895532	-	769.267	0.260784	1.19813	0.273644	0.953003	0.340588	0.701376	rplI	SFHH103_00814	794.69	598.286	776.382	907.709	50S ribosomal protein L9
	HE616890.833	HE616890	895568	896521	-	1008.88	0.646149	1.56498	0.331291	1.9504	0.0511289	0.310224	-	SFHH103_00815	553.178	980.711	1266.47	1235.16	conserved hypothetical protein
	HE616890.834	HE616890	896713	896961	-	1099.51	0.70256	1.62739	0.266495	2.6363	0.00838156	0.105167	rpsR	SFHH103_00816	713.036	932.908	1293.97	1458.12	30S ribosomal protein S18
	HE616890.835	HE616890	896987	897436	-	4180.35	0.501004	1.4152	0.319435	1.56841	0.116786	0.447862	rpsF	SFHH103_00817	2512.88	4294.07	5070.86	4843.6	30S ribosomal protein S6
	HE616890.836	HE616890	897805	898137	+	28.3007	0.2728	1.20815	0.498954	0.546743	0.584555	0.855999	-	SFHH103_00818	25.3013	24.6485	25.0043	38.2488	conserved hypothetical protein
	HE616890.837	HE616890	898173	899216	-	455.822	-0.0566328	-1.04004	0.264244	-0.21432	0.830297	0.95075	-	SFHH103_00819	420.921	508.655	488.833	404.878	Aldo-keto reductase protein
	HE616890.838	HE616890	899547	900491	+	1058.74	-0.295345	-1.22718	0.291362	-1.01367	0.31074	0.678769	fabD	SFHH103_00820	999.4	1348.2	820.14	1067.23	malonyl CoA-acyl carrier protein transacylase
	HE616890.840	HE616890	901594	901830	+	1361.54	0.210518	1.1571	0.283829	0.741708	0.458264	0.78073	acpP	SFHH103_00822	1482.42	1030.76	1517.76	1415.21	Acyl carrier protein
	HE616890.841	HE616890	902019	903311	+	1211.8	0.365337	1.28818	0.319999	1.14168	0.253586	0.622522	fabF	SFHH103_00823	790.089	1302.64	1273.97	1480.51	3-oxoacyl-(acyl-carrier-protein) synthase
	HE616890.842	HE616890	903597	904784	+	8061.53	-0.170504	-1.12545	0.239293	-0.712531	0.476136	0.797044	-	SFHH103_00824	8437.97	8677.77	6864.92	8265.47	conserved hypothetical protein
	HE616890.843	HE616890	904989	905876	+	1009.62	0.0356562	1.02502	0.236485	0.150776	0.880153	0.967236	-	SFHH103_00825	1055.75	938.137	980.167	1064.44	conserved hypothetical protein
	HE616890.844	HE616890	905880	906539	+	778.116	0.0943358	1.06757	0.271918	0.346927	0.728646	0.916656	gmk	SFHH103_00826	852.193	651.318	737.626	871.326	guanylate kinase
	HE616890.845	HE616890	906669	907493	-	242.25	-0.362433	-1.28559	0.314899	-1.15095	0.249754	0.621531	ksgA	SFHH103_00827	316.266	234.534	173.78	244.419	dimethyladenosine transferase KsgA
	HE616890.846	HE616890	907493	908521	-	2445.17	0.110675	1.07973	0.298548	0.370713	0.710852	0.910999	pdxA	SFHH103_00828	1845.84	2842.79	2687.96	2404.08	PdxA
	HE616890.847	HE616890	908533	909471	-	14701.9	-0.0306249	-1.02145	0.266794	-0.114789	0.908613	0.971643	-	SFHH103_00829	12720.8	17011.2	14672.5	14403	putative survival protein surA
	HE616890.848	HE616890	909672	912020	-	1295.49	0.0132457	1.00922	0.308831	0.0428898	0.965789	0.99032	ostA	SFHH103_00830	1589.38	989.675	1308.97	1293.93	OstA
	HE616890.849	HE616890	912020	913102	-	794.224	-0.0120459	-1.00838	0.348381	-0.0345768	0.972417	0.991491	-	SFHH103_00831	1047.7	548.989	771.381	808.822	putative permease protein
	HE616890.850	HE616890	913099	914271	-	923.158	-0.155037	-1.11345	0.283713	-0.546458	0.584751	0.855999	-	SFHH103_00832	1150.06	802.197	898.903	841.474	putative permease protein
	HE616890.851	HE616890	914583	916076	+	711.528	0.0623872	1.04419	0.280412	0.222484	0.823937	0.948516	pepA	SFHH103_00833	573.879	815.641	740.126	716.465	leucine aminopeptidase PepA
	HE616890.852	HE616890	916107	916556	+	161.664	0.0545674	1.03855	0.352367	0.15486	0.876932	0.967236	holC	SFHH103_00834	115.006	200.923	156.277	174.452	HolC
	HE616890.854	HE616890	917739	918578	+	105.86	0.0296406	1.02076	0.334107	0.088716	0.929308	0.978571	-	SFHH103_00836	94.3047	115.026	93.766	120.344	acetyltransferase protein
	HE616890.855	HE616890	918626	920515	-	227.691	0.032168	1.02255	0.363666	0.0884547	0.929515	0.978571	-	SFHH103_00837	156.408	292.794	201.284	260.278	putative ABC transporter%2C ATP-binding protein
	HE616890.856	HE616890	920833	921111	+	4556.88	0.0375109	1.02634	0.459917	0.08156	0.934997	0.98122	-	SFHH103_00838	7013.05	1957.69	4335.74	4921.03	conserved hypothetical protein
	HE616890.857	HE616890	921335	923998	+	654.658	0.212458	1.15866	0.270569	0.785226	0.432321	0.763996	-	SFHH103_00839	696.935	511.643	700.119	709.935	long-chain fatty-acid-CoA ligase
	HE616890.858	HE616890	923939	924451	-	219.286	-1.25579	-2.38797	0.369617	-3.39754	0.000679958	0.0149506	-	SFHH103_00840	418.621	218.102	131.272	109.149	conserved hypothetical protein
	HE616890.859	HE616890	924588	925277	+	1300.06	3.111	8.6398	0.240877	12.9153	3.68987e-38	5.17615e-36	ligE	SFHH103_00841	261.063	235.281	2246.63	2457.25	lignin beta-ether hydrolase LigE
	HE616890.860	HE616890	925380	925802	+	1958.62	0.748662	1.68023	0.366819	2.04096	0.0412551	0.280391	ndk	SFHH103_00842	907.395	1906.15	2466.67	2554.27	nucleoside diphosphate kinase
	HE616890.861	HE616890	925935	926438	-	130.783	0.158265	1.11594	0.337157	0.469411	0.638776	0.879525	-	SFHH103_00843	149.507	97.1001	137.523	139.002	conserved hypothetical protein
	HE616890.862	HE616890	926435	926995	-	169.692	0.748359	1.67988	0.323234	2.31522	0.0206006	0.189375	-	SFHH103_00844	149.507	97.8471	203.785	227.627	conserved hypothetical protein
	HE616890.863	HE616890	927164	928060	+	114	-0.320084	-1.2484	0.384856	-0.831698	0.405579	0.74764	-	SFHH103_00845	88.5544	167.311	97.5166	102.619	Branched-chain amino acid transport system / permease component
	HE616890.864	HE616890	928331	928795	-	297.599	-0.0497127	-1.03506	0.356043	-0.139625	0.888956	0.967888	moaE	SFHH103_00846	391.02	216.608	248.792	333.977	Molybdopterin-converting factor subunit 2
	HE616890.865	HE616890	928800	929060	-	647.78	-0.178746	-1.1319	0.330755	-0.540419	0.588908	0.858396	moaD	SFHH103_00847	883.244	500.439	603.853	603.585	Molybdenum cofactor synthesis protein 2 small subunit
	HE616890.866	HE616890	929057	929665	-	3589.6	-0.560939	-1.47523	0.421193	-1.33179	0.18293	0.549966	pgsA	SFHH103_00848	6469.07	2310.24	2945.5	2633.57	CDP-diacylglycerol--glycerol-3-phosphate 3-phosphatidyltransferase
	HE616890.867	HE616890	929866	931887	-	554.85	-0.0560634	-1.03963	0.292621	-0.191591	0.848063	0.956782	uvrC	SFHH103_00849	675.084	458.611	513.838	571.866	UvrABC system protein C
	HE616890.868	HE616890	931884	932648	-	292.648	-0.432131	-1.34923	0.279333	-1.54701	0.121861	0.456588	-	SFHH103_00850	347.317	330.887	208.786	283.601	short chain dehydrogenase
	HE616890.869	HE616890	933018	933656	+	146584	-0.0782679	-1.05575	0.394944	-0.198175	0.842909	0.955946	ropB1	SFHH103_00851	112054	190170	119167	164947	outer membrane protein
	HE616890.871	HE616890	934369	934938	-	162.462	-0.216607	-1.162	0.303491	-0.713716	0.475403	0.796578	-	SFHH103_00853	155.258	195.694	133.773	165.123	ribonuclease T2 family protein
	HE616890.872	HE616890	935067	935510	-	266.125	-0.245779	-1.18573	0.247195	-0.994272	0.320091	0.68616	-	SFHH103_00854	294.415	285.325	237.54	247.218	conserved hypothetical protein
	HE616890.873	HE616890	935563	936444	-	177.042	0.353785	1.27791	0.435795	0.811816	0.416897	0.755749	-	SFHH103_00855	78.2039	224.077	198.784	207.103	conserved hypothetical protein%2C ComJ-like
	HE616890.874	HE616890	936513	938645	+	894.931	-0.103019	-1.07402	0.248399	-0.414734	0.678337	0.898047	-	SFHH103_00856	1009.75	847.759	812.638	909.575	Anaerobic dehydrogenases%2C typically selenocysteine-containing
	HE616890.875	HE616890	938701	939297	+	145.018	-0.577044	-1.49179	0.309584	-1.86393	0.0623313	0.341289	-	SFHH103_00857	165.608	185.237	131.272	97.9542	GDP-mannose pyrophosphatase NudK-like
	HE616890.876	HE616890	939393	942005	+	2405.94	0.581033	1.49592	0.239289	2.42817	0.0151753	0.156208	-	SFHH103_00858	2075.85	1741.08	2787.98	3018.86	Uncharacterized conserved protein (DUF2156)
	HE616890.877	HE616890	942002	943384	+	3092.35	0.125534	1.09091	0.270489	0.464101	0.642575	0.881803	-	SFHH103_00859	3432.92	2468.58	3330.57	3137.33	Type IV secretory pathway%2C VirJ component
	HE616890.878	HE616890	943397	944062	-	446.942	0.460068	1.37561	0.25767	1.7855	0.0741807	0.369796	purN	SFHH103_00860	333.517	411.555	495.084	547.611	phosphoribosylglycinamide formyltransferase
	HE616890.879	HE616890	944059	945129	-	426.667	0.15266	1.11162	0.459383	0.332316	0.739651	0.919325	purM	SFHH103_00861	188.609	609.49	352.56	556.007	5'-phosphoribosyl-5-aminoimidazole synthetase
	HE616890.880	HE616890	945368	946534	+	236.115	0.192944	1.14309	0.287368	0.67142	0.501953	0.8146	-	SFHH103_00862	254.163	185.237	255.043	250.017	Predicted permease
	HE616890.881	HE616890	946518	947207	+	529.726	0.91532	1.88599	0.364571	2.51068	0.01205	0.132834	-	SFHH103_00863	472.674	228.559	730.124	687.546	P-loop_NTPase superfamily
	HE616890.882	HE616890	947266	949458	+	2921.65	0.0776939	1.05533	0.343253	0.226346	0.820933	0.947434	ppk	SFHH103_00864	3714.69	1956.94	2994.26	3020.72	polyphosphate kinase
	HE616890.884	HE616890	951061	952419	-	74.6038	-0.575094	-1.48977	0.454124	-1.26638	0.205376	0.577359	-	SFHH103_00866	54.0527	129.965	53.7592	60.6383	conserved hypothetical protein
	HE616890.885	HE616890	952609	953025	+	45.8802	0.358405	1.28201	0.430431	0.832666	0.405033	0.747616	-	SFHH103_00867	43.7022	35.1054	45.0077	59.7054	conserved hypothetical protein
	HE616890.886	HE616890	953179	953538	+	23.2803	-1.03166	-2.04437	0.539109	-1.91363	0.0556669	0.322349	-	SFHH103_00868	25.3013	42.5747	11.2519	13.9935	transposase
	HE616890.887	HE616890	953474	954127	+	57.8771	-0.971566	-1.96097	0.525701	-1.84813	0.0645829	0.344968	-	SFHH103_00869	34.5017	129.965	36.2562	30.7856	ISRm2011-2 transposase protein
	HE616890.888	HE616890	954172	955239	-	132.847	-0.117527	-1.08487	0.330012	-0.35613	0.721743	0.91433	cya	SFHH103_00870	112.706	164.323	120.02	134.337	adenylate cyclase
	HE616890.889	HE616890	955424	956257	-	559.946	2.04635	4.1306	0.252155	8.11546	4.83932e-16	3.61096e-14	-	SFHH103_00871	218.511	194.947	983.918	842.407	transposon-related
	HE616890.890	HE616890	956379	957530	-	3426.86	0.115838	1.0836	0.369913	0.313148	0.754168	0.925805	rnd	SFHH103_00872	4465.67	2081.68	3690.63	3469.45	ribonuclease D
	HE616890.891	HE616890	957611	959011	-	1766.92	0.631173	1.54882	0.357061	1.76769	0.0771131	0.374154	-	SFHH103_00873	1782.59	912.741	1991.59	2380.75	Putative multicopper oxidase
	HE616890.892	HE616890	959086	960381	-	363.826	1.2273	2.34128	0.25489	4.81502	1.47189e-06	6.01024e-05	-	SFHH103_00874	208.16	214.367	562.596	470.18	Uncharacterized MFS-type transporter
	HE616890.893	HE616890	960609	962456	+	839.338	0.557522	1.47174	0.274527	2.03084	0.0422709	0.282415	aspS	SFHH103_00875	562.378	776.801	1041.43	976.744	aspartyl-tRNA synthetase
	HE616890.894	HE616890	962709	963089	+	1100.96	0.0852216	1.06085	0.394267	0.216152	0.828869	0.950748	-	SFHH103_00876	1484.72	643.849	1271.47	1003.8	conserved hypothetical protein
	HE616890.895	HE616890	963185	964813	-	284.371	0.355032	1.27901	0.275171	1.29022	0.196973	0.568314	groEL	SFHH103_00877	277.164	218.849	296.3	345.172	chaperonin GroEL
	HE616890.896	HE616890	964936	965154	-	213.675	1.19002	2.28156	0.353797	3.36356	0.00076944	0.0166569	-	SFHH103_00878	161.008	85.1494	302.552	305.99	conserved hypothetical protein
	HE616890.897	HE616890	965348	966541	-	1930.68	-0.541976	-1.45597	0.348012	-1.55735	0.119387	0.451906	-	SFHH103_00879	3035	1614.1	1660.28	1413.34	conserved hypothetical protein
	HE616890.898	HE616890	966965	969226	+	709.489	-0.456298	-1.37202	0.285441	-1.59857	0.109915	0.43402	parC	SFHH103_00880	978.699	677.46	576.348	605.451	topoisomerase IV subunit A
	HE616890.899	HE616890	969363	969686	+	1972.38	-0.642106	-1.56061	0.367412	-1.74764	0.0805255	0.380597	-	SFHH103_00881	3304.12	1600.66	1611.52	1373.23	putative transcriptional regulator
	HE616890.900	HE616890	969736	970647	-	1011.21	-0.377851	-1.2994	0.31242	-1.20943	0.226498	0.597014	-	SFHH103_00882	1428.37	878.383	878.9	859.199	conserved hypothetical protein
	HE616890.901	HE616890	970651	971430	-	875.657	0.313145	1.24241	0.363434	0.861628	0.388892	0.736011	-	SFHH103_00883	1036.2	505.668	1002.67	958.086	arginyl-tRNA--protein transferase
	HE616890.902	HE616890	971592	972056	-	962.406	-0.0146311	-1.01019	0.375133	-0.0390025	0.968888	0.991072	-	SFHH103_00884	1324.87	611.731	972.666	940.361	conserved hypothetical protein
	HE616890.903	HE616890	972134	973147	-	669.389	0.163578	1.12006	0.284402	0.575165	0.56518	0.845419	hemB	SFHH103_00885	539.377	718.541	627.607	792.03	delta-aminolevulinic acid dehydratase
	HE616890.904	HE616890	973306	973743	+	299.753	-0.0273639	-1.01915	0.42952	-0.063708	0.949203	0.986619	-	SFHH103_00886	448.522	158.348	318.804	273.339	conserved hypothetical protein
	HE616890.905	HE616890	973874	974386	+	543.459	-0.0284776	-1.01994	0.337772	-0.0843102	0.93281	0.980331	-	SFHH103_00887	700.385	398.858	591.351	483.241	transcriptional regulator MarR family
	HE616890.906	HE616890	974736	976064	+	5540.9	0.376642	1.29832	0.234155	1.60852	0.107722	0.428858	-	SFHH103_00888	4450.72	5134.36	5988.52	6589.99	Uncharacterized protein
	HE616890.907	HE616890	976250	977545	+	1552.75	0.531109	1.44504	0.309007	1.71876	0.0856576	0.39	glyA	SFHH103_00889	960.298	1537.17	1774.05	1939.49	serine hydroxymethyltransferase
	HE616890.908	HE616890	977558	978031	+	184.329	0.530586	1.44452	0.34153	1.55356	0.12029	0.454099	nrdR	SFHH103_00890	186.309	109.798	235.04	206.17	Predicted transcriptional regulator
	HE616890.909	HE616890	978053	979156	+	352.54	0.554299	1.46846	0.2752	2.01417	0.0439917	0.285685	ribD	SFHH103_00891	241.512	321.177	446.326	401.146	riboflavin biosynthesis protein RibD
	HE616890.910	HE616890	979141	979761	+	4115.88	0.895736	1.86056	0.255024	3.51236	0.000444152	0.010419	ribE	SFHH103_00892	2530.13	3110.94	4939.59	5882.85	riboflavin synthase alpha chain
	HE616890.911	HE616890	979856	980206	-	60603.3	0.633675	1.55151	0.307288	2.06215	0.039193	0.272969	-	SFHH103_00893	38553.4	54558.3	73473.8	75827.8	conserved hypothetical protein
	HE616890.912	HE616890	980523	981059	-	60.3255	-0.659697	-1.57975	0.380769	-1.73254	0.0831781	0.386531	-	SFHH103_00894	72.4536	78.427	47.5081	42.9133	putative N-acetyltransferase
	HE616890.913	HE616890	981062	981610	-	96.7073	-0.69767	-1.62188	0.342954	-2.0343	0.0419215	0.281972	-	SFHH103_00895	138.007	106.063	66.2613	76.4976	Uncharacterized conserved protein
	HE616890.914	HE616890	981855	982316	+	1370.16	0.865437	1.82189	0.351429	2.46262	0.0137926	0.145475	ribH	SFHH103_00896	708.435	1156.24	1415.24	2200.71	riboflavin synthase beta chain
	HE616890.915	HE616890	982214	982795	+	1457.42	1.10004	2.14361	0.335004	3.28367	0.00102465	0.0212003	nusB	SFHH103_00897	687.734	1078.56	1652.78	2410.61	N utilization substance protein B homolog
	HE616890.917	HE616890	984336	986471	+	1147.13	0.501569	1.41575	0.290581	1.72609	0.0843318	0.387991	hppA	SFHH103_00899	1121.31	753.647	1358.98	1354.57	H+ translocating pyrophosphate synthase
	HE616890.918	HE616890	986544	987050	-	1714.9	-0.102252	-1.07345	0.410948	-0.248819	0.8035	0.941945	-	SFHH103_00900	2581.88	988.928	1721.54	1567.27	Putative outer membrane protein
	HE616890.919	HE616890	987189	987728	+	158.085	-0.471198	-1.38626	0.341781	-1.37866	0.168001	0.530315	-	SFHH103_00901	228.861	144.156	117.52	141.8	Ubiquinol-cytochrome c chaperone-like
	HE616890.920	HE616890	987795	988346	+	150.008	-0.170287	-1.12528	0.298701	-0.570094	0.568614	0.847484	-	SFHH103_00902	167.908	151.626	123.771	156.727	conserved hypothetical protein
	HE616890.921	HE616890	988508	989587	+	758.381	0.140697	1.10244	0.282064	0.498812	0.617912	0.869631	plsX	SFHH103_00903	847.592	591.564	805.137	789.231	glycerol-3-phosphate acyltransferase
	HE616890.922	HE616890	989606	990577	+	399.393	0.14824	1.10822	0.247542	0.598848	0.549274	0.837616	fabH	SFHH103_00904	402.52	354.042	398.818	442.193	3-oxoacyl-(acyl-carrier-protein) synthase III
	HE616890.923	HE616890	990669	991007	+	827.438	-0.0626336	-1.04437	0.377392	-0.165964	0.868185	0.964403	ihfA	SFHH103_00905	1165.01	531.063	811.388	802.292	Integration host factor subunit alpha
	HE616890.924	HE616890	991137	991667	+	426.159	-0.135671	-1.0986	0.356872	-0.380166	0.703822	0.908801	-	SFHH103_00906	595.73	301.757	405.069	402.079	HTH-type transcriptional regulator MerR family
	HE616890.925	HE616890	991799	992644	-	1906.48	-0.0527384	-1.03723	0.602119	-0.0875881	0.930204	0.978766	-	SFHH103_00907	3398.42	546.002	1894.07	1787.43	conserved hypothetical protein
Possible_Low_Expression	HE616890.926	HE616890	992681	992818	-	18.3588	-0.960182	-1.94555	0.592778	-1.6198	0.105275	0.424477	-	SFHH103_00908	43.7022	11.9508	11.2519	6.53028	hypothetical protein predicted by Glimmer/Critica
	HE616890.927	HE616890	992739	992936	-	22.3177	-0.854612	-1.80827	0.590498	-1.44727	0.14782	0.497749	-	SFHH103_00909	54.0527	11.2039	13.7523	10.2619	hypothetical protein predicted by Glimmer/Critica
	HE616890.928	HE616890	992948	993397	-	28.7309	-1.20719	-2.30887	0.57064	-2.1155	0.0343876	0.254005	-	SFHH103_00910	71.3036	18.6731	13.7523	11.1948	conserved hypothetical protein
	HE616890.929	HE616890	993394	994332	-	96.8376	-0.802247	-1.74381	0.429763	-1.86672	0.0619406	0.341014	-	SFHH103_00911	175.959	79.174	72.5124	59.7054	putative protease
	HE616890.930	HE616890	994337	995314	-	87.6734	-1.18955	-2.28082	0.545295	-2.18148	0.029148	0.23023	-	SFHH103_00912	209.31	58.2601	18.7532	64.3699	putative protease
	HE616890.931	HE616890	995305	995811	-	35.8234	-1.12568	-2.18204	0.481047	-2.34006	0.0192809	0.180876	-	SFHH103_00913	63.2532	41.0808	17.503	21.4566	Putative lipid carrier protein
	HE616890.932	HE616890	995981	997432	+	107.84	-1.06278	-2.08895	0.326667	-3.2534	0.00114034	0.0230498	ubiD	SFHH103_00914	142.607	155.36	58.76	74.6318	Carboxylase UbiD
	HE616890.933	HE616890	997458	998144	-	100.526	-0.624412	-1.54158	0.330449	-1.88959	0.0588131	0.331871	nnrU	SFHH103_00915	111.556	135.94	72.5124	82.095	NnrU
	HE616890.934	HE616890	998187	998534	-	56.8764	-0.574228	-1.48888	0.499918	-1.14864	0.250702	0.622024	-	SFHH103_00916	103.505	38.8401	52.5089	32.6514	conserved hypothetical protein
	HE616890.935	HE616890	998549	998704	-	30.3194	-0.644023	-1.56268	0.546061	-1.1794	0.23824	0.610082	-	SFHH103_00917	57.5029	21.6608	26.2545	15.8593	conserved hypothetical protein
	HE616890.936	HE616890	998820	999371	+	49.8303	-1.50118	-2.83074	0.527857	-2.84391	0.00445633	0.0667451	norE	SFHH103_00918	36.8018	123.242	18.7532	20.5237	nitric oxide reduction protein NorE
	HE616890.938	HE616890	999827	1000279	+	46.8112	-0.96314	-1.94955	0.43722	-2.20287	0.0276038	0.223056	norC	SFHH103_00920	75.9038	53.0316	31.2553	27.054	nitric-oxide reductase subunit C NorC
	HE616890.939	HE616890	1000304	1001650	+	77.804	-0.154094	-1.11272	0.367505	-0.419298	0.674999	0.896674	norB	SFHH103_00921	96.6048	68.717	71.2621	74.6318	nitric-oxide reductase subunit B NorB
	HE616890.940	HE616890	1001721	1002533	+	23.8862	-1.18403	-2.27211	0.563591	-2.10087	0.035652	0.259402	norQ	SFHH103_00922	20.701	53.0316	8.75149	13.0606	NorQ
	HE616890.941	HE616890	1002602	1004497	+	47.7028	-1.2799	-2.42821	0.594525	-2.15281	0.031334	0.240446	norD	SFHH103_00923	11.5006	145.65	15.0026	18.658	NorD protein
	HE616890.942	HE616890	1004853	1006205	-	831.015	-0.235835	-1.17759	0.446599	-0.52807	0.597451	0.861715	hemN	SFHH103_00924	1391.57	433.216	695.118	804.158	oxygen-independent coproporphyrinogen III oxidase HemN
	HE616890.943	HE616890	1006438	1006713	+	289.414	-0.253389	-1.192	0.5017	-0.50506	0.613516	0.869137	-	SFHH103_00925	534.777	109.798	242.541	270.54	conserved hypothetical protein
	HE616890.944	HE616890	1006875	1008233	+	164.981	-0.505594	-1.41971	0.316571	-1.59709	0.110245	0.43402	-	SFHH103_00926	218.511	174.033	112.519	154.861	putative membrane protein
	HE616890.945	HE616890	1008237	1008752	+	92.0583	-0.399062	-1.31865	0.384323	-1.03835	0.299106	0.666856	-	SFHH103_00927	133.407	79.9209	70.0119	84.8937	conserved hypothetical protein
	HE616890.946	HE616890	1008757	1009050	+	98.058	-0.187215	-1.13856	0.454579	-0.411842	0.680455	0.898315	-	SFHH103_00928	155.258	56.7662	92.5158	87.6924	conserved hypothetical protein
	HE616890.947	HE616890	1009124	1010335	-	111.479	-1.04184	-2.05885	0.440728	-2.36391	0.0180832	0.17351	nnrS	SFHH103_00929	151.808	162.083	35.006	97.0213	NnrS
	HE616890.948	HE616890	1010580	1011710	+	1042.98	-0.0770854	-1.05488	0.502616	-0.153368	0.878108	0.967236	nirK	SFHH103_00930	1799.84	358.524	990.169	1023.39	NirK nitrite reductase
	HE616890.949	HE616890	1011823	1012737	+	187.462	0.219709	1.1645	0.4518	0.486297	0.626757	0.871901	nirV	SFHH103_00931	256.463	85.1494	171.279	236.956	NirV periplasmic nitrate reductase
	HE616890.950	HE616890	1012852	1013547	+	488.662	0.295406	1.22723	0.246988	1.19603	0.231684	0.602586	nnrR	SFHH103_00932	399.07	473.55	525.089	556.94	CarD family transcriptional regulator
	HE616890.951	HE616890	1013658	1014101	+	3060.16	-0.234731	-1.17669	0.602941	-0.389309	0.697047	0.905152	bcp	SFHH103_00933	6152.81	924.692	2725.46	2437.66	Pseudoazurin
	HE616890.952	HE616890	1014355	1014540	+	158.082	0.463572	1.37895	0.468857	0.988729	0.322796	0.688723	napE	SFHH103_00934	197.81	57.5132	206.285	170.72	NapE
	HE616890.953	HE616890	1014548	1015048	+	128.124	0.559854	1.47412	0.395989	1.41381	0.157418	0.510933	napF	SFHH103_09590	135.707	65.7293	141.274	169.787	NapF
	HE616890.954	HE616890	1015041	1015328	+	62.8754	0.644556	1.56326	0.420347	1.53339	0.125179	0.461866	napD	SFHH103_00935	33.3517	59.7539	83.7643	74.6318	NapD
	HE616890.956	HE616890	1017777	1018283	+	98.7279	0.645009	1.56375	0.371168	1.73778	0.0822493	0.384855	napB	SFHH103_00937	93.1547	56.7662	112.519	132.471	NapB
	HE616890.957	HE616890	1018287	1018988	+	78.8966	0.53828	1.45224	0.418122	1.28738	0.197963	0.56953	napC	SFHH103_00938	60.953	62.7416	127.522	64.3699	Cytochrome c-type protein NapC
	HE616890.958	HE616890	1019055	1020803	-	141.673	-0.747403	-1.67877	0.316991	-2.35781	0.0183833	0.175697	-	SFHH103_00939	169.058	191.96	86.2647	119.411	putative copper export protein
	HE616890.959	HE616890	1020710	1021240	-	178.775	-0.478267	-1.39307	0.415576	-1.15085	0.249792	0.621531	-	SFHH103_00940	303.615	122.496	142.524	146.465	conserved hypothetical protein
	HE616890.960	HE616890	1021410	1021787	-	226.14	-0.735142	-1.66456	0.320294	-2.29521	0.0217209	0.193605	-	SFHH103_00941	348.467	226.318	152.526	177.251	conserved hypothetical protein
	HE616890.961	HE616890	1022037	1022411	+	65.6255	0.0263466	1.01843	0.382833	0.0688201	0.945133	0.985278	-	SFHH103_00942	72.4536	57.5132	73.7626	58.7725	conserved hypothetical protein
	HE616890.962	HE616890	1022544	1023122	+	59.6891	-0.831994	-1.78014	0.41349	-2.01212	0.0442069	0.285685	-	SFHH103_00943	63.2532	94.1125	45.0077	36.383	conserved hypothetical protein%2C putative transposase
	HE616890.963	HE616890	1023197	1023604	+	103.442	0.0031531	1.00219	0.372136	0.00847298	0.99324	0.997476	-	SFHH103_00944	120.756	85.8963	125.021	82.095	conserved hypothetical protein%2C putative transposase
	HE616890.964	HE616890	1023723	1024805	+	56.6745	-0.449272	-1.36535	0.385874	-1.1643	0.244303	0.617271	-	SFHH103_00945	66.7033	66.4763	45.0077	48.5107	conserved hypothetical protein
Possible_Low_Expression	HE616890.965	HE616890	1024877	1024953	-	5.49221	-0.618216	-1.53498	0.588345	-1.05077	0.293364	0.660538	-	SFHH103_RNA00011	9.20046	7.46924	2.50043	2.79869	tRNA-Pro
	HE616890.966	HE616890	1025147	1025362	+	8366.51	1.088	2.12579	0.309411	3.51636	0.000437513	0.0103673	-	SFHH103_00946	3927.45	6363.79	11830.8	11344	conserved hypothetical protein
	HE616890.967	HE616890	1025630	1026880	-	181.619	0.832275	1.78049	0.302775	2.74882	0.00598101	0.0816709	-	SFHH103_00947	142.607	112.039	263.795	208.036	conserved membrane hypothetical protein
	HE616890.968	HE616890	1026877	1028439	-	328.093	0.318043	1.24664	0.242198	1.31315	0.189133	0.558027	cpsA	SFHH103_00948	299.015	282.337	355.06	375.958	glycosyl transferase family protein
	HE616890.969	HE616890	1028498	1029697	-	45.1996	-1.01665	-2.02321	0.507045	-2.00505	0.0449579	0.287452	-	SFHH103_00949	37.9519	91.1248	20.0034	31.7185	glycosyl transferase family protein
	HE616890.970	HE616890	1029675	1030250	-	49.7816	-0.930922	-1.90649	0.45884	-2.02886	0.0424727	0.282909	-	SFHH103_00950	88.5544	48.5501	27.5047	34.5172	Putative polysaccharide export protein
	HE616890.972	HE616890	1032638	1033885	-	133.554	-0.440938	-1.35749	0.329706	-1.33737	0.181103	0.547523	-	SFHH103_00952	142.607	168.805	91.2656	131.539	conserved hypothetical protein
	HE616890.973	HE616890	1034087	1034749	+	86.7537	-0.390466	-1.31082	0.362331	-1.07765	0.28119	0.650645	vat	SFHH103_00953	118.456	81.4147	72.5124	74.6318	acetyl transferase
	HE616890.974	HE616890	1034752	1035492	-	307.221	-0.226601	-1.17008	0.333396	-0.679676	0.49671	0.812292	-	SFHH103_00954	242.662	423.506	280.048	282.668	conserved hypothetical protein
	HE616890.975	HE616890	1035509	1035721	-	85.2658	-0.44935	-1.36543	0.389408	-1.15393	0.248528	0.620532	-	SFHH103_00955	73.6037	126.23	71.2621	69.9673	conserved hypothetical protein
	HE616890.976	HE616890	1035903	1037006	+	1901.15	0.74616	1.67732	0.289426	2.57807	0.00993536	0.117704	-	SFHH103_00956	1666.43	1115.16	2436.67	2386.35	Heme A synthase
	HE616890.977	HE616890	1037073	1038005	-	960.354	0.424086	1.34172	0.242606	1.74805	0.0804561	0.380526	argC	SFHH103_00957	750.988	876.889	1057.68	1155.86	N-acetyl-gamma-glutamyl-phosphate reductase ArgC
	HE616890.978	HE616890	1038090	1039046	-	162.854	0.0625296	1.0443	0.33587	0.186172	0.85231	0.958879	speB	SFHH103_00958	120.756	196.441	170.029	164.19	agmatinase
	HE616890.979	HE616890	1039049	1039384	-	154.74	0.645299	1.56406	0.403795	1.59809	0.110024	0.43402	-	SFHH103_00959	70.1535	160.589	210.036	178.183	conserved hypothetical protein
	HE616890.980	HE616890	1039467	1039934	-	1723.33	0.320963	1.24916	0.336773	0.953053	0.340563	0.701376	rpsI	SFHH103_00960	1143.16	1885.98	1617.78	2246.42	30S ribosomal protein S9
	HE616890.981	HE616890	1039937	1040401	-	5987.2	0.27341	1.20866	0.353784	0.772815	0.439632	0.769796	rplM	SFHH103_00961	3618.08	7106.24	6251.07	6973.41	50S ribosomal protein L13
Possible_Low_Expression	HE616890.982	HE616890	1040622	1041053	-	14.6603	-0.445556	-1.36184	0.591364	-0.753438	0.451187	0.776594	-	SFHH103_00962	10.3505	26.1423	13.7523	8.39608	thioesterase superfamily protein
	HE616890.983	HE616890	1041203	1042024	+	110.91	0.135786	1.09869	0.305482	0.444498	0.656683	0.888951	-	SFHH103_00963	106.955	103.822	112.519	120.344	enoyl-CoA hydratase/isomerase family protein
	HE616890.984	HE616890	1042360	1043196	-	53.4483	-0.687664	-1.61067	0.557055	-1.23446	0.21703	0.587053	-	SFHH103_00964	21.8511	120.255	32.5055	39.1817	conserved hypothetical protein
	HE616890.985	HE616890	1043392	1043838	+	124.895	-0.287167	-1.22024	0.324876	-0.883928	0.376735	0.726026	-	SFHH103_00965	117.306	159.095	103.768	119.411	conserved hypothetical protein
	HE616890.986	HE616890	1043862	1045145	+	196.963	-0.221802	-1.16619	0.289611	-0.765861	0.443759	0.771835	-	SFHH103_00967	182.859	242.75	177.53	184.714	O-acetylhomoserine (thiol)-lyase
	HE616890.987	HE616890	1045554	1045898	+	301.557	0.549622	1.4637	0.285397	1.92582	0.0541272	0.317963	-	SFHH103_00968	200.11	281.59	362.562	361.964	hypothetical protein
	HE616890.988	HE616890	1045926	1047122	-	211.048	-0.0361764	-1.02539	0.275845	-0.131148	0.895659	0.968942	-	SFHH103_00969	193.21	233.787	221.288	195.908	hypothetical protein
	HE616890.989	HE616890	1047205	1048452	-	204.447	-0.1699	-1.12498	0.308949	-0.549929	0.582368	0.855999	-	SFHH103_00970	174.809	259.183	196.283	187.512	probable cytochrome P450 hydroxylase
	HE616890.990	HE616890	1048633	1049490	+	1147.39	-0.197794	-1.14694	0.311923	-0.634111	0.526008	0.827418	-	SFHH103_00971	1398.47	1066.61	850.145	1274.34	hypothetical protein
	HE616890.991	HE616890	1049611	1051170	+	478.894	0.509945	1.424	0.259908	1.96202	0.0497603	0.304554	-	SFHH103_00972	377.219	404.833	500.085	633.437	hypothetical protein
	HE616890.992	HE616890	1051453	1052085	+	2871.92	-0.236664	-1.17827	0.305261	-0.775286	0.438171	0.769294	clpP	SFHH103_00973	3856.14	2393.15	2606.69	2631.7	ATP-dependent Clp protease%2C proteolytic subunit
	HE616890.993	HE616890	1052372	1053649	+	6752.17	0.000716425	1.0005	0.382594	0.00187255	0.998506	0.999256	clpX	SFHH103_00974	9364.92	4136.47	6957.44	6549.87	ATP-dependent Clp protease%2C ATP-binding subunit ClpX
	HE616890.994	HE616890	1054106	1056523	+	58063.1	0.0676264	1.04799	0.317761	0.212822	0.831466	0.95075	lonA	SFHH103_00975	67822.3	45362.9	60010.2	59057.1	endopeptidase La (ATP-dependent protease La 1)
	HE616890.995	HE616890	1056744	1057016	+	2855.63	0.280585	1.21469	0.222473	1.26121	0.207234	0.579675	hupB	SFHH103_00976	2699.18	2438.71	3181.79	3102.82	Histone-like bacterial DNA-binding protein
	HE616890.996	HE616890	1057321	1059516	+	161.959	-0.448999	-1.36509	0.306985	-1.46261	0.143575	0.492198	-	SFHH103_00977	161.008	215.861	145.025	125.941	conserved hypothetical protein
	HE616890.997	HE616890	1059602	1060105	-	1766.52	0.182407	1.13478	0.386606	0.471817	0.637058	0.878622	emrR	SFHH103_00978	2287.46	994.156	1957.83	1826.61	putative transcription regulator protein
	HE616890.998	HE616890	1060263	1062092	-	78.1733	-1.00941	-2.01308	0.434223	-2.32463	0.0200918	0.185968	mcpU	SFHH103_00979	71.3036	145.65	53.7592	41.9804	Putative methyl-accepting chemotaxis protein
	HE616890.999	HE616890	1062360	1063640	+	79.4462	-0.232984	-1.17526	0.393728	-0.591737	0.554027	0.840204	-	SFHH103_00980	66.7033	106.063	82.5141	62.5041	hypothetical protein
	HE616890.1001	HE616890	1067189	1067584	+	722.702	-0.366673	-1.28938	0.300627	-1.2197	0.22258	0.59454	-	SFHH103_00982	876.344	765.597	495.084	753.781	hypothetical protein
	HE616890.1002	HE616890	1068712	1068861	+	131.306	-0.252989	-1.19167	0.443082	-0.570976	0.568016	0.847133	-	SFHH103_00983	210.461	79.9209	135.023	99.82	hypothetical protein predicted by Glimmer/Critica
	HE616890.1003	HE616890	1068897	1068972	-	118.264	-0.133201	-1.09672	0.453657	-0.293616	0.769052	0.930301	-	SFHH103_RNA00012	180.559	69.464	136.273	86.7595	tRNA-Val
	HE616890.1004	HE616890	1069378	1069454	+	159.026	0.248601	1.18805	0.286733	0.867013	0.385935	0.733193	-	SFHH103_RNA00013	158.708	130.712	175.03	171.653	tRNA-Asp
	HE616890.1005	HE616890	1069524	1069600	+	143.938	0.538937	1.4529	0.411733	1.30895	0.190552	0.559338	-	SFHH103_RNA00014	158.708	68.717	192.533	155.794	tRNA-Asp
	HE616890.1006	HE616890	1069899	1070264	+	2580.72	0.582786	1.49774	0.228167	2.55421	0.0106428	0.122174	nuoA	SFHH103_00984	2011.45	2082.42	3319.32	2909.71	NADH ubiquinone oxidoreductase chain A
	HE616890.1007	HE616890	1070255	1070833	+	2042.24	0.447899	1.36405	0.270961	1.653	0.0983307	0.413443	nuoB	SFHH103_00985	1432.97	1986.82	2344.15	2405.01	NADH dehydrogenase I chain B
	HE616890.1008	HE616890	1070852	1071454	+	1035.08	0.589832	1.50507	0.228037	2.58656	0.00969399	0.116228	nuoC	SFHH103_00986	791.24	845.518	1277.72	1225.83	NADH dehydrogenase I%2C C subunit
	HE616890.1009	HE616890	1071506	1072696	+	2006.12	0.606751	1.52283	0.223621	2.71331	0.00666157	0.0884929	nuoD	SFHH103_00987	1511.18	1639.5	2397.91	2475.91	NADH dehydrogenase I chain D
	HE616890.1010	HE616890	1072696	1072950	+	280.326	0.282266	1.2161	0.367521	0.768027	0.442471	0.770903	-	SFHH103_00988	332.367	168.058	343.809	277.071	hypothetical protein
	HE616890.1011	HE616890	1072967	1073797	+	1021.62	0.550508	1.4646	0.259374	2.12244	0.0338004	0.25114	nuoE	SFHH103_00989	913.146	726.757	1145.2	1301.39	NADH dehydrogenase I%2C E subunit
	HE616890.1012	HE616890	1073810	1075114	+	1541.45	0.573813	1.48845	0.266798	2.15074	0.0314966	0.240913	nuoF	SFHH103_00990	1290.36	1156.24	1601.52	2117.68	NADH-quinone oxidoreductase%2C F subunit
	HE616890.1013	HE616890	1075121	1075825	+	571.609	0.619046	1.53586	0.235256	2.63137	0.00850409	0.106324	-	SFHH103_00991	457.723	434.71	662.613	731.392	conserved hypothetical protein
	HE616890.1014	HE616890	1075925	1078003	+	1534.18	0.304349	1.23486	0.252236	1.2066	0.227585	0.598307	nuoG	SFHH103_00992	1524.98	1206.28	1729.04	1676.42	NADH dehydrogenase (ubiquinone) Fe-S protein 1
	HE616890.1015	HE616890	1078024	1079067	+	2934.8	0.128153	1.09289	0.316806	0.404516	0.685833	0.90104	nuoH	SFHH103_00993	3508.83	2080.18	3163.04	2987.14	NADH dehydrogenase I chain H
	HE616890.1016	HE616890	1079132	1079623	+	314.983	0.909722	1.87868	0.269072	3.38096	0.000722336	0.0158327	nuoI	SFHH103_00994	230.011	197.935	458.828	373.159	NADH dehydrogenase I chain I
	HE616890.1017	HE616890	1079669	1080385	+	304.953	0.529805	1.44373	0.274741	1.92838	0.0538081	0.316812	nuoJ	SFHH103_00995	279.464	214.367	342.558	383.421	NADH dehydrogenase subunit J
	HE616890.1018	HE616890	1080415	1080723	+	183.271	0.347668	1.2725	0.407866	0.852406	0.393989	0.739915	nuoK	SFHH103_00996	224.261	92.6186	210.036	206.17	NADH dehydrogenase I chain K
	HE616890.1020	HE616890	1082725	1084236	+	601.529	0.67537	1.59701	0.348411	1.93843	0.0525706	0.315188	nuoM	SFHH103_00998	580.779	319.684	848.895	656.76	NADH dehydrogenase I%2C M subunit
	HE616890.1021	HE616890	1084256	1085698	+	310.182	0.720064	1.64726	0.275566	2.61304	0.00897413	0.110818	nuoN	SFHH103_00999	258.763	202.416	358.811	420.737	NADH dehydrogenase I chain N
	HE616890.1022	HE616890	1085695	1086462	+	109.008	0.28555	1.21887	0.307976	0.927182	0.353832	0.714078	birA	SFHH103_01000	93.1547	101.582	120.02	121.277	biotin transcriptional regulator bifunctional protein BirA
	HE616890.1023	HE616890	1086486	1088153	+	209.537	0.148556	1.10846	0.357694	0.415317	0.67791	0.898047	-	SFHH103_01001	141.457	253.207	192.533	250.949	hypothetical protein
	HE616890.1024	HE616890	1088218	1088622	+	42.4144	-0.117044	-1.08451	0.425219	-0.275255	0.783121	0.934151	-	SFHH103_01002	44.8522	44.0685	38.7566	41.9804	hypothetical protein
	HE616890.1025	HE616890	1088813	1089082	+	469.114	0.582687	1.49764	0.399843	1.45729	0.145037	0.492423	-	SFHH103_01003	516.376	209.886	598.852	551.342	hypothetical protein
	HE616890.1026	HE616890	1089790	1091118	+	3579.78	-0.0864219	-1.06173	0.312694	-0.276379	0.782257	0.934151	-	SFHH103_01004	4617.48	2774.08	3465.59	3461.98	K01881 prolyl-tRNA synthetase
	HE616890.1027	HE616890	1091135	1092445	+	1853.12	0.0368385	1.02586	0.379229	0.0971404	0.922615	0.976402	-	SFHH103_01005	2518.63	1135.32	1811.56	1946.96	ABC transporter%2C permease protein
	HE616890.1028	HE616890	1092463	1093149	+	412.537	0.0894725	1.06398	0.311597	0.287142	0.774004	0.931189	lolD	SFHH103_01006	492.225	306.239	418.821	432.864	ABC transporter ATP-binding protei
	HE616890.1029	HE616890	1093162	1093629	-	101.689	-0.476611	-1.39147	0.439496	-1.08445	0.278166	0.6478	-	SFHH103_01007	169.058	73.9455	97.5166	66.2357	hypothetical protein
	HE616890.1030	HE616890	1093715	1094287	-	53.2952	-0.401016	-1.32044	0.444431	-0.902314	0.36689	0.719032	-	SFHH103_01008	58.6529	64.9824	58.76	30.7856	hypothetical protein
	HE616890.1032	HE616890	1098242	1099471	-	191.546	-0.21201	-1.1583	0.403925	-0.524876	0.599669	0.862963	-	SFHH103_01010	292.115	123.989	170.029	180.049	hypothetical protein
	HE616890.1033	HE616890	1099654	1100943	-	301.993	-0.28142	-1.21539	0.365972	-0.768967	0.441913	0.770519	dinP	SFHH103_01011	446.222	224.077	247.542	290.131	DNA polymerase IV
	HE616890.1034	HE616890	1101019	1101609	+	223.03	-0.184803	-1.13666	0.471439	-0.391998	0.695059	0.903977	-	SFHH103_01012	379.519	102.329	205.035	205.237	hypothetical protein
	HE616890.1035	HE616890	1101651	1102295	-	209.914	-0.404458	-1.32359	0.422632	-0.956998	0.338568	0.700172	-	SFHH103_01013	354.218	134.446	166.278	184.714	hypothetical protein
	HE616890.1036	HE616890	1102298	1102570	-	308.387	-0.304015	-1.23458	0.36931	-0.823199	0.410395	0.750661	-	SFHH103_01014	457.723	232.293	237.54	305.99	hypothetical protein
	HE616890.1037	HE616890	1102727	1103098	+	707.71	-0.302932	-1.23365	0.371327	-0.815809	0.41461	0.753785	divK	SFHH103_01015	1075.3	506.415	606.353	642.766	putative 2-component receiver domain protein
	HE616890.1038	HE616890	1103116	1104483	+	576.794	-0.0198206	-1.01383	0.376547	-0.0526377	0.958021	0.988396	pleD	SFHH103_01016	798.14	365.246	562.596	581.195	Response regulator pleD
	HE616890.1039	HE616890	1105055	1105222	-	1017.39	-0.20805	-1.15513	0.237007	-0.877822	0.38004	0.727909	rpmG	SFHH103_01017	1171.91	1015.82	956.413	925.434	50S ribosomal protein L33
	HE616890.1040	HE616890	1105317	1106501	-	163.516	0.215026	1.16072	0.280856	0.765608	0.44391	0.771835	-	SFHH103_01018	161.008	140.422	183.781	168.854	putative transport membrane protein
	HE616890.1041	HE616890	1106514	1107230	-	234.724	0.80321	1.74498	0.314858	2.55102	0.0107407	0.122896	-	SFHH103_01019	163.308	169.552	237.54	368.495	hypothetical protein
	HE616890.1042	HE616890	1107227	1107682	-	358.184	0.954152	1.93744	0.273769	3.48524	0.000491697	0.0113074	-	SFHH103_01020	239.212	236.775	410.07	546.678	hypothetical protein
	HE616890.1043	HE616890	1107725	1110091	-	517.773	0.236828	1.1784	0.271464	0.872411	0.382984	0.731186	rnr	SFHH103_01021	435.872	510.149	488.833	636.236	Putative exoribonuclease II
	HE616890.1044	HE616890	1110094	1112757	-	1307.64	0.175558	1.1294	0.232615	0.754713	0.450421	0.775848	topA	SFHH103_01022	1193.76	1256.33	1310.22	1470.25	putative DNA topoisomerase I
	HE616890.1046	HE616890	1114139	1114750	-	62.1399	0.155868	1.11409	0.420542	0.370636	0.710909	0.910999	-	SFHH103_01024	63.2532	53.0316	83.7643	48.5107	hypotetical transmembrane protein
	HE616890.1047	HE616890	1114780	1116072	-	374.421	0.434038	1.35101	0.369103	1.17593	0.239624	0.61184	pyrC	SFHH103_01025	201.26	422.012	423.822	450.59	probable dihydroorotase
	HE616890.1048	HE616890	1116069	1117010	-	127.529	0.0622852	1.04412	0.31945	0.194977	0.845411	0.956048	pyrB	SFHH103_01026	109.255	139.675	117.52	143.666	probable aspartate carbamoyltransferase
	HE616890.1049	HE616890	1117179	1118831	+	550.794	-0.251266	-1.19025	0.237332	-1.05871	0.289732	0.658508	aidB	SFHH103_01027	602.63	599.033	468.83	532.685	probable acyl-CoA dehydrogenase
	HE616890.1050	HE616890	1118813	1119748	-	114.831	0.0891775	1.06376	0.347402	0.256698	0.797412	0.939209	-	SFHH103_01028	87.4044	133.699	126.272	111.948	hypotetical transmembrane protein
	HE616890.1051	HE616890	1119958	1120110	+	418.75	0.980293	1.97287	0.303816	3.2266	0.00125271	0.0246812	-	SFHH103_01029	327.766	218.102	615.105	514.027	hypothetical protein predicted by Glimmer/Critica
	HE616890.1052	HE616890	1120107	1120397	+	507.177	0.813488	1.75745	0.250849	3.24294	0.00118303	0.0237758	-	SFHH103_01030	399.07	324.912	656.362	648.364	hypothetical protein
	HE616890.1053	HE616890	1120659	1121147	-	90.3993	0.0029534	1.00205	0.359041	0.00822581	0.993437	0.997476	-	SFHH103_01031	78.2039	102.329	77.5132	103.552	putative Holliday junction resolvase
	HE616890.1054	HE616890	1121267	1121971	+	219.137	-0.0608437	-1.04308	0.312446	-0.194734	0.845601	0.956048	-	SFHH103_01032	226.561	221.09	260.044	168.854	metal-dependent hydrolase
	HE616890.1055	HE616890	1122412	1123893	+	599.231	0.209298	1.15613	0.245345	0.853076	0.393617	0.739915	gatA	SFHH103_01033	503.725	603.515	633.858	655.827	aspartyl/glutamyl-tRNA amidotransferase subunit A
	HE616890.1056	HE616890	1123972	1124445	+	377.423	-0.0604525	-1.04279	0.242635	-0.24915	0.803244	0.941945	-	SFHH103_01034	401.37	370.474	352.56	385.287	hypothetical protein
	HE616890.1057	HE616890	1124552	1124806	-	100.14	0.159665	1.11703	0.443944	0.359652	0.719107	0.914066	-	SFHH103_01035	132.257	55.2724	126.272	86.7595	hypothetical protein
	HE616890.1058	HE616890	1125140	1126642	+	1195.85	0.257954	1.19578	0.267842	0.963081	0.335507	0.698163	gatB	SFHH103_01036	931.547	1234.67	1240.21	1376.96	glutamyl-tRNA amidotransferase subunit B
	HE616890.1059	HE616890	1126645	1127145	+	196.805	0.0471704	1.03324	0.346276	0.136222	0.891646	0.968942	-	SFHH103_01037	139.157	246.485	207.535	194.043	hypothetical protein
	HE616890.1060	HE616890	1127196	1127876	-	632.238	0.301613	1.23252	0.228813	1.31816	0.187449	0.555928	-	SFHH103_01038	579.629	548.242	708.871	692.21	hypothetical protein
	HE616890.1061	HE616890	1128098	1128574	+	191.663	-0.374141	-1.29607	0.422422	-0.885703	0.375778	0.72569	-	SFHH103_01039	317.416	123.989	178.78	146.465	hypothetical protein
	HE616890.1062	HE616890	1128683	1129078	+	731.043	-0.0583016	-1.04124	0.300323	-0.19413	0.846074	0.956076	-	SFHH103_01040	596.88	896.309	657.612	773.372	Probable NADH dehydrogenase
	HE616890.1063	HE616890	1129208	1129660	+	2165.94	0.0606933	1.04297	0.29232	0.207626	0.835521	0.952901	-	SFHH103_01041	2543.93	1691.78	2119.11	2308.92	conserved hypothetical protein
	HE616890.1064	HE616890	1129680	1130294	-	987.489	0.0924673	1.06619	0.249843	0.370102	0.711306	0.910999	aat	SFHH103_01042	967.198	941.125	1130.19	911.441	leucyl/phenylalanyl-tRNA-protein transferase
	HE616890.1066	HE616890	1131660	1132133	-	923.163	0.0128236	1.00893	0.335201	0.0382565	0.969483	0.991311	accB	SFHH103_01044	1168.46	669.991	840.143	1014.06	Biotin carboxyl carrier protein of acetyl-CoA carboxylase
	HE616890.1067	HE616890	1132157	1132603	-	903.761	-0.0515236	-1.03636	0.330633	-0.155833	0.876165	0.967236	aroQ	SFHH103_01045	1171.91	671.485	933.909	837.742	3-dehydroquinate dehydratase
	HE616890.1068	HE616890	1132732	1133499	-	930.459	0.122998	1.089	0.356018	0.345483	0.729731	0.916656	-	SFHH103_01046	1174.21	599.78	1032.68	915.173	putative membrane protein
	HE616890.1069	HE616890	1133728	1134885	+	362.558	0.149235	1.10898	0.258601	0.577084	0.563883	0.845048	-	SFHH103_01047	317.416	368.234	351.31	413.274	putative aminotransferase protein
	HE616890.1070	HE616890	1134978	1137755	-	3017.81	0.0337283	1.02365	0.338085	0.0997627	0.920533	0.976104	rne	SFHH103_01048	3843.49	2116.04	2812.98	3298.73	Probable ribonuclease E
	HE616890.1071	HE616890	1138490	1139749	+	1111.67	-0.19909	-1.14797	0.28523	-0.697998	0.485179	0.804316	-	SFHH103_01049	1412.27	974.736	1010.17	1049.51	N-acetylmuramoyl-L-alanine amidase
	HE616890.1072	HE616890	1140076	1142529	+	15116.3	0.22431	1.16822	0.242968	0.923206	0.3559	0.714078	mrcA	SFHH103_01050	15140.5	12643.9	16111.5	16569.2	penicillin-binding protein 1A
	HE616890.1073	HE616890	1142585	1142698	+	305.155	0.210376	1.15699	0.440325	0.477774	0.632811	0.874933	-	SFHH103_01051	420.921	137.434	348.809	313.454	hypothetical protein
	HE616890.1074	HE616890	1142730	1143758	+	1277.67	0.499649	1.41387	0.342578	1.4585	0.144704	0.492423	prfB	SFHH103_01052	1345.57	731.239	1426.49	1607.38	Peptide chain release factor 1 Short%3DRF-1
	HE616890.1075	HE616890	1143815	1144303	-	206.443	0.0419286	1.02949	0.27536	0.152268	0.878975	0.967236	-	SFHH103_01053	182.859	223.33	201.284	218.298	hypothetical protein
	HE616890.1076	HE616890	1144327	1145097	-	258.861	-0.13131	-1.09529	0.26308	-0.499124	0.617692	0.869631	-	SFHH103_01054	246.112	295.782	253.793	239.755	probable inorganic polyphosphate/ATP-NAD kinase
	HE616890.1077	HE616890	1145253	1145328	+	32.8359	0.133143	1.09668	0.466896	0.285167	0.775517	0.931576	-	SFHH103_RNA00015	34.5017	27.6362	33.7558	35.4501	tRNA-Thr
	HE616890.1078	HE616890	1145394	1146335	-	232.977	-0.651128	-1.5704	0.318222	-2.04615	0.040742	0.277981	-	SFHH103_01055	224.261	352.548	178.78	176.318	putative transcription regulator protein
	HE616890.1080	HE616890	1147144	1147509	+	442.367	1.04405	2.06201	0.257697	4.05147	5.08958e-05	0.00161531	-	SFHH103_01057	274.864	289.06	537.592	667.955	hypothetical protein predicted by Glimmer/Critica
	HE616890.1081	HE616890	1147513	1148388	-	491.891	0.894962	1.85956	0.283501	3.15682	0.00159499	0.0301543	-	SFHH103_01058	395.62	276.362	631.358	664.223	Putative tRNA/rRNA metyltransferase
	HE616890.1082	HE616890	1148606	1148690	+	50.9886	0.226407	1.16992	0.425809	0.53171	0.594927	0.860197	-	SFHH103_RNA00016	56.3528	36.5993	58.76	52.2423	tRNA-Tyr
	HE616890.1083	HE616890	1148714	1148787	+	26.303	0.242716	1.18322	0.497037	0.488326	0.625319	0.871901	-	SFHH103_RNA00017	23.0011	23.9016	31.2553	27.054	tRNA-Gly
	HE616890.1084	HE616890	1149030	1150205	+	3900.32	0.606074	1.52211	0.227362	2.66568	0.00768329	0.0979829	tufA	SFHH103_01059	3130.46	2995.91	4423.25	5051.64	elongation factor EF-Tu
	HE616890.1085	HE616890	1150351	1151250	+	127.603	-0.238936	-1.18012	0.301324	-0.792953	0.427805	0.762231	-	SFHH103_01060	143.757	134.446	106.268	125.941	sugar epimerase
	HE616890.1086	HE616890	1151401	1151476	+	44.243	0.540768	1.45475	0.472501	1.14448	0.252424	0.622024	-	SFHH103_RNA00018	23.0011	44.8155	62.5107	46.6449	tRNA-Trp
	HE616890.1087	HE616890	1151676	1151876	+	1521.62	0.252383	1.19117	0.243874	1.03489	0.300721	0.667459	-	SFHH103_01061	1274.26	1490.86	1757.8	1563.54	hypothetical protein
	HE616890.1088	HE616890	1151894	1152424	+	3850.03	0.446015	1.36227	0.227	1.96483	0.0494343	0.302823	nusG	SFHH103_01062	3220.16	3254.35	4769.56	4156.06	Transcription antitermination protein nusG
	HE616890.1089	HE616890	1152641	1153069	+	3125.06	0.267127	1.20341	0.23972	1.11433	0.265138	0.635963	rplK	SFHH103_01063	2977.5	2671	3718.13	3133.6	50S ribosomal protein L11
	HE616890.1090	HE616890	1153074	1153772	+	2207.73	0.403706	1.3229	0.229867	1.75626	0.0790438	0.377603	rplA	SFHH103_01064	1979.25	1799.34	2399.16	2653.16	50S ribosomal protein L1
	HE616890.1091	HE616890	1154032	1154619	+	4708.81	0.317106	1.24583	0.236821	1.33901	0.180568	0.547084	rplJ	SFHH103_01065	4562.28	3782.42	5285.9	5204.64	50S ribosomal protein L10
	HE616890.1092	HE616890	1154678	1155058	+	4516.78	0.338386	1.26434	0.299441	1.13006	0.258452	0.627423	rplL	SFHH103_01066	4768.14	3137.83	5517.19	4643.96	50S ribosomal protein L7/L12
	HE616890.1093	HE616890	1155324	1159466	+	15750.1	0.182228	1.13464	0.328871	0.554104	0.579508	0.854886	rpoB	SFHH103_01067	18598.7	10741.5	16799.1	16861.2	DNA-directed RNA polymerase%2C beta subunit
	HE616890.1095	HE616890	1163949	1164245	-	972.06	0.0802321	1.05719	0.313774	0.255701	0.798182	0.939337	-	SFHH103_01069	1171.91	714.806	1008.92	992.603	hypothetical protein
	HE616890.1096	HE616890	1164839	1165210	+	8082.92	0.564518	1.47889	0.244814	2.30591	0.0211156	0.191805	rpsL	SFHH103_01070	7024.55	5882.03	10289.3	9135.87	30S ribosomal protein S12
	HE616890.1097	HE616890	1165269	1165739	+	15525.2	0.45308	1.36896	0.353132	1.28303	0.199481	0.569649	rpsG	SFHH103_01071	8779.54	16938	18269.4	18114.1	30S ribosomal protein S7
	HE616890.1098	HE616890	1165769	1167868	+	28062.9	0.516741	1.43072	0.329785	1.5669	0.117137	0.448231	fusA	SFHH103_01072	16732.2	28587.8	33859.5	33072.2	translation elongation and release factors (GTPases)
	HE616890.1099	HE616890	1167940	1169115	+	5377.99	0.325865	1.25342	0.321681	1.01301	0.311057	0.678829	tufA	SFHH103_01073	5965.35	3482.16	5797.24	6267.21	elongation factor EF-Tu
	HE616890.1100	HE616890	1169263	1169571	+	1213.48	0.302139	1.23297	0.351238	0.860211	0.389673	0.736305	rpsJ	SFHH103_01074	1416.87	731.986	1343.98	1361.1	30S ribosomal protein S10
	HE616890.1101	HE616890	1169695	1170381	+	3153.95	0.29817	1.22958	0.295012	1.0107	0.312158	0.679962	rplC	SFHH103_01075	3405.32	2210.15	3399.33	3600.98	50S ribosomal protein L3
	HE616890.1102	HE616890	1170394	1171014	+	2322.86	0.309685	1.23944	0.285358	1.08525	0.277811	0.647794	rplD	SFHH103_01076	2434.67	1684.31	2420.41	2752.05	50S ribosomal protein L4 Short%3DBL4
	HE616890.1103	HE616890	1171011	1171304	+	1329	0.201436	1.14984	0.383117	0.525782	0.59904	0.862411	rplW	SFHH103_01077	1691.73	758.128	1526.51	1339.64	50S ribosomal protein L23
	HE616890.1104	HE616890	1171348	1172184	+	3046.79	0.122854	1.08889	0.244527	0.502413	0.615377	0.869137	rplB	SFHH103_01078	3089.05	2734.49	2882.99	3480.64	50S ribosomal protein L2
	HE616890.1105	HE616890	1172200	1172478	+	2011.15	0.271761	1.20728	0.2774	0.97967	0.327249	0.69152	rpsS	SFHH103_01079	2117.26	1505.8	2314.14	2107.42	30S ribosomal protein S19
	HE616890.1106	HE616890	1172481	1172870	+	2758.13	0.321941	1.25001	0.280783	1.14658	0.251555	0.622024	rplV	SFHH103_01080	2870.54	1996.53	3230.55	2934.9	50S ribosomal protein L22
	HE616890.1107	HE616890	1172870	1173583	+	4105.1	0.286091	1.21933	0.214589	1.33321	0.182465	0.549352	rpsC	SFHH103_01081	3647.98	3723.42	4568.28	4480.71	30S ribosomal protein S3
	HE616890.1108	HE616890	1173622	1174035	+	3157.25	0.33035	1.25732	0.223425	1.47857	0.139254	0.482985	rplP	SFHH103_01082	2906.2	2662.78	3399.33	3660.69	50S ribosomal protein L16
	HE616890.1109	HE616890	1174048	1174248	+	2482.05	0.452628	1.36853	0.278302	1.62639	0.103867	0.423313	rpmC	SFHH103_01083	2405.92	1741.08	3128.03	2653.16	50S ribosomal protein L29
	HE616890.1110	HE616890	1174261	1174497	+	2583.2	0.387214	1.30787	0.257758	1.50224	0.133035	0.475348	rpsQ	SFHH103_01084	2454.22	1989.06	3213.05	2676.48	30S ribosomal protein S17
	HE616890.1111	HE616890	1174676	1175044	+	8577.57	0.564786	1.47917	0.252621	2.2357	0.0253714	0.212143	rplN	SFHH103_01085	6231.01	7452.06	11188.2	9439.06	50S ribosomal protein L14
	HE616890.1112	HE616890	1175059	1175370	+	5592.83	0.44708	1.36328	0.251083	1.78061	0.0749765	0.371558	rplX	SFHH103_01086	4160.91	5223.99	6831.16	6155.26	50S ribosomal protein L24
	HE616890.1113	HE616890	1175363	1175920	+	9243.15	0.552511	1.46664	0.29902	1.84774	0.0646398	0.344968	rplE	SFHH103_01087	5903.24	8845.08	12037.1	10187.2	50S ribosomal protein L5
	HE616890.1114	HE616890	1175955	1176260	+	4625.06	0.75543	1.68814	0.29275	2.58047	0.00986669	0.117098	rpsN	SFHH103_01088	2670.43	4059.53	6104.79	5665.49	30S ribosomal protein S14%2C chloroplastic
	HE616890.1115	HE616890	1176273	1176671	+	4364.44	0.681083	1.60334	0.262576	2.59384	0.00949094	0.114687	rpsH	SFHH103_01089	2836.04	3766.74	5710.97	5144	30S ribosomal protein S8
	HE616890.1116	HE616890	1176712	1177245	+	8316.24	0.543683	1.45769	0.294787	1.84433	0.0651357	0.345584	rplF	SFHH103_01090	5436.32	7892	10955.6	8981	50S ribosomal protein L6
	HE616890.1117	HE616890	1177258	1177620	+	2124.71	0.556211	1.4704	0.247618	2.24624	0.0246884	0.209642	rplR	SFHH103_01091	1515.78	1887.48	2470.42	2625.17	50S ribosomal protein L18
	HE616890.1118	HE616890	1177748	1178317	+	2217.29	0.401815	1.32117	0.238723	1.68318	0.0923394	0.402895	rpsE	SFHH103_01092	2063.2	1732.86	2451.67	2621.44	30S ribosomal protein S5
	HE616890.1119	HE616890	1178330	1178533	+	2099.55	0.379732	1.3011	0.241058	1.57527	0.115194	0.444096	rpmD	SFHH103_01093	1976.95	1649.96	2295.39	2475.91	50S ribosomal protein L30
	HE616890.1120	HE616890	1178547	1179020	+	2073.85	0.151749	1.11092	0.296315	0.51212	0.608567	0.867253	rplO	SFHH103_01094	2336.92	1579	1990.34	2389.15	50S ribosomal protein L15
	HE616890.1122	HE616890	1180595	1181173	+	582.728	0.136985	1.0996	0.359283	0.381272	0.703001	0.908243	adk	SFHH103_01096	738.337	366.74	613.855	611.981	adenylate kinase
	HE616890.1123	HE616890	1181406	1181774	+	3026.98	0.0311751	1.02184	0.249398	0.125001	0.900523	0.97024	rpsM	SFHH103_01097	3359.32	2626.93	3058.02	3063.64	30S ribosomal protein S13
	HE616890.1124	HE616890	1182001	1182390	+	3723.76	0.687725	1.61074	0.364395	1.8873	0.0591193	0.332795	rpsK	SFHH103_01098	1787.19	3728.65	4498.27	4880.92	30S ribosomal protein S11
	HE616890.1125	HE616890	1182494	1183504	+	5662.08	0.331401	1.25823	0.219573	1.5093	0.131223	0.472759	rpoA	SFHH103_01099	4842.89	5140.33	6502.36	6162.72	DNA-directed RNA polymerase subunit alpha
	HE616890.1126	HE616890	1183549	1183974	+	2436.91	0.279902	1.21411	0.221414	1.26416	0.206173	0.578903	rplQ	SFHH103_01100	2103.46	2281.85	2642.95	2719.4	50S ribosomal protein L17
	HE616890.1127	HE616890	1184018	1184680	-	183.669	0.627898	1.54531	0.358641	1.75077	0.0799853	0.379755	-	SFHH103_01101	182.859	98.594	212.536	240.688	hypothetical protein
	HE616890.1128	HE616890	1184683	1185621	-	514.749	1.37562	2.5948	0.241789	5.68935	1.27527e-08	6.62573e-07	-	SFHH103_01102	297.865	258.436	756.379	746.318	conserved hypothetical protein
	HE616890.1129	HE616890	1185897	1187294	+	1919.97	-0.334847	-1.26124	0.353106	-0.94829	0.342982	0.704031	-	SFHH103_01103	2867.09	1463.22	1622.78	1726.79	serine protease
	HE616890.1130	HE616890	1187291	1188601	+	959.79	-0.00865267	-1.00602	0.246737	-0.0350684	0.972025	0.991491	-	SFHH103_01104	1056.9	869.42	935.159	977.677	conserved hypothetical protein
	HE616890.1131	HE616890	1188759	1189073	+	1098.66	0.329842	1.25688	0.295013	1.11806	0.263541	0.634561	sugE	SFHH103_01105	1153.51	777.548	1311.47	1152.13	chaperone homologue transmembrane protein
	HE616890.1132	HE616890	1189111	1189893	-	1006.92	-0.0162957	-1.01136	0.316188	-0.0515379	0.958897	0.988518	-	SFHH103_01106	911.996	1114.41	772.632	1228.63	chaperone protein
	HE616890.1133	HE616890	1189886	1190551	-	362.477	-0.184842	-1.13669	0.324152	-0.570233	0.56852	0.847484	-	SFHH103_011065	478.424	297.276	373.814	300.393	conserved hypothetical protein
	HE616890.1134	HE616890	1190551	1191543	-	339.375	0.306462	1.23667	0.309599	0.989868	0.322239	0.688241	rluC	SFHH103_01107	232.312	368.234	380.065	376.891	ribosomal large subunit pseudouridine synthase C
	HE616890.1135	HE616890	1191699	1192037	+	110.503	0.0376434	1.02644	0.345135	0.109068	0.913148	0.973496	-	SFHH103_01108	131.107	87.3901	108.769	114.746	hypothetical protein
	HE616890.1136	HE616890	1192051	1192884	-	216.474	-0.0245728	-1.01718	0.258802	-0.0949484	0.924356	0.977304	-	SFHH103_01109	216.211	220.343	225.038	204.305	putative esterase D
	HE616890.1137	HE616890	1192881	1193561	-	92.9395	-0.116587	-1.08417	0.340518	-0.342382	0.732064	0.917838	-	SFHH103_01110	83.9542	109.798	87.5149	90.4911	hypothetical protein
	HE616890.1138	HE616890	1193528	1194109	+	135.273	0.00256339	1.00178	0.359993	0.00712066	0.994319	0.997792	-	SFHH103_01111	97.7549	171.793	136.273	135.27	hypothetical protein predicted by Glimmer/Critica
	HE616890.1139	HE616890	1193591	1194037	-	79.5044	-0.109671	-1.07898	0.380869	-0.287948	0.773386	0.931189	-	SFHH103_01112	64.4032	100.835	80.0136	72.766	conserved hypothetical protein
	HE616890.1140	HE616890	1194103	1195230	-	466.791	-0.0304911	-1.02136	0.410047	-0.07436	0.940724	0.983568	adhC	SFHH103_01113	271.414	672.979	393.817	528.953	glutathione-dependent formaldehyde dehydrogenase
	HE616890.1141	HE616890	1195325	1195720	-	151.119	0.920964	1.89338	0.280729	3.28062	0.00103579	0.0213676	-	SFHH103_01114	101.205	102.329	205.035	195.908	putative transcription regulator protein
	HE616890.1143	HE616890	1196906	1197631	-	173.834	0.0201427	1.01406	0.33655	0.0598508	0.952275	0.986957	lipB	SFHH103_01116	129.956	214.367	170.029	180.982	lipoate biosynthesis protein B
	HE616890.1144	HE616890	1197827	1197911	+	44.328	-0.168564	-1.12394	0.427845	-0.393983	0.693594	0.903011	-	SFHH103_RNA00019	50.6025	44.0685	46.2579	36.383	tRNA-Leu
	HE616890.1145	HE616890	1198446	1200395	+	22456.5	-0.138843	-1.10102	0.369384	-0.375875	0.70701	0.910232	-	SFHH103_01117	31717.4	15607.7	22670.1	19830.6	putative serine protein kinase
	HE616890.1146	HE616890	1200421	1201737	+	2635.92	0.136662	1.09936	0.331838	0.411835	0.680461	0.898315	-	SFHH103_01118	3202.91	1797.85	2928	2614.91	conserved hypothetical protein
	HE616890.1147	HE616890	1201750	1203300	+	2254.95	0.437468	1.35423	0.323948	1.35043	0.176879	0.543184	-	SFHH103_01119	2386.37	1389.28	2761.72	2482.44	conserved hypothetical protein
	HE616890.1148	HE616890	1203459	1203827	-	178.913	-0.177401	-1.13085	0.358713	-0.49455	0.620918	0.870706	-	SFHH103_01120	232.312	150.879	130.022	202.439	hypothetical protein
	HE616890.1149	HE616890	1203891	1204148	-	152.061	-0.700219	-1.62475	0.347136	-2.01713	0.0436821	0.285685	-	SFHH103_01121	239.212	144.903	107.518	116.612	hypothetical protein
	HE616890.1150	HE616890	1204278	1204769	-	96.3578	-0.0830616	-1.05926	0.431482	-0.192503	0.847348	0.956569	def	SFHH103_01122	59.803	138.928	85.0145	101.686	polypeptide deformylase
	HE616890.1151	HE616890	1204980	1206401	+	1619.84	-0.203445	-1.15144	0.32372	-0.628458	0.529704	0.827418	-	SFHH103_01123	2195.46	1292.18	1576.52	1415.21	putative transporter transmembrane protein
	HE616890.1152	HE616890	1206460	1206855	+	910.092	-1.00365	-2.00507	0.469562	-2.13742	0.0325641	0.244283	-	SFHH103_01124	2016.05	538.532	591.351	494.436	putative transcription regulator protein
	HE616890.1153	HE616890	1206921	1207394	-	63.8592	-1.24715	-2.37372	0.404763	-3.08118	0.00206181	0.0376603	-	SFHH103_01125	80.504	106.063	28.7549	40.1146	hypothetical protein
	HE616890.1154	HE616890	1207398	1208453	-	136.446	-0.462791	-1.37821	0.399778	-1.15762	0.247019	0.61943	-	SFHH103_01126	104.655	217.355	98.7668	125.008	hypothetical protein
	HE616890.1155	HE616890	1208561	1209250	-	106.022	-0.324963	-1.25263	0.375845	-0.864619	0.387248	0.734332	-	SFHH103_01127	151.808	87.3901	96.2664	88.6253	hypothetical protein
	HE616890.1156	HE616890	1209622	1210482	+	248.846	-0.315363	-1.24432	0.259724	-1.21422	0.224663	0.594652	-	SFHH103_01128	274.864	280.097	202.535	237.889	conserved hypothetical protein
	HE616890.1157	HE616890	1210756	1212156	+	639.124	0.188119	1.13928	0.317818	0.591909	0.553912	0.840204	sdaA	SFHH103_01129	736.037	453.383	626.357	740.721	L-serine dehydratase
	HE616890.1159	HE616890	1212702	1212971	-	1165.98	0.410984	1.32959	0.228497	1.79865	0.0720747	0.365005	-	SFHH103_01131	1010.9	978.471	1392.74	1281.8	hypothetical protein
	HE616890.1160	HE616890	1213043	1214560	-	3334.13	-0.0745867	-1.05306	0.253719	-0.293974	0.768778	0.930301	dacA	SFHH103_01132	3871.09	2978.73	3173.04	3313.65	penicillin-binding protein
	HE616890.1161	HE616890	1214740	1215468	-	38.3525	-0.0655441	-1.04648	0.463956	-0.141272	0.887655	0.967236	-	SFHH103_01133	46.0023	32.8647	43.7575	30.7856	hypothetical protein predicted by Glimmer/Critica
	HE616890.1162	HE616890	1215732	1216340	-	290.288	0.257849	1.19569	0.399824	0.644906	0.518988	0.825121	-	SFHH103_01134	369.168	153.119	333.807	305.058	hypothetical protein
	HE616890.1163	HE616890	1216863	1217759	-	548.9	-0.178103	-1.1314	0.284889	-0.625166	0.531862	0.827418	-	SFHH103_01135	688.884	481.766	491.334	533.617	hypothetical protein
	HE616890.1164	HE616890	1217972	1218232	+	54.6577	0.524898	1.43883	0.482438	1.08801	0.27659	0.646021	-	SFHH103_01136	23.0011	61.2478	70.0119	64.3699	hypothetical protein predicted by Glimmer/Critica
	HE616890.1165	HE616890	1218533	1219258	+	278.811	-0.150199	-1.10972	0.244826	-0.613495	0.539549	0.8313	-	SFHH103_01137	299.015	289.06	261.295	265.876	putative membrane protein
	HE616890.1166	HE616890	1219376	1221118	-	420.236	-0.163854	-1.12028	0.409752	-0.399885	0.689241	0.902441	-	SFHH103_01138	645.182	250.967	412.57	372.226	putative adenylate cyclase
	HE616890.1167	HE616890	1221631	1222059	+	4582.36	-0.0307387	-1.02154	0.264656	-0.116146	0.907537	0.971635	-	SFHH103_01139	3921.7	5344.99	4582.03	4480.71	hypothetical protein
	HE616890.1168	HE616890	1222277	1223239	-	5861.23	-0.570255	-1.48479	0.414088	-1.37713	0.168471	0.53108	-	SFHH103_01140	10467.8	3892.22	4533.27	4551.61	hypothetical protein
	HE616890.1169	HE616890	1223546	1223998	-	805.782	-0.495286	-1.4096	0.247713	-1.99944	0.0455612	0.288939	hisI	SFHH103_01141	926.946	970.255	728.874	597.054	phosphoribosyl-AMP cyclohydrolase
	HE616890.1170	HE616890	1224111	1224728	-	7740.24	-0.447766	-1.36393	0.253662	-1.76521	0.0775286	0.374748	folE	SFHH103_01142	7856.04	10120.8	6553.62	6430.46	GTP cyclohydrolase I
	HE616890.1171	HE616890	1225068	1225514	+	1975.37	0.411503	1.33007	0.370008	1.11215	0.266075	0.635963	-	SFHH103_01143	2256.41	1071.09	2135.36	2438.59	conserved hypothetical protein
	HE616890.1172	HE616890	1225518	1225895	+	490.695	0.276695	1.21142	0.299553	0.923692	0.355647	0.714078	-	SFHH103_01144	532.477	349.561	516.338	564.403	hypothetical protein
	HE616890.1173	HE616890	1225901	1226320	+	332.205	0.595082	1.51056	0.241578	2.46332	0.0137658	0.145436	-	SFHH103_01145	271.414	252.46	400.068	404.878	conserved hypothetical protein
	HE616890.1174	HE616890	1226334	1226873	+	168.166	0.363831	1.28684	0.29843	1.21915	0.222786	0.594651	-	SFHH103_01146	126.506	164.323	177.53	204.305	hypothetical protein
	HE616890.1176	HE616890	1229217	1231346	+	551.553	0.174096	1.12826	0.334802	0.519997	0.603066	0.864657	-	SFHH103_01148	655.533	375.703	641.359	533.617	putative transmembrane GGDEF sensory box protein
	HE616890.1177	HE616890	1231468	1232469	-	10008.3	-0.171134	-1.12594	0.331934	-0.515566	0.606157	0.866594	-	SFHH103_01149	13630.5	7679.13	9591.63	9132.13	hypothetical protein
	HE616890.1178	HE616890	1232567	1233151	+	233.028	-0.0116052	-1.00808	0.260283	-0.0445869	0.964437	0.990129	-	SFHH103_01150	217.361	250.22	235.04	229.493	Putative NAD(P)H nitroreductase
	HE616890.1179	HE616890	1233151	1233753	+	115.343	0.185492	1.1372	0.359249	0.516333	0.605622	0.866594	-	SFHH103_01151	83.9542	129.965	107.518	139.935	conserved hypothetical protein
	HE616890.1180	HE616890	1233768	1234481	-	111.687	-0.588503	-1.50369	0.331811	-1.77361	0.0761277	0.37338	-	SFHH103_01152	115.006	156.854	86.2647	88.6253	hypothetical protein
	HE616890.1181	HE616890	1234554	1235675	+	971.383	-0.779721	-1.7168	0.281383	-2.77103	0.005588	0.0776552	-	SFHH103_01153	1418.02	1068.1	625.107	774.305	conserved hypothetical protein
	HE616890.1182	HE616890	1235684	1236115	-	2271.6	-0.744665	-1.67559	0.288253	-2.58337	0.00978395	0.116709	-	SFHH103_01154	3357.02	2405.1	1479	1845.27	hypothetical protein
	HE616890.1183	HE616890	1236338	1236808	+	7034.16	-0.0982547	-1.07048	0.218801	-0.449061	0.653388	0.887113	-	SFHH103_01155	7416.72	7147.32	6953.68	6618.91	putative acetyltransferase protein
	HE616890.1184	HE616890	1236899	1239031	-	1884.73	-0.526157	-1.44009	0.316138	-1.66433	0.0960474	0.40873	parE	SFHH103_01156	2810.74	1692.53	1466.5	1569.13	DNA gyrase subunit B
	HE616890.1185	HE616890	1239210	1240094	+	112.163	-0.0458318	-1.03228	0.337899	-0.135637	0.892108	0.968942	-	SFHH103_01157	93.1547	134.446	113.769	107.283	hypothetical protein
	HE616890.1186	HE616890	1240129	1241445	+	129.396	-0.302449	-1.23324	0.35155	-0.86033	0.389607	0.736305	-	SFHH103_01158	110.406	177.768	106.268	123.142	conserved hypothetical protein
	HE616890.1187	HE616890	1241452	1242042	-	53.5126	0.299048	1.23033	0.456845	0.654594	0.512729	0.822284	-	SFHH103_01159	31.0516	61.9947	68.7617	52.2423	conserved hypothetical protein
	HE616890.1188	HE616890	1242039	1242665	-	96.0423	0.526866	1.4408	0.335256	1.57153	0.116059	0.44671	yodB	SFHH103_01160	67.8534	85.8963	121.271	109.149	Cytochrome b561 homolog 1
	HE616890.1189	HE616890	1242908	1243678	+	310.894	-0.100318	-1.07201	0.261484	-0.383648	0.701239	0.907361	tpiA	SFHH103_01161	313.966	330.887	267.546	331.179	triosephosphate isomerase
	HE616890.1190	HE616890	1243813	1244289	+	540.379	0.256079	1.19423	0.292546	0.875346	0.381386	0.729291	secG	SFHH103_01162	585.379	394.376	568.847	612.914	Protein-export membrane protein secG
	HE616890.1192	HE616890	1246245	1247132	+	120.685	0.0899145	1.06431	0.299574	0.300141	0.76407	0.927997	-	SFHH103_01164	113.856	119.508	118.77	130.606	hypothetical protein
	HE616890.1193	HE616890	1247135	1247974	+	251.804	0.584247	1.49926	0.26553	2.20031	0.0277852	0.223749	kdsA	SFHH103_01165	178.259	218.849	305.052	305.058	2-dehydro-3-deoxyphosphooctonate aldolase (KDO 8-P synthase)
	HE616890.1194	HE616890	1248105	1249379	+	1522.73	-0.0215145	-1.01502	0.222137	-0.0968526	0.922843	0.97644	eno	SFHH103_01166	1551.43	1517.75	1489	1532.75	enolase
	HE616890.1195	HE616890	1249522	1249842	+	923.96	-0.218226	-1.1633	0.397345	-0.54921	0.582861	0.855999	-	SFHH103_01167	1416.87	590.817	902.654	785.5	Uncharacterized protein RP423
	HE616890.1196	HE616890	1249980	1251026	+	4481.01	-1.24016	-2.36225	0.428431	-2.89467	0.00379562	0.0595581	pdhA	SFHH103_01168	9793.89	3342.49	2459.17	2328.51	pyruvate dehydrogenase E1 component%2C alpha subunit
	HE616890.1197	HE616890	1251044	1252411	+	2698.58	-1.13803	-2.2008	0.458892	-2.47995	0.01314	0.141573	pdhB	SFHH103_01169	6082.65	1717.18	1388.99	1605.52	pyruvate dehydrogenase E1 component%2C beta subunit
	HE616890.1198	HE616890	1252426	1253754	+	1748.35	-1.09586	-2.1374	0.519884	-2.10789	0.0350409	0.256552	-	SFHH103_01170	4394.37	731.239	945.161	922.636	dihydrolipoyllysine-residue acetyltransferase component of pyruvatedehydrogenase complex
	HE616890.1199	HE616890	1253812	1254453	+	339.529	-0.825548	-1.77221	0.482465	-1.71111	0.0870617	0.393461	-	SFHH103_01171	734.887	177.768	215.037	230.426	arylesterase
	HE616890.1200	HE616890	1254456	1255037	+	213.298	-0.909912	-1.87893	0.478473	-1.9017	0.0572105	0.326377	-	SFHH103_01172	464.623	121.749	125.021	141.8	putative acetyltransferase%2C GNAT family
	HE616890.1201	HE616890	1255056	1256501	+	732.99	-0.743814	-1.6746	0.45008	-1.65262	0.0984072	0.413443	lpdA1	SFHH103_01173	1460.57	445.914	471.33	554.141	dihydrolipoamide dehydrogenase
	HE616890.1202	HE616890	1256577	1256828	+	990.551	0.437565	1.35432	0.333691	1.31129	0.189761	0.559002	-	SFHH103_01174	1036.2	620.694	1308.97	996.335	putative transmembrane protein
	HE616890.1203	HE616890	1256961	1257932	+	2839.3	0.301545	1.23246	0.260386	1.15807	0.246835	0.61943	lipA	SFHH103_01175	2879.74	2178.03	3284.31	3015.12	lipoic acid synthetase
	HE616890.1204	HE616890	1258018	1258623	+	340.804	0.343562	1.26889	0.293686	1.16982	0.242072	0.614955	-	SFHH103_01176	354.218	242.003	397.568	369.427	putative DNA topology modulation FlaR protein
	HE616890.1205	HE616890	1258873	1260072	+	1061.28	1.00843	2.01172	0.428075	2.35573	0.0184864	0.176173	-	SFHH103_01177	964.898	333.875	1519.01	1427.33	putative formate dehydrogenase
	HE616890.1206	HE616890	1260165	1260614	+	290.433	0.0901652	1.06449	0.356841	0.252676	0.800519	0.940509	-	SFHH103_01178	368.018	193.453	325.055	275.205	putative oligoketide cyclase/lipid transport protein
	HE616890.1207	HE616890	1260602	1261099	-	100.987	-0.16715	-1.12284	0.316124	-0.528749	0.596979	0.861389	cinA	SFHH103_01179	102.355	112.039	96.2664	93.2898	Putative competence-damage inducible protein
	HE616890.1209	HE616890	1262543	1263571	+	1192.92	0.189065	1.14002	0.23661	0.799058	0.424257	0.75915	nifR	SFHH103_01181	1032.75	1189.85	1302.72	1246.35	tRNA-dihydrouridine synthase
	HE616890.1210	HE616890	1263568	1264722	+	694.59	0.425735	1.34326	0.230716	1.84527	0.0649976	0.345396	ntrB	SFHH103_01182	614.131	563.928	810.138	790.164	nitrogen regulation protein NtrB
	HE616890.1211	HE616890	1264719	1266173	+	1298.77	0.52985	1.44378	0.227235	2.33173	0.0197151	0.183885	ntrC	SFHH103_01183	1050	1058.39	1480.25	1606.45	Response regulator for gln
	HE616890.1212	HE616890	1266381	1268654	+	843.594	-0.156474	-1.11456	0.257289	-0.608164	0.543079	0.833695	-	SFHH103_01184	985.599	798.462	741.376	848.937	two component sensor kinase
	HE616890.1213	HE616890	1268644	1270008	+	632.896	-0.0785923	-1.05599	0.288108	-0.272787	0.785017	0.934709	ntrX	SFHH103_01185	770.538	532.557	646.36	582.128	nitrogen assimilation regulatory protein%2C NtrX
	HE616890.1214	HE616890	1270023	1270886	+	262.067	-0.143001	-1.1042	0.392717	-0.364131	0.71576	0.911859	-	SFHH103_01186	386.419	168.058	240.041	253.748	D-amino acid aminotransferase
	HE616890.1215	HE616890	1270994	1271236	+	542.307	-0.193803	-1.14378	0.368394	-0.526077	0.598835	0.862411	hfq	SFHH103_01187	785.489	380.931	540.092	462.717	RNA-binding protein Hfq
	HE616890.1216	HE616890	1271318	1272640	+	410.275	-0.526336	-1.44027	0.373847	-1.40789	0.159164	0.513892	-	SFHH103_01188	661.283	325.659	283.798	370.36	putative GTP-binding protein
	HE616890.1217	HE616890	1272665	1273498	-	433.374	-0.0102216	-1.00711	0.244194	-0.0418585	0.966611	0.99032	mazG	SFHH103_01189	462.323	407.821	450.077	413.274	nucleoside triphosphate pyrophosphohydrolase
	HE616890.1218	HE616890	1273504	1274091	-	413.474	0.190191	1.14091	0.23493	0.809562	0.418192	0.756114	-	SFHH103_01190	374.919	395.123	446.326	437.529	putative guanine/cytosine deaminase
	HE616890.1219	HE616890	1274320	1275780	+	4360.93	-1.63181	-3.09901	0.418981	-3.8947	9.83201e-05	0.00284966	cysG	SFHH103_01191	3657.18	10097.7	1754.05	1934.83	siroheme synthase
	HE616890.1220	HE616890	1275791	1276108	+	896.275	-1.52428	-2.87643	0.357533	-4.26332	2.0141e-05	0.000695907	-	SFHH103_01192	920.046	1815.77	435.074	414.207	hypothetical protein
	HE616890.1221	HE616890	1276123	1277793	+	3186.45	-1.12063	-2.17442	0.294214	-3.8089	0.000139586	0.00390062	-	SFHH103_01193	3513.43	5359.93	2017.84	1854.6	sulfite reductase [NADPH] hemoprotein beta-component
	HE616890.1223	HE616890	1278465	1279277	+	9139.27	0.371162	1.29339	0.358852	1.0343	0.300994	0.667459	fpr	SFHH103_01195	10456.3	5233.7	10901.9	9965.21	ferredoxin--NADP reductase
	HE616890.1224	HE616890	1279469	1280086	-	131.619	0.433773	1.35076	0.329537	1.31631	0.188069	0.55678	-	SFHH103_01196	126.506	94.8594	132.523	172.586	GntR family transcriptional regulator
	HE616890.1225	HE616890	1280178	1281071	+	458.147	0.978686	1.97067	0.258333	3.78846	0.000151583	0.00421905	-	SFHH103_01197	266.813	335.369	595.101	635.303	dihydrodipicolinate synthase
	HE616890.1226	HE616890	1281209	1281988	-	738.368	0.610692	1.52699	0.335446	1.82054	0.0686771	0.356552	aapP	SFHH103_01198	405.97	734.226	925.158	888.118	putative ATP-binding component of a transport systemn
	HE616890.1227	HE616890	1282002	1283156	-	796.271	0.445741	1.36201	0.227435	1.95986	0.050012	0.304908	aapM	SFHH103_01199	686.584	652.812	938.91	906.776	general L-amino acid transport system permease protein
	HE616890.1228	HE616890	1283161	1284354	-	608.053	0.480891	1.39561	0.296126	1.62394	0.104389	0.424056	aapQ	SFHH103_01200	408.27	592.311	785.134	646.498	putative amino-acid ABC transporter membrane protein
	HE616890.1229	HE616890	1284455	1285480	-	9035.63	0.305771	1.23608	0.434377	0.703929	0.481477	0.800264	-	SFHH103_01201	3979.2	11841.7	10833.1	9488.5	hypothetical protein
	HE616890.1230	HE616890	1285821	1287008	+	455.578	-0.281739	-1.21566	0.243604	-1.15654	0.247458	0.619726	metC	SFHH103_01202	538.227	466.081	400.068	417.938	cystathionine beta-lyase
	HE616890.1231	HE616890	1287059	1288240	-	491.732	0.170366	1.12534	0.345192	0.49354	0.621631	0.870794	-	SFHH103_01203	600.33	320.43	505.086	541.081	salicylate hydroxylase
	HE616890.1232	HE616890	1288269	1288640	-	433.195	0.197251	1.14651	0.395852	0.498294	0.618277	0.869631	-	SFHH103_01204	548.577	250.967	556.345	376.891	hypothetical protein
	HE616890.1233	HE616890	1288690	1289475	+	328.673	-0.0309309	-1.02167	0.314155	-0.0984573	0.921569	0.976402	-	SFHH103_01205	257.613	406.327	347.559	303.192	hydrolase family protein
	HE616890.1234	HE616890	1289588	1290415	+	5626.87	0.39208	1.31228	0.22275	1.76018	0.0783771	0.376532	cysE	SFHH103_01206	5075.2	4604.04	6542.36	6285.86	serine acetyltransferase
	HE616890.1235	HE616890	1290529	1290774	+	432.761	0.465824	1.38111	0.400233	1.16388	0.244472	0.617474	-	SFHH103_01207	503.725	204.657	530.09	492.57	hypothetical protein
	HE616890.1236	HE616890	1291006	1291359	+	35504.7	0.306235	1.23648	0.380626	0.804556	0.421076	0.75669	-	SFHH103_01208	42271.5	20290.9	43064.8	36391.4	hypothetical protein
	HE616890.1237	HE616890	1291683	1292036	+	2489.55	0.00748424	1.0052	0.436345	0.0171521	0.986315	0.99434	clpS	SFHH103_01209	3738.84	1225.7	2667.95	2325.71	ATP-dependent Clp protease adaptor protein ClpS
	HE616890.1239	HE616890	1294625	1295362	+	267.9	0.0201064	1.01403	0.272386	0.0738161	0.941157	0.98365	-	SFHH103_01211	270.264	262.17	235.04	304.125	hypothetical protein
	HE616890.1240	HE616890	1295359	1295703	+	116.694	0.0923878	1.06613	0.358127	0.257975	0.796426	0.938844	-	SFHH103_01212	92.0046	132.953	100.017	141.8	hypothetical protein
	HE616890.1241	HE616890	1295713	1296132	-	115.138	-0.0538507	-1.03803	0.305664	-0.176176	0.860156	0.96143	-	SFHH103_01213	125.356	109.798	112.519	112.881	HIT family protein
	HE616890.1242	HE616890	1296177	1297364	-	187.108	-0.41199	-1.33052	0.289589	-1.42267	0.154831	0.50775	-	SFHH103_01214	235.762	195.694	142.524	174.452	hypothetical protein
	HE616890.1243	HE616890	1297369	1298094	-	267.771	-0.0142169	-1.0099	0.259683	-0.0547471	0.95634	0.987688	-	SFHH103_01215	289.814	248.726	278.798	253.748	glycerophosphoryl diester phosphodiesterase
	HE616890.1244	HE616890	1298107	1298574	-	211.965	-0.0342949	-1.02406	0.294484	-0.116458	0.90729	0.971635	-	SFHH103_01216	244.962	185.237	190.032	227.627	hypothetical protein
	HE616890.1245	HE616890	1298709	1299530	+	1199.21	0.274544	1.20961	0.351788	0.780425	0.435141	0.766333	-	SFHH103_01217	1411.12	737.214	1411.49	1237.02	hypothetical protein
	HE616890.1246	HE616890	1299760	1300527	+	10139.7	0.628736	1.54621	0.337517	1.86283	0.0624865	0.341748	rpsB	SFHH103_01218	5524.88	10010.3	12973.5	12050.2	30S ribosomal protein S2
	HE616890.1247	HE616890	1300773	1301696	+	3808.26	0.0254844	1.01782	0.244812	0.104097	0.917092	0.975368	tsf	SFHH103_01219	3972.3	3574.78	3458.09	4227.89	elongation factor Ts
	HE616890.1248	HE616890	1301889	1302611	+	307.959	0.237061	1.17859	0.244363	0.970118	0.331988	0.694885	pyrH	SFHH103_01220	274.864	288.313	322.555	346.105	uridylate kinase
	HE616890.1249	HE616890	1302664	1303221	+	989.587	0.206993	1.15428	0.227435	0.910119	0.36276	0.715925	frr	SFHH103_01221	931.547	900.791	1028.93	1097.09	ribosome recycling factor
	HE616890.1250	HE616890	1303257	1304000	+	1683.05	0.0612816	1.04339	0.294573	0.208036	0.835201	0.952692	lpxD	SFHH103_01222	1985	1305.62	1735.3	1706.27	UDP pyrophosphate synthase
	HE616890.1251	HE616890	1304000	1304833	+	521.473	-0.0804042	-1.05731	0.299354	-0.268592	0.788244	0.9362	-	SFHH103_01223	649.782	425	521.339	489.771	phosphatidate cytidylyltransferase
	HE616890.1252	HE616890	1304970	1306094	+	2136.67	0.330704	1.25763	0.295549	1.11895	0.263162	0.634085	-	SFHH103_01224	2263.31	1490.11	2517.93	2275.34	zinc metallopeptidase
	HE616890.1253	HE616890	1306347	1308680	+	15079.3	-0.145932	-1.10645	0.233605	-0.624696	0.532171	0.827418	-	SFHH103_01225	16777	14967.6	14746.3	13826.5	group 1 outer membrane protein precursor
	HE616890.1254	HE616890	1308724	1309788	+	1954.28	0.184826	1.13668	0.311674	0.593011	0.553174	0.839637	lpxD	SFHH103_01226	2255.26	1384.8	2177.87	1999.2	UDP-3-O-[3-hydroxymyristoyl] glucosamine N-acyltransferase
	HE616890.1255	HE616890	1309781	1310245	+	775.632	-0.0223764	-1.01563	0.354352	-0.0631473	0.949649	0.986786	fabZ	SFHH103_01227	1030.45	534.798	830.141	707.136	3R-hydroxymyristoyl-[acyl-carrier-protein] dehydratase
	HE616890.1257	HE616890	1311066	1311947	+	255.26	-0.225633	-1.16929	0.311901	-0.723411	0.469427	0.790721	-	SFHH103_01229	265.663	288.313	182.531	284.534	conserved hypothetical protein
	HE616890.1258	HE616890	1311944	1313128	+	632.06	0.490064	1.40451	0.239247	2.04836	0.0405249	0.277547	lpxB	SFHH103_01230	488.774	553.471	712.621	773.372	lipid-A-disaccharide synthase
	HE616890.1259	HE616890	1313160	1314449	-	12144.9	0.514034	1.42804	0.253051	2.03135	0.0422196	0.282415	gltA	SFHH103_01231	11011.8	8794.29	14946.3	13827.4	type II citrate synthase
	HE616890.1260	HE616890	1314794	1317211	+	199.934	-0.475585	-1.39048	0.272399	-1.74591	0.080826	0.381185	-	SFHH103_01232	241.512	227.065	180.031	151.129	DNA uptake protein
	HE616890.1261	HE616890	1317422	1318372	+	1144.84	-0.346193	-1.2712	0.418378	-0.827464	0.407974	0.749681	-	SFHH103_01233	1882.64	725.263	842.644	1128.81	biopolymer transport ExbB protein
	HE616890.1262	HE616890	1318378	1318803	+	560.808	-0.314043	-1.24319	0.431752	-0.727371	0.466999	0.788734	exbD	SFHH103_01234	944.197	321.177	463.829	514.027	Biopolymer transport protein exbD
	HE616890.1263	HE616890	1319022	1319681	+	634.373	0.220276	1.16496	0.320041	0.688274	0.491281	0.808857	-	SFHH103_01235	727.986	436.951	725.124	647.431	protein-L-isoaspartate O-methyltransferase
	HE616890.1264	HE616890	1319963	1321327	+	5172.32	-0.280098	-1.21428	0.304757	-0.919086	0.35805	0.714878	tolC	SFHH103_01236	7021.1	4398.64	4463.26	4806.29	putative TolC outer membrane protein
	HE616890.1265	HE616890	1321594	1322394	+	578.326	-0.586021	-1.5011	0.378494	-1.5483	0.121551	0.456402	-	SFHH103_01237	974.099	442.926	443.826	452.455	conserved hypothetical protein
	HE616890.1266	HE616890	1322617	1325460	+	2242.37	0.145083	1.10579	0.221185	0.655934	0.511866	0.821807	valS	SFHH103_01238	2113.81	2137.7	2269.14	2448.86	valyl-tRNA synthetase
	HE616890.1268	HE616890	1327610	1328413	+	31032.1	0.148415	1.10835	0.284391	0.521872	0.60176	0.864036	exoR	SFHH103_01240	34222.3	24453.6	32090.5	33362.3	Exopolysaccharide production negative regulator
	HE616890.1269	HE616890	1328498	1329289	-	2639.29	0.0381149	1.02677	0.369728	0.103089	0.917892	0.975368	xthA2	SFHH103_01241	3545.63	1655.93	2722.96	2632.64	exodeoxyribonuclease III protein
	HE616890.1270	HE616890	1329592	1331055	+	337.724	0.386732	1.30743	0.281296	1.37482	0.169187	0.53262	-	SFHH103_01242	330.066	250.967	350.06	419.804	cardiolipin synthase
	HE616890.1271	HE616890	1331082	1331414	-	999.741	0.604082	1.52001	0.476065	1.26891	0.204475	0.575777	hesB	SFHH103_01243	1192.61	300.264	1350.23	1155.86	protein HesB%2C vegetative
	HE616890.1272	HE616890	1331608	1332825	+	466.091	0.115481	1.08334	0.232952	0.495729	0.620085	0.870542	dgt	SFHH103_01244	442.772	450.395	500.085	471.113	dGTPase
	HE616890.1273	HE616890	1332926	1334686	+	1810.03	0.374593	1.29647	0.221121	1.69406	0.090253	0.399043	argS	SFHH103_01245	1530.73	1605.14	2041.6	2062.64	arginyl-tRNA synthetase
	HE616890.1274	HE616890	1334747	1337656	+	19223.4	-0.138495	-1.10076	0.352897	-0.392451	0.694725	0.903877	-	SFHH103_01246	26076.4	14407.4	15843.9	20565.7	hypothetical protein
	HE616890.1275	HE616890	1337800	1338816	+	742.538	-0.0113937	-1.00793	0.422942	-0.0269392	0.978508	0.993903	nagZ	SFHH103_01247	1100.6	392.135	737.626	739.788	glycoside hydrolase family protein
	HE616890.1276	HE616890	1338971	1339834	+	867.307	-0.0518255	-1.03658	0.387533	-0.133732	0.893615	0.968942	-	SFHH103_01248	1235.16	535.545	862.647	835.876	Segregation and condensation protein A
	HE616890.1277	HE616890	1339827	1340552	+	515.453	0.086435	1.06174	0.425629	0.203076	0.839076	0.955247	-	SFHH103_01249	737.187	258.436	528.84	537.349	Segregation and condensation protein B
	HE616890.1278	HE616890	1340625	1341734	+	365.882	0.34669	1.27164	0.247751	1.39934	0.16171	0.518862	-	SFHH103_01250	345.017	295.782	411.32	411.408	ABC transporter related
	HE616890.1279	HE616890	1341827	1342033	+	14764.5	0.354135	1.27822	0.326701	1.08397	0.278376	0.647853	tatA	SFHH103_01251	16171	9444.11	17187.9	16254.8	Sec-independent protein translocase protein tatA/E homolog
	HE616890.1280	HE616890	1342111	1342824	+	7643.2	0.285888	1.21916	0.292735	0.976609	0.328763	0.692187	tatB	SFHH103_01252	8224.06	5453.29	8155.14	8740.32	putative sec-independent protein secretion pathway component TatB
	HE616890.1282	HE616890	1343703	1344986	+	999.585	0.507375	1.42146	0.2799	1.8127	0.069878	0.358802	serS	SFHH103_01254	955.698	675.966	1146.45	1220.23	seryl-tRNA synthetase
	HE616890.1283	HE616890	1345012	1345782	+	344.679	0.586047	1.50113	0.314099	1.8658	0.0620692	0.341056	surE	SFHH103_01255	332.367	209.139	446.326	390.884	stationary phase survival protein SurE
	HE616890.1284	HE616890	1345779	1346432	+	118.158	0.48943	1.40389	0.330559	1.48061	0.13871	0.482985	pcm	SFHH103_01256	105.805	87.3901	160.027	119.411	L-isoaspartyl protein carboxyl methyltransferase
	HE616890.1285	HE616890	1346592	1347242	+	23.1057	-0.875721	-1.83492	0.528389	-1.65734	0.0974505	0.411758	bioS	SFHH103_01257	34.5017	29.877	11.2519	16.7922	Biotin transport regulator
	HE616890.1286	HE616890	1347407	1348948	+	5651.73	0.131787	1.09565	0.280402	0.469992	0.638361	0.879185	-	SFHH103_01258	6356.37	4400.88	5759.73	6089.96	lipoprotein
	HE616890.1287	HE616890	1348981	1349856	-	752.612	0.496981	1.41126	0.239342	2.07645	0.0378528	0.267102	-	SFHH103_01259	599.18	638.62	823.89	948.757	ATP-dependent protease subunit
	HE616890.1288	HE616890	1350155	1350487	+	132.614	0.432424	1.3495	0.338555	1.27727	0.201508	0.571961	yajC	SFHH103_01260	134.557	88.1371	165.028	142.733	preprotein translocase
	HE616890.1289	HE616890	1350532	1353102	+	240.966	0.461451	1.37693	0.260968	1.76823	0.0770229	0.374154	secD2	SFHH103_01261	190.91	210.633	263.795	298.527	Protein-export membrane protein secD
	HE616890.1290	HE616890	1353102	1353488	+	32.938	0.290627	1.22317	0.464842	0.625218	0.531828	0.827418	-	SFHH103_01262	28.7514	29.13	33.7558	40.1146	conserved hypothetical protein
	HE616890.1291	HE616890	1353512	1354351	+	98.0676	-0.824115	-1.77045	0.367978	-2.23958	0.0251185	0.211701	-	SFHH103_01263	146.057	111.292	53.7592	81.1621	putative phytoene synthase protein
	HE616890.1292	HE616890	1354437	1354901	+	29.1949	-0.899684	-1.86566	0.488422	-1.84202	0.0654717	0.34658	-	SFHH103_01264	43.7022	36.5993	18.7532	17.7251	conserved hypothetical protein
	HE616890.1293	HE616890	1354986	1355912	-	182.358	-0.737401	-1.66717	0.385043	-1.91511	0.055478	0.321855	-	SFHH103_01265	316.266	151.626	126.272	135.27	putative LysR family transcriptional regulator
	HE616890.1294	HE616890	1355952	1356905	+	650.313	-0.28675	-1.21989	0.46688	-0.614183	0.539095	0.8313	-	SFHH103_01266	1148.91	309.974	527.59	614.78	transporter%2C drug/metabolite exporter family
	HE616890.1295	HE616890	1356907	1358328	-	6015.52	-0.0510306	-1.036	0.416322	-0.122575	0.902444	0.970823	-	SFHH103_01267	8937.1	3341.74	5354.66	6428.6	tRNA (uracil-5-)-methyltransferase Gid
	HE616890.1296	HE616890	1358415	1358558	-	43735.4	-0.59518	-1.51066	0.549304	-1.08352	0.278579	0.647973	-	SFHH103_01268	99435.1	12882.9	35297.3	27326.4	conserved hypothetical protein
	HE616890.1297	HE616890	1358962	1359105	-	455467	0.357935	1.28159	0.455021	0.786636	0.431495	0.763306	-	SFHH103_01269	554681	220831	583442	462914	hypothetical protein
	HE616890.1298	HE616890	1359706	1359849	+	5410.51	0.923328	1.89648	0.489424	1.88656	0.0592193	0.333091	-	SFHH103_01270	5445.52	1227.2	8332.67	6636.63	hypothetical protein predicted by Glimmer/Critica
	HE616890.1299	HE616890	1360111	1361322	-	35.768	-0.48218	-1.39685	0.466982	-1.03255	0.301817	0.668041	-	SFHH103_01271	35.6518	50.0439	31.2553	26.1211	conserved hypothetical protein
	HE616890.1300	HE616890	1361319	1364471	-	81.7874	-0.99439	-1.99224	0.50069	-1.98604	0.0470289	0.294971	-	SFHH103_01272	54.0527	177.021	58.76	37.3159	putative ACR/RND family transmembrane transporter
	HE616890.1301	HE616890	1364477	1365544	-	46.8622	-0.829433	-1.77699	0.458676	-1.80832	0.0705566	0.361229	-	SFHH103_01273	44.8522	79.9209	33.7558	28.9198	probable efflux cation transporter protein
	HE616890.1302	HE616890	1365731	1366417	+	202.529	-0.273233	-1.20851	0.315078	-0.867193	0.385836	0.733193	-	SFHH103_012735	269.113	177.768	188.782	174.452	two-component response regulator protein
	HE616890.1303	HE616890	1366420	1367709	+	174.1	-0.0495376	-1.03493	0.342118	-0.144797	0.884871	0.967236	cpxA	SFHH103_01274	220.811	134.446	186.282	154.861	sensor protein CpxA
	HE616890.1304	HE616890	1367841	1368686	+	33.1782	-0.675826	-1.59751	0.551622	-1.22516	0.220514	0.590329	-	SFHH103_01275	19.551	67.9701	20.0034	25.1882	conserved hypothetical protein
	HE616890.1305	HE616890	1368776	1369135	+	34.2792	-0.89629	-1.86127	0.574824	-1.55924	0.118939	0.450596	-	SFHH103_01276	20.701	78.427	10.0017	27.9869	conserved hypothetical protein
Possible_Low_Expression	HE616890.1306	HE616890	1369242	1369520	+	15.1439	-0.536949	-1.4509	0.602267	-0.891546	0.372636	0.723735	-	SFHH103_01277	3.45017	38.0931	12.5021	6.53028	hypothetical protein predicted by Glimmer/Critica
	HE616890.1307	HE616890	1369696	1371240	+	39.961	-0.977921	-1.96963	0.574457	-1.70234	0.0886916	0.39586	-	SFHH103_01278	17.2509	100.835	17.503	24.2553	putative NodT%2C RND efflux system%2C outer membrane lipoprotein
	HE616890.1308	HE616890	1371833	1372720	-	68.2047	-0.190679	-1.1413	0.418744	-0.455359	0.648851	0.885416	-	SFHH103_01279	74.7537	71.7047	82.5141	43.8462	Iputative sugar phosphate isomerase/epimerase
	HE616890.1309	HE616890	1372882	1373895	-	89.836	-0.43385	-1.35083	0.355684	-1.21976	0.222555	0.59454	-	SFHH103_01280	123.056	86.6432	75.0128	74.6318	putative oxidoreductase
	HE616890.1310	HE616890	1374025	1374852	+	401.189	0.42986	1.3471	0.461202	0.932043	0.351314	0.71341	-	SFHH103_01281	515.226	144.156	497.585	447.791	conserved hypothetical protein
	HE616890.1311	HE616890	1374927	1375616	-	116.681	0.235161	1.17704	0.333116	0.705943	0.480223	0.799119	-	SFHH103_01282	104.655	107.557	150.026	104.485	conserved hypothetical protein
	HE616890.1313	HE616890	1377894	1379207	+	34.2975	-0.854253	-1.80782	0.512229	-1.66772	0.0953719	0.407145	hisD2	SFHH103_01284	34.5017	59.007	28.7549	14.9264	histidinol dehydrogenase HisD2
	HE616890.1314	HE616890	1379271	1380518	+	53.6116	-0.376568	-1.29825	0.432794	-0.870088	0.384252	0.731433	-	SFHH103_01285	50.6025	72.4516	55.0094	36.383	Probable sugar-binding periplasmic protein
	HE616890.1315	HE616890	1380579	1381472	+	94.3251	-0.561187	-1.47548	0.350607	-1.60062	0.109462	0.432789	-	SFHH103_01286	129.956	98.594	82.5141	66.2357	probable sugar ABC transporter%2C permease protein
	HE616890.1316	HE616890	1381465	1382370	+	40.9607	-0.422463	-1.34021	0.450352	-0.938073	0.348207	0.708742	-	SFHH103_01287	39.102	56.7662	36.2562	31.7185	probable sugar ABC transporter%2C permease protein
Possible_Low_Expression	HE616890.1317	HE616890	1382375	1383475	+	19.7156	-0.846012	-1.79752	0.579304	-1.46039	0.144182	0.492423	-	SFHH103_01288	16.1008	40.3339	7.50128	14.9264	probable sugar ABC transporter%2C ATP-binding protein
	HE616890.1318	HE616890	1383487	1385010	+	49.927	-0.0781414	-1.05566	0.475901	-0.164197	0.869576	0.964496	-	SFHH103_01289	31.0516	71.7047	47.5081	49.4436	putative glucose-methanol-choline oxidoreductase oxidoreductase%2C GMC family
	HE616890.1319	HE616890	1385003	1386586	+	99.7277	-0.635092	-1.55304	0.366052	-1.73498	0.082745	0.38563	-	SFHH103_01290	109.255	137.434	92.5158	59.7054	putative glucose-methanol-choline oxidoreductase
	HE616890.1320	HE616890	1386649	1386731	-	25.1998	0.206983	1.15427	0.536559	0.38576	0.699674	0.906784	-	SFHH103_RNA00020	29.9015	15.6854	33.7558	21.4566	tRNA-Leu
	HE616890.1321	HE616890	1387278	1388753	+	7469.44	0.673122	1.59452	0.343804	1.95787	0.0502455	0.305596	tig	SFHH103_01291	3881.44	7311.64	9544.13	9140.53	Trigger factor
	HE616890.1322	HE616890	1388985	1389566	+	487.079	0.070916	1.05038	0.258007	0.274861	0.783423	0.934353	-	SFHH103_01292	466.923	482.513	440.075	558.806	Conserved hypothetical protein
	HE616890.1323	HE616890	1389634	1391037	-	1679.79	0.084919	1.06063	0.255713	0.332087	0.739824	0.919325	-	SFHH103_01293	1790.64	1465.47	1867.82	1595.25	soluble pyridine nucleotide transhydrogenase
	HE616890.1324	HE616890	1391217	1392269	+	844.243	0.033809	1.02371	0.326064	0.103688	0.917417	0.975368	-	SFHH103_01294	1056.9	610.984	860.147	848.937	putative transmembrane magnesium and cobalt transport protein
	HE616890.1326	HE616890	1393086	1393925	-	654.671	0.0505567	1.03566	0.259588	0.194757	0.845583	0.956048	map1	SFHH103_01296	723.386	562.434	686.367	646.498	methionine aminopeptidase
	HE616890.1327	HE616890	1393919	1394674	-	200.227	0.0677983	1.04812	0.328566	0.206346	0.836521	0.953267	sfsA	SFHH103_01297	241.512	149.385	215.037	194.976	sugar fermentation stimulation protein A
	HE616890.1328	HE616890	1394690	1396534	-	1222.78	-0.123492	-1.08937	0.329045	-0.375304	0.707434	0.910281	phbC	SFHH103_01298	1618.13	941.871	1248.96	1082.16	PhbC
	HE616890.1329	HE616890	1396644	1396949	+	344.106	0.114135	1.08233	0.405116	0.281733	0.778148	0.932509	-	SFHH103_01299	470.373	187.478	353.81	364.763	conserved hypothetical protein
	HE616890.1330	HE616890	1397074	1398291	+	1693.15	0.124345	1.09001	0.359223	0.346149	0.729231	0.916656	aatC	SFHH103_01300	1128.21	2095.87	1487.75	2060.77	aminotransferase AatC
	HE616890.1331	HE616890	1398362	1399684	+	631.242	0.0739713	1.05261	0.292469	0.25292	0.80033	0.940444	thrA	SFHH103_01301	496.825	730.492	610.104	687.546	homoserine dehydrogenase
	HE616890.1332	HE616890	1399817	1401619	+	637.508	-0.153793	-1.11249	0.279152	-0.550928	0.581683	0.855999	recJ	SFHH103_01302	693.485	654.306	498.835	703.405	single-stranded-DNA-specific exonuclease RecJ
	HE616890.1333	HE616890	1402134	1402209	-	23.6954	0.502367	1.41654	0.520222	0.965678	0.334205	0.697497	-	SFHH103_RNA00021	21.8511	14.9385	30.0051	27.9869	tRNA-Glu
Possible_Low_Expression	HE616890.1334	HE616890	1402405	1402479	-	13.4723	-0.30744	-1.23751	0.579308	-0.530702	0.595625	0.860498	-	SFHH103_RNA00022	17.2509	14.1916	11.2519	11.1948	tRNA-Glu
	HE616890.1335	HE616890	1402614	1404602	+	1888.99	0.556301	1.47049	0.276431	2.01244	0.0441732	0.285685	-	SFHH103_01303	1753.84	1264.54	2135.36	2402.21	hypothetical protein
	HE616890.1336	HE616890	1404634	1405542	+	338.765	0.215221	1.16088	0.290519	0.740815	0.458806	0.780944	-	SFHH103_01304	272.564	351.054	316.304	415.139	hypothetical transmembrane protein
	HE616890.1337	HE616890	1405745	1406104	+	163.923	0.198954	1.14787	0.438649	0.45356	0.650146	0.886149	-	SFHH103_01305	97.7549	203.163	115.02	239.755	hypothetical protein predicted by Glimmer/Critica
	HE616890.1338	HE616890	1406330	1406404	-	30.6981	0.0665738	1.04723	0.479878	0.138731	0.889663	0.968061	-	SFHH103_RNA00023	32.2016	27.6362	27.5047	35.4501	tRNA-Glu
Possible_Low_Expression	HE616890.1339	HE616890	1406635	1406709	-	18.6453	-0.582277	-1.49721	0.549943	-1.0588	0.289693	0.658508	-	SFHH103_RNA00024	27.6014	20.167	13.7523	13.0606	tRNA-Glu
	HE616890.1340	HE616890	1406849	1408171	-	383.016	-0.664229	-1.58472	0.245953	-2.70064	0.00692069	0.0912439	-	SFHH103_01306	471.524	475.791	271.296	313.454	conserved hypothetical protein
	HE616890.1342	HE616890	1409301	1409879	+	1273.77	-0.0368112	-1.02584	0.361304	-0.101884	0.918848	0.975894	cspA	SFHH103_01308	1721.64	862.697	1346.48	1164.26	cold shock protein
	HE616890.1343	HE616890	1409879	1410364	+	93.1021	-0.353447	-1.27761	0.328664	-1.0754	0.282194	0.651518	-	SFHH103_01309	111.556	99.3409	85.0145	76.4976	Conserved hypothetical protein
Possible_Low_Expression	HE616890.1344	HE616890	1410442	1410518	+	8.6456	-0.859991	-1.81503	0.603166	-1.42579	0.153928	0.507344	-	SFHH103_RNA00025	10.3505	16.4323	5.00085	2.79869	tRNA-Pro
	HE616890.1345	HE616890	1410758	1411048	+	890.478	0.402321	1.32163	0.319077	1.26089	0.207349	0.579675	-	SFHH103_01310	564.678	948.594	1040.18	1008.46	putative oxidoreductase
	HE616890.1346	HE616890	1411096	1411172	+	416.17	0.191919	1.14228	0.392148	0.489405	0.624555	0.871901	-	SFHH103_RNA00026	230.011	538.532	476.331	419.804	tRNA-Arg
	HE616890.1347	HE616890	1411414	1411815	+	5582.04	-0.540249	-1.45422	0.284621	-1.89813	0.0576783	0.328107	-	SFHH103_01311	7942.3	5415.2	4634.54	4336.11	conserved hypothetical protein
	HE616890.1348	HE616890	1412581	1414323	+	291.999	-0.168723	-1.12406	0.271062	-0.62245	0.533646	0.828484	-	SFHH103_01312	325.466	294.288	307.552	240.688	ABC transporter%2C nucleotide binding/ATPase protein
	HE616890.1349	HE616890	1414551	1415063	+	66.018	-0.584119	-1.49912	0.429342	-1.3605	0.173673	0.538762	-	SFHH103_01313	95.4548	67.2232	65.0111	36.383	RNA polymerase sigma factor
	HE616890.1350	HE616890	1415332	1416159	+	441.756	-1.21474	-2.32099	0.460226	-2.63945	0.00830418	0.104383	fecR	SFHH103_01314	1012.05	288.313	225.038	241.62	Putative iron transport regulator transmembrane protein
	HE616890.1351	HE616890	1416275	1418578	+	619.006	-1.51681	-2.86157	0.602814	-2.51621	0.0118624	0.131859	-	SFHH103_01315	1999.95	259.183	90.0153	126.874	TonB-dependent receptor
	HE616890.1352	HE616890	1418701	1418991	+	113.557	-1.26427	-2.40206	0.590757	-2.14009	0.0323479	0.243442	-	SFHH103_01316	389.869	29.13	17.503	17.7251	conserved hypothetical protein
	HE616890.1353	HE616890	1419102	1420886	+	173.477	-1.91278	-3.76534	0.509059	-3.75748	0.000171631	0.00472085	-	SFHH103_9000	478.424	111.292	65.0111	39.1817	putative siderophore biosynthesis protein rhbC-like
	HE616890.1354	HE616890	1420870	1422606	+	111.243	-1.66708	-3.17571	0.412052	-4.04579	5.21464e-05	0.00164754	-	SFHH103_01317	236.912	115.773	47.5081	44.7791	siderophore synthetase component
	HE616890.1355	HE616890	1422603	1423883	+	73.4651	-1.36401	-2.574	0.421317	-3.2375	0.00120581	0.0240271	-	SFHH103_01318	136.857	84.4024	28.7549	43.8462	acyl-CoA synthetase
	HE616890.1356	HE616890	1423880	1425205	+	81.3838	-1.51856	-2.86505	0.466549	-3.25488	0.00113439	0.0229959	-	SFHH103_01319	184.009	71.7047	32.5055	37.3159	conserved hypothetical protein
	HE616890.1358	HE616890	1426178	1427089	+	84.986	-1.29826	-2.45933	0.455141	-2.85244	0.00433849	0.0658661	-	SFHH103_01321	180.559	73.9455	46.2579	39.1817	Periplasmic binding protein
	HE616890.1359	HE616890	1427086	1428063	+	38.1234	-1.6668	-3.1751	0.478009	-3.48696	0.000488537	0.0112717	-	SFHH103_01322	54.0527	69.464	11.2519	17.7251	transport system permease protein
	HE616890.1360	HE616890	1428056	1428997	+	58.1932	-0.322289	-1.25031	0.383284	-0.840864	0.400424	0.743442	-	SFHH103_01323	62.1031	68.717	52.5089	49.4436	putative iron(III) ABC transporter%2C permease protein
	HE616890.1361	HE616890	1428994	1429752	+	73.67	-0.0607997	-1.04304	0.391672	-0.155231	0.876639	0.967236	-	SFHH103_01324	87.4044	63.4886	85.0145	58.7725	putative iron(III) ABC transporter%2C ATP-binding protein
	HE616890.1362	HE616890	1429851	1430522	-	185.7	0.472205	1.38723	0.27668	1.70668	0.0878806	0.394311	pcm	SFHH103_01325	165.608	142.663	205.035	229.493	protein-L-isoaspartate O-methyltransferase
	HE616890.1363	HE616890	1430683	1431507	-	227.572	0.363817	1.28683	0.2939	1.2379	0.215755	0.587053	-	SFHH103_01326	163.308	230.053	265.045	251.882	conserved hypothetical protein
	HE616890.1364	HE616890	1432031	1432213	-	789.468	0.506426	1.42053	0.287946	1.75875	0.0786198	0.376924	-	SFHH103_01327	522.126	764.103	967.665	903.978	conserved hypothetical protein
	HE616890.1365	HE616890	1432265	1432540	-	1656.18	0.442321	1.35879	0.29917	1.47849	0.139276	0.482985	-	SFHH103_01328	1086.8	1685.81	1930.33	1921.77	Conserved hypothetical transmembrane protein
	HE616890.1366	HE616890	1432761	1433411	-	5093.53	0.170277	1.12527	0.397142	0.428755	0.668102	0.892547	ropB2	SFHH103_01329	2747.49	6753.69	5513.44	5359.5	Outer membrane protein
	HE616890.1367	HE616890	1433660	1434691	+	135.749	-0.294019	-1.22605	0.30968	-0.949427	0.342403	0.703586	-	SFHH103_01330	159.858	141.916	105.018	136.203	putative transcription regulator protein
	HE616890.1368	HE616890	1434697	1435104	-	146.109	-0.538654	-1.45262	0.386384	-1.39409	0.16329	0.522261	-	SFHH103_01331	235.762	118.014	107.518	123.142	conserved hypothetical protein
	HE616890.1369	HE616890	1435232	1435639	-	180.897	-0.715013	-1.6415	0.523438	-1.36599	0.171941	0.536473	-	SFHH103_01332	404.82	73.1986	103.768	141.8	Conserved hypothetical transmembrane protein
	HE616890.1370	HE616890	1435761	1436171	+	169.457	-1.0331	-2.04641	0.584838	-1.76647	0.0773177	0.374748	-	SFHH103_01333	565.828	36.5993	28.7549	46.6449	hypothetical protein predicted by Glimmer/Critica
	HE616890.1371	HE616890	1436322	1438070	-	272.121	-0.310534	-1.24017	0.274587	-1.13091	0.258092	0.627245	-	SFHH103_01334	279.464	325.659	268.796	214.566	probable isocitrate lyase
	HE616890.1372	HE616890	1438040	1439437	+	508.932	0.375755	1.29752	0.261257	1.43826	0.15036	0.501319	-	SFHH103_01335	494.525	385.413	598.852	556.94	putative transcriptional regulator
	HE616890.1373	HE616890	1439516	1439770	-	1386.36	0.416475	1.33466	0.30108	1.38327	0.166582	0.527498	-	SFHH103_01336	1429.52	918.717	1621.53	1575.66	conserved hypothetical protein
	HE616890.1374	HE616890	1440078	1440341	-	668.725	0.194544	1.14436	0.398284	0.488457	0.625227	0.871901	-	SFHH103_01337	864.843	370.474	820.14	619.444	conserved hypothetical protein
	HE616890.1375	HE616890	1441109	1441408	+	1053.91	-0.710103	-1.63592	0.602279	-1.17903	0.238387	0.61011	-	SFHH103_01338	2603.73	426.494	678.866	506.563	hypothetical signal peptide protein
Possible_Low_Expression	HE616890.1377	HE616890	1442118	1442193	-	16.8143	-0.0360897	-1.02533	0.575636	-0.0626953	0.950009	0.98685	-	SFHH103_RNA00027	21.8511	12.6977	11.2519	21.4566	tRNA-Lys
	HE616890.1378	HE616890	1442478	1443224	+	697.184	0.111572	1.08041	0.371083	0.300666	0.763669	0.927781	ccsA	SFHH103_01340	908.545	426.494	721.373	732.325	putative cytochrome c-type biogenesis protein
	HE616890.1379	HE616890	1443256	1443861	+	192.136	0.175548	1.12939	0.407104	0.431213	0.666314	0.892207	-	SFHH103_01341	253.013	105.316	193.783	216.432	truncated malonate transporter
	HE616890.1380	HE616890	1443889	1444218	+	399.209	0.936345	1.91367	0.36538	2.56266	0.0103874	0.120625	-	SFHH103_01342	351.918	171.046	511.337	562.537	truncated malonate transporter
	HE616890.1381	HE616890	1444186	1445397	-	5583.32	0.679312	1.60138	0.314065	2.16297	0.0305438	0.236985	-	SFHH103_01343	5126.96	3264.06	6146.05	7796.23	2-octaprenyl-6-methoxyphenol hydroxylase
	HE616890.1382	HE616890	1445675	1446400	+	438.77	-0.210493	-1.15708	0.233298	-0.902249	0.366924	0.719032	pcs	SFHH103_01344	481.874	462.346	401.318	409.542	phosphatidylcholine synthase
	HE616890.1383	HE616890	1446411	1447388	+	481.602	-0.00326523	-1.00227	0.234731	-0.0139106	0.988901	0.995858	qor	SFHH103_01345	489.924	474.297	501.335	460.851	quinone oxidoreductase protein
	HE616890.1384	HE616890	1447439	1449013	+	429.983	0.197133	1.14642	0.241379	0.816694	0.414103	0.753785	-	SFHH103_01346	374.919	423.506	451.327	470.18	putative ABC transporter ATP-binding protein
	HE616890.1385	HE616890	1449003	1450097	+	196.279	0.0615972	1.04362	0.264213	0.233135	0.815657	0.945623	-	SFHH103_01347	200.11	183.743	206.285	194.976	putative transmembrane component of ABC transporter
	HE616890.1386	HE616890	1450097	1451017	+	242.749	-0.0677582	-1.04809	0.264647	-0.256033	0.797925	0.939209	-	SFHH103_01348	234.612	262.917	218.787	254.681	putative ABC transporter
	HE616890.1387	HE616890	1451059	1452129	+	1552.56	0.256417	1.19451	0.353175	0.726035	0.467817	0.789363	-	SFHH103_01349	946.497	1853.87	1680.29	1729.59	putative ABC transporter
	HE616890.1388	HE616890	1452381	1453121	+	435.21	-0.308755	-1.23864	0.333001	-0.927191	0.353828	0.714078	-	SFHH103_01350	619.881	352.548	370.063	398.347	putative transcription regulator protein
	HE616890.1389	HE616890	1453282	1454577	+	390.28	0.0485207	1.0342	0.372172	0.130372	0.896272	0.969384	-	SFHH103_01351	520.976	245.738	406.319	388.085	Conserved hypothetical transmembrane protein
	HE616890.1390	HE616890	1455040	1456260	-	278.01	-0.127578	-1.09246	0.263652	-0.483888	0.628465	0.872374	moeA	SFHH103_01352	300.165	282.337	237.54	291.997	molybdopterin biosynthesis enzyme MoeA
	HE616890.1391	HE616890	1456260	1456754	-	74.7852	0.484942	1.39953	0.447607	1.08341	0.278627	0.647973	moaC	SFHH103_01353	35.6518	83.6555	80.0136	99.82	Molybdenum cofactor biosynthesis protein C
	HE616890.1392	HE616890	1456754	1457569	-	306.41	0.422345	1.3401	0.279252	1.51242	0.130428	0.471314	trpC	SFHH103_01354	286.364	233.04	312.553	393.683	indole-3-glycerol phosphate synthase
	HE616890.1394	HE616890	1458611	1460506	-	1170.26	0.205969	1.15346	0.223285	0.922447	0.356296	0.714078	ppiD	SFHH103_01356	1089.1	1078.56	1253.96	1259.41	putative peptidyl-prolyl CIS-trans isomerase protein
	HE616890.1395	HE616890	1460875	1462521	+	267.99	-0.253047	-1.19172	0.33788	-0.748927	0.453901	0.778125	-	SFHH103_01357	213.911	372.715	228.789	256.547	Na+/Pi-cotransporter
	HE616890.1396	HE616890	1462719	1464089	+	715.917	-0.664781	-1.58533	0.278599	-2.38616	0.0170253	0.167015	glmU	SFHH103_01358	1037.35	737.961	546.343	542.013	Bifunctional protein GlmU
	HE616890.1397	HE616890	1464236	1466062	+	3399.41	-0.685276	-1.60801	0.296282	-2.31292	0.0207272	0.189792	glmS	SFHH103_01359	5162.61	3326.8	2509.18	2599.05	D-fructose-6-phosphate aminotransferase
	HE616890.1398	HE616890	1466059	1466559	+	632.307	-0.171961	-1.12659	0.347294	-0.495147	0.620497	0.870607	-	SFHH103_01360	877.494	470.562	636.358	544.812	putative acetyltransferase
	HE616890.1399	HE616890	1466577	1467272	+	1079.25	0.148743	1.1086	0.275002	0.540879	0.588591	0.85829	-	SFHH103_01361	1176.51	864.938	1206.46	1069.1	Conserved hypothetical transmembrane protein
	HE616890.1400	HE616890	1467294	1469489	-	397.025	-0.0880058	-1.0629	0.247953	-0.354929	0.722642	0.91433	recG	SFHH103_01362	442.772	377.197	376.314	391.817	ATP-dependent DNA helicase RecG
	HE616890.1401	HE616890	1469516	1469821	+	233.734	0.879851	1.84018	0.373324	2.3568	0.018433	0.175903	-	SFHH103_01363	101.205	211.38	327.556	294.796	conserved hypothetical protein
	HE616890.1402	HE616890	1469818	1473342	+	551.311	0.637293	1.55541	0.308213	2.0677	0.0386679	0.270268	mfd	SFHH103_01364	327.766	516.872	637.609	722.996	transcription-repair coupling factor (TRCF) protein
	HE616890.1403	HE616890	1473396	1474061	-	522.364	0.59114	1.50644	0.292994	2.01758	0.043635	0.285685	-	SFHH103_01365	492.225	328.647	642.609	625.974	putative Dsb family thioredoxin protein
	HE616890.1405	HE616890	1476303	1476926	+	9030.94	0.225166	1.16891	0.223807	1.00607	0.314381	0.68156	-	SFHH103_01367	7959.55	8643.41	9964.2	9556.6	putative signal peptide protein
	HE616890.1406	HE616890	1477074	1477403	-	3758.2	0.368607	1.29111	0.357174	1.03201	0.302067	0.668041	-	SFHH103_01368	4297.76	2163.09	4625.79	3946.16	Hemimethylated DNA-binding protein
	HE616890.1407	HE616890	1477586	1478995	-	3266.67	-0.154396	-1.11296	0.229564	-0.672562	0.501226	0.813779	glnA3	SFHH103_01369	3343.22	3552.37	3300.56	2870.53	glutamine synthetase 1
	HE616890.1408	HE616890	1479087	1479425	-	738.283	-0.0958591	-1.0687	0.312105	-0.307137	0.758739	0.926819	glnB	SFHH103_01370	936.147	593.805	773.882	649.297	Nitrogen regulatory protein P-II
	HE616890.1409	HE616890	1479771	1481246	+	255.115	-0.132777	-1.0964	0.366635	-0.362152	0.717239	0.912849	-	SFHH103_01371	202.41	333.875	183.781	300.393	putative carbohydrate kinase protein
	HE616890.1410	HE616890	1481260	1481757	-	278.62	-0.0166427	-1.0116	0.405667	-0.0410257	0.967275	0.990335	gpt	SFHH103_01372	166.758	393.629	235.04	319.051	xanthine-guanine phosphoribosyltransferase
	HE616890.1411	HE616890	1481945	1482700	-	328.522	-0.355809	-1.2797	0.323174	-1.10098	0.270905	0.639281	-	SFHH103_01373	465.773	279.35	286.299	282.668	conserved hypothetical protein
	HE616890.1412	HE616890	1482865	1483464	+	112.559	-0.501051	-1.41524	0.351478	-1.42555	0.153997	0.507344	wrbA	SFHH103_01374	109.255	158.348	80.0136	102.619	Flavoprotein WrbA
	HE616890.1413	HE616890	1483720	1483962	+	1081.19	0.468242	1.38342	0.261386	1.79138	0.0732323	0.367735	-	SFHH103_01375	1020.1	777.548	1267.72	1259.41	conserved hypothetical protein
	HE616890.1414	HE616890	1484055	1484273	+	256.153	0.57447	1.48913	0.283409	2.027	0.0426622	0.283459	-	SFHH103_01376	234.612	171.793	307.552	310.655	conserved hypothetical protein
	HE616890.1415	HE616890	1484357	1484563	-	22.0945	-0.423454	-1.34113	0.587073	-0.721296	0.470727	0.792034	-	SFHH103_01377	10.3505	44.0685	12.5021	21.4566	hypothetical protein predicted by Glimmer/Critica
	HE616890.1416	HE616890	1484560	1484799	-	26.2362	-0.192234	-1.14253	0.540687	-0.355536	0.722188	0.91433	-	SFHH103_01378	19.551	37.3462	31.2553	16.7922	conserved hypothetical protein
	HE616890.1417	HE616890	1485143	1485228	+	47.018	0.0668144	1.0474	0.505661	0.132133	0.894879	0.968942	-	SFHH103_RNA00028	67.8534	23.9016	45.0077	51.3094	tRNA-Leu
	HE616890.1418	HE616890	1485276	1485866	-	62.9464	-0.708625	-1.63425	0.380597	-1.86188	0.0626202	0.341804	-	SFHH103_01379	85.1043	74.6924	50.0085	41.9804	conserved hypothetical protein
	HE616890.1419	HE616890	1486083	1487330	+	105.299	-0.13065	-1.09479	0.333672	-0.391552	0.695389	0.90407	ilvA2	SFHH103_01380	102.355	118.761	86.2647	113.814	threonine dehydratase
	HE616890.1420	HE616890	1487408	1487728	+	293.584	0.0400033	1.02812	0.368289	0.108619	0.913504	0.973496	-	SFHH103_01381	385.269	193.453	328.806	266.809	conserved hypothetical protein
	HE616890.1421	HE616890	1487988	1489970	-	1375.01	0.914554	1.88499	0.224956	4.06548	4.79345e-05	0.00152824	cpdB	SFHH103_01382	913.146	963.532	1834.06	1789.3	2'%2C3'-cyclic-nucleotide 2'-phosphodiesterase
	HE616890.1423	HE616890	1491454	1491915	-	42.2443	0.776891	1.71344	0.429064	1.81067	0.0701924	0.359714	-	SFHH103_01384	28.7514	29.877	52.5089	57.8396	putative transcription regulator protein
	HE616890.1424	HE616890	1492072	1493190	+	2029.61	-1.69364	-3.23473	0.377588	-4.48542	7.27693e-06	0.000274411	-	SFHH103_01385	4404.72	2001.76	875.149	836.809	alanine dehydrogenase
	HE616890.1425	HE616890	1493239	1493706	-	130.707	-0.257683	-1.19556	0.33695	-0.764751	0.44442	0.772013	-	SFHH103_01386	169.058	118.014	131.272	104.485	hypothetical protein
	HE616890.1426	HE616890	1493789	1494352	-	424.447	0.179572	1.13255	0.281941	0.636911	0.524183	0.826763	-	SFHH103_01387	463.473	330.14	467.58	436.596	thiosulfate sulfurtransferase
	HE616890.1427	HE616890	1494358	1495221	-	542.552	-0.167873	-1.1234	0.251717	-0.666911	0.504829	0.81681	sseA	SFHH103_01388	558.928	591.564	562.596	457.12	thiosulfate sulfurtransferase
	HE616890.1428	HE616890	1495239	1495988	-	515.447	-0.317938	-1.24655	0.255642	-1.24368	0.213616	0.586469	alaS	SFHH103_01389	534.777	613.972	498.835	414.207	alanyl-tRNA synthetase
	HE616890.1429	HE616890	1495997	1497037	-	1828.67	-0.963075	-1.94946	0.402345	-2.39366	0.0166814	0.166045	cysK2	SFHH103_01390	1424.92	3566.56	1155.2	1167.99	cysteine synthase protein
	HE616890.1430	HE616890	1497352	1498200	+	6458.95	0.393898	1.31394	0.346113	1.13806	0.255095	0.623964	-	SFHH103_01391	7192.46	3801.84	7840.09	7001.4	putative oxidoreductase protein
	HE616890.1431	HE616890	1498188	1498514	-	1027.17	0.878344	1.83826	0.340309	2.58102	0.00985091	0.117098	-	SFHH103_01392	903.945	490.729	1390.24	1323.78	Putative multidrug transport protein
	HE616890.1432	HE616890	1498511	1498867	-	332.21	1.1447	2.21101	0.343691	3.33061	0.000866556	0.018426	-	SFHH103_01393	254.163	138.928	500.085	435.663	putative multidrug efflux system transporter
	HE616890.1433	HE616890	1498949	1499023	-	58.6501	0.854702	1.80838	0.5154	1.65833	0.0972514	0.41166	-	SFHH103_RNA00029	58.6529	15.6854	83.7643	76.4976	tRNA-Asn
	HE616890.1434	HE616890	1499165	1499455	+	399.046	0.310734	1.24034	0.342862	0.906296	0.364779	0.718294	-	SFHH103_01394	456.573	248.726	422.572	468.315	hypothetical protein
	HE616890.1435	HE616890	1499524	1499751	-	298.081	0.337098	1.26321	0.341104	0.988255	0.323028	0.688723	-	SFHH103_01395	331.217	189.719	370.063	301.326	conserved hypothetical protein
	HE616890.1436	HE616890	1500463	1500536	-	21.04	0.0945606	1.06774	0.539155	0.175387	0.860776	0.961535	-	SFHH103_RNA00030	23.0011	17.1793	26.2545	17.7251	tRNA-Cys
	HE616890.1437	HE616890	1500777	1501640	-	319.225	-0.265554	-1.2021	0.351997	-0.754419	0.450598	0.775961	-	SFHH103_01396	461.173	242.75	280.048	292.93	Putative desaturase
	HE616890.1438	HE616890	1502077	1502787	-	1550.34	-0.66895	-1.58992	0.427083	-1.56632	0.117273	0.448231	lexA	SFHH103_01397	2907.35	1016.56	1092.69	1184.78	LexA repressor
	HE616890.1439	HE616890	1503131	1503298	-	740.401	0.496432	1.41072	0.355274	1.39732	0.162316	0.520371	-	SFHH103_01398	792.39	410.808	958.913	799.493	conserved hypothetical protein
	HE616890.1440	HE616890	1503613	1503688	-	64.1264	-0.034386	-1.02412	0.475559	-0.0723064	0.942358	0.984026	-	SFHH103_RNA00031	93.1547	37.3462	73.7626	52.2423	tRNA-Ala
	HE616890.1441	HE616890	1503767	1504537	-	27.9731	-0.242863	-1.18334	0.531482	-0.456953	0.647705	0.884713	-	SFHH103_01399	27.6014	34.3585	35.006	14.9264	hypothetical protein
	HE616890.1442	HE616890	1504534	1505544	-	43.4486	-1.02651	-2.03709	0.500071	-2.05273	0.0400984	0.275817	-	SFHH103_01400	41.4021	82.1617	32.5055	17.7251	Putative glycerate dehydrogenase
	HE616890.1444	HE616890	1507391	1508419	-	61.4817	-0.317995	-1.2466	0.420106	-0.756942	0.449085	0.774468	-	SFHH103_01402	51.7526	86.6432	48.7583	58.7725	LacI family transcriptional regulator
	HE616890.1445	HE616890	1508564	1509850	+	170.529	-0.0874368	-1.06248	0.301866	-0.289654	0.772081	0.931052	-	SFHH103_01403	202.41	150.132	173.78	155.794	Predicted sugar ABC transporter%2C substrate-binding protein
	HE616890.1446	HE616890	1509991	1510650	-	329.826	-0.159204	-1.11667	0.251605	-0.632755	0.526893	0.827418	-	SFHH103_01404	374.919	323.418	300.051	320.917	alpha/beta hydrolase fold protein
	HE616890.1447	HE616890	1510707	1511516	+	917.168	0.176779	1.13036	0.257498	0.686524	0.492382	0.809463	-	SFHH103_01405	933.847	782.777	1063.93	888.118	hypothetical protein
	HE616890.1448	HE616890	1511557	1511862	-	139.611	0.465689	1.38098	0.327094	1.42372	0.154528	0.507664	-	SFHH103_01406	138.007	93.3655	171.279	155.794	hypothetical protein
	HE616890.1449	HE616890	1512018	1513325	-	276.506	0.627389	1.54477	0.245527	2.55528	0.0106104	0.122002	-	SFHH103_01407	217.361	212.126	342.558	333.977	adenylosuccinate lyase
	HE616890.1450	HE616890	1513393	1513932	-	30.3446	-0.203865	-1.15178	0.532309	-0.382981	0.701734	0.907361	-	SFHH103_01408	18.4009	47.8031	26.2545	28.9198	hypothetical protein
	HE616890.1451	HE616890	1513929	1514672	-	67.1591	-0.390878	-1.31119	0.500195	-0.78145	0.434538	0.766073	-	SFHH103_01409	36.8018	120.255	50.0085	61.5712	hypothetical protein
	HE616890.1452	HE616890	1514672	1515346	-	132.96	-0.0677758	-1.0481	0.301171	-0.225041	0.821947	0.947434	rpe	SFHH103_01410	125.356	147.144	121.271	138.069	ribulose-phosphate 3-epimerase
	HE616890.1453	HE616890	1515417	1516427	-	192.846	-0.0800877	-1.05708	0.375283	-0.213406	0.83101	0.95075	-	SFHH103_01411	131.107	265.905	177.53	196.841	Putative peptidase protein
	HE616890.1454	HE616890	1516441	1517514	-	294.817	-0.233849	-1.17597	0.261466	-0.894375	0.371121	0.722656	-	SFHH103_01412	310.516	328.647	297.551	242.553	Putative solute-binding component of ABC transporter
	HE616890.1455	HE616890	1517676	1518203	+	311.413	-0.0572947	-1.04051	0.330262	-0.173483	0.862272	0.961612	-	SFHH103_01413	402.52	234.534	313.803	294.796	Putative flavoprotein oxidoreductase monoxygenease
	HE616890.1456	HE616890	1518227	1519165	+	260.648	0.000182148	1.00013	0.353089	0.000515871	0.999588	0.999588	-	SFHH103_01414	335.817	185.984	291.3	229.493	Putative ATPase%2C AAA family
	HE616890.1457	HE616890	1519162	1520439	+	126.449	-0.481663	-1.39635	0.298313	-1.61462	0.106392	0.426177	-	SFHH103_01415	141.457	156.107	100.017	108.216	VWA containing CoxE-like protein
	HE616890.1458	HE616890	1520491	1520823	+	185.998	0.484743	1.39934	0.310709	1.56012	0.118731	0.450425	-	SFHH103_01416	179.409	126.977	198.784	238.822	XdhC/CoxI family protein
	HE616890.1459	HE616890	1520826	1521530	+	206.35	0.32549	1.25309	0.263401	1.23572	0.216563	0.587053	-	SFHH103_01417	172.509	191.213	223.788	237.889	XdhC/CoxF family protein
	HE616890.1460	HE616890	1521527	1523143	+	244.556	-0.24556	-1.18555	0.336126	-0.730559	0.465048	0.78719	-	SFHH103_01418	220.811	313.708	175.03	268.675	Molybdopterin biosynthesis enzyme
	HE616890.1461	HE616890	1523148	1523465	+	141.978	0.111436	1.0803	0.291079	0.382837	0.70184	0.907361	-	SFHH103_01419	147.207	125.483	145.025	150.197	Putative regulator protein of competence-specific genes
Possible_Low_Expression	HE616890.1463	HE616890	1524087	1524446	-	13.5461	-0.457226	-1.3729	0.600523	-0.761379	0.446431	0.773305	-	SFHH103_01421	6.90034	27.6362	11.2519	8.39608	transposase
	HE616890.1464	HE616890	1524557	1525579	+	254.694	0.706087	1.63137	0.270375	2.61151	0.00901423	0.111117	-	SFHH103_01422	211.611	169.552	332.557	305.058	Putative transposase
	HE616890.1465	HE616890	1525867	1526286	-	581.082	0.306152	1.23641	0.379701	0.806296	0.420072	0.756173	-	SFHH103_01423	706.135	318.937	620.106	679.149	MutT like protein
	HE616890.1466	HE616890	1526297	1527802	-	2644.57	0.327709	1.25502	0.297988	1.09974	0.271447	0.639331	-	SFHH103_01424	2834.89	1815.77	2936.75	2990.87	ATP-dependent RNA helicase
	HE616890.1467	HE616890	1528001	1529338	-	101.687	-0.970397	-1.95938	0.329801	-2.94238	0.00325705	0.0527597	-	SFHH103_01425	146.057	128.471	72.5124	59.7054	Membrane protein associated metalloendopeptidase
	HE616890.1468	HE616890	1529431	1530252	-	72.0876	-0.152671	-1.11163	0.501525	-0.304413	0.760813	0.92741	-	SFHH103_01426	40.252	113.532	45.0077	89.5582	Rhamnosyltransferase
	HE616890.1469	HE616890	1530264	1530740	-	139.753	0.0386463	1.02715	0.334048	0.115691	0.907897	0.971643	bcp	SFHH103_01427	108.105	166.564	146.275	138.069	K03564 peroxiredoxin Q/BCP
	HE616890.1470	HE616890	1531157	1534543	+	464.756	0.0238671	1.01668	0.243423	0.0980478	0.921894	0.976402	-	SFHH103_01428	430.121	490.729	487.583	450.59	Putative transmembrane protein
	HE616890.1471	HE616890	1534599	1535852	-	1111.24	0.278193	1.21268	0.241751	1.15074	0.249838	0.621531	tyrS	SFHH103_01429	1068.4	931.414	1290.22	1154.93	tyrosyl-tRNA synthetase
	HE616890.1472	HE616890	1535981	1537135	+	185.982	-0.448766	-1.36487	0.275723	-1.62759	0.103611	0.423008	anmK	SFHH103_014295	203.56	228.559	166.278	145.532	anhydro-N-acetylmuramic acid kinase
	HE616890.1473	HE616890	1537211	1538440	+	185.873	-0.0750669	-1.05341	0.294695	-0.254728	0.798933	0.940064	-	SFHH103_01431	218.511	164.323	171.279	189.378	Diguanylate cyclase
	HE616890.1474	HE616890	1538505	1539182	-	603.676	0.414139	1.3325	0.29138	1.42131	0.155228	0.508296	-	SFHH103_01432	410.571	612.478	690.118	701.539	Hypothetical protein
	HE616890.1476	HE616890	1540728	1542197	+	7523.53	0.392678	1.31283	0.268705	1.46137	0.143913	0.492423	sufB	SFHH103_01434	7378.77	5522.76	9164.06	8028.52	Transport protein associated with Fe-S cluster assembly SufB
	HE616890.1477	HE616890	1542275	1543030	+	1668.21	0.460823	1.37633	0.34945	1.31871	0.187266	0.555853	sufC	SFHH103_01435	1813.64	942.618	2015.34	1901.25	ABC transporter involved in Fe-S cluster assembly%2C ATP-binding protein
	HE616890.1478	HE616890	1543053	1544330	+	2621.68	0.24291	1.18338	0.293171	0.828561	0.407353	0.749324	sufD	SFHH103_01436	2887.79	1886.73	2830.48	2881.72	ABC transporter involved in Fe-S cluster assembly
	HE616890.1479	HE616890	1544362	1545585	+	988.437	0.329393	1.25649	0.319835	1.02989	0.303064	0.669217	sufS	SFHH103_01437	1085.65	649.077	1156.45	1062.57	cysteine desulfurase SufS
	HE616890.1480	HE616890	1545685	1546065	+	1105.63	0.0999502	1.07174	0.341649	0.292552	0.769865	0.930301	-	SFHH103_01438	1357.07	770.826	1285.22	1009.4	putative FeS assembly protein
	HE616890.1481	HE616890	1546165	1546557	+	4480.89	0.226185	1.16974	0.335596	0.67398	0.500324	0.813732	-	SFHH103_01439	5302.91	2894.33	4947.09	4779.23	putative HesB nitrogen fixation family protein
	HE616890.1482	HE616890	1546723	1547157	+	85.4649	0.0590133	1.04175	0.39812	0.14823	0.882161	0.967236	-	SFHH103_01440	85.1043	81.4147	113.769	61.5712	putative IS200/IS605 family transposase
	HE616890.1483	HE616890	1547265	1550126	-	1743.76	-0.397184	-1.31693	0.384729	-1.03237	0.301898	0.668041	gcvP	SFHH103_01441	2796.94	1229.44	1421.49	1527.15	glycine dehydrogenase
	HE616890.1484	HE616890	1550126	1550488	-	484.107	-0.502186	-1.41636	0.376707	-1.33309	0.182501	0.549352	gcvH	SFHH103_01442	791.24	364.499	400.068	380.622	Glycine cleavage system H protein
	HE616890.1485	HE616890	1550505	1551668	-	859.369	-0.46946	-1.38459	0.305809	-1.53514	0.124749	0.461006	gcvT	SFHH103_01443	1228.26	788.752	667.614	752.848	glycine cleavage system protein T2
	HE616890.1486	HE616890	1552037	1552426	+	854.345	0.237437	1.1789	0.376312	0.630958	0.528068	0.827418	-	SFHH103_01444	1063.8	488.488	901.404	963.683	hypothetical protein
	HE616890.1487	HE616890	1552516	1553493	+	1147.8	-0.0346347	-1.0243	0.458633	-0.0755173	0.939803	0.983407	-	SFHH103_01445	1813.64	516.125	1121.44	1140	Hypothetical protein
	HE616890.1488	HE616890	1553536	1553916	-	67.9641	0.0684407	1.04858	0.407917	0.167781	0.866755	0.963917	-	SFHH103_01446	82.8041	50.0439	62.5107	76.4976	hypothetical protein
	HE616890.1489	HE616890	1554893	1555321	-	79.4588	-0.478745	-1.39353	0.397189	-1.20533	0.228075	0.599106	-	SFHH103_01447	119.606	69.464	66.2613	62.5041	Hypothetical protein predicted
	HE616890.1490	HE616890	1555405	1555569	-	86.42	-0.409229	-1.32798	0.46183	-0.886103	0.375562	0.725473	-	SFHH103_01448	148.357	54.5255	73.7626	69.0344	conserved hypothetical protein
	HE616890.1492	HE616890	1560306	1561109	-	237.16	-0.438648	-1.35533	0.38633	-1.13542	0.256197	0.625465	-	SFHH103_01450	381.819	174.033	191.283	201.506	hypothetical protein
	HE616890.1493	HE616890	1561230	1564151	-	1101.76	-0.34939	-1.27402	0.313149	-1.11573	0.264538	0.635335	uvrA	SFHH103_01451	1543.38	947.1	935.159	981.408	UvrABC system protein A
	HE616890.1494	HE616890	1564435	1564947	+	3001.06	-0.287842	-1.22081	0.265405	-1.08454	0.278125	0.6478	-	SFHH103_01452	2932.65	3698.02	2404.16	2969.41	Single-stranded DNA-binding protein Short%3DSSB%3B AltName: Full%3DHelix-destabilizing protein
	HE616890.1495	HE616890	1565013	1565642	-	236.178	-0.101045	-1.07255	0.265161	-0.381071	0.703151	0.908269	-	SFHH103_01453	266.813	223.33	232.54	222.03	Putative MarC family transmembrane protein
	HE616890.1496	HE616890	1565946	1568729	+	5031.98	-0.139006	-1.10115	0.271965	-0.511116	0.60927	0.867875	gyrA	SFHH103_01454	6175.81	4400.88	4757.06	4794.16	DNA gyrase subunit A
	HE616890.1497	HE616890	1568823	1569794	-	372.95	0.0552881	1.03907	0.250217	0.220961	0.825123	0.948912	-	SFHH103_01455	396.77	334.622	386.316	374.092	transglycosylase transmembrane protein
	HE616890.1498	HE616890	1570428	1571324	-	909.241	-0.110062	-1.07927	0.250777	-0.438885	0.660745	0.890143	-	SFHH103_01456	846.442	1044.2	845.144	901.179	Transcriptional regulator%2C LysR family
	HE616890.1499	HE616890	1571426	1572400	-	1467.48	0.151269	1.11055	0.235106	0.643406	0.519961	0.825488	trxB	SFHH103_01457	1453.67	1321.31	1634.03	1460.92	thioredoxin reductase
	HE616890.1501	HE616890	1573330	1574142	+	353.544	0.314599	1.24367	0.246298	1.27731	0.201492	0.571961	lpsC	SFHH103_01459	326.616	300.264	415.071	372.226	lipopolysaccharide core biosynthesis glycosyl transferase
	HE616890.1502	HE616890	1574160	1575191	+	267.6	0.257366	1.19529	0.277499	0.927449	0.353694	0.714078	lpsD	SFHH103_01460	277.164	208.392	290.049	294.796	Lipopolysaccharide core biosynthesis glycosyl transferase protein
	HE616890.1503	HE616890	1575188	1576210	+	128.193	0.198894	1.14782	0.345094	0.576348	0.56438	0.845148	lpsE	SFHH103_01461	143.757	94.1125	123.771	151.129	putative lipopolysaccharide core biosynthesis glycosyl transferase protein
	HE616890.1504	HE616890	1576220	1577275	-	548.772	0.109501	1.07886	0.287513	0.380856	0.70331	0.908307	lpsB	SFHH103_01462	622.181	431.722	600.102	541.081	lipopolysaccharide core biosynthesis mannosyltransferase LpsB
	HE616890.1505	HE616890	1577412	1577888	-	10591.7	0.0553498	1.03911	0.244809	0.226094	0.821128	0.947434	greA	SFHH103_01463	9711.09	11047	11663.2	9945.62	Transcription elongation factor greA
	HE616890.1506	HE616890	1578217	1579644	+	709.708	-0.948864	-1.93035	0.477383	-1.98764	0.0468519	0.294726	-	SFHH103_01464	1577.88	391.388	448.826	420.737	MFS permease
	HE616890.1507	HE616890	1579637	1579948	-	996.13	-1.33415	-2.52127	0.491523	-2.71431	0.0066413	0.0883911	-	SFHH103_01465	2489.87	552.724	491.334	450.59	hypothetical protein
	HE616890.1508	HE616890	1580126	1583563	-	1189.39	0.774269	1.71032	0.428461	1.80709	0.0707479	0.361417	carB	SFHH103_01466	426.671	1225.7	1442.75	1662.42	carbamoyl-phosphate synthase large chain
Possible_Low_Expression	HE616890.1509	HE616890	1583698	1583856	-	7.53782	-0.232654	-1.17499	0.589118	-0.394919	0.692903	0.902928	-	SFHH103_01467	2.30011	15.6854	7.50128	4.66449	hypothetical protein predicted by Glimmer/Critica
	HE616890.1510	HE616890	1584029	1584967	+	525.874	0.126057	1.09131	0.233534	0.539778	0.58935	0.858636	-	SFHH103_01468	480.724	522.847	558.845	541.081	conserved hypothetical protein
	HE616890.1511	HE616890	1585010	1586008	-	303.314	-0.0379656	-1.02667	0.245333	-0.154752	0.877017	0.967236	-	SFHH103_01469	300.165	314.455	311.303	287.332	Putative oxidoreductase%2C aldo/keto reductase family
	HE616890.1512	HE616890	1586122	1587030	+	321.697	-0.242975	-1.18343	0.304089	-0.799026	0.424275	0.75915	-	SFHH103_01470	416.321	286.072	262.545	321.85	Putative LysR family transcriptional regulator
	HE616890.1513	HE616890	1587140	1588237	-	746.342	-0.264705	-1.20139	0.375898	-0.704193	0.481313	0.800264	-	SFHH103_01471	1125.91	520.606	702.62	636.236	Uncharacterized protein in transposable element
	HE616890.1515	HE616890	1589826	1591097	+	457.165	-1.20432	-2.30429	0.396007	-3.04116	0.00235668	0.0416367	-	SFHH103_01473	929.246	390.641	251.293	257.48	Putative multidrug efflux protein
	HE616890.1516	HE616890	1591291	1591401	-	11472.7	-0.984664	-1.97885	0.526157	-1.87143	0.0612861	0.339097	-	SFHH103_01474	28339.7	4453.16	6763.65	6334.37	hypothetical protein predicted by Glimmer/Critica
	HE616890.1517	HE616890	1591597	1592145	+	372.04	-0.403887	-1.32307	0.357714	-1.12908	0.258865	0.627827	coaD	SFHH103_01475	568.128	291.3	297.551	331.179	phosphopantetheine adenylyltransferase
	HE616890.1518	HE616890	1592170	1592742	+	2171.36	-0.257821	-1.19567	0.340484	-0.757218	0.448919	0.774468	ppiB	SFHH103_01476	3101.7	1665.64	1944.08	1974.01	peptidyl-prolyl cis-trans isomerase%2C cyclophilin-type
	HE616890.1519	HE616890	1592766	1593275	+	2783.89	0.14662	1.10697	0.218832	0.670011	0.502851	0.815113	ppiA	SFHH103_01477	2733.69	2541.78	2924.25	2935.83	peptidyl prolyl cis-trans isomerase
	HE616890.1520	HE616890	1593335	1594435	+	792.39	0.195607	1.14521	0.310186	0.630611	0.528295	0.827418	-	SFHH103_01478	573.879	894.815	772.632	928.233	S-adenosylmethionine tRNA ribosyltransferase
	HE616890.1521	HE616890	1594432	1595562	+	529.235	0.250538	1.18965	0.233076	1.07492	0.282412	0.651611	-	SFHH103_01479	502.575	460.852	578.849	574.665	queuine tRNA-ribosyltransferase
	HE616890.1522	HE616890	1595577	1595993	-	243.807	0.299522	1.23074	0.386752	0.774455	0.438662	0.769618	-	SFHH103_01480	297.865	133.699	263.795	279.869	hypothetical protein
	HE616890.1523	HE616890	1596294	1597181	-	129.799	-0.570593	-1.48513	0.307656	-1.85465	0.0636469	0.342923	-	SFHH103_01481	171.359	142.663	110.019	95.1556	Putative short chain dehydrogenase/reductase family member
	HE616890.1524	HE616890	1597178	1597957	-	516.54	-0.593619	-1.50903	0.384464	-1.54402	0.122584	0.457587	-	SFHH103_01482	879.794	389.894	385.066	411.408	hypothetical protein
	HE616890.1525	HE616890	1597968	1598555	-	1829.38	-0.521816	-1.43576	0.388745	-1.34231	0.179496	0.547084	-	SFHH103_01483	3064.9	1334.01	1571.52	1347.1	Putative transmembrane protein
	HE616890.1526	HE616890	1598730	1599320	-	5465.55	-0.699564	-1.62401	0.335593	-2.08456	0.0371092	0.264358	-	SFHH103_01484	8864.64	4896.09	4264.48	3837.01	hypothetical protein
	HE616890.1527	HE616890	1599817	1600347	-	1491.56	-0.596843	-1.5124	0.336643	-1.77292	0.0762413	0.37338	-	SFHH103_01485	2349.57	1297.41	1176.45	1142.8	Putative ErfK/YbiS/YhnG oxidoreductase
	HE616890.1528	HE616890	1600766	1601521	+	213.379	-0.6388	-1.55703	0.349029	-1.83022	0.067217	0.351836	-	SFHH103_01486	336.967	192.706	147.525	176.318	2%2C5-dichloro-2%2C5-cyclohexadiene-1%2C4-diol dehydrogenase
	HE616890.1529	HE616890	1601475	1602737	-	77.5128	-0.392353	-1.31253	0.437447	-0.896916	0.369764	0.721829	-	SFHH103_01487	63.2532	115.773	82.5141	48.5107	Probable transporter
	HE616890.1530	HE616890	1603158	1604465	+	242.279	-0.0868216	-1.06203	0.319099	-0.272084	0.785558	0.934863	-	SFHH103_01488	203.56	296.529	201.284	267.742	Putative transcriptional regulator domain protein
	HE616890.1531	HE616890	1604709	1605545	-	57.6118	-0.396711	-1.3165	0.405027	-0.979466	0.32735	0.69152	-	SFHH103_01489	78.2039	55.2724	51.2587	45.712	Metal dependent hydrolase
	HE616890.1533	HE616890	1606341	1607891	-	867.872	0.150001	1.10957	0.231621	0.647612	0.517236	0.824387	metS	SFHH103_01491	864.843	777.548	917.656	911.441	methionyl-tRNA synthetase
	HE616890.1534	HE616890	1608068	1608373	+	58.4911	-0.721045	-1.64838	0.428813	-1.68149	0.092668	0.402895	-	SFHH103_01492	95.4548	55.2724	41.257	41.9804	hypothetical protein
	HE616890.1535	HE616890	1608368	1609399	-	154.665	-0.634757	-1.55268	0.3699	-1.71602	0.0861576	0.391139	-	SFHH103_01493	204.71	180.009	80.0136	153.928	DNA polymerase III%2C delta prime subunit
	HE616890.1536	HE616890	1609396	1610097	-	344.835	-0.182584	-1.13491	0.243011	-0.751341	0.452447	0.777864	tmk	SFHH103_01494	361.118	374.209	306.302	337.709	thymidylate kinase
	HE616890.1537	HE616890	1610154	1611308	-	436.995	0.50907	1.42313	0.309948	1.64243	0.1005	0.41612	-	SFHH103_01495	422.071	289.06	446.326	590.524	D-alanyl-D-alanine carboxypeptidase
	HE616890.1538	HE616890	1611375	1612505	-	4171.52	0.16309	1.11968	0.338597	0.481663	0.630045	0.873009	-	SFHH103_01496	5047.6	2780.8	4803.32	4054.37	Lipoprotein
	HE616890.1539	HE616890	1612704	1613033	+	30.1235	-0.318881	-1.24736	0.497772	-0.640617	0.521771	0.825559	-	SFHH103_01497	31.0516	37.3462	32.5055	19.5908	Hypothetical protein
	HE616890.1540	HE616890	1613044	1613217	-	75.0797	-0.546455	-1.46049	0.453675	-1.20451	0.228394	0.5992	-	SFHH103_01498	124.206	59.7539	72.5124	43.8462	hypothetical protein predicted by Glimmer/Critica
	HE616890.1541	HE616890	1613399	1613488	+	112.483	0.129122	1.09363	0.380431	0.33941	0.734301	0.918807	-	SFHH103_RNA00032	138.007	76.1863	127.522	108.216	tRNA-Ser
	HE616890.1542	HE616890	1613578	1613709	-	57.3153	0.329251	1.25636	0.470679	0.699523	0.484225	0.803681	-	SFHH103_01499	70.1535	29.13	60.0102	69.9673	hypothetical protein predicted by Glimmer/Critica
	HE616890.1543	HE616890	1614222	1615082	+	108.315	-0.290798	-1.22332	0.33218	-0.875424	0.381344	0.729291	-	SFHH103_01500	133.407	107.557	85.0145	107.283	Hypothetical protein
	HE616890.1544	HE616890	1615218	1615664	-	85.3948	0.101462	1.07286	0.370213	0.274063	0.784036	0.934507	-	SFHH103_01501	93.1547	70.9578	103.768	73.6989	Putative transcriptional regulator%2C XRE family
	HE616890.1545	HE616890	1616106	1616402	-	404.025	0.100742	1.07232	0.322179	0.31269	0.754517	0.925805	-	SFHH103_01502	486.474	292.047	396.318	441.261	hypothetical protein predicted by Glimmer/Critica
	HE616890.1546	HE616890	1616490	1617587	-	651.876	-0.236075	-1.17778	0.373665	-0.631781	0.52753	0.827418	-	SFHH103_01503	971.799	451.889	606.353	577.464	Uncharacterized protein in transposable element
	HE616890.1547	HE616890	1618030	1619580	+	69.9307	-0.452507	-1.36842	0.440469	-1.02733	0.304266	0.670271	-	SFHH103_01504	54.0527	111.292	50.0085	64.3699	Putative transposase for insertion sequence
	HE616890.1548	HE616890	1619593	1620330	+	68.3651	-0.420884	-1.33875	0.404272	-1.04109	0.297833	0.666112	-	SFHH103_01505	94.3047	65.7293	46.2579	67.1686	Putative insertion sequence ATP-binding protein
	HE616890.1549	HE616890	1620766	1621686	-	71.6816	0.0171172	1.01194	0.413039	0.0414421	0.966943	0.99032	-	SFHH103_01506	50.6025	91.1248	78.7634	66.2357	transposase
	HE616890.1551	HE616890	1623410	1623622	+	22.2121	-0.370307	-1.29263	0.534343	-0.693013	0.488302	0.80648	-	SFHH103_01508	20.701	31.3708	16.2528	20.5237	conserved hypothetical protein
	HE616890.1552	HE616890	1623832	1624926	-	636.069	-0.104923	-1.07544	0.406077	-0.258382	0.796112	0.938844	-	SFHH103_01509	946.497	379.437	668.864	549.477	Insertion element IS630 uncharacterized 39 kDa protein AltName: Full%3DISO-IS200 39 kDa protein
	HE616890.1553	HE616890	1627340	1627654	-	529.395	0.424347	1.34197	0.351598	1.20691	0.227467	0.598221	-	SFHH103_01510	580.779	308.48	675.115	553.208	conserved hypothetical protein
	HE616890.1554	HE616890	1627879	1628643	+	2507.96	0.516279	1.43026	0.227071	2.27364	0.0229875	0.19988	purC	SFHH103_01511	1948.2	2145.91	3094.28	2843.47	phosphoribosylaminoimidazole-succinocarboxamide synthase
	HE616890.1555	HE616890	1628679	1628921	+	1117.37	0.457409	1.37307	0.284806	1.60604	0.108266	0.429997	purS	SFHH103_01512	759.038	1101.71	1291.47	1317.25	Phosphoribosylformylglycinamidine synthase subunit PurS
	HE616890.1556	HE616890	1629045	1629716	+	871.578	0.82455	1.77098	0.241509	3.41416	0.000639778	0.0142007	purQ	SFHH103_01513	611.831	625.922	1217.71	1030.85	phosphoribosylformylglycinamidine synthase I
	HE616890.1557	HE616890	1629768	1630175	+	162.672	0.540658	1.45464	0.372912	1.44983	0.147107	0.496992	-	SFHH103_01514	88.5544	168.805	175.03	218.298	Conserved hypothetical protein
	HE616890.1558	HE616890	1630635	1632056	+	1469.56	-0.189702	-1.14053	0.476114	-0.398438	0.690307	0.902618	-	SFHH103_01515	2541.63	637.126	1285.22	1414.27	putative transcriptional regulator%2C GntR family
	HE616890.1559	HE616890	1632270	1634501	+	1521.21	0.619512	1.53636	0.261165	2.37211	0.0176868	0.171218	purL	SFHH103_01516	1039.65	1326.54	1739.05	1979.61	phosphoribosylformylglycinamidine synthase II
	HE616890.1560	HE616890	1634631	1634864	+	177.465	0.11794	1.08518	0.351947	0.335107	0.737544	0.919192	-	SFHH103_01517	217.361	122.496	175.03	194.976	Putative BolA family protein
	HE616890.1561	HE616890	1634871	1635116	+	155.002	0.280253	1.21441	0.355405	0.788543	0.430379	0.763256	-	SFHH103_01518	172.509	105.316	146.275	195.908	conserved hypothetical protein
	HE616890.1562	HE616890	1635250	1635585	+	6869.96	0.537839	1.4518	0.248978	2.16019	0.0307581	0.237848	-	SFHH103_01519	5413.32	5678.86	9139.06	7248.61	putative glutaredoxin-related protein
	HE616890.1563	HE616890	1636059	1637297	+	1182.31	0.788663	1.72747	0.377598	2.08863	0.0367409	0.262692	-	SFHH103_01520	518.676	1140.55	1561.52	1508.5	putative drug resistance transporter%2C Bcr/CflA family
	HE616890.1565	HE616890	1638738	1639562	-	160.715	0.414348	1.3327	0.345643	1.19877	0.230616	0.601902	-	SFHH103_01522	100.055	170.299	177.53	194.976	putative inositol monophosphatase family protein
	HE616890.1566	HE616890	1639559	1640500	-	240.648	0.698469	1.62278	0.31852	2.19286	0.0283175	0.226218	-	SFHH103_01523	142.607	214.367	338.808	266.809	tRNA 2-thiocytidine biosynthesis protein ttcA
	HE616890.1567	HE616890	1640558	1641505	-	173.031	0.496024	1.41032	0.358937	1.38193	0.166994	0.528326	glsA	SFHH103_01524	97.7549	182.25	201.284	210.835	glutaminase
	HE616890.1568	HE616890	1641649	1642266	-	6825.81	0.51961	1.43357	0.327276	1.58768	0.112358	0.439286	rpsD	SFHH103_01525	4052.8	6959.09	8789	7502.36	30S ribosomal protein S4
	HE616890.1569	HE616890	1642508	1644022	-	566.117	-0.342081	-1.26758	0.298781	-1.14492	0.252243	0.622024	-	SFHH103_01526	771.689	504.174	498.835	489.771	putative AAA ATPase
	HE616890.1570	HE616890	1644174	1644977	-	874.02	-0.135482	-1.09846	0.315385	-0.429577	0.667504	0.892547	murI	SFHH103_01527	1123.61	714.06	741.376	917.038	glutamate racemase
	HE616890.1571	HE616890	1644964	1645791	-	726.82	0.0833163	1.05945	0.26421	0.315341	0.752502	0.925027	-	SFHH103_01528	801.59	608.743	726.374	770.573	putative tRNA/rRNA methyltransferase
	HE616890.1572	HE616890	1645998	1647212	+	1928.68	0.625589	1.54284	0.30786	2.03206	0.0421477	0.282415	-	SFHH103_01529	1136.26	1836.69	2362.9	2378.89	putative isocitrate dehydrogenase
	HE616890.1573	HE616890	1647269	1648135	+	305.301	0.715186	1.6417	0.283312	2.52438	0.0115904	0.12904	-	SFHH103_01530	262.213	191.96	405.069	361.964	conserved hypothetical protein
	HE616890.1574	HE616890	1648173	1649021	-	237.729	1.23393	2.35207	0.350569	3.5198	0.00043187	0.0102683	-	SFHH103_01531	92.0046	173.286	356.311	329.313	putative transcriptional regulator%2C AraC type
	HE616890.1575	HE616890	1649192	1650847	+	110.312	-1.18871	-2.27949	0.337482	-3.52229	0.000427836	0.010207	-	SFHH103_01532	133.407	180.009	66.2613	61.5712	putative sulfate transporter family protein
	HE616890.1576	HE616890	1650890	1653553	-	2387.77	0.239184	1.18032	0.2213	1.08081	0.27978	0.649149	alaS	SFHH103_01533	2105.76	2260.19	2650.45	2534.68	alanyl-tRNA synthetase
	HE616890.1578	HE616890	1655112	1656059	+	71.754	-0.819495	-1.76479	0.506119	-1.61917	0.10541	0.424477	-	SFHH103_01535	43.7022	150.132	40.0068	53.1752	putative carbohydrate kinase protein
	HE616890.1579	HE616890	1656031	1657068	+	131.531	-0.123551	-1.08941	0.368212	-0.335543	0.737216	0.919095	-	SFHH103_01536	101.205	174.033	110.019	140.868	conserved hypothetical protein
	HE616890.1580	HE616890	1657128	1659725	-	652.662	0.0452045	1.03183	0.246689	0.183245	0.854606	0.958879	-	SFHH103_01537	679.684	605.009	611.354	714.6	putative multi-sensor hybrid histidine kinase
	HE616890.1581	HE616890	1660092	1661093	+	6277.14	-0.189277	-1.14019	0.283147	-0.668475	0.50383	0.815758	-	SFHH103_01538	7149.91	6278.64	4804.57	6875.46	putative CheA signal transduction histidine kinase
	HE616890.1582	HE616890	1661216	1661635	-	5222.25	0.302737	1.23348	0.29248	1.03507	0.300637	0.667459	dksA	SFHH103_01539	5560.53	3720.43	6182.3	5425.73	putative DNAK SUPPRESOR protein
	HE616890.1583	HE616890	1662026	1662559	+	188.647	0.166443	1.12229	0.304729	0.5462	0.584928	0.855999	-	SFHH103_01540	208.16	146.397	208.786	191.244	putative phosphohistidine phosphatase protein
	HE616890.1584	HE616890	1662826	1664313	+	126.172	-0.423004	-1.34072	0.324526	-1.30345	0.192421	0.560715	-	SFHH103_01541	170.209	122.496	103.768	108.216	hypothetical protein
	HE616890.1585	HE616890	1664310	1665389	+	60.6216	-0.663722	-1.58416	0.44253	-1.49983	0.133658	0.475875	-	SFHH103_01542	51.7526	101.582	42.5072	46.6449	Conserved hypothetical protein
	HE616890.1586	HE616890	1665484	1666035	+	181.891	0.293449	1.22557	0.279186	1.05109	0.293219	0.660448	-	SFHH103_01543	157.558	167.311	182.531	220.164	conserved hypothetical protein
	HE616890.1587	HE616890	1666676	1667248	-	105.478	0.116793	1.08432	0.339119	0.3444	0.730545	0.916758	folK	SFHH103_01544	118.456	83.6555	112.519	107.283	2-amino-4-hydroxy-6-hydroxymethyldihydropteridine pyrophosphokinase
	HE616890.1588	HE616890	1667555	1668457	-	204.097	-0.0107605	-1.00749	0.386984	-0.027806	0.977817	0.993828	folP	SFHH103_01545	132.257	277.109	177.53	229.493	dihydropteroate synthase
	HE616890.1589	HE616890	1668548	1669252	+	669.838	0.0943976	1.06762	0.235339	0.401113	0.688337	0.902008	-	SFHH103_01546	686.584	607.996	681.366	703.405	conserved hypothetical protein
	HE616890.1590	HE616890	1669883	1670203	-	214.768	0.146263	1.1067	0.261231	0.559899	0.575548	0.851989	-	SFHH103_01547	192.06	214.367	221.288	231.359	putative ferredoxin protein%2C 2Fe-2S
	HE616890.1591	HE616890	1670398	1670766	-	445.025	-0.191162	-1.14168	0.358924	-0.532599	0.594311	0.860181	-	SFHH103_01548	634.832	321.177	435.074	389.018	Conserved hypothetical protein
	HE616890.1592	HE616890	1671294	1677626	+	2997.28	0.272024	1.2075	0.258368	1.05285	0.292408	0.65997	-	SFHH103_01549	2500.22	2902.55	2896.74	3689.61	putative kinesin-like protein
	HE616890.1593	HE616890	1677856	1678278	+	502.425	0.167443	1.12307	0.250592	0.668188	0.504013	0.815866	-	SFHH103_01550	457.723	485.501	585.1	481.375	conserved hypothetical protein
	HE616890.1594	HE616890	1678394	1679272	-	2220.47	0.99355	1.99108	0.284916	3.48717	0.000488161	0.0112717	fbcC	SFHH103_01551	1713.59	1171.92	2880.49	3115.88	cytochrome c1
	HE616890.1595	HE616890	1679305	1680585	-	6119.74	0.853315	1.80665	0.357857	2.38451	0.0171018	0.167356	fbcB	SFHH103_01552	5558.23	2809.18	8716.49	7395.08	cytochrome B subunit of cytochrome bc1
	HE616890.1596	HE616890	1680600	1681178	-	6945.92	0.695734	1.61971	0.24489	2.841	0.00449718	0.0669708	fbcF	SFHH103_01553	5429.42	5035.02	7777.58	9541.68	ubiquinol-cytochrome c reductase iron-sulfur subunit
	HE616890.1597	HE616890	1681488	1683353	-	1561.86	0.617828	1.53456	0.281455	2.19512	0.0281547	0.225688	-	SFHH103_01554	1426.07	1000.88	1831.56	1988.94	Putative ATP-binding component of ABC transporter
	HE616890.1598	HE616890	1683462	1685315	-	2331.85	-0.46872	-1.38388	0.330991	-1.41611	0.156744	0.509925	-	SFHH103_01555	1998.8	3480.67	2090.36	1757.58	putative ATP-binding component of ABC transporter
	HE616890.1599	HE616890	1685796	1686257	+	66.6008	-0.0734545	-1.05223	0.435781	-0.168558	0.866144	0.963542	spoU	SFHH103_01556	44.8522	91.8717	62.5107	67.1686	Putative tRNA/rRNA methyltransferase protein
	HE616890.1600	HE616890	1686272	1687507	-	125.551	-0.123091	-1.08907	0.36844	-0.334086	0.738315	0.919192	-	SFHH103_01557	113.856	149.385	88.7651	150.197	Putative MFS permease
	HE616890.1602	HE616890	1688156	1688653	+	204.273	-0.0661759	-1.04694	0.302894	-0.218479	0.827056	0.949447	soxR	SFHH103_01559	181.709	236.775	173.78	224.828	putative redox-sensitive transcriptional activator SoxR
	HE616890.1603	HE616890	1688749	1689009	-	188.766	0.135196	1.09824	0.406111	0.332905	0.739206	0.919325	-	SFHH103_01560	141.457	215.861	126.272	271.473	hypothetical protein
	HE616890.1604	HE616890	1689236	1690147	+	328.349	0.0547118	1.03865	0.250653	0.218277	0.827213	0.949447	fbcF2	SFHH103_01561	331.217	312.961	310.053	359.166	coproporphyrinogen III oxidase
	HE616890.1605	HE616890	1690225	1690503	+	116.519	0.280137	1.21431	0.327153	0.856286	0.39184	0.737662	-	SFHH103_01562	119.606	89.6309	118.77	138.069	hypothetical protein
	HE616890.1606	HE616890	1690745	1691362	-	310.357	-0.529891	-1.44382	0.407794	-1.29941	0.193804	0.562657	-	SFHH103_01563	537.077	213.62	250.043	240.688	putative ABC transporter protein
	HE616890.1607	HE616890	1691440	1692810	-	1355.9	-0.0498044	-1.03512	0.38846	-0.12821	0.897983	0.970037	-	SFHH103_01564	1929.8	835.808	1378.98	1279	putative solute-binding component of ABC transporter
	HE616890.1608	HE616890	1692896	1693705	-	554.61	-0.529765	-1.44369	0.365456	-1.4496	0.14717	0.496992	-	SFHH103_01565	898.195	435.457	446.326	438.462	putative ATP-binding component of ABC transporter
	HE616890.1609	HE616890	1693719	1694873	-	958.064	-0.334837	-1.26123	0.29232	-1.14545	0.252024	0.622024	-	SFHH103_01566	1277.71	875.395	782.633	896.515	putative ABC transporter
	HE616890.1610	HE616890	1695071	1696054	+	124.481	-0.222415	-1.16669	0.425649	-0.522532	0.6013	0.863892	-	SFHH103_01567	85.1043	185.984	88.7651	138.069	mandelate racemase/muconate lactonizing enzyme family protein
	HE616890.1611	HE616890	1696006	1697226	-	398.172	1.10142	2.14566	0.250109	4.40378	1.06383e-05	0.000392721	hcaT	SFHH103_01568	269.113	225.571	547.593	550.41	putative 3-phenylpropionic acid transporter HcaT
	HE616890.1612	HE616890	1697320	1698159	-	40.1573	-0.687116	-1.61006	0.499148	-1.37658	0.168643	0.531384	-	SFHH103_01569	32.2016	71.7047	25.0043	31.7185	putative metallo-phosphoesterase protein
	HE616890.1613	HE616890	1698338	1700650	+	684.406	0.181309	1.13391	0.261847	0.692424	0.488671	0.80648	dme	SFHH103_01570	553.178	724.516	723.873	736.056	malic enzyme
	HE616890.1614	HE616890	1700824	1701558	+	518.171	-0.143129	-1.1043	0.229202	-0.624468	0.53232	0.827418	sinR	SFHH103_01571	547.427	542.267	495.084	487.905	Transcriptional activator protein
	HE616890.1615	HE616890	1701712	1702356	+	82.1086	-0.185355	-1.1371	0.405827	-0.456734	0.647862	0.884756	sinI	SFHH103_01572	62.1031	113.532	83.7643	69.0344	putative autoinducer synthase protein
	HE616890.1616	HE616890	1702522	1703658	+	655.956	0.371376	1.29359	0.347739	1.06797	0.285533	0.655726	-	SFHH103_01573	740.637	387.654	753.878	741.654	hypothetical protein
	HE616890.1618	HE616890	1704707	1705534	-	143.921	0.182961	1.13521	0.290925	0.628894	0.529418	0.827418	tolB2	SFHH103_01575	123.056	144.903	157.527	150.197	TolB-like protein
	HE616890.1619	HE616890	1705537	1707219	-	1372.96	0.034644	1.0243	0.223202	0.155213	0.876653	0.967236	nadE2	SFHH103_01576	1382.37	1329.53	1388.99	1390.95	NAD synthetase
	HE616890.1620	HE616890	1707485	1709407	+	6793.04	-0.516004	-1.42999	0.462688	-1.11523	0.264751	0.635511	-	SFHH103_01577	12950.8	3550.13	5417.17	5254.08	cyclic beta-1%2C2-glucan modification protein
	HE616890.1621	HE616890	1709827	1710801	+	728.887	1.11861	2.17137	0.360514	3.10281	0.00191691	0.0355749	-	SFHH103_01578	578.479	289.06	1100.19	947.824	hypothetical protein predicted by Glimmer/Critica
	HE616890.1622	HE616890	1710813	1711208	-	262.799	0.507309	1.4214	0.263711	1.92373	0.0543883	0.318963	-	SFHH103_01579	204.71	224.077	338.808	283.601	glutathione-dependent formaldehyde-activating protein
	HE616890.1623	HE616890	1711329	1712702	-	3390.9	0.702083	1.62685	0.286403	2.45138	0.014231	0.149361	-	SFHH103_01580	2104.61	2959.31	3804.4	4695.27	2-dehydro-3-deoxyphosphoheptonate aldolase
	HE616890.1624	HE616890	1712933	1714324	-	1508.22	0.127717	1.09256	0.233708	0.546482	0.584735	0.855999	-	SFHH103_01581	1518.08	1360.15	1509.01	1645.63	glutathione reductase
	HE616890.1625	HE616890	1714498	1715043	-	2307.43	0.105277	1.0757	0.29059	0.362285	0.717139	0.912849	-	SFHH103_01582	1773.39	2661.29	2315.39	2479.64	hypothetical protein
	HE616890.1626	HE616890	1715161	1715856	-	1244.95	-0.0210143	-1.01467	0.232914	-0.0902236	0.92811	0.978503	rpiA	SFHH103_01583	1270.81	1238.4	1158.95	1311.65	ribose-5-phosphate isomerase A
	HE616890.1627	HE616890	1716076	1716759	+	200.61	0.16884	1.12415	0.261944	0.644567	0.519208	0.825121	-	SFHH103_01584	180.559	195.694	216.287	209.902	phosphoglycolate phosphatase
	HE616890.1628	HE616890	1716835	1718727	-	2968.94	-0.242094	-1.18271	0.263987	-0.91707	0.359106	0.715363	-	SFHH103_01585	3690.53	2771.09	2857.99	2556.14	peptidoglycan binding protein%2C putative
	HE616890.1630	HE616890	1720859	1721929	+	988.459	0.00840688	1.00584	0.346111	0.0242896	0.980622	0.993903	-	SFHH103_01587	1278.86	692.399	1073.93	908.642	diguanylate cyclase
	HE616890.1631	HE616890	1721937	1722545	-	762.516	-0.192841	-1.14301	0.240688	-0.801207	0.423012	0.758437	-	SFHH103_01588	874.044	757.381	737.626	681.015	pyridoxine biosynthesis protein
	HE616890.1632	HE616890	1722637	1723554	-	478.016	-0.570836	-1.48538	0.311967	-1.82979	0.0672806	0.351906	-	SFHH103_01589	686.584	471.309	321.305	432.864	hydrolase
	HE616890.1633	HE616890	1723572	1724087	+	406.336	0.0445811	1.03138	0.298183	0.149509	0.881152	0.967236	-	SFHH103_01590	476.124	324.165	380.065	444.992	MarR family transcriptional regulator
	HE616890.1634	HE616890	1724107	1724481	-	217.157	0.154668	1.11317	0.304001	0.508776	0.61091	0.868993	-	SFHH103_01591	242.662	167.311	241.291	217.365	hypothetical protein
	HE616890.1635	HE616890	1724654	1725703	+	6538.5	0.187401	1.13871	0.383352	0.488848	0.62495	0.871901	moaA	SFHH103_01592	8425.32	3695.78	7028.7	7004.19	molybdenum cofactor biosynthesis protein A
	HE616890.1636	HE616890	1725776	1728328	-	316.649	-0.161865	-1.11873	0.282358	-0.573262	0.566467	0.846021	-	SFHH103_01593	281.764	388.401	306.302	290.131	chemoreceptor Y4FA
	HE616890.1637	HE616890	1728798	1729706	+	244.239	0.315412	1.24437	0.250004	1.26163	0.207082	0.579675	-	SFHH103_01594	220.811	212.126	272.546	271.473	transmembrane protein
	HE616890.1638	HE616890	1729719	1730378	+	151.575	0.00320008	1.00222	0.278638	0.0114847	0.990837	0.996827	mobA	SFHH103_01595	149.507	153.119	156.277	147.398	molybdopterin-guanine dinucleotide biosynthesis protein MobA
	HE616890.1639	HE616890	1730375	1730893	+	194.616	0.281933	1.21582	0.299276	0.942048	0.346168	0.70726	mobB	SFHH103_01596	202.41	147.144	201.284	227.627	molybdopterin-guanine dinucleotide biosynthesis protein MobB
	HE616890.1640	HE616890	1731023	1733299	-	9981.25	-0.444084	-1.36045	0.358625	-1.23829	0.215607	0.587053	-	SFHH103_01597	15326.8	8010.02	7289.99	9298.19	OmpA family protein
	HE616890.1641	HE616890	1733688	1734470	+	2737.74	0.107404	1.07729	0.375204	0.286256	0.774682	0.931264	-	SFHH103_01598	1637.68	3608.39	2860.49	2844.4	ABC transporter substrate-binding protein
	HE616890.1642	HE616890	1734740	1735543	+	118.737	-0.1292	-1.09369	0.315246	-0.409837	0.681925	0.898763	-	SFHH103_01599	123.056	125.483	127.522	98.8871	amino acid ABC transporter permease
	HE616890.1643	HE616890	1735540	1736370	+	258.081	0.319257	1.24769	0.349878	0.912482	0.361515	0.715475	-	SFHH103_01600	289.814	164.323	326.306	251.882	amino acid ABC transporter permease
	HE616890.1645	HE616890	1736839	1737564	-	460.738	0.843552	1.79446	0.341217	2.47218	0.0134291	0.143366	-	SFHH103_01602	412.871	224.077	627.607	578.396	transmembrane protein
	HE616890.1646	HE616890	1737773	1738597	+	202.568	0.168631	1.12399	0.336764	0.500738	0.616555	0.869137	-	SFHH103_01603	238.062	141.916	228.789	201.506	methyltransferase protein
	HE616890.1647	HE616890	1738669	1739958	+	122.688	-0.364698	-1.28761	0.350888	-1.03936	0.298638	0.66666	-	SFHH103_01604	106.955	171.793	107.518	104.485	transmembrane protein
	HE616890.1648	HE616890	1740045	1740914	+	692.656	-0.0972075	-1.0697	0.355054	-0.273782	0.784252	0.934547	-	SFHH103_01605	485.324	950.835	633.858	700.606	3-hydroxyisobutyrate dehydrogenase
	HE616890.1649	HE616890	1740911	1741609	+	166.523	-0.393429	-1.31351	0.405391	-0.970493	0.331801	0.694701	-	SFHH103_01606	134.557	250.22	101.267	180.049	hypothetical protein predicted by Glimmer/Critica
	HE616890.1650	HE616890	1741680	1742168	-	177.499	-0.414292	-1.33264	0.355758	-1.16453	0.244208	0.617271	-	SFHH103_01607	155.258	254.701	175.03	125.008	AsnC family transcriptional regulator
	HE616890.1651	HE616890	1742233	1742868	-	47.5737	-0.659596	-1.57964	0.53517	-1.2325	0.217763	0.587449	-	SFHH103_01608	26.4513	97.1001	38.7566	27.9869	conserved hypothetical protein
	HE616890.1652	HE616890	1742861	1743577	-	125.826	-0.678954	-1.60098	0.40637	-1.67078	0.0947653	0.40617	-	SFHH103_016085	103.505	214.367	80.0136	105.417	conserved hypothetical protein
	HE616890.1653	HE616890	1743839	1745374	+	892.238	0.113198	1.08162	0.414665	0.272987	0.784863	0.934709	-	SFHH103_01609	1230.56	473.55	1036.43	828.413	two component sensor kinase
	HE616890.1654	HE616890	1745396	1745947	-	353.757	0.222338	1.16662	0.359726	0.618077	0.536525	0.829333	dgkA	SFHH103_01610	430.121	218.102	360.061	406.743	diacylglycerol kinase
	HE616890.1655	HE616890	1745993	1747009	-	293.334	0.080947	1.05771	0.383734	0.210946	0.83293	0.951086	cobT	SFHH103_01611	180.559	386.907	266.295	339.575	nicotinate-nucleotide--dimethylbenzimidazole phosphoribosyltransferase
	HE616890.1656	HE616890	1747158	1747946	+	46.752	-0.868923	-1.8263	0.539165	-1.61161	0.107047	0.428318	-	SFHH103_01612	27.6014	102.329	33.7558	23.3224	cobalamin synthase
	HE616890.1657	HE616890	1747994	1748215	+	188.132	0.331877	1.25865	0.266061	1.24737	0.212261	0.585822	-	SFHH103_01613	166.758	164.323	201.284	220.164	hypothetical protein predicted by Glimmer/Critica
	HE616890.1658	HE616890	1748212	1748913	+	205.386	0.151767	1.11093	0.296289	0.512226	0.608493	0.867253	-	SFHH103_01614	224.261	164.323	202.535	230.426	hypothetical protein predicted by Glimmer/Critica
	HE616890.1659	HE616890	1749265	1750272	-	47.3211	-0.923671	-1.89694	0.416128	-2.21968	0.0264405	0.217496	-	SFHH103_01615	60.953	67.2232	31.2553	29.8527	ribose ABC transporter permease
	HE616890.1660	HE616890	1750274	1751824	-	143.31	-0.971782	-1.96126	0.34124	-2.84779	0.00440235	0.0662619	-	SFHH103_01616	150.658	236.775	92.5158	93.2898	ribose transport system%2C substrate-binding protein
	HE616890.1661	HE616890	1751888	1752820	-	382.046	-0.781052	-1.71838	0.266013	-2.93614	0.0033232	0.0537072	rbsB	SFHH103_01617	430.121	546.002	263.795	288.265	RbsB
	HE616890.1663	HE616890	1754017	1754778	-	190.404	-0.129216	-1.0937	0.390746	-0.330689	0.740879	0.919435	-	SFHH103_01619	262.213	138.181	221.288	139.935	ABC transporter permease
	HE616890.1664	HE616890	1754775	1755701	-	354.495	0.0601497	1.04257	0.248846	0.241714	0.809002	0.943364	-	SFHH103_01620	368.018	325.659	380.065	344.239	ABC transporter ATP-binding protein
	HE616890.1665	HE616890	1755835	1756284	-	81.4312	0.235153	1.17703	0.399058	0.589271	0.55568	0.840893	-	SFHH103_01621	56.3528	91.1248	73.7626	104.485	hypothetical protein predicted by Glimmer/Critica
	HE616890.1666	HE616890	1756281	1756688	-	95.6793	0.365356	1.2882	0.38937	0.938326	0.348077	0.708683	-	SFHH103_01622	59.803	103.822	95.0162	124.075	hypothetical protein predicted by Glimmer/Critica
	HE616890.1667	HE616890	1756693	1757016	-	200.676	0.925847	1.8998	0.344957	2.68395	0.00727577	0.0943294	-	SFHH103_01623	170.209	96.3532	252.543	283.601	ArsR family transcriptional regulator
	HE616890.1668	HE616890	1757029	1757919	-	897.194	0.78558	1.72378	0.302725	2.59503	0.00945838	0.114687	-	SFHH103_01624	780.889	504.921	1215.21	1087.76	metallo-beta-lactamase family protein
	HE616890.1669	HE616890	1758111	1758932	-	137.99	0.0402736	1.02831	0.301085	0.133762	0.893591	0.968942	-	SFHH103_01625	147.207	124.736	151.276	128.74	hypothetical protein predicted by Glimmer/Critica
	HE616890.1670	HE616890	1759241	1760467	-	2703.91	-0.175058	-1.12901	0.289027	-0.60568	0.544727	0.835125	-	SFHH103_01626	3436.37	2321.44	2384.16	2673.68	extensin-like protein
	HE616890.1671	HE616890	1760666	1761220	-	29.6117	-1.89635	-3.72271	0.576955	-3.28683	0.00101322	0.0210259	-	SFHH103_01627	28.7514	76.9332	2.50043	10.2619	putative serine protease inhibitor
	HE616890.1672	HE616890	1761424	1763232	-	404.43	-0.423253	-1.34095	0.251461	-1.68318	0.092341	0.402895	-	SFHH103_01628	504.875	427.988	327.556	357.3	methyl-accepting chemotaxis protein
	HE616890.1673	HE616890	1763435	1763821	+	199.911	0.12313	1.0891	0.295224	0.417072	0.676626	0.897645	-	SFHH103_01629	188.609	193.453	175.03	242.553	acyl-CoA hydrolase protein
	HE616890.1674	HE616890	1763831	1764421	+	252.205	-0.330036	-1.25704	0.305765	-1.07938	0.280419	0.649772	-	SFHH103_01630	340.417	226.318	223.788	218.298	hypothetical protein predicted by Glimmer/Critica
	HE616890.1675	HE616890	1764504	1764929	-	107.599	-0.453953	-1.36979	0.316185	-1.43572	0.151082	0.502938	-	SFHH103_01631	133.407	118.014	95.0162	83.9608	hypothetical protein predicted by Glimmer/Critica
	HE616890.1676	HE616890	1765113	1768079	+	632.929	-0.458993	-1.37458	0.261382	-1.75602	0.0790845	0.377603	uvrB	SFHH103_01632	822.291	654.306	492.584	562.537	excinuclease ABC subunit B
	HE616890.1677	HE616890	1768365	1769036	+	1817.91	4.89797	29.815	0.293334	16.6976	1.36459e-62	5.03748e-60	-	SFHH103_01633	112.706	76.9332	3809.4	3272.6	hypothetical protein predicted by Glimmer/Critica
	HE616890.1679	HE616890	1770588	1770800	+	5503.92	-0.0346767	-1.02433	0.272933	-0.127052	0.898899	0.970126	cspA3	SFHH103_01635	6488.62	4660.06	5203.39	5663.62	putative cold shock protein CspA
	HE616890.1680	HE616890	1770970	1772127	-	633.039	0.100989	1.07251	0.309942	0.325833	0.744551	0.921162	-	SFHH103_01636	466.923	750.659	636.358	678.217	tRNA-dihydrouridine synthase A
	HE616890.1681	HE616890	1772220	1773305	+	342.15	-0.311559	-1.24105	0.242295	-1.28587	0.198489	0.569579	-	SFHH103_01637	396.77	364.499	308.803	298.527	integrase family protein
	HE616890.1682	HE616890	1773375	1774409	+	392.804	-0.34629	-1.27129	0.309538	-1.11873	0.263255	0.63409	-	SFHH103_01638	542.827	344.332	353.81	330.246	hypothetical protein predicted by Glimmer/Critica
	HE616890.1683	HE616890	1774797	1775342	+	144.791	-0.370828	-1.29309	0.297565	-1.24621	0.212689	0.586399	-	SFHH103_01639	175.959	153.119	136.273	113.814	hypothetical protein predicted by Glimmer/Critica
	HE616890.1684	HE616890	1775620	1775970	+	12541.3	0.00875535	1.00609	0.420168	0.0208377	0.983375	0.993908	-	SFHH103_01640	18176.7	6817.92	13901.1	11269.4	hypothetical protein predicted by Glimmer/Critica
	HE616890.1685	HE616890	1776016	1777038	-	637.622	0.00409447	1.00284	0.376806	0.0108662	0.99133	0.996827	-	SFHH103_01641	872.894	401.098	670.114	606.383	DNA polymerase LigD%2C ligase domain protein
	HE616890.1686	HE616890	1777133	1777435	+	39.5818	-0.0414614	-1.02916	0.453359	-0.0914536	0.927132	0.978482	-	SFHH103_01642	33.3517	47.0562	35.006	42.9133	hypothetical protein predicted by Glimmer/Critica
	HE616890.1687	HE616890	1777490	1777828	-	32.2524	-0.459413	-1.37498	0.512229	-0.89689	0.369778	0.721829	-	SFHH103_01643	25.3013	52.2847	22.5038	28.9198	hypothetical protein
Possible_Low_Expression	HE616890.1688	HE616890	1777825	1778115	-	19.7941	-0.49342	-1.40778	0.597747	-0.825467	0.409107	0.750372	-	SFHH103_01644	2.30011	52.2847	5.00085	19.5908	hypothetical protein predicted by Glimmer/Critica
Possible_Low_Expression	HE616890.1689	HE616890	1778194	1778493	-	9.20584	-0.256939	-1.19494	0.579903	-0.443073	0.657713	0.889034	-	SFHH103_01645	1.15006	21.6608	3.75064	10.2619	hypothetical protein predicted by Glimmer/Critica
	HE616890.1690	HE616890	1778490	1779305	-	33.0924	-0.599924	-1.51564	0.569044	-1.05427	0.291761	0.659466	-	SFHH103_01646	14.9507	70.9578	25.0043	21.4566	putative transmembrane protein
	HE616890.1691	HE616890	1779398	1782250	-	886.293	0.194075	1.14399	0.251247	0.772447	0.43985	0.769929	-	SFHH103_01647	808.49	838.796	1052.68	845.205	hypothetical protein predicted by Glimmer/Critica
	HE616890.1692	HE616890	1782369	1782548	+	523.948	0.0786527	1.05603	0.358757	0.219237	0.826466	0.949366	-	SFHH103_01648	677.384	339.851	515.088	563.47	hypothetical protein predicted by Glimmer/Critica
	HE616890.1693	HE616890	1782545	1785448	-	561.239	-0.113576	-1.08191	0.313926	-0.361794	0.717506	0.912859	-	SFHH103_01649	725.686	445.167	556.345	517.758	hypothetical protein predicted by Glimmer/Critica
Possible_Low_Expression	HE616890.1695	HE616890	1787669	1788070	-	17.8121	-0.552726	-1.46685	0.599371	-0.922175	0.356437	0.714078	-	SFHH103_016505	6.90034	40.3339	13.7523	10.2619	hypothetical protein predicted by Glimmer/Critica
	HE616890.1696	HE616890	1788060	1788644	-	33.2406	-0.806284	-1.7487	0.601537	-1.34037	0.180124	0.547084	-	SFHH103_01651	5.75029	92.6186	15.0026	19.5908	hypothetical protein predicted by Glimmer/Critica
	HE616890.1697	HE616890	1788647	1789351	-	30.2454	-0.956117	-1.94008	0.572975	-1.66869	0.0951793	0.40657	-	SFHH103_01652	16.1008	72.4516	17.503	14.9264	hypothetical protein predicted by Glimmer/Critica
	HE616890.1698	HE616890	1789369	1791303	-	87.3315	-0.575373	-1.49006	0.577629	-0.996094	0.319205	0.685364	-	SFHH103_01653	18.4009	208.392	63.7609	58.7725	hypothetical protein predicted by Glimmer/Critica
Possible_Low_Expression	HE616890.1699	HE616890	1791273	1791431	-	4.86226	0.098269	1.07049	0.512441	0.191766	0.847925	0.956782	-	SFHH103_01654	0	8.21617	7.50128	3.73159	hypothetical protein predicted by Glimmer/Critica
	HE616890.1700	HE616890	1791584	1791952	-	60.3818	0.285838	1.21912	0.392985	0.727351	0.467011	0.788734	-	SFHH103_01655	44.8522	61.9947	67.5115	67.1686	hypothetical protein predicted by Glimmer/Critica
	HE616890.1701	HE616890	1791962	1792651	-	82.6579	0.538179	1.45214	0.352696	1.5259	0.127034	0.465398	-	SFHH103_01656	57.5029	73.9455	93.766	105.417	Major phage tail protein V
	HE616890.1702	HE616890	1792665	1793060	-	22.9294	-0.112144	-1.08083	0.594704	-0.188572	0.850429	0.958293	-	SFHH103_01657	6.90034	41.8278	15.0026	27.9869	hypothetical protein
	HE616890.1703	HE616890	1793064	1793516	-	38.8053	-0.417881	-1.33596	0.575877	-0.725642	0.468058	0.789363	-	SFHH103_01658	13.8007	80.6678	22.5038	38.2488	putative hypothetical protein
	HE616890.1704	HE616890	1793516	1793854	-	46.4985	-0.34432	-1.26955	0.45231	-0.761247	0.446509	0.773305	-	SFHH103_01659	48.3024	57.5132	51.2587	28.9198	conserved hypothetical protein
	HE616890.1705	HE616890	1793854	1794423	-	88.9876	-0.0810554	-1.05779	0.375339	-0.215952	0.829025	0.950748	-	SFHH103_01660	92.0046	91.1248	107.518	65.3028	conserved hypothetical protein
	HE616890.1706	HE616890	1794683	1796062	-	192.777	1.44841	2.72908	0.268209	5.40032	6.65213e-08	3.19576e-06	-	SFHH103_01661	102.355	96.3532	288.799	283.601	Putative phage major capsid protein%2C HK97
	HE616890.1707	HE616890	1796019	1796687	-	96.5373	0.598475	1.51412	0.334098	1.79131	0.0732429	0.367735	-	SFHH103_01662	83.9542	66.4763	123.771	111.948	putative phage prohead protease%2C HK97 family
	HE616890.1708	HE616890	1796693	1797913	-	53.0453	-0.181243	-1.13386	0.49	-0.369884	0.711469	0.910999	-	SFHH103_01663	31.0516	82.9086	52.5089	45.712	putative phage portal protein HK97 family
	HE616890.1709	HE616890	1797910	1799655	-	65.975	0.166411	1.12226	0.590684	0.281725	0.778154	0.932509	-	SFHH103_01664	6.90034	112.039	71.2621	73.6989	Putative phage terminase large subunit
	HE616890.1710	HE616890	1799665	1800294	-	46.064	-0.516429	-1.43041	0.597364	-0.864513	0.387306	0.734332	-	SFHH103_01665	8.0504	112.039	21.2536	42.9133	putative phage terminase small subunit P27 family
	HE616890.1711	HE616890	1800442	1800852	-	31.8298	0.0348636	1.02446	0.499203	0.0698385	0.944322	0.984903	-	SFHH103_01666	31.0516	31.3708	42.5072	22.3895	conserved hypothetical protein
	HE616890.1712	HE616890	1801056	1801703	-	31.6017	-1.20008	-2.29753	0.527861	-2.27348	0.0229973	0.19988	nusG	SFHH103_01667	28.7514	66.4763	16.2528	14.9264	putative NusG antitermination factor
Possible_Low_Expression	HE616890.1714	HE616890	1803042	1803347	-	15.638	-0.530945	-1.44488	0.593672	-0.894341	0.37114	0.722656	-	SFHH103_01669	1.15006	43.3216	8.75149	9.32898	conserved hypothetical protein
	HE616890.1715	HE616890	1803344	1804471	-	42.0717	-0.421399	-1.33923	0.548471	-0.768316	0.4423	0.770903	-	SFHH103_01670	19.551	81.4147	30.0051	37.3159	DNA polymerase III subunit beta
	HE616890.1716	HE616890	1804461	1806593	-	76.4007	-1.11309	-2.16308	0.433663	-2.56671	0.0102667	0.119619	-	SFHH103_01671	71.3036	146.397	41.257	46.6449	putative MT-A70 family protein
Possible_Low_Expression	HE616890.1717	HE616890	1806586	1807017	-	14.467	-1.60952	-3.0515	0.600103	-2.68207	0.00731686	0.0946873	-	SFHH103_01672	16.1008	35.8524	1.25021	4.66449	hypothetical protein
	HE616890.1718	HE616890	1807014	1807886	-	45.2142	-1.0587	-2.08305	0.464152	-2.28093	0.0225525	0.197236	-	SFHH103_01673	46.0023	82.1617	27.5047	25.1882	hypothetical protein
Possible_Low_Expression	HE616890.1719	HE616890	1807883	1808038	-	7.6733	-0.308808	-1.23868	0.58685	-0.526212	0.598741	0.862411	-	SFHH103_01674	2.30011	17.1793	3.75064	7.46318	hypothetical protein
Possible_Low_Expression	HE616890.1720	HE616890	1808038	1808259	-	10.3456	-0.933116	-1.9094	0.57652	-1.61853	0.105548	0.424477	-	SFHH103_01675	4.60023	32.1177	0	4.66449	hypothetical protein
Possible_Low_Expression	HE616890.1721	HE616890	1808259	1808507	-	11.2722	-1.15416	-2.22555	0.578535	-1.99497	0.0460461	0.291487	-	SFHH103_01676	3.45017	38.8401	0	2.79869	hypothetical protein
Possible_Low_Expression	HE616890.1722	HE616890	1808507	1808959	-	19.413	-0.944694	-1.92478	0.5976	-1.58082	0.11392	0.443417	-	SFHH103_01677	13.8007	50.7908	0	13.0606	conserved hypothetical protein
	HE616890.1723	HE616890	1809196	1809471	+	120.81	-0.270789	-1.20647	0.354422	-0.764028	0.444851	0.772245	-	SFHH103_01678	165.608	101.582	108.769	107.283	hypothetical protein
	HE616890.1724	HE616890	1810075	1810701	+	525.885	0.173532	1.12782	0.237171	0.731674	0.464368	0.786543	-	SFHH103_01679	497.975	487.742	592.601	525.221	hypothetical protein
	HE616890.1725	HE616890	1810698	1811042	-	216.333	0.187624	1.13889	0.311001	0.60329	0.546316	0.836285	-	SFHH103_01680	227.711	174.78	268.796	194.043	hypothetical protein
Possible_Low_Expression	HE616890.1726	HE616890	1811193	1811378	+	18.5896	-0.921496	-1.89408	0.575675	-1.60072	0.109438	0.432789	-	SFHH103_01681	25.3013	29.13	5.00085	14.9264	conserved hypothetical protein
Possible_Low_Expression	HE616890.1727	HE616890	1811384	1811503	+	12.3993	-0.802742	-1.74441	0.599223	-1.33964	0.180363	0.547084	-	SFHH103_01682	6.90034	32.1177	1.25021	9.32898	hypothetical protein predicted by Glimmer/Critica
Possible_Low_Expression	HE616890.1728	HE616890	1811500	1811685	+	14.3898	-0.766321	-1.70093	0.600084	-1.27702	0.201594	0.571961	-	SFHH103_01683	8.0504	33.6116	7.50128	8.39608	conserved hypothetical protein
	HE616890.1729	HE616890	1811685	1811930	+	33.7025	-0.614573	-1.53111	0.553866	-1.10961	0.267168	0.636305	-	SFHH103_01684	18.4009	68.717	22.5038	25.1882	conserved hypothetical protein
	HE616890.1730	HE616890	1811931	1812236	+	38.9154	-0.481485	-1.39618	0.455655	-1.05669	0.290655	0.65922	-	SFHH103_01685	54.0527	39.587	27.5047	34.5172	hypothetical protein
	HE616890.1731	HE616890	1812233	1812751	+	41.1192	-0.507584	-1.42167	0.549569	-0.923603	0.355693	0.714078	-	SFHH103_01686	36.8018	65.7293	12.5021	49.4436	hypothetical protein
	HE616890.1732	HE616890	1812907	1813164	+	24.3429	-0.69451	-1.61833	0.582527	-1.19224	0.233169	0.603811	-	SFHH103_01687	17.2509	49.297	7.50128	23.3224	hypothetical protein
	HE616890.1733	HE616890	1813157	1813714	+	38.5452	-0.497373	-1.41164	0.493293	-1.00827	0.313324	0.680568	-	SFHH103_01688	29.9015	63.4886	30.0051	30.7856	conserved hypothetical protein
	HE616890.1734	HE616890	1813717	1814010	+	56.3732	-0.118562	-1.08565	0.396138	-0.299296	0.764714	0.928298	-	SFHH103_01689	66.7033	51.5378	55.0094	52.2423	conserved hypothetical protein
	HE616890.1735	HE616890	1814547	1814795	-	34.8016	0.0583092	1.04124	0.481638	0.121064	0.90364	0.971296	-	SFHH103_01690	36.8018	31.3708	26.2545	44.7791	conserved hypothetical protein
Possible_Low_Expression	HE616890.1736	HE616890	1814866	1814976	-	2.25561	-0.460766	-1.37627	0.419875	-1.09739	0.272472	0.640669	-	SFHH103_01691	2.30011	6.72232	0	0	hypothetical protein
	HE616890.1737	HE616890	1815216	1815455	+	430.906	0.105938	1.07619	0.241966	0.437821	0.661516	0.890143	-	SFHH103_01692	428.971	400.351	421.322	472.979	conserved hypothetical protein
	HE616890.1738	HE616890	1815867	1816076	+	7784.87	0.0261666	1.0183	0.37717	0.0693761	0.94469	0.985141	-	SFHH103_01693	10500	4911.77	8685.23	7042.44	conserved hypothetical protein
	HE616890.1739	HE616890	1816261	1816947	+	672.147	0.0500759	1.03532	0.237844	0.210541	0.833246	0.951086	-	SFHH103_01694	622.181	697.627	655.112	713.667	putative fumarylpyruvate hydrolase protein
	HE616890.1740	HE616890	1817006	1817536	+	348.07	0.376335	1.29804	0.393287	0.956897	0.338619	0.700172	-	SFHH103_01695	182.859	410.061	341.308	458.053	putative ferripyochelin binding protein-like protein
	HE616890.1741	HE616890	1817610	1818269	+	335.22	0.900163	1.86628	0.273769	3.28804	0.00100887	0.0209976	-	SFHH103_01696	197.81	258.436	416.321	468.315	conserved hypothetical protein
	HE616890.1743	HE616890	1818677	1819498	-	387.054	0.625305	1.54254	0.291643	2.14408	0.0320267	0.24162	-	SFHH103_01698	242.662	354.789	456.328	494.436	putative zinc ABC transporter permease
	HE616890.1744	HE616890	1819491	1820474	-	966.225	0.634908	1.55284	0.243667	2.60564	0.00917023	0.112448	-	SFHH103_01699	684.284	811.16	1142.69	1226.76	zinc containing nucleotide binding/ATPase protein
	HE616890.1745	HE616890	1820549	1821571	+	651.691	0.421932	1.33972	0.256198	1.6469	0.0995787	0.415911	znuA	SFHH103_01700	486.474	617.706	733.875	768.708	high-affinity zinc uptake system protein ZnuA precursor
	HE616890.1746	HE616890	1821669	1822028	-	98.3305	0.912721	1.88259	0.347065	2.62982	0.00854289	0.106344	-	SFHH103_01701	74.7537	56.7662	116.27	145.532	conserved hypothetical protein
	HE616890.1747	HE616890	1822157	1823782	-	1091.44	0.186995	1.13839	0.227056	0.823566	0.410186	0.750661	xynA	SFHH103_01702	1028.15	1008.35	1123.94	1205.3	beta-xylosidase
	HE616890.1748	HE616890	1823886	1825334	-	422.417	0.231915	1.17439	0.293525	0.790103	0.429468	0.762991	-	SFHH103_01703	455.423	318.19	418.821	497.234	putative TRAP transporter%2C DctM subunit
Possible_Low_Expression	HE616890.1749	HE616890	1825331	1825939	-	19.405	-1.26721	-2.40695	0.574254	-2.2067	0.0273353	0.221718	-	SFHH103_01704	18.4009	43.3216	7.50128	8.39608	putative RAP-type mannitol/chloroaromatic compound transport system%2C small permease component
	HE616890.1750	HE616890	1826137	1827246	-	180.828	-1.16621	-2.24421	0.360976	-3.23071	0.00123483	0.0244604	-	SFHH103_01705	187.459	325.659	118.77	91.424	putative mannitol-binding periplasmic signal peptide protein
	HE616890.1751	HE616890	1827544	1828572	-	500.093	0.0853417	1.06094	0.246959	0.34557	0.729666	0.916656	-	SFHH103_01706	524.426	445.167	536.341	494.436	putative oxidoreductase protein
	HE616890.1752	HE616890	1828814	1829947	-	82.13	-0.450735	-1.36674	0.457145	-0.985978	0.324144	0.68979	-	SFHH103_01707	54.0527	140.422	65.0111	69.0344	putative oxidoreductase protein
	HE616890.1753	HE616890	1830065	1830826	-	49.2728	-1.13979	-2.20348	0.486517	-2.34275	0.0191423	0.180639	-	SFHH103_01708	44.8522	98.594	31.2553	22.3895	conserved hypothetical protein
	HE616890.1754	HE616890	1830971	1833445	-	88.7958	-0.884496	-1.84612	0.517139	-1.71037	0.0871984	0.393735	-	SFHH103_01709	46.0023	199.429	57.5098	52.2423	putative beta-mannosidase
	HE616890.1755	HE616890	1833525	1834610	-	51.1326	-0.311956	-1.24139	0.458238	-0.680774	0.496014	0.811549	ugpC6	SFHH103_01710	42.5521	72.4516	55.0094	34.5172	sn-glycerol-3-phosphate import ATP-binding protein UgpC
	HE616890.1757	HE616890	1835554	1836462	-	49.8972	-0.40117	-1.32058	0.50197	-0.799192	0.424179	0.75915	-	SFHH103_01712	31.0516	85.8963	46.2579	36.383	putative ABC transporter permease protein
	HE616890.1758	HE616890	1836667	1837902	-	37.6883	-1.45595	-2.74338	0.589124	-2.47139	0.0134589	0.143466	-	SFHH103_01713	16.1008	111.292	7.50128	15.8593	putative sugar ABC transporter substrate-binding protein
	HE616890.1759	HE616890	1838420	1839469	+	112.636	-0.195061	-1.14477	0.310206	-0.628813	0.529472	0.827418	-	SFHH103_01714	129.956	112.039	101.267	107.283	putative LacI family transcriptional regulator
	HE616890.1760	HE616890	1839504	1841282	-	231.473	0.129385	1.09383	0.295459	0.437913	0.661449	0.890143	-	SFHH103_01715	257.613	183.743	255.043	229.493	putative adenylate cyclase protein
	HE616890.1761	HE616890	1841410	1842084	-	58.5702	-0.333956	-1.26046	0.43675	-0.764638	0.444487	0.772013	-	SFHH103_01716	46.0023	86.6432	51.2587	50.3765	conserved hypothetical protein
	HE616890.1762	HE616890	1842312	1842911	+	168.236	-0.21547	-1.16108	0.334424	-0.644303	0.519379	0.825121	-	SFHH103_01717	155.258	207.645	185.032	125.008	conserved hypothetical protein
	HE616890.1763	HE616890	1843154	1843888	+	192.891	2.56747	5.9277	0.314289	8.16915	3.10568e-16	2.36775e-14	-	SFHH103_01718	54.0527	44.8155	382.565	290.131	conserved hypothetical protein
	HE616890.1764	HE616890	1844019	1845449	-	803.26	0.0410739	1.02888	0.291495	0.140908	0.887943	0.967236	yqjI	SFHH103_01719	655.533	926.186	733.875	897.447	6-phosphogluconate dehydrogenase
	HE616890.1765	HE616890	1845627	1845785	-	65.5525	0.437695	1.35444	0.511302	0.856039	0.391976	0.737676	-	SFHH103_01720	82.8041	23.1547	90.0153	66.2357	conserved hypothetical protein
	HE616890.1766	HE616890	1845782	1848052	-	949.03	0.227127	1.1705	0.456635	0.497394	0.618911	0.869949	fixI1	SFHH103_01721	1334.07	384.666	1006.42	1070.97	nitrogen fixation protein fixI
	HE616890.1767	HE616890	1848049	1848543	-	620.45	0.258948	1.19661	0.512014	0.505743	0.613037	0.869137	fixH	SFHH103_01722	929.246	167.311	712.621	672.619	nitrogen fixation protein FixH
	HE616890.1768	HE616890	1848551	1850125	-	1198.33	0.0182587	1.01274	0.506054	0.0360805	0.971218	0.991311	fixG	SFHH103_01723	1993.05	384.666	1170.2	1245.42	nitrogen fixation protein FixG
	HE616890.1769	HE616890	1850402	1850836	+	4800.17	-0.0084611	-1.00588	0.280385	-0.0301767	0.975926	0.993202	-	SFHH103_01724	5700.83	3930.32	4689.55	4879.99	conserved hypothetical protein
	HE616890.1770	HE616890	1850833	1851180	+	2714.77	-0.127656	-1.09252	0.282592	-0.451731	0.651463	0.886702	-	SFHH103_01725	3366.22	2319.2	2476.67	2697.01	putative bleomycin resistance protein
	HE616890.1771	HE616890	1851224	1851343	-	1511.55	-0.307218	-1.23732	0.331039	-0.928042	0.353386	0.714078	-	SFHH103_01726	2154.06	1218.98	1306.47	1366.69	conserved hypothetical protein
	HE616890.1772	HE616890	1851441	1852304	-	835.396	0.139203	1.1013	0.481657	0.289009	0.772574	0.931071	FixP2	SFHH103_01727	1268.51	302.504	903.904	866.662	cytochrome-c oxidase FixP2
	HE616890.1773	HE616890	1852307	1852537	-	335.938	-0.0769897	-1.05481	0.48153	-0.159886	0.872971	0.966538	-	SFHH103_01728	558.928	135.94	347.559	301.326	conserved hypothetical protein
	HE616890.1774	HE616890	1852553	1853284	-	532.232	0.114163	1.08235	0.455368	0.250704	0.802043	0.941669	fixO2	SFHH103_01729	786.639	227.812	546.343	568.135	cbb3-type cytochrome c oxidase subunit II
	HE616890.1775	HE616890	1853297	1854913	-	1826.07	-0.183354	-1.13552	0.473987	-0.386833	0.69888	0.9062	fixN2	SFHH103_01730	3144.26	794.727	1721.54	1643.77	cbb3-type cytochrome c oxidase subunit I
	HE616890.1776	HE616890	1855106	1855630	+	727.304	0.422256	1.34002	0.304997	1.38446	0.166218	0.526786	-	SFHH103_01731	750.988	478.031	805.137	875.058	conserved hypothetical protein
	HE616890.1777	HE616890	1855638	1856348	-	334.566	0.592046	1.50738	0.392603	1.508	0.131554	0.473431	-	SFHH103_01732	362.268	154.613	391.317	430.066	conserved hypothetical protein
	HE616890.1778	HE616890	1856676	1857599	-	167.523	0.390775	1.3111	0.437338	0.893532	0.371573	0.722943	msbB	SFHH103_01733	207.01	75.4393	218.787	168.854	lipid A biosynthesis lauroyl acyltransferase
	HE616890.1779	HE616890	1857611	1858639	-	442.349	0.263443	1.20034	0.299202	0.880487	0.378596	0.727909	-	SFHH103_01734	426.671	372.715	388.816	581.195	putative alcohol dehydrogenase protein
	HE616890.1780	HE616890	1858949	1860232	-	785.451	0.439176	1.35583	0.275003	1.59699	0.110268	0.43402	fabF2	SFHH103_01735	760.188	560.94	851.395	969.281	3-oxoacyl-ACP synthase
	HE616890.1781	HE616890	1860244	1861443	-	2025.62	0.646446	1.56531	0.294306	2.19651	0.0280558	0.22541	-	SFHH103_01736	1238.61	1860.59	2352.9	2650.36	putative 3-oxoacyl-ACP synthase
	HE616890.1782	HE616890	1861445	1861921	-	833.083	0.573087	1.4877	0.250178	2.29072	0.0219798	0.194654	-	SFHH103_01737	717.636	607.249	1072.68	934.763	putative (3R)-hydroxymyristoyl-ACP dehydratase
	HE616890.1783	HE616890	1862039	1862317	-	2414.78	0.500898	1.41509	0.281643	1.77849	0.0753241	0.371956	-	SFHH103_01738	2309.32	1640.99	3078.02	2630.77	putative acyl carrier protein
	HE616890.1784	HE616890	1862660	1863400	+	3880.02	0.0151395	1.01055	0.271927	0.0556748	0.955601	0.987271	-	SFHH103_01739	4502.47	3215.51	3790.65	4011.46	putative transcriptional regulator protein%2C Fnr/CRP family
	HE616890.1785	HE616890	1863431	1864411	-	826.191	0.22921	1.17219	0.302648	0.757349	0.448841	0.774468	cobD	SFHH103_01740	917.746	595.299	843.894	947.824	cobalamin biosynthesis protein
	HE616890.1786	HE616890	1864412	1865413	-	125.629	-0.136801	-1.09946	0.352778	-0.387783	0.698177	0.90568	cobC	SFHH103_01741	103.505	160.589	105.018	133.404	protein CobC
	HE616890.1787	HE616890	1865416	1866711	-	116.067	-0.271007	-1.20665	0.45533	-0.595189	0.551717	0.838877	cobB	SFHH103_01742	69.0034	188.972	85.0145	121.277	cobyrinic acid a%2Cc-diamide synthase
	HE616890.1788	HE616890	1866708	1867550	-	147.752	0.11269	1.08124	0.344804	0.326824	0.743801	0.920982	cobA	SFHH103_01743	120.756	162.083	122.521	185.647	porphyrin biosynthesis protein cobA
	HE616890.1790	HE616890	1868485	1869333	+	176.387	-0.307619	-1.23766	0.390286	-0.788189	0.430586	0.763306	-	SFHH103_01745	261.063	134.446	185.032	125.008	conserved hypothetical protein
	HE616890.1791	HE616890	1869587	1870180	+	47.7099	-0.250821	-1.18988	0.48698	-0.515054	0.606515	0.866768	-	SFHH103_01746	71.3036	35.1054	31.2553	53.1752	conserved hypothetical protein
	HE616890.1792	HE616890	1870252	1870896	-	99.3183	-0.0425108	-1.0299	0.39946	-0.106421	0.915248	0.974579	cobO	SFHH103_01747	131.107	71.7047	82.5141	111.948	cob(I)yrinic acid a%2Cc-diamide adenosyltransferase
	HE616890.1793	HE616890	1870907	1875133	-	464.532	-0.20032	-1.14895	0.250612	-0.799322	0.424104	0.75915	cobN	SFHH103_01748	471.524	525.088	395.067	466.449	cobaltochelatase subunit CobN
	HE616890.1794	HE616890	1875350	1876414	-	439.275	0.320564	1.24882	0.276054	1.16124	0.245545	0.618625	cobW	SFHH103_01749	377.219	398.858	413.821	567.202	cobalamin biosynthesis protein CobW
	HE616890.1795	HE616890	1876418	1876945	-	145.429	0.629075	1.54657	0.325644	1.93178	0.0533862	0.316289	cobU	SFHH103_01750	131.107	92.6186	197.534	160.458	adenosylcobinamide kinase/adenosylcobinamide-phosphate guanylyltransferase
	HE616890.1796	HE616890	1877674	1878666	+	85.0167	0.61133	1.52767	0.387173	1.57896	0.114345	0.444096	-	SFHH103_01751	47.1524	82.1617	106.268	104.485	conserved hypothetical protein
	HE616890.1797	HE616890	1878721	1880889	-	161.72	0.00101123	1.0007	0.318501	0.00317498	0.997467	0.999114	cyaD2	SFHH103_01752	129.956	192.706	160.027	164.19	adenylate cyclase
	HE616890.1798	HE616890	1881036	1882490	-	192.09	-0.204873	-1.15258	0.383139	-0.534722	0.592842	0.860181	-	SFHH103_01753	133.407	280.844	167.529	186.58	putative cobyric acid synthase
Possible_Low_Expression	HE616890.1799	HE616890	1882487	1882675	-	16.411	0.436945	1.35373	0.561616	0.778014	0.436561	0.768198	-	SFHH103_01754	13.8007	11.9508	17.503	22.3895	hypothetical protein
Possible_Low_Expression	HE616890.1800	HE616890	1882738	1882881	+	9.12267	-0.443534	-1.35993	0.602624	-0.736004	0.461728	0.784155	-	SFHH103_01755	9.20046	14.1916	7.50128	5.59739	conserved hypothetical protein
Possible_Low_Expression	HE616890.1801	HE616890	1882903	1883013	+	8.57849	-0.463742	-1.37911	0.602339	-0.769901	0.441359	0.770259	-	SFHH103_01756	13.8007	8.96309	8.75149	2.79869	hypothetical protein predicted by Glimmer/Critica
	HE616890.1803	HE616890	1884583	1885629	+	432.739	0.347579	1.27242	0.247374	1.40507	0.159999	0.515495	-	SFHH103_01758	356.518	400.351	456.328	517.758	putative ABC transporter ATP-binding protein
	HE616890.1804	HE616890	1885685	1886095	-	203.084	0.00696963	1.00484	0.276056	0.0252472	0.979858	0.993903	-	SFHH103_01759	188.609	215.861	221.288	186.58	conserved hypothetical protein
	HE616890.1805	HE616890	1886210	1887064	+	360.326	0.112389	1.08102	0.340613	0.329962	0.741428	0.919607	-	SFHH103_01760	273.714	416.037	296.3	455.254	putatitve LysR family transcriptional regulator
	HE616890.1806	HE616890	1887179	1888195	+	4380.16	-0.669813	-1.59087	0.239526	-2.79642	0.00516729	0.0738154	-	SFHH103_01761	5520.28	5321.09	3009.26	3670.02	putative methionine synthase I
	HE616890.1807	HE616890	1888408	1888752	+	39.0142	-0.764107	-1.69832	0.444862	-1.71763	0.0858642	0.390059	-	SFHH103_01762	51.7526	50.0439	30.0051	24.2553	conserved hypothetical protein
	HE616890.1808	HE616890	1888814	1890604	-	166.971	-0.779829	-1.71693	0.322601	-2.41732	0.0156353	0.159593	-	SFHH103_01763	255.313	174.033	127.522	111.015	conserved hypothetical protein
	HE616890.1809	HE616890	1890790	1891317	-	126.381	-1.06509	-2.09229	0.377879	-2.81859	0.00482347	0.0701905	-	SFHH103_01764	227.711	124.736	77.5132	75.5647	putative RNA polymerase sigma factor
	HE616890.1810	HE616890	1891404	1891946	-	90.9677	-0.776269	-1.7127	0.462552	-1.67823	0.0933018	0.404049	-	SFHH103_01765	172.509	67.2232	73.7626	50.3765	conserved hypothetical protein
	HE616890.1811	HE616890	1892326	1893030	-	46.0497	-0.174155	-1.1283	0.453904	-0.383683	0.701214	0.907361	-	SFHH103_01766	50.6025	48.5501	30.0051	55.041	conserved hypothetical protein
	HE616890.1812	HE616890	1893138	1894712	-	655.238	1.27232	2.41549	0.245367	5.18536	2.15597e-07	9.75612e-06	-	SFHH103_01767	340.417	404.833	910.155	965.549	putative trimethylamine methyltransferase protein
	HE616890.1813	HE616890	1895231	1895929	+	2156.32	-0.240583	-1.18147	0.321438	-0.748459	0.454184	0.778125	-	SFHH103_01768	2946.45	1755.27	2105.36	1818.22	putative corrinoid methyltransferase protein
	HE616890.1814	HE616890	1896240	1896860	+	182.295	0.324325	1.25208	0.283852	1.14259	0.25321	0.622024	-	SFHH103_01769	178.259	143.409	212.536	194.976	conserved hypothetical protein
	HE616890.1815	HE616890	1897022	1897840	+	193.546	-0.163575	-1.12006	0.264205	-0.619121	0.535837	0.82928	-	SFHH103_01770	213.911	196.441	183.781	180.049	putative formyl transferase domain-containing protein
	HE616890.1816	HE616890	1898604	1899071	-	1662.04	-1.25835	-2.39222	0.369373	-3.40672	0.000657484	0.0145476	-	SFHH103_01771	3271.91	1555.1	886.401	934.763	conserved hypothetical protein
	HE616890.1817	HE616890	1899398	1899700	+	35.0732	0.301459	1.23239	0.523294	0.576079	0.564562	0.845148	-	SFHH103_01772	18.4009	41.8278	28.7549	51.3094	conserved hypothetical protein
	HE616890.1818	HE616890	1899693	1900274	+	75.7731	0.246182	1.18606	0.374733	0.656954	0.511211	0.821658	-	SFHH103_017725	55.2028	81.4147	82.5141	83.9608	conserved hypothetical protein
	HE616890.1820	HE616890	1901484	1902446	+	350.345	-0.114603	-1.08268	0.290257	-0.394834	0.692966	0.902928	-	SFHH103_01774	409.42	321.924	287.549	382.488	putative methyltetrahydrofolate:corrinoid/iron-sulfur protein methyltransferase
	HE616890.1821	HE616890	1902837	1903175	+	82.2561	-0.373701	-1.29567	0.360574	-1.03641	0.300012	0.667459	-	SFHH103_01775	109.255	79.174	68.7617	71.8331	conserved hypothetical protein
	HE616890.1822	HE616890	1903337	1905412	+	586.34	0.126674	1.09177	0.245342	0.516318	0.605632	0.866594	-	SFHH103_01776	509.475	608.743	626.357	600.786	putative electron transfer protein
	HE616890.1823	HE616890	1905455	1905955	-	37.5912	-0.325248	-1.25288	0.502719	-0.646978	0.517646	0.824387	-	SFHH103_01777	27.6014	58.2601	26.2545	38.2488	putative AsnC family transcriptional regulator
	HE616890.1824	HE616890	1906061	1907272	+	137.042	0.147408	1.10758	0.329418	0.447479	0.654529	0.887543	-	SFHH103_01778	109.255	149.385	126.272	163.257	putative diaminopropionate ammonia-lyase
	HE616890.1825	HE616890	1907269	1908507	+	58.9694	-0.261302	-1.19856	0.397223	-0.657822	0.510653	0.821581	-	SFHH103_01779	55.2028	74.6924	50.0085	55.9739	putative amidase%2C hydantoinase/carbamoylase family
	HE616890.1826	HE616890	1908518	1909669	+	91.6502	0.16896	1.12425	0.377328	0.44778	0.654312	0.887516	hipO1	SFHH103_01780	65.5533	105.316	87.5149	108.216	putative hydrolase
	HE616890.1827	HE616890	1909710	1910624	-	452.425	0.275904	1.21075	0.305137	0.904198	0.365891	0.719032	-	SFHH103_01781	325.466	486.248	447.576	550.41	putative LysR family transcriptional regulator
	HE616890.1828	HE616890	1910756	1911100	+	621.903	-0.0189235	-1.0132	0.229244	-0.0825474	0.934211	0.981027	-	SFHH103_01782	642.882	609.49	628.857	606.383	conserved hypothetical protein
	HE616890.1829	HE616890	1911215	1911415	+	3384.91	-1.65438	-3.14787	0.325227	-5.08684	3.64086e-07	1.57636e-05	-	SFHH103_01783	3827.39	6684.97	1474	1553.27	conserved hypothetical protein
	HE616890.1830	HE616890	1911915	1912919	+	601.154	1.26919	2.41027	0.230648	5.50272	3.73977e-08	1.83432e-06	-	SFHH103_01784	338.117	349.561	876.399	840.541	putative AraC family transcriptional regulator
	HE616890.1831	HE616890	1912935	1914182	-	87.4209	0.408608	1.3274	0.372587	1.09668	0.272782	0.641185	-	SFHH103_01785	56.3528	90.3778	101.267	101.686	putative two-component response regulator
	HE616890.1832	HE616890	1914554	1915387	-	56.9568	-0.585307	-1.50036	0.428199	-1.3669	0.171655	0.536166	-	SFHH103_01786	88.5544	52.2847	45.0077	41.9804	putative two component response regulator transcriptional regulatory protein
	HE616890.1834	HE616890	1917066	1917308	+	2822.8	-0.66226	-1.58256	0.445997	-1.4849	0.13757	0.48126	-	SFHH103_01788	5483.47	1673.86	2121.61	2012.26	conserved hypothetical protein
	HE616890.1835	HE616890	1917378	1917785	+	1300.62	-0.601885	-1.5177	0.376802	-1.59735	0.110188	0.43402	-	SFHH103_01789	2194.31	1006.11	996.42	1005.66	conserved hypothetical protein
	HE616890.1836	HE616890	1917966	1918625	+	1028.03	-0.26714	-1.20342	0.233386	-1.14463	0.252363	0.622024	-	SFHH103_01790	1174.21	1079.31	971.416	887.186	putative pyrimidine reductase protein
	HE616890.1837	HE616890	1918767	1919186	+	1926	-0.0550189	-1.03887	0.447663	-0.122903	0.902184	0.970823	-	SFHH103_01791	3001.65	938.884	2110.36	1653.09	conserved hypothetical protein
	HE616890.1838	HE616890	1919253	1919591	-	1491.56	-0.984664	-1.97885	0.512531	-1.92118	0.0547093	0.31951	-	SFHH103_01792	3587.03	648.33	868.898	861.997	conserved hypothetical protein
	HE616890.1839	HE616890	1919874	1920506	+	2391.06	0.453433	1.36929	0.341898	1.32622	0.184765	0.552914	-	SFHH103_01793	1377.77	2587.35	2730.47	2868.66	putative TerC family transmembrane efflux protein
	HE616890.1840	HE616890	1920772	1923300	-	1890.76	-0.50166	-1.41584	0.308329	-1.62703	0.10373	0.423249	kefA	SFHH103_01794	2767.04	1714.19	1556.52	1525.29	potassium efflux system KefA
	HE616890.1841	HE616890	1923376	1923504	+	42.5493	-0.836857	-1.78615	0.442076	-1.89302	0.0583557	0.330619	-	SFHH103_01795	56.3528	56.7662	33.7558	23.3224	hypothetical protein
	HE616890.1842	HE616890	1923666	1924148	+	628.17	0.398791	1.3184	0.300766	1.32592	0.184867	0.552914	-	SFHH103_01796	652.083	420.518	733.875	706.203	conserved hypothetical protein
	HE616890.1843	HE616890	1924152	1925381	+	613.355	0.359417	1.28291	0.280605	1.28086	0.200242	0.57047	-	SFHH103_01797	622.181	444.42	656.362	730.459	conserved hypothetical protein
	HE616890.1844	HE616890	1925398	1927095	+	294.92	0.139355	1.10141	0.275564	0.505707	0.613062	0.869137	-	SFHH103_01798	315.116	244.991	331.306	288.265	putative sulfate transporter
	HE616890.1845	HE616890	1927139	1928005	+	686.388	0.845996	1.79751	0.235214	3.5967	0.000322279	0.00807309	-	SFHH103_01799	504.875	461.599	926.408	852.668	putative regulatory protein
	HE616890.1846	HE616890	1928053	1928523	-	2630.4	1.11078	2.15963	0.238744	4.6526	3.27773e-06	0.000131371	-	SFHH103_01800	1551.43	1703.73	3936.92	3329.51	putative signal-transduction protein with CBS domains
	HE616890.1847	HE616890	1928885	1929352	-	33.7274	-0.332365	-1.25908	0.497178	-0.668504	0.503812	0.815758	-	SFHH103_01801	27.6014	49.297	33.7558	24.2553	putative glutathione-dependent formaldehyde-activating GFA
	HE616890.1848	HE616890	1929473	1930033	-	115.197	0.0991852	1.07117	0.313932	0.315945	0.752044	0.925027	-	SFHH103_01802	119.606	102.329	128.772	110.082	putative transmembrane protein
	HE616890.1849	HE616890	1930201	1931976	-	144.985	-0.0323754	-1.02269	0.377098	-0.0858541	0.931582	0.979628	-	SFHH103_01803	100.055	192.706	153.776	133.404	putative transmembrane transport protein
	HE616890.1850	HE616890	1932414	1932704	+	227.925	0.151192	1.11049	0.400788	0.377237	0.705997	0.910232	-	SFHH103_01804	302.465	126.977	235.04	247.218	conserved hypothetical protein
	HE616890.1851	HE616890	1932772	1933068	+	107.933	-0.186036	-1.13763	0.361657	-0.514399	0.606973	0.86707	-	SFHH103_01805	143.757	88.1371	100.017	99.82	conserved hypothetical protein
	HE616890.1853	HE616890	1933570	1933860	+	115.65	0.346808	1.27174	0.39134	0.886205	0.375507	0.725473	-	SFHH103_01807	127.656	73.1986	105.018	156.727	conserved hypothetical protein
Possible_Low_Expression	HE616890.1854	HE616890	1934039	1934377	-	18.0108	-0.57755	-1.49231	0.563191	-1.0255	0.305129	0.67049	-	SFHH103_01808	21.8511	24.6485	8.75149	16.7922	conserved hypothetical protein
Possible_Low_Expression	HE616890.1855	HE616890	1934370	1934621	-	14.573	-0.897349	-1.86264	0.598633	-1.499	0.133875	0.476164	-	SFHH103_01809	10.3505	33.6116	5.00085	9.32898	conserved hypothetical protein
	HE616890.1856	HE616890	1934900	1935559	-	29.6931	-0.76911	-1.70422	0.54001	-1.42425	0.154373	0.507474	-	SFHH103_01810	21.8511	58.2601	20.0034	18.658	conserved hypothetical protein
	HE616890.1857	HE616890	1936059	1937183	+	218.013	-0.0487607	-1.03438	0.263334	-0.185167	0.853098	0.958879	-	SFHH103_01811	205.86	237.522	215.037	213.634	putative transposase
	HE616890.1858	HE616890	1937478	1938581	-	254.913	0.0758664	1.05399	0.306061	0.24788	0.804227	0.941945	-	SFHH103_01812	196.66	298.023	256.294	268.675	Putative transposase y4qE
	HE616890.1859	HE616890	1938732	1939490	-	398.75	0.106087	1.0763	0.269965	0.392964	0.694346	0.903552	-	SFHH103_01813	407.12	359.271	467.58	361.031	putative methyltransferase
	HE616890.1860	HE616890	1939880	1940620	+	276.633	-0.0601917	-1.0426	0.401483	-0.149923	0.880825	0.967236	-	SFHH103_01814	392.17	174.78	317.554	222.03	conserved hypothetical protein
	HE616890.1861	HE616890	1940719	1941822	+	268.999	0.0659474	1.04677	0.308598	0.2137	0.830781	0.95075	-	SFHH103_01815	209.31	314.455	297.551	254.681	Putative transposase y4qE
	HE616890.1862	HE616890	1942117	1943241	-	272.659	-0.163194	-1.11976	0.247148	-0.660308	0.509056	0.820056	-	SFHH103_01816	292.115	285.325	265.045	248.151	putative transposase
	HE616890.1863	HE616890	1943534	1944028	-	42.4362	0.175503	1.12936	0.429092	0.40901	0.682532	0.898763	-	SFHH103_01817	39.102	39.587	50.0085	41.0475	conserved hypothetical protein
	HE616890.1864	HE616890	1944031	1945242	-	137.684	-0.118972	-1.08596	0.298658	-0.398354	0.690369	0.902618	-	SFHH103_01818	158.708	129.218	131.272	131.539	conserved hypothetical protein
	HE616890.1865	HE616890	1945357	1946715	-	69.2328	-0.613997	-1.53049	0.420376	-1.46059	0.144128	0.492423	-	SFHH103_01819	62.1031	109.798	46.2579	58.7725	conserved hypothetical protein
Possible_Low_Expression	HE616890.1866	HE616890	1946775	1947227	-	14.0399	-0.205607	-1.15317	0.599258	-0.343103	0.731521	0.917376	-	SFHH103_01820	6.90034	24.6485	8.75149	15.8593	conserved hypothetical protein
	HE616890.1867	HE616890	1947224	1948834	-	77.9102	-0.779928	-1.71704	0.514214	-1.51674	0.129333	0.468566	-	SFHH103_01821	46.0023	162.829	37.5064	65.3028	conserved hypothetical protein
	HE616890.1868	HE616890	1948834	1949436	-	36.6046	-0.887376	-1.84981	0.568898	-1.55982	0.118803	0.450425	-	SFHH103_01822	17.2509	87.3901	21.2536	20.5237	conserved hypothetical protein
	HE616890.1870	HE616890	1950026	1950349	-	30.5928	-0.415645	-1.33389	0.504901	-0.82322	0.410383	0.750661	-	SFHH103_01824	43.7022	29.13	18.7532	30.7856	conserved hypothetical protein
	HE616890.1871	HE616890	1950346	1950522	-	28.2587	-0.394641	-1.31462	0.488216	-0.808334	0.418899	0.756114	-	SFHH103_01825	35.6518	30.6239	22.5038	24.2553	conserved hypothetical protein
	HE616890.1872	HE616890	1950589	1951584	-	85.4279	-0.3597	-1.28316	0.389798	-0.922784	0.35612	0.714078	-	SFHH103_01826	73.6037	121.002	65.0111	82.095	putative phage major head protein
	HE616890.1873	HE616890	1951746	1952699	-	24.2558	-0.932174	-1.90815	0.557002	-1.67356	0.0942177	0.406071	-	SFHH103_01827	19.551	50.0439	12.5021	14.9264	conserved hypothetical protein
Possible_Low_Expression	HE616890.1874	HE616890	1952859	1953095	-	15.6309	-0.940545	-1.91925	0.572378	-1.64322	0.100337	0.415911	-	SFHH103_01828	19.551	26.1423	7.50128	9.32898	conserved hypothetical protein
	HE616890.1875	HE616890	1953644	1955698	-	47.566	-0.80363	-1.74549	0.56312	-1.4271	0.15355	0.506896	-	SFHH103_01829	20.701	111.292	23.754	34.5172	conserved hypothetical protein
	HE616890.1876	HE616890	1955698	1957128	-	26.9694	-0.902048	-1.86872	0.591712	-1.52447	0.127391	0.46586	-	SFHH103_01830	10.3505	69.464	15.0026	13.0606	conserved hypothetical protein
	HE616890.1877	HE616890	1957303	1957644	+	186.529	0.352747	1.27699	0.27464	1.2844	0.199003	0.56963	-	SFHH103_01831	148.357	176.274	208.786	212.701	conserved hypothetical protein
	HE616890.1878	HE616890	1957789	1957944	-	161.732	0.36659	1.2893	0.349367	1.0493	0.294042	0.661453	-	SFHH103_01832	171.359	107.557	211.286	156.727	conserved hypothetical protein
	HE616890.1879	HE616890	1958267	1958671	+	161.286	-1.09002	-2.12876	0.517057	-2.10811	0.0350211	0.256552	-	SFHH103_01833	393.32	78.427	98.7668	74.6318	conserved hypothetical protein
	HE616890.1880	HE616890	1958672	1959070	-	100.467	-1.02457	-2.03435	0.393489	-2.6038	0.00921964	0.11266	-	SFHH103_01834	100.055	177.768	55.0094	69.0344	conserved hypothetical protein
[truncated: 5,015 more rows]

## Sheet: Gene_Differential_Expression
Comments	Genes_Name	Chr	Start	End	Strand	baseMean	log2FoldChange	FoldChange	lfcSE	stat	pvalue	padj	Gene_Name	Gene_ID	SVQ269_mRNA	SVQ269_bis_mRNA	SVQ548_plus_mRNA	SVQ548_plus_bis_mRNA	Keywords	Description
	HE616890.2121	HE616890	2227832	2228956	+	116.805	-1.77332	-3.41839	0.499023	-3.55358	0.000380026	0.0092232	-	SFHH103_02072	307.065	80.6678	37.5064	41.9804		hypothetical protein
	HE616890.397	HE616890	442283	443326	-	62413.4	-4.08442	-16.9641	0.341937	-11.9449	6.90167e-33	8.2048e-31	fbpA	SFHH103_00387	147386	91570.7	5722.22	4975.14		Iron deficiency-induced protein A%2C periplasmic protein
	HE616890.565	HE616890	621368	623182	+	380.989	-1.5885	-3.00736	0.376774	-4.21604	2.4863e-05	0.00084655	-	SFHH103_00554	799.29	382.425	157.527	184.714		acyl-CoA dehydrogenase
	HE616890.345	HE616890	381583	382254	+	25.6198	-1.69815	-3.24485	0.547303	-3.10277	0.00191721	0.0355749	-	SFHH103_00335	28.7514	57.5132	8.75149	7.46318		transcription regulator protein
	HE616890.356	HE616890	391374	391919	+	1337.32	5.8971	59.5943	0.346883	17.0003	8.1728e-65	3.58275e-62	flgJ	SFHH103_00346	18.4009	38.0931	2416.66	2876.12		conserved hypothetical protein
	HE616890.357	HE616890	391991	392359	+	524.685	5.3126	39.7422	0.313015	16.9724	1.315e-64	5.42552e-62	-	SFHH103_00347	14.9507	22.4077	1038.93	1022.46		conserved hypothetical protein
	HE616890.358	HE616890	392359	392925	+	429.7	3.95304	15.4875	0.288687	13.6931	1.11584e-42	1.90891e-40	-	SFHH103_00348	50.6025	38.0931	861.397	768.708		conserved hypothetical protein
	HE616890.417	HE616890	459821	462778	+	246.624	-2.17071	-4.50244	0.501137	-4.33156	1.48055e-05	0.000535286	-	SFHH103_00407	708.435	154.613	60.0102	63.437		calcium-binding repeat-like hypothetical protein
	HE616890.418	HE616890	463235	464032	-	43.5531	-1.61431	-3.06165	0.583022	-2.76887	0.00562518	0.0777001	-	SFHH103_00408	20.701	129.218	7.50128	16.7922		thioredoxin-like superfamily
	HE616890.461	HE616890	505900	506850	-	1255.06	-1.9441	-3.84797	0.334249	-5.81631	6.0161e-09	3.22114e-07	-	SFHH103_00450	1470.92	2611.25	465.079	472.979		transcriptional regulator LysR family
	HE616890.462	HE616890	507057	507353	+	4113.96	-3.26989	-9.64571	0.249511	-13.1052	3.07422e-39	4.68752e-37	-	SFHH103_00451	7018.8	8033.17	771.381	632.505		conserved hypothetical protein
	HE616890.566	HE616890	623216	623968	+	62.9711	-1.68358	-3.21223	0.39166	-4.29857	1.71907e-05	0.000602879	-	SFHH103_00555	94.3047	104.569	28.7549	24.2553		putative enoyl-CoA hydratase/isomerase
	HE616890.647	HE616890	709508	711004	-	6795.07	-1.62057	-3.07496	0.472512	-3.42969	0.00060428	0.0136284	cysN	SFHH103_00633	4615.18	17131.5	2232.88	3200.77		Putative sulfate adenylyltransferase subunit 1
	HE616890.648	HE616890	711004	711957	-	10385	-1.99263	-3.97961	0.503154	-3.96028	7.48631e-05	0.00222496	cysD	SFHH103_00634	5945.8	29629	2776.72	3188.64		Putative sulfate adenylyltransferase subunit 2
	HE616890.649	HE616890	712003	712758	-	12183.9	-1.93628	-3.82718	0.517935	-3.73847	0.000185147	0.00503342	cysH	SFHH103_00635	6273.56	35437.8	3045.52	3978.81		Putative phosphoadenosine phosphosulfate reductase
	HE616890.765	HE616890	826175	826312	+	71.6204	2.24629	4.74461	0.405148	5.54437	2.9502e-08	1.46757e-06	-	SFHH103_00749	17.2509	23.1547	142.524	103.552		hypothetical protein predicted by Glimmer/Critica
	HE616890.766	HE616890	826389	827519	-	2424.99	5.16525	35.8835	0.260504	19.8279	1.71015e-87	1.49937e-84	-	SFHH103_00750	115.006	104.569	5194.64	4285.73		Putative outer membrane protein
	HE616890.817	HE616890	877558	878496	+	817.622	-2.04185	-4.11772	0.26251	-7.77815	7.35906e-15	5.21379e-13	-	SFHH103_00799	1489.32	1179.39	316.304	285.467	permease	Probable permease protein
	HE616890.859	HE616890	924588	925277	+	1300.06	3.111	8.6398	0.240877	12.9153	3.68987e-38	5.17615e-36	ligE	SFHH103_00841	261.063	235.281	2246.63	2457.25		lignin beta-ether hydrolase LigE
	HE616890.889	HE616890	955424	956257	-	559.946	2.04635	4.1306	0.252155	8.11546	4.83932e-16	3.61096e-14	-	SFHH103_00871	218.511	194.947	983.918	842.407		transposon-related
	HE616890.1219	HE616890	1274320	1275780	+	4360.93	-1.63181	-3.09901	0.418981	-3.8947	9.83201e-05	0.00284966	cysG	SFHH103_01191	3657.18	10097.7	1754.05	1934.83		siroheme synthase
	HE616890.1353	HE616890	1419102	1420886	+	173.477	-1.91278	-3.76534	0.509059	-3.75748	0.000171631	0.00472085	-	SFHH103_9000	478.424	111.292	65.0111	39.1817		putative siderophore biosynthesis protein rhbC-like
	HE616890.1354	HE616890	1420870	1422606	+	111.243	-1.66708	-3.17571	0.412052	-4.04579	5.21464e-05	0.00164754	-	SFHH103_01317	236.912	115.773	47.5081	44.7791		siderophore synthetase component
	HE616890.1359	HE616890	1427086	1428063	+	38.1234	-1.6668	-3.1751	0.478009	-3.48696	0.000488537	0.0112717	-	SFHH103_01322	54.0527	69.464	11.2519	17.7251	permease	transport system permease protein
	HE616890.1424	HE616890	1492072	1493190	+	2029.61	-1.69364	-3.23473	0.377588	-4.48542	7.27693e-06	0.000274411	-	SFHH103_01385	4404.72	2001.76	875.149	836.809		alanine dehydrogenase
	HE616890.1671	HE616890	1760666	1761220	-	29.6117	-1.89635	-3.72271	0.576955	-3.28683	0.00101322	0.0210259	-	SFHH103_01627	28.7514	76.9332	2.50043	10.2619		putative serine protease inhibitor
	HE616890.1677	HE616890	1768365	1769036	+	1817.91	4.89797	29.815	0.293334	16.6976	1.36459e-62	5.03748e-60	-	SFHH103_01633	112.706	76.9332	3809.4	3272.6		hypothetical protein predicted by Glimmer/Critica
Possible_Low_Expression	HE616890.1717	HE616890	1806586	1807017	-	14.467	-1.60952	-3.0515	0.600103	-2.68207	0.00731686	0.0946873	-	SFHH103_01672	16.1008	35.8524	1.25021	4.66449		hypothetical protein
	HE616890.1763	HE616890	1843154	1843888	+	192.891	2.56747	5.9277	0.314289	8.16915	3.10568e-16	2.36775e-14	-	SFHH103_01718	54.0527	44.8155	382.565	290.131		conserved hypothetical protein
	HE616890.1829	HE616890	1911215	1911415	+	3384.91	-1.65438	-3.14787	0.325227	-5.08684	3.64086e-07	1.57636e-05	-	SFHH103_01783	3827.39	6684.97	1474	1553.27		conserved hypothetical protein
	HE616890.1914	HE616890	1991511	1993535	+	559.742	-1.68283	-3.21057	0.507053	-3.31884	0.000903911	0.0190391	-	SFHH103_01867	1539.93	296.529	207.535	194.976		conserved adenylate cyclase
	HE616890.1968	HE616890	2054690	2055577	+	1612.34	2.28983	4.88999	0.384825	5.95032	2.67614e-09	1.44388e-07	-	SFHH103_01920	281.764	636.379	2525.43	3005.8		NmrA-like family
	HE616890.2243	HE616890	2348081	2351065	-	1050.72	3.50262	11.3343	0.384871	9.10077	8.96967e-20	7.23141e-18	-	SFHH103_02192	74.7537	177.021	1952.83	1998.27		RTX toxins and related Ca2+-binding proteins
	HE616890.2476	HE616890	2589199	2589747	-	93.4291	-2.10415	-4.29944	0.524965	-4.00817	6.11915e-05	0.00187422	-	SFHH103_02420	71.3036	256.942	13.7523	31.7185		Flavin reductase-like
	HE616890.3066	HE616890	3240709	3241512	+	923.525	-3.45389	-10.9579	0.262075	-13.179	1.15864e-39	1.80594e-37	modA	SFHH103_02991	1767.64	1652.2	121.271	152.995		molybdenum ABC transporter%2C periplasmic binding protein
	HE616890.3067	HE616890	3241603	3242304	+	76.6153	-1.63441	-3.1046	0.370013	-4.41716	1.00006e-05	0.000371132	mobB	SFHH103_02992	118.456	121.002	28.7549	38.2488	permease	molybdate ABC transporter permease protein
	HE616890.3068	HE616890	3242301	3243368	+	57.9205	-2.0646	-4.18319	0.51134	-4.03763	5.39929e-05	0.00169687	modC	SFHH103_02993	51.7526	149.385	13.7523	16.7922		molybdenum transport system%2C ATP-binding protein
	HE616890.3075	HE616890	3248015	3249295	+	89.4222	-1.6614	-3.16323	0.434173	-3.82659	0.000129932	0.00364537	bkdB	SFHH103_03000	94.3047	190.466	30.0051	42.9133		dihydrolipoamide acyltransferase component of branched-chain alpha-keto aciddehydrogenase complex
	HE616890.3084	HE616890	3257762	3258880	+	2550.25	-1.72688	-3.31011	0.226454	-7.62576	2.42598e-14	1.70158e-12	-	SFHH103_03009	4096.5	3819.02	1197.7	1087.76		putative 4-hydroxyphenylpyruvate dioxygenase
	HE616890.3194	HE616890	3368309	3370090	+	69.9859	-1.75513	-3.37558	0.499343	-3.51488	0.000439946	0.0103898	mcpA	SFHH103_03112	62.1031	169.552	17.503	30.7856		Chemotaxis methyl-accepting receptor
	HE616890.3361	HE616890	3537129	3538367	-	2171.51	1.83513	3.56802	0.272474	6.73504	1.63885e-11	9.74142e-10	-	SFHH103_03274	776.289	1018.8	3111.78	3779.17		Multidrug resistance protein
	HE616890.3362	HE616890	3538364	3538876	-	901.431	1.60237	3.03641	0.317607	5.04514	4.53194e-07	1.95013e-05	-	SFHH103_03275	523.276	312.214	1376.48	1393.75		Transcriptional regulator MarR family
	HE616890.3389	HE616890	3568839	3569612	+	2785.9	-1.80465	-3.49344	0.457156	-3.94756	7.89531e-05	0.00232679	-	SFHH103_03302	2017.2	7118.93	1017.67	989.804		Extracellular solute-binding protein%2C ABC transporter family
	HE616890.3676	HE616890	3903227	3904015	+	28.9797	-2.12413	-4.3594	0.579136	-3.66775	0.000244691	0.00635652	-	SFHH103_03581	21.8511	84.4024	5.00085	4.66449		1%2C6-dihydroxycyclohexa-2%2C4-diene-1-carboxylate dehydrogenase
	HE616890.3695	HE616890	3920178	3921941	-	61.806	-2.08157	-4.23268	0.482728	-4.3121	1.61713e-05	0.000575763	-	SFHH103_03600	64.4032	147.891	20.0034	14.9264		Phage-related lysozyme
	HE616890.3696	HE616890	3921995	3924121	-	116.408	-1.90349	-3.74118	0.411543	-4.62526	3.74122e-06	0.000148254	-	SFHH103_03601	256.463	126.23	43.7575	39.1817		Hypothetical protein
	HE616890.3795	HE616890	4031433	4032443	-	530.503	2.62646	6.17511	0.249234	10.5381	5.76325e-26	5.69344e-24	-	SFHH103_03700	127.656	146.397	896.403	951.556		ABC transporter ATP-binding protein
	HE616890.3796	HE616890	4032460	4033524	-	747.035	3.06997	8.39758	0.27388	11.2092	3.67544e-29	3.96608e-27	-	SFHH103_03701	165.608	120.255	1343.98	1358.3		oxidoreductase%2C Gfo/Idh/MocA family
	HE616890.3797	HE616890	4033521	4034360	-	611.419	2.82499	7.08607	0.391929	7.20791	5.68175e-13	3.68998e-11	-	SFHH103_03702	169.058	70.2109	1183.95	1022.46		binding-protein-dependent transport systems inner membrane component
	HE616890.3798	HE616890	4034373	4035320	-	1354.21	3.03349	8.18786	0.449032	6.75561	1.42238e-11	8.60048e-10	-	SFHH103_03703	309.365	91.8717	2577.94	2437.66		binding-protein-dependent transport systems inner membrane component
	HE616890.3799	HE616890	4035555	4036814	-	9713.91	2.94542	7.70299	0.433982	6.78696	1.1452e-11	6.9847e-10	-	SFHH103_03704	2389.82	802.197	18770.7	16892.9		extracellular solute-binding protein%2C family 1
	HE616890.3800	HE616890	4036866	4037765	-	6196.67	3.06287	8.35636	0.425264	7.20229	5.92075e-13	3.80992e-11	murQ	SFHH103_03705	1398.47	503.427	9952.95	12931.8		N-acetylmuramic acid-6-phosphate etherase
	HE616890.3801	HE616890	4037948	4038847	+	1633.06	2.57416	5.95526	0.412784	6.2361	4.48602e-10	2.5172e-08	-	SFHH103_03706	529.026	206.898	2492.92	3303.39		conserved hypothetical protein
	HE616890.3802	HE616890	4038844	4039608	+	502.162	2.66296	6.33333	0.284261	9.36802	7.39058e-21	6.24548e-19	-	SFHH103_03707	127.656	120.255	743.877	1016.86		putative transcriptional regulator%2C GntR family
	HE616890.3978	HE616890	4210939	4211823	+	885.573	2.69514	6.47616	0.299444	9.00047	2.24752e-19	1.79137e-17	-	SFHH103_03875	164.458	256.195	1562.77	1558.87		putative transmembrane protein
	HE616890.4037	HE616890	4271019	4272377	+	84.9372	-1.65483	-3.14886	0.589018	-2.80947	0.0049623	0.0717388	-	SFHH103_03934	24.1512	272.627	11.2519	31.7185		Mg chelatase-related protein
	HE616890.4038	HE616890	4272462	4273430	-	4362.81	-1.82956	-3.55429	0.494312	-3.70123	0.00021456	0.00567897	cysK1	SFHH103_03935	2687.68	11870.1	1145.2	1748.25		cysteine synthase
	HE616893.121	HE616893	102998	103855	+	46133.5	2.75231	6.73794	0.557859	4.9337	8.06855e-07	3.40921e-05	nopI	SFHH103_04163	1046.55	9308.92	94801.2	79377.5		NopI
	HE616893.122	HE616893	104337	104666	-	1242.36	3.59763	12.1058	0.504353	7.13315	9.80967e-13	6.255e-11	-	SFHH103_04164	27.6014	155.36	2406.66	2379.82		putative Tn3-type Transposase
	HE616893.123	HE616893	105033	105638	+	3743.51	3.35716	10.2472	0.484763	6.92535	4.34896e-12	2.69944e-10	-	SFHH103_04165	138.007	615.466	6878.67	7341.9	DNA polymerase	putative RNA-directed DNA polymerase (reverse transcriptase)%2C partial
	HE616893.124	HE616893	105518	106288	+	3221.54	2.19079	4.56557	0.601905	3.63977	0.000272885	0.00698547	-	SFHH103_04166	75.9038	469.815	6439.85	5900.58	DNA polymerase	putative RNA-directed DNA polymerase (reverse transcriptase)%2C partial
	HE616893.125	HE616893	106246	106509	+	211.37	1.70801	3.2671	0.600686	2.84344	0.004463	0.0667451	-	SFHH103_04167	3.45017	37.3462	410.07	394.616	DNA polymerase	RNA-directed DNA polymerase (reverse transcriptase)%2C partial
	HE616893.126	HE616893	107003	108406	+	270.42	1.70054	3.25023	0.426979	3.98273	6.81285e-05	0.00204811	-	SFHH103_04168	55.2028	160.589	460.078	405.81	DNA polymerase	putative RNA-directed DNA polymerase (reverse transcriptase)
Possible_Low_Expression	HE616893.142	HE616893	118809	119018	-	13.995	-1.74149	-3.3438	0.59594	-2.92226	0.00347502	0.0555211	-	SFHH103_04184	5.75029	49.297	0	0.932898		hypothetical protein predicted by Glimmer/Critica
	HE616893.160	HE616893	133350	135095	+	4326.64	2.38479	5.22269	0.49531	4.81475	1.47385e-06	6.01024e-05	nopM2	SFHH103_04201	322.016	1543.89	8193.9	7246.75		NopM2
	HE616894_part_1.31	HE616894_part_1	34462	35223	+	95.0176	-2.10567	-4.30398	0.39154	-5.37793	7.53491e-08	3.59523e-06	-	psfHH103d_29	127.656	191.96	25.0043	35.4501		conserved hypothetical protein
	HE616894_part_1.32	HE616894_part_1	35144	36658	+	72.6644	-1.65984	-3.15981	0.460415	-3.60509	0.00031205	0.00784488	-	psfHH103d_30	70.1535	162.829	28.7549	28.9198	DNA polymerase	putative DNA Polymerase Y-family
Possible_Low_Expression	HE616894_part_1.57	HE616894_part_1	60153	60461	-	19.0083	-1.74378	-3.34911	0.572827	-3.04417	0.00233326	0.0414316	-	psfHH103d_54	41.4021	24.6485	6.25107	3.73159		conserved hypothetical protein
	HE616894_part_1.76	HE616894_part_1	79491	79907	+	129.483	1.75349	3.37173	0.330823	5.30037	1.15566e-07	5.44015e-06	-	psfHH103d_72	43.7022	64.2355	211.286	198.707		hypothetical protein
	HE616894_part_1.94	HE616894_part_1	91350	93095	-	4342.46	2.53367	5.79043	0.487208	5.20039	1.98868e-07	9.11674e-06	nopM	psfHH103d_90	310.516	1393.76	8091.38	7574.2		NopM
	HE616896_part_3.121	HE616896_part_3	98115	98312	-	143.931	1.72388	3.30323	0.335283	5.14155	2.72475e-07	1.20958e-05	fdxN	psfHH103d_221	47.1524	74.6924	218.787	235.09		FdxN%2C NADH dehydrogenase [ubiquinone] iron-sulfur protein%2C 4Fe-4S ferredoxin
	HE616896_part_3.188	HE616896_part_3	160452	164408	+	14343.2	5.51491	45.725	0.488689	11.2851	1.5545e-29	1.70363e-27	nopD	psfHH103d_287	74.7537	339.851	28908.7	28049.4		NopD
	HE616896_part_3.213	HE616896_part_3	179917	180750	+	615.123	2.49442	5.635	0.249301	10.0057	1.43932e-23	1.2779e-21	-	psfHH103d_312	170.209	175.527	1138.94	975.811		transposon-related
	HE616896_part_3.230	HE616896_part_3	195609	197495	-	492.032	2.26366	4.80209	0.376748	6.00843	1.87332e-09	1.01856e-07	-	psfHH103d_328_5	89.7045	197.188	765.13	916.105		conserved hypothetical protein
	HE616896_part_3.250	HE616896_part_3	212963	213187	+	96.5578	2.74552	6.70631	0.362241	7.57926	3.47539e-14	2.38984e-12	-	psfHH103d_348	23.0011	18.6731	185.032	159.525		hypothetical protein
	HE616896_part_3.4	HE616896_part_3	1360	2193	-	1980.31	3.91642	15.0994	0.278383	14.0684	5.93584e-45	1.09563e-42	-	psfHH103d_106	217.361	204.657	4343.24	3155.99		hypothetical protein
	HE616896_part_3.14	HE616896_part_3	8208	9419	-	1176.76	2.86481	7.28439	0.26843	10.6725	1.36944e-26	1.37218e-24	-	psfHH103d_116	220.811	293.541	2187.87	2004.8		Predicted dehydrogenase
	HE616896_part_3.15	HE616896_part_3	9645	9902	+	167.133	2.84626	7.19132	0.358791	7.93291	2.14077e-15	1.5641e-13	-	psfHH103d_117	36.8018	30.6239	368.813	232.291		hypothetical protein
	HE616896_part_3.16	HE616896_part_3	9885	10265	-	368.863	3.5225	11.4916	0.280144	12.5739	2.93874e-36	4.04163e-34	-	psfHH103d_118	49.4525	53.0316	745.127	627.84		Conserved hypothetical protein
	HE616896_part_3.17	HE616896_part_3	10375	10482	+	334.528	4.00433	16.0481	0.301495	13.2816	2.96059e-40	4.71944e-38	-	psfHH103d_119	29.9015	34.3585	700.119	573.732		hypothetical protein
	HE616896_part_3.24	HE616896_part_3	16562	17152	+	8633.07	6.68027	102.556	0.406616	16.4289	1.18702e-60	3.61991e-58	nodA	psfHH103d_126	43.7022	115.773	19385.8	14987		acyl transferase
	HE616896_part_3.25	HE616896_part_3	17107	17796	+	7571.14	6.18257	72.6341	0.257415	24.018	1.80528e-127	1.26622e-123	nodB	psfHH103d_127	169.058	162.829	16555.3	13397.3		polysaccharide deacetylase
	HE616896_part_3.26	HE616896_part_3	17811	19052	+	4053.75	4.31421	19.8933	0.258889	16.6643	2.38179e-62	8.35294e-60	nodC	psfHH103d_128	378.369	293.541	8218.9	7324.18		N-acetylglucosaminyltransferase
	HE616896_part_3.27	HE616896_part_3	19204	20235	+	1464.55	4.71484	26.2608	0.256499	18.3815	1.84846e-75	1.08042e-72	nodI	psfHH103d_129	95.4548	88.1371	3016.76	2657.83		Nod factor export ATP-binding protein NodI
	HE616896_part_3.28	HE616896_part_3	20239	21027	+	875.829	3.51946	11.4673	0.272366	12.9218	3.39097e-38	4.85394e-36	nodJ	psfHH103d_130	119.606	126.977	1834.06	1422.67	permease	ABC-transporter permease NodJ
	HE616896_part_3.29	HE616896_part_3	21393	23186	+	1654.55	2.71528	6.56721	0.26667	10.1822	2.38163e-24	2.198e-22	nolO'	psfHH103d_131	442.772	357.777	3201.8	2615.84		Carbamoyl transferase%2C NodU family%2C truncated
	HE616896_part_3.30	HE616896_part_3	23353	24078	+	1174.41	3.22363	9.34137	0.294951	10.9294	8.34044e-28	8.73132e-26	noeI	psfHH103d_132	228.861	167.311	2425.41	1876.06		nodulation protein NoeI
	HE616896_part_3.53	HE616896_part_3	45058	45891	-	520.498	2.15984	4.46867	0.260323	8.29677	1.06979e-16	8.24558e-15	-	psfHH103d_155	196.66	161.336	918.907	805.091		transposon-related
	HE616896_part_3.58	HE616896_part_3	50368	51201	+	721.775	2.59736	6.0518	0.278767	9.31733	1.19301e-20	9.84446e-19	-	psfHH103d_160	211.611	162.083	1382.74	1130.67		transposon-related
	HE616896_part_3.59	HE616896_part_3	51221	51730	-	2194.89	5.1529	35.5777	0.255182	20.193	1.12758e-90	1.12984e-87	-	psfHH103d_161	105.805	96.3532	4599.53	3977.88		conserved hypothetical protein
	HE616896_part_3.102	HE616896_part_3	84368	85201	+	420.284	1.69283	3.23289	0.256679	6.59511	4.24929e-11	2.50458e-09	-	psfHH103d_202	192.06	187.478	713.872	587.725		transposon-related
	HE616896_part_3.106	HE616896_part_3	86358	86810	-	515.509	1.79911	3.48005	0.245584	7.32584	2.37414e-13	1.55628e-11	nifW	psfHH103d_206	230.011	210.633	860.147	761.244		Nitrogenase-stabilizing/protective protein nifW
	HE616896_part_3.108	HE616896_part_3	89135	91003	-	9024.71	5.88993	59.2987	0.342656	17.1891	3.20729e-66	1.60685e-63	-	psfHH103d_208	139.157	261.423	18984.5	16713.8		ABC-type transport system%2C periplasmic component
	HE616896_part_3.114	HE616896_part_3	94169	95002	+	507.724	2.2488	4.75287	0.255933	8.78665	1.54085e-18	1.21433e-16	-	psfHH103d_214	158.708	171.793	925.158	775.238		transposon-related
	HE616896_part_3.124	HE616896_part_3	101886	102179	-	732.068	3.63928	12.4604	0.393061	9.25882	2.06708e-20	1.68587e-18	fixX	psfHH103d_224	43.7022	111.292	1425.24	1348.04		Ferredoxin-like protein
	HE616896_part_3.125	HE616896_part_3	102194	103501	-	2883.92	4.33384	20.1659	0.43092	10.0572	8.54099e-24	7.78007e-22	fixC	psfHH103d_225	78.2039	242.75	5823.49	5391.22		oxidoreductase FixC
	HE616896_part_3.126	HE616896_part_3	103512	104621	-	2956.4	3.74184	13.3785	0.49523	7.55577	4.16385e-14	2.83546e-12	fixB	psfHH103d_226	67.8534	337.61	5982.27	5437.86		FixB nitrogen fixation protein
	HE616896_part_3.127	HE616896_part_3	104631	105554	-	1770.84	3.60166	12.1397	0.444592	8.10105	5.44856e-16	4.02276e-14	fixA	psfHH103d_227	79.354	258.436	3755.64	2989.94		Electron transfer flavoprotein%2C beta subunit FixA
	HE616896_part_3.128	HE616896_part_3	105589	105912	-	1019.86	5.2447	37.915	0.319391	16.4209	1.35491e-60	3.95973e-58	-	psfHH103d_228	31.0516	45.5624	2277.89	1724.93		hypothetical protein
	HE616896_part_3.129	HE616896_part_3	105937	106257	-	1281.34	5.70528	52.1747	0.305198	18.6937	5.57233e-78	3.55312e-75	-	psfHH103d_229	32.2016	38.8401	2855.49	2198.84		Putative iron-sulfur cluster assembly accessory protein
	HE616896_part_3.130	HE616896_part_3	106659	106796	-	802.617	5.41546	42.6791	0.319719	16.9382	2.35255e-64	9.16712e-62	-	psfHH103d_230	19.551	32.8647	1691.54	1466.51		hypothetical protein
	HE616896_part_3.153	HE616896_part_3	131656	132087	+	811.749	1.84967	3.60417	0.305776	6.0491	1.45655e-09	7.98145e-08	-	psfHH103d_253	259.913	392.882	1432.74	1161.46		Uncharacterized HTH-type transcriptional regulator
	HE616896_part_3.155	HE616896_part_3	132824	133957	+	733.078	2.56749	5.92779	0.25063	10.2442	1.25718e-24	1.17572e-22	-	psfHH103d_255	212.761	181.503	1336.48	1201.57		Putative membrane protein
	HE616896_part_3.156	HE616896_part_3	134009	134194	+	83.8572	2.41615	5.33746	0.420755	5.74242	9.33305e-09	4.88522e-07	-	psfHH103d_256	13.8007	26.8893	172.529	122.21		hypothetical protein
	HE616896_part_3.157	HE616896_part_3	134388	135587	+	3666.02	5.80815	56.0307	0.287104	20.2301	5.31921e-91	6.21816e-88	-	psfHH103d_257	83.9542	113.532	8053.87	6412.74		histidinol-phosphate aminotransferase
	HE616896_part_3.175	HE616896_part_3	149683	149874	-	374.449	3.42365	10.7306	0.283224	12.0882	1.2198e-33	1.47512e-31	-	psfHH103d_274	51.7526	59.007	760.13	626.907		hypothetical protein
	HE616896_part_3.176	HE616896_part_3	149913	150884	-	1390.17	3.8512	14.432	0.273646	14.0736	5.51581e-45	1.04562e-42	-	psfHH103d_275	133.407	177.021	2800.48	2449.79		hypothetical protein
	HE616896_part_3.193	HE616896_part_3	166144	166950	+	10415.3	4.61769	24.5506	0.330105	13.9885	1.83179e-44	3.2944e-42	gunA	psfHH103d_292	453.123	782.03	21861.2	18564.7		glycosyl hydrolase
	HE616896_part_3.194	HE616896_part_3	166947	167108	+	633.205	4.85018	28.8437	0.284311	17.0594	2.9757e-65	1.39144e-62	-	psfHH103d_293	29.9015	38.0931	1246.46	1218.36		hypothetical protein predicted by Glimmer/Critica
	HE616896_part_3.195	HE616896_part_3	167105	168061	-	513.413	1.58871	3.0078	0.260422	6.10053	1.05716e-09	5.8385e-08	-	psfHH103d_294	256.463	234.534	867.648	695.009		transposon-related
	HE616896_part_3.207	HE616896_part_3	177561	178049	+	19305.1	4.29281	19.6003	0.261087	16.442	9.56387e-61	3.04913e-58	-	psfHH103d_306	1775.69	1459.49	39975.6	34009.7		conserved hypothetical protein
	HE616896_part_3.208	HE616896_part_3	178220	178345	+	2791.99	4.31216	19.8651	0.261643	16.4811	5.01918e-61	1.67641e-58	-	psfHH103d_307	196.66	262.917	5383.42	5324.98		hypothetical protein
	HE616896_part_3.209	HE616896_part_3	178361	178552	+	2922.36	4.17493	18.0625	0.274421	15.2136	2.87366e-52	6.2987e-50	-	psfHH103d_308	216.211	304.745	5780.98	5387.48		conserved hypothetical protein
	HE616896_part_3.210	HE616896_part_3	178424	178564	-	2307.04	4.14817	17.7306	0.260408	15.9295	3.95666e-57	1.06739e-54	-	psfHH103d_309	185.159	241.257	4564.53	4237.22		hypothetical protein
	HE616896_part_3.211	HE616896_part_3	178952	179245	+	708.38	3.84876	14.4077	0.390383	9.85894	6.27059e-23	5.49774e-21	-	psfHH103d_310	93.1547	38.0931	1465.25	1237.02		hypothetical protein
	HE616896_part_3.212	HE616896_part_3	179313	179846	+	1111.56	3.23741	9.43102	0.259805	12.4609	1.21916e-35	1.64446e-33	-	psfHH103d_311	169.058	213.62	2112.86	1950.69		partial tryptophan halogenase
	HE616896_part_3.221	HE616896_part_3	185780	186718	-	673.631	2.12937	4.37526	0.284133	7.49426	6.66747e-14	4.45387e-12	nodD2	psfHH103d_320	269.113	196.441	1217.71	1011.26		NodD2
	HE616896_part_3.222	HE616896_part_3	187038	187244	+	940.982	4.37436	20.7403	0.404838	10.8052	3.25176e-27	3.35409e-25	-	psfHH103d_321	28.7514	80.6678	1905.32	1749.18		hypothetical protein
	HE616896_part_3.223	HE616896_part_3	187083	187262	-	934.143	4.39529	21.0433	0.401518	10.9467	6.8923e-28	7.32464e-26	-	psfHH103d_322	28.7514	79.174	1895.32	1733.32		hypothetical protein
	HE616896_part_3.224	HE616896_part_3	188413	189093	+	1326.06	4.73747	26.6759	0.350035	13.5343	9.81749e-42	1.63952e-39	ttsI	psfHH103d_323	44.8522	91.1248	2697.96	2470.31		TtsI
	HE616896_part_3.225	HE616896_part_3	189273	190544	+	580.498	2.59423	6.03868	0.258934	10.0189	1.25874e-23	1.13189e-21	rhcC2	psfHH103d_324	135.707	168.058	1052.68	965.549		outer membrane protein RhcC2
	HE616896_part_3.226	HE616896_part_3	190554	191120	+	86.3059	1.87616	3.67097	0.459798	4.0804	4.49575e-05	0.00145314	-	psfHH103d_325	16.1008	41.8278	176.28	111.015		conserved hypothetical protein
	HE616896_part_3.228	HE616896_part_3	193124	194140	-	29329.6	4.13523	17.5723	0.52389	7.89333	2.94224e-15	2.10581e-13	nopL	psfHH103d_327	325.466	1954.7	59451.4	55586.7		Nodulation outer protein NopL
	HE616896_part_3.231	HE616896_part_3	197495	198715	-	630.114	3.4482	10.9147	0.359506	9.59149	8.68248e-22	7.4267e-20	-	psfHH103d_329	52.9026	111.292	1116.44	1239.82		putative dehydrogenase
	HE616896_part_3.232	HE616896_part_3	198631	199641	-	836.352	3.83398	14.2608	0.247109	15.5154	2.73067e-54	6.38431e-52	-	psfHH103d_330	96.6048	98.594	1616.53	1533.68		Cystathionine beta-synthase (CBS) and Cysteine synthase-like protein
	HE616896_part_3.233	HE616896_part_3	199642	199917	-	271.865	4.6961	25.922	0.360637	13.0217	9.21194e-39	1.34609e-36	-	psfHH103d_331	8.0504	18.6731	496.335	564.403		conserved hypothetical protein
	HE616896_part_3.234	HE616896_part_3	199932	200993	-	2649.92	5.82254	56.5925	0.360547	16.1492	1.15052e-58	3.22791e-56	-	psfHH103d_332	35.6518	79.9209	5179.63	5304.46		conserved hypothetical protein
[truncated: 74 more rows]
