# Supplementary material for: A complex regulatory network governs the expression of symbiotic genes in Sinorhizobium fredii HH103
Source: Front Plant Sci. 2023 Dec 21;14:1322435. doi: 10.3389/fpls.2023.1322435 (PMC10771577; doi:10.3389/fpls.2023.1322435)
Supplement: Supplementary file 4 [file DataSheet_3.xlsx]

## Sheet: Hoja1
Supplementary Dataset 3. List of DEG found in the S. fredii HH103 nolR and nodD2 mutant in the presence of genistein when compared to the wild-type grown in the absence of genisteina.
Common (122)		nolR background (79)		nodD2 background (260)
psfHH103d_106		SFHH103_01920		SFHH103_06223
psfHH103d_116		psfHH103d_206	nifW	psfHH103a2_14
psfHH103d_117		psfHH103d_29		psfHH103d_114
psfHH103d_118		psfHH103d_293		psfHH103d_165
psfHH103d_119		psfHH103d_30		psfHH103d_231
psfHH103d_126	nodA	psfHH103d_368		psfHH103d_232	nifQ
psfHH103d_127	nodB	psfHH103d_447		psfHH103d_238	nifH
psfHH103d_128	nodC	psfHH103d_54		psfHH103d_242	nifN
psfHH103d_129	nodI	psfHH103d_72		psfHH103d_243
psfHH103d_130	nodJ	SFHH103_00335		psfHH103d_246	fdxB
psfHH103d_131	nolO'	SFHH103_00407		psfHH103d_247
psfHH103d_132	noeI	SFHH103_00408		psfHH103d_251
psfHH103d_155		SFHH103_00450		psfHH103d_252
psfHH103d_160		SFHH103_00554		psfHH103d_273
psfHH103d_161		SFHH103_00555		psfHH103d_288
psfHH103d_202		SFHH103_00633	cysN	psfHH103d_289
psfHH103d_208		SFHH103_00634	cysD	psfHH103d_302
psfHH103d_214		SFHH103_00635	cysH	psfHH103d_313
psfHH103d_221	fdxN	SFHH103_00749		psfHH103d_328
psfHH103d_224	fixX	SFHH103_00750		psfHH103d_336	rhcC1
psfHH103d_225	fixC	SFHH103_00799		psfHH103d_364
psfHH103d_226	fixB	SFHH103_00841	ligE	psfHH103d_383	noeJ
psfHH103d_227	fixA	SFHH103_01191	cysG	psfHH103d_385
psfHH103d_228		SFHH103_01317		psfHH103d_387
psfHH103d_229		SFHH103_01322		psfHH103d_391
psfHH103d_230		SFHH103_01385		psfHH103d_424
psfHH103d_253		SFHH103_01627		psfHH103d_460
psfHH103d_255		SFHH103_01633		psfHH103d_461	traM
psfHH103d_256		SFHH103_01672		psfHH103d_508
psfHH103d_257		SFHH103_01718		psfHH103d_546
psfHH103d_274		SFHH103_01783		psfHH103d_556
psfHH103d_275		SFHH103_02072		psfHH103d_560
psfHH103d_287	nopD	SFHH103_02420		psfHH103d_567
psfHH103d_292	gunA	SFHH103_02992	mobB	psfHH103d_568
psfHH103d_294		SFHH103_02993	modC	psfHH103d_604
psfHH103d_306		SFHH103_03000	bkdB	psfHH103d_89
psfHH103d_307		SFHH103_03009		SFHH103_00095	putA
psfHH103d_308		SFHH103_03112	mcpA	SFHH103_00108	frcK
psfHH103d_309		SFHH103_03274		SFHH103_00129
psfHH103d_310		SFHH103_03581		SFHH103_00162
psfHH103d_311		SFHH103_03600		SFHH103_00180
psfHH103d_312		SFHH103_03700		SFHH103_00386
psfHH103d_320	nodD2	SFHH103_03701		SFHH103_00399
psfHH103d_321		SFHH103_03702		SFHH103_00400
psfHH103d_322		SFHH103_03704		SFHH103_00404
psfHH103d_323	ttsI	SFHH103_03934		SFHH103_00456
psfHH103d_324	rhcC2	SFHH103_03935	cysK1	SFHH103_00472	gst
psfHH103d_325		SFHH103_04163	nopI	SFHH103_00499
psfHH103d_327	nopL	SFHH103_04168		SFHH103_00501
psfHH103d_328_5		SFHH103_04184		SFHH103_00503	dgoK
psfHH103d_329		SFHH103_04201	nopM2	SFHH103_00504	fabG
psfHH103d_330		SFHH103_04951		SFHH103_00505
psfHH103d_331		SFHH103_05003		SFHH103_00550
psfHH103d_332		SFHH103_05115	pdxA	SFHH103_00611
psfHH103d_333		SFHH103_05122	phnL	SFHH103_00629	adhA
psfHH103d_334		SFHH103_05125	phnI	SFHH103_00675
psfHH103d_335	nopX	SFHH103_05126	phnH	SFHH103_00702
psfHH103d_337	nopB	SFHH103_05152	-	SFHH103_00718	degP
psfHH103d_338	rhcJ	SFHH103_05189	gcl	SFHH103_00719	ragA
psfHH103d_339	nolU	SFHH103_05190	hyi	SFHH103_00770
psfHH103d_340	rhcL	SFHH103_05448		SFHH103_00802
psfHH103d_341	rhcN	SFHH103_05454	tauB	SFHH103_00843
psfHH103d_342		SFHH103_055665		SFHH103_00844
psfHH103d_343	rhcQ	SFHH103_05569		SFHH103_00845
psfHH103d_344	rhcR	SFHH103_05642		SFHH103_00848	pgsA
psfHH103d_345	rhcS	SFHH103_05643		SFHH103_00858
psfHH103d_346	rhcT	SFHH103_05644		SFHH103_00892	ribE
psfHH103d_347	rhcU	SFHH103_06359		SFHH103_00893
psfHH103d_348		SFHH103_06382		SFHH103_00934	napE
psfHH103d_349	nopP	SFHH103_06434	pqqE	SFHH103_00935	napD
psfHH103d_350		SFHH103_06436	pqqC	SFHH103_00937	napB
psfHH103d_3504	nopC	SFHH103_06437	pqqB	SFHH103_00940
psfHH103d_3506	nopA	SFHH103_06438		SFHH103_00946
psfHH103d_351		SFHH103_06439	exaA	SFHH103_01056	acpD
psfHH103d_352	rhcV	SFHH103_06695		SFHH103_01105	sugE
psfHH103d_353		SFHH103_06724	nrdF	SFHH103_01114
psfHH103d_363	nopT	SFHH103_06725	nrdE	SFHH103_01155
psfHH103d_366		SFHH103_06726	nrdH	SFHH103_01194
psfHH103d_367	syrM	SFHH103_9000		SFHH103_01402
psfHH103d_369				SFHH103_01577
psfHH103d_370	shc			SFHH103_01640
psfHH103d_371				SFHH103_01726
psfHH103d_371_5	hpnD			SFHH103_01727	FixP2
psfHH103d_372				SFHH103_01746
psfHH103d_373				SFHH103_01747	cobO
psfHH103d_378				SFHH103_01767
psfHH103d_379	nolK			SFHH103_01772
psfHH103d_380	noeL			SFHH103_017725
psfHH103d_381	nodZ			SFHH103_01773
psfHH103d_384				SFHH103_01780	hipO1
psfHH103d_446				SFHH103_01781
psfHH103d_448				SFHH103_01786
psfHH103d_90	nopM			SFHH103_01788
SFHH103_00346	flgJ			SFHH103_01789
SFHH103_00347				SFHH103_01790
SFHH103_00348				SFHH103_01832
SFHH103_00387	fbpA			SFHH103_01842
SFHH103_00451				SFHH103_01860
SFHH103_00871				SFHH103_01875
SFHH103_01867				SFHH103_01910	hlyD
SFHH103_02192				SFHH103_01918
SFHH103_02991	modA			SFHH103_01975
SFHH103_03275				SFHH103_01982
SFHH103_03302				SFHH103_02056
SFHH103_03601				SFHH103_02078
SFHH103_03703				SFHH103_02084	mdeA
SFHH103_03705	murQ			SFHH103_02096
SFHH103_03706				SFHH103_02145
SFHH103_03707				SFHH103_02199
SFHH103_03875				SFHH103_02217
SFHH103_04164				SFHH103_02219
SFHH103_04165				SFHH103_02325
SFHH103_04166				SFHH103_02329	sig
SFHH103_04167				SFHH103_02330
SFHH103_05319				SFHH103_02331
SFHH103_05320				SFHH103_02334
SFHH103_05321				SFHH103_02335
SFHH103_05566				SFHH103_02336
SFHH103_05641				SFHH103_02337
SFHH103_05737				SFHH103_02338
SFHH103_06560	dadA			SFHH103_02339
SFHH103_06561	alr			SFHH103_02342
				SFHH103_02403
				SFHH103_02422
				SFHH103_02423	ssuC
				SFHH103_02425	ssuA
				SFHH103_02481	fdhA
				SFHH103_02482
				SFHH103_02483
				SFHH103_02484
				SFHH103_02508
				SFHH103_02537	cysA
				SFHH103_02669
				SFHH103_02673
				SFHH103_02759
				SFHH103_02799	sqdB
				SFHH103_02807
				SFHH103_02814
				SFHH103_02815
				SFHH103_02943
				SFHH103_02998	bkdA1
				SFHH103_02999
				SFHH103_03001	lpdA2
				SFHH103_03035
				SFHH103_03040
				SFHH103_03046
				SFHH103_03048
				SFHH103_03091
				SFHH103_03092
				SFHH103_03119	fdsG
				SFHH103_03140	atpC
				SFHH103_03226
				SFHH103_03279	thiB
				SFHH103_03284	rpoH
				SFHH103_03303
				SFHH103_03314
				SFHH103_03389
				SFHH103_03401
				SFHH103_03444
				SFHH103_03501	aroE
				SFHH103_03556	hslU
				SFHH103_03584
				SFHH103_03588
				SFHH103_03592
				SFHH103_03749
				SFHH103_03750
				SFHH103_03751
				SFHH103_03752
				SFHH103_03782
				SFHH103_03829
				SFHH103_03867
				SFHH103_03940	lrp3
				SFHH103_03942
				SFHH103_03978
				SFHH103_03979
				SFHH103_04026
				SFHH103_04121
				SFHH103_04122
				SFHH103_04123
				SFHH103_04869
				SFHH103_04887
				SFHH103_04954
				SFHH103_04971
				SFHH103_05016
				SFHH103_05044
				SFHH103_05083
				SFHH103_05084
				SFHH103_05085
				SFHH103_05086
				SFHH103_05087	proX
				SFHH103_05109	pcaB
				SFHH103_05110
				SFHH103_05151
				SFHH103_05153
				SFHH103_05160
				SFHH103_05171
				SFHH103_05212
				SFHH103_05276
				SFHH103_05287
				SFHH103_05288
				SFHH103_05341
				SFHH103_05343
				SFHH103_05344
				SFHH103_05347	fabG1
				SFHH103_05348
				SFHH103_05349
				SFHH103_05367
				SFHH103_05384	exoY2
				SFHH103_05425	clcA
				SFHH103_05492	narK
				SFHH103_05517	mocF
				SFHH103_05520
				SFHH103_05540	exsG
				SFHH103_05546
				SFHH103_05597
				SFHH103_05623
				SFHH103_05632
				SFHH103_05635
				SFHH103_05758
				SFHH103_05974
				SFHH103_05983
				SFHH103_05984	cysT
				SFHH103_05985	cysW
				SFHH103_06006
				SFHH103_06013	pdh
				SFHH103_06017
				SFHH103_06019	nirD
				SFHH103_06041
				SFHH103_06042
				SFHH103_06043	glgX
				SFHH103_06044
				SFHH103_06047
				SFHH103_06048
				SFHH103_06056	glgA
				SFHH103_06066	bdhA
				SFHH103_06087
				SFHH103_06180
				SFHH103_06220
				SFHH103_06221	cspA
				SFHH103_06227
				SFHH103_06344
				SFHH103_06345
				SFHH103_06346	dop
				SFHH103_06371	acnA
				SFHH103_06404
				SFHH103_06449
				SFHH103_06475	thiC
				SFHH103_06476	thiO
				SFHH103_06478	thiG
				SFHH103_06479	thiE
				SFHH103_06533
				SFHH103_06562
				SFHH103_06610
				SFHH103_06611
				SFHH103_06622
				SFHH103_06640
				SFHH103_06641
				SFHH103_06697
				SFHH103_06819
				SFHH103_09000
a In bold letters, genes belonging to the set of 100 DEG found in the wild-type strain upon treatment with genistein.

## Sheet: Hoja2
SFHH103_06223	SFHH103_06476	SFHH103_00400	SFHH103_03942	SFHH103_00404	SFHH103_04026	psfHH103d_89	psfHH103d_560	SFHH103_02508	SFHH103_02481	SFHH103_02422	SFHH103_00180	SFHH103_01746	SFHH103_05086	psfHH103d_243	SFHH103_01767	SFHH103_06344	SFHH103_02815	SFHH103_02199	SFHH103_05349	SFHH103_06479	SFHH103_06087	SFHH103_03226	SFHH103_03978	SFHH103_06047	SFHH103_03314	SFHH103_03501	SFHH103_05425	SFHH103_05520	SFHH103_06013	psfHH103d_247	SFHH103_02807	SFHH103_02338	SFHH103_00893	SFHH103_01640	psfHH103d_289	SFHH103_06562	SFHH103_00844	psfHH103d_546	SFHH103_03782	SFHH103_00937	SFHH103_01747	SFHH103_05085	psfHH103d_568	psfHH103d_387	SFHH103_02084	SFHH103_04887	SFHH103_03829	SFHH103_01155	SFHH103_05367
SFHH103_06223
SFHH103_06476
SFHH103_00400
SFHH103_03942
SFHH103_00404
SFHH103_04026
psfHH103d_89
psfHH103d_560
SFHH103_02508
SFHH103_02481
SFHH103_02422
SFHH103_00180
SFHH103_01746
SFHH103_05086
psfHH103d_243
SFHH103_01767
SFHH103_06344
SFHH103_02815
SFHH103_02199
SFHH103_05349
SFHH103_06479
SFHH103_06087
SFHH103_03226
SFHH103_03978
SFHH103_06047
SFHH103_03314
SFHH103_03501
SFHH103_05425
SFHH103_05520
SFHH103_06013
psfHH103d_247
SFHH103_02807
SFHH103_02338
SFHH103_00893
SFHH103_01640
psfHH103d_289
SFHH103_06562
SFHH103_00844
psfHH103d_546
SFHH103_03782
SFHH103_00937
SFHH103_01747
SFHH103_05085
psfHH103d_568
psfHH103d_387
SFHH103_02084
SFHH103_04887
SFHH103_03829
SFHH103_01155
SFHH103_05367
SFHH103_06346
SFHH103_06220
SFHH103_00503
SFHH103_05540
psfHH103d_424
psfHH103d_313
psfHH103d_336
SFHH103_05083
SFHH103_01773
SFHH103_03389
SFHH103_01114
SFHH103_00946
SFHH103_02537
SFHH103_02219
SFHH103_05109
SFHH103_06641
SFHH103_02334
SFHH103_04954
SFHH103_03750
SFHH103_06227
SFHH103_03752
SFHH103_01860
SFHH103_05758
SFHH103_02331
SFHH103_00162
SFHH103_06371
SFHH103_06043
SFHH103_06006
SFHH103_03001
SFHH103_06019
SFHH103_00843
psfHH103d_604
SFHH103_02482
SFHH103_01910
psfHH103d_288
SFHH103_05087
SFHH103_00702
psfHH103d_165
SFHH103_04869
SFHH103_01402
SFHH103_02999
SFHH103_05044
SFHH103_05517
SFHH103_05287
SFHH103_01788
psfHH103d_556
psfHH103d_302
psfHH103d_232
SFHH103_06475
psfHH103d_273
SFHH103_03092
psfHH103d_246
SFHH103_00718
SFHH103_00505
SFHH103_03444
SFHH103_00129
SFHH103_02339
SFHH103_06610
SFHH103_01772
SFHH103_06221
SFHH103_03584
SFHH103_03940
SFHH103_06042
SFHH103_06044
SFHH103_05983
SFHH103_04121
SFHH103_03303
SFHH103_01105
SFHH103_05151
SFHH103_04123
SFHH103_06048
SFHH103_05974
psfHH103d_567
SFHH103_03556
SFHH103_06697
SFHH103_02330
psfHH103a2_14
psfHH103d_385
psfHH103d_238
SFHH103_01727
SFHH103_06449
SFHH103_05348
SFHH103_02799
SFHH103_00629
SFHH103_02998
SFHH103_03279
SFHH103_02329
SFHH103_05546
SFHH103_00472
SFHH103_00675
SFHH103_05492
SFHH103_03867
SFHH103_03040
SFHH103_09000
SFHH103_06041
psfHH103d_252
SFHH103_05632
SFHH103_03979
SFHH103_06622
SFHH103_00935
SFHH103_02325
SFHH103_05153
SFHH103_00848
SFHH103_03749
SFHH103_00719
SFHH103_02336
SFHH103_02483
SFHH103_00858
SFHH103_06404
SFHH103_00550
SFHH103_06478
SFHH103_00504
psfHH103d_391
SFHH103_01975
SFHH103_05171
SFHH103_03119
SFHH103_00501
SFHH103_01781
SFHH103_05984
SFHH103_03140
SFHH103_02759
SFHH103_02673
SFHH103_04122
SFHH103_01918
SFHH103_05347
SFHH103_03091
SFHH103_00611
SFHH103_06066
SFHH103_01577
SFHH103_06611
SFHH103_04971
SFHH103_02217
SFHH103_05597
psfHH103d_461
SFHH103_05343
psfHH103d_242
SFHH103_00108
SFHH103_03284
SFHH103_00770
SFHH103_00399
SFHH103_00386
SFHH103_02814
SFHH103_05212
psfHH103d_328
SFHH103_02669
SFHH103_01832
SFHH103_03048
SFHH103_05288
SFHH103_05344
SFHH103_03588
SFHH103_02078
SFHH103_00845
psfHH103d_364
psfHH103d_383
SFHH103_01789
SFHH103_01842
psfHH103d_114
SFHH103_01982
SFHH103_02096
SFHH103_02484
SFHH103_02425
SFHH103_01790
SFHH103_05985
SFHH103_02337
SFHH103_017725
SFHH103_01875
SFHH103_06819
SFHH103_05341
SFHH103_06180
SFHH103_00095
SFHH103_01780
SFHH103_05635
SFHH103_02403
SFHH103_03751
SFHH103_05623
SFHH103_01726
SFHH103_02056
SFHH103_05084
SFHH103_06533
SFHH103_03592
SFHH103_02342
psfHH103d_508
SFHH103_06056
SFHH103_00499
SFHH103_05276
SFHH103_06345
SFHH103_05016
SFHH103_01056
SFHH103_00892
SFHH103_05110
SFHH103_03035
SFHH103_05384
psfHH103d_251
SFHH103_06017
psfHH103d_460
SFHH103_02145
SFHH103_00934
SFHH103_01194
SFHH103_00456
SFHH103_06640
SFHH103_00802
SFHH103_03046
SFHH103_00940
SFHH103_01786
psfHH103d_231
SFHH103_03401
SFHH103_05160
SFHH103_02423
SFHH103_02943
SFHH103_02335
[truncated: 210 more columns]
