# Supplementary material for: A complex regulatory network governs the expression of symbiotic genes in Sinorhizobium fredii HH103
Source: Front Plant Sci. 2023 Dec 21;14:1322435. doi: 10.3389/fpls.2023.1322435 (PMC10771577; doi:10.3389/fpls.2023.1322435)
Supplement: Supplementary file 5 [file DataSheet_4.xlsx]

## Sheet: NB
Supplementary Data Sheet 4. Expression levels in different S. fredii HH103 mutants of HH103 DEGs depending on genistein and nod boxes.
Locus-tag/gene name	NB	NolR boxa	SyrM boxa	Fold change expression of the WT + genisteinb	Fold change expression of the nodD1 mutant + genisteinb	ratiod	Fold change expression of the ttsI mutant + genisteinb	ratiod	Fold change expression of the nolR mutant + genisteinc	ratiod	Fold change expression of the nodD2 mutant + genisteinc	ratiod	Fold change expression of the syrM mutant + genisteinc	ratiod
psfHH103d_373	1	+	-	19.2993	0.729084	0.0377778	32.4409	1.68094	74.2455	3.84706	63.1411	3.27168	22.1269	1.14651
psfHH103d_372	1			18.3262	0.792554	0.043247	29.9894	1.63642	57.1801	3.12013	48.7028	2.65755	15.6231	0.852498
psfHH103d_371_5	1			4.96924	0.856994	0.17246	6.21763	1.25122	8.58663	1.72796	9.03805	1.8188	3.9981	0.80457
psfHH103d_371	1			2.99047	0.943139	0.315381	3.14258	1.05086	5.03626	1.6841	6.51885	2.17987	3.02344	1.01102
psfHH103d_370	1			4.131	0.814168	0.197088	3.46318	0.838341	5.44888	1.31902	8.90122	2.15474	4.82892	1.16895
psfHH103d_381/nodZ	2	+	-	3.45804	0.212959	0.0615837	3.37784	0.976806	10.4295	3.016	10.6409	3.07714	6.01487	1.73939
psfHH103d_380/noeI	2			3.73531	0.503377	0.134762	4.80929	1.28752	15.5528	4.16372	19.4934	5.21868	10.6051	2.83914
psfHH103d_379/nolK	2			2.65434	0.654619	0.246622	3.60777	1.3592	9.67911	3.64652	11.4557	4.31584	6.92097	2.60742
psfHH103d_126/nodA	8	+	-	17.6534	0.722465	0.0409249	14.6846	0.831826	102.556	5.80943	233.98	13.2541	77.223	4.37439
psfHH103d_127/nodB	8			11.1241	0.827546	0.0743919	9.91964	0.891722	72.6341	6.52941	117.932	10.6014	41.2582	3.70889
psfHH103d_128/nodC	8			3.60753	0.905587	0.251027	4.04361	1.12088	19.8933	5.51438	40.9422	11.3491	16.5153	4.57801
psfHH103d_129/nodI	8			4.02393	0.894425	0.222276	3.85861	0.958915	26.2608	6.52615	73.7333	18.3237	27.6178	6.8634
psfHH103d_130/nodJ	8			2.8724	0.788687	0.274575	2.90079	1.00988	11.4673	3.99225	30.4285	10.5934	13.0079	4.52859
psfHH103d_131/nolO´	8			2.59892	0.933566	0.359213	2.07467	0.798279	6.56721	2.5269	20.3517	7.83082	8.97079	3.45173
psfHH103d_132/noeI	8			2.39419	0.968752	0.404626	2.71814	1.13531	9.34137	3.90168	39.8851	16.6591	15.1962	6.3471
psfHH103d_118	9	-	-	10.3219	0.953331	0.0923601	9.9742	0.966314	11.4916	1.11332	9.07555	0.879253	4.4092	0.427169
psfHH103d_116	9			4.48659	0.87979	0.196093	7.01801	1.56422	7.28439	1.62359	5.23804	1.16749	3.30359	0.736325
psfHH103d_161	10	-	-	21.5806	0.883762	0.0409518	22.3683	1.0365	35.5777	1.6486	45.8418	2.12422	19.7846	0.916779
psfHH103d_448	13	-	-	27.0574	0.964537	0.0356477	28.7339	1.06196	29.9341	1.10632	29.0379	1.07319	16.5041	0.609965
psfHH103d_447	13			5.29896	1.03644	0.195592	8.81544	1.66362	7.31243	1.37997	6.83922	1.29067		0
psfHH103d_229	14	+	-	37.9904	1.01876	0.0268163	23.8919	0.628891	52.1747	1.37337	49.2729	1.29698	22.6054	0.595028
psfHH103d_228	14			29.325	1.02761	0.035042	20.9311	0.713762	37.915	1.29292	18.4508	0.629183	9.30996	0.317475
psfHH103d_227/fixA	14			8.9218	0.654301	0.0733374	8.06162	0.903587	12.1397	1.36068	8.7388	0.979488	4.37416	0.490278
psfHH103d_226/fixB	14			6.74884	0.586101	0.0868448	7.53394	1.11633	13.3785	1.98234	5.35461	0.793413	2.92824	0.433888
psfHH103d_225/fixC	14			7.80783	0.693834	0.088864	10.755	1.37747	20.1659	2.58278	14.86	1.90322	8.25748	1.05759
psfHH103d_224/fixX	14			6.29889	0.789004	0.125261	8.86306	1.40708	12.4604	1.97819	11.5661	1.83622	6.79012	1.07799
psfHH103d_257/y4wE	15	+	-	24.6954	0.898642	0.0363891	31.4965	1.2754	56.0307	2.26888	9.69772	0.392694	5.24869	0.212537
psfHH103d_208	17	+	-	17.4293	0.889345	0.0510259	39.1438	2.24586	59.2987	3.40225	14.9766	0.859278	11.5423	0.662238
psfHH103d_323/ttsI	18	+	-	10.0968	0.821338	0.0813461	2.28805	0.22661	26.6759	2.64201	51.7866	5.12899	17.7558	1.75856
psfHH103d_324/rhcC2	18			3.80279	0.948586	0.249445	1.59648	0.419819	6.03868	1.58796	21.9304	5.76694	8.65986	2.27724
psfHH103d_325	18			2.16765	0.956614	0.441315	1.40444	0.64791	3.67097	1.69353	20.3739	9.39908	7.70702	3.55548
psfHH103d_326	18			1.48755	1.02865	0.691507	1.00443	0.675226	1.8181	1.22221	2.11845	1.42412	1.27924	0.859959
psfHH103d_367/syrM	19	+	-	5.81349	0.863207	0.148484	9.2926	1.59846	8.22894	1.41549	13.3617	2.29839	2.58224	0.444181
psfHH103d_368	19			2.66072	0.679305	0.255309	2.41889	0.90911	3.81189	1.43265	2.40975	0.905676	1.99982	0.751609
psfHH103d_369	19			3.28417	0.676427	0.205966	2.39137	0.72815	3.90194	1.1881	3.30558	1.00652	2.72377	0.829362
a Presence of a well conserved NolR box in the upstream region of the gene/operon
b Fold change values for the wild-type strain (Pérez-Montaño et al., 2016)
c With regard to the wild-type strain grown in the absence of genistein.
d Ratio c/b:
When comparisons are made between the mutant and the wild-type strains both grown in the presence of flavonoid:
In red: genes up-regulated in the mutant (ratio>3).
In light red: genes slightly up-regulated in the mutant (2<ratio<3)
In light blue: genes slightly down-regulated in the mutant (0.33<ratio<0.5).
In blue: genes down-regulated in the mutant (ratio<0.33).

## Sheet: TB
Supplementary Data Sheet 4. Expression levels in different S. fredii HH103 mutants of HH103 DEGs depending on genistein and tts boxes.
Locus-tag/gene name	TBc	NolR boxa	SyrM boxa	Fold change expression of the WT + genisteinb	Fold change expression of the nodD1 mutant + genisteinb	ratiod	Fold change expression of the ttsI mutant + genisteinb	ratiod	Fold change expression of the nolR mutant + genisteinc	ratiod	Fold change expression of the nodD2 mutant + genisteinc	ratiod	Fold change expression of the syrM mutant + genisteinc	ratiod
SFHH103_04201/nopM2	1	-	-	2.10163	0.643827	0.306346	1.21287	0.577107	5.22269	2.48506	3.79024	1.80347	2.68339	1.27681
SFHH103_04163/nopI	2	+	-	3.12847	0.815817	0.260772	1.81583	0.580421	6.73794	2.15375	2.71091	0.866529	1.74039	0.556308
SFHH103_04165	2			3.78509	0.942164	0.248915	1.44417	0.381541	10.2472	2.70725	4.88335	1.29016	3.01425	0.796349
SFHH103_04166	2			3.71624	0.805011	0.21662	1.63505	0.439973	4.56557	1.22854	5.00832	1.34768	2.99793	0.80671
SFHH103_04167	2			3.68175	0.878492	0.238607	1.25179	0.339999	3.2671	0.887377	5.29119	1.43714	3.16879	0.860675
psfHH103d_90/nopM	3	-	-	2.22573	0.661073	0.297014	1.48541	0.66738	5.79043	2.60159	4.04592	1.8178	2.9116	1.30816
psfHH103d_287/nopD	4	+	-	7.72489	0.930014	0.120392	1.08518	0.140479	45.725	5.91918	48.1655	6.2351	16.2192	2.0996
psfHH103d_292/gunA	5	+	-	5.20891	0.852482	0.163658	2.11273	0.4056	24.5506	4.71319	20.1517	3.8687	8.60481	1.65194
psfHH103d_293	5			6.53265	1.48246	0.226931	2.87238	0.439697	28.8437	4.41532	3.68552	0.564169	1.13705	0.174056
psfHH103d_335/nopX	8	+	-	9.71793	0.724624	0.0745656	2.38261	0.245176	82.0274	8.44083	61.2531	6.3031	24.6829	2.53993
psfHH103d_333 (y4yB)	8			10.344	0.663824	0.064175	0.800359	0.0773744	66.1631	6.3963	36.0811	3.48813	16.6941	1.61389
psfHH103d_332 (y4yA)	8			7.94661	0.810551	0.102	1.06002	0.133393	56.5925	7.12159	57.3872	7.22159	22.183	2.79151
psfHH103d_331	8			3.95802	0.880783	0.222531	0.840555	0.212367	25.922	6.54922	19.529	4.93403	8.71595	2.20209
psfHH103d_330 (y4xP)	8			4.0624	1.02616	0.252599	0.772061	0.19005	14.2608	3.51044	12.2155	3.00698	5.91702	1.45653
psfHH103d_329 (y4xO)	8			3.33949	0.928384	0.278002	1.00211	0.300078	10.9147	3.26837	10.0795	3.01826	4.70223	1.40807
psfHH103d_327/nopL	9	+	-	4.56079	0.656986	0.144051	2.30569	0.505546	17.5723	3.85292	4.90751	1.07602	3.87862	0.850427
psfHH103d_337/nopB	10	-	-	21.8843	0.611164	0.0279271	2.99661	0.13693	76.5067	3.49596	69.3752	3.17009	31.9907	1.46181
psfHH103d_338/rhcJ	10			25.3449	0.737589	0.0291021	3.40187	0.134223	63.2782	2.49669	45.1385	1.78097	22.8318	0.900847
psfHH103d_339/nolU	10			20.0745	0.526924	0.0262484	3.46997	0.172855	55.0692	2.74324	27.3077	1.36032	14.6527	0.729917
psfHH103d_340/rhcL	10			12.5285	0.573972	0.0458133	3.2101	0.256224	37.5001	2.99319	26.5495	2.11913	13.3188	1.06308
psfHH103d_341/rhcN	10			17.3317	0.779227	0.0449596	3.25748	0.187949	40.7935	2.35369	44.0288	2.54036	19.2646	1.11152
psfHH103d_342	10			11.9478	0.707089	0.0591816	2.85229	0.23873	27.9812	2.34195	20.855	1.74551	12.3388	1.03273
psfHH103d_343/rhcQ	10			13.0649	0.78664	0.0602104	2.68359	0.205405	32.9901	2.5251	33.1658	2.53855	14.6966	1.1249
psfHH103d_344/rhcR	10			8.90856	0.757698	0.0850527	2.76863	0.310783	26.5707	2.9826	24.0276	2.69714	12.7521	1.43144
psfHH103d_345/rhcS	10			8.83027	0.940539	0.106513	2.3233	0.263106	22.0786	2.50034	32.7816	3.71241	11.1072	1.25786
psfHH103d_346/rhcT	10			6.55741	0.867892	0.132353	1.90773	0.290927	18.4314	2.81078	20.0119	3.0518	10.8344	1.65223
psfHH103d_347/rhcU	10			4.82858	0.857974	0.177686	1.55251	0.321524	11.155	2.31021	17.594	3.64372	9.10984	1.88665
psfHH103d_348	10			4.16358	0.920232	0.221019	1.67762	0.402927	6.70631	1.61071	12.8792	3.09329	5.05703	1.21459
psfHH103d_349/nopP	11	+	-	5.48423	0.655576	0.119538	1.79611	0.327504	31.4993	5.74361	28.1347	5.13012	10.8892	1.98555
psfHH103d_3504/nopC	12	+	-	6.28681	0.553329	0.0880143	1.62651	0.258717	18.1079	2.8803	14.8008	2.35426	17.9939	2.86217
psfHH103d_3506/nopA	12			4.84786	0.464075	0.0957278	1.72204	0.355217	11.6542	2.404	5.42484	1.11902	4.18978	0.864254
psfHH103d_351	12			7.22256	0.551376	0.0763408	1.94936	0.269898	18.3763	2.54429	13.4334	1.85992	7.44225	1.03042
psfHH103d_352/rhcV	12			4.7685	0.770826	0.161649	1.54149	0.323265	14.7426	3.09165	6.92675	1.4526	3.89963	0.817789
psfHH103d_353/y4yS	12			5.62303	0.703814	0.125166	1.83846	0.326951	17.9933	3.19994	11.4981	2.04483	7.24194	1.28791
psfHH103d_363/nopT	13	-	-	4.48038	0.791406	0.176638	1.36565	0.304808	10.2094	2.2787	4.94577	1.10387	3.08665	0.688925
a Presence of a well conserved NolR box in the upstream region of the gene/operon
b Fold change values for the wild-type strain (Pérez-Montaño et al., 2016)
c With regard to the wild-type strain grown in the absence of genistein.
d Ratio c/b:
When comparisons are made between the mutant and the wild-type strains both grown in the presence of flavonoid:
In red: genes up-regulated in the mutant (ratio>3).
In light red: genes slightly up-regulated in the mutant (2<ratio<3)
In light blue: genes slightly down-regulated in the mutant (0.33<ratio<0.5).
In blue: genes down-regulated in the mutant (ratio<0.33).

## Sheet: SB
Supplementary Data Sheet 4. Expression levels in different S. fredii HH103 mutants of HH103 DEGs depending on genistein and SyrM boxes.
Locus-tag/gene name	NolR boxa	SyrM boxa	Fold change expression of the WT + genisteinb	Fold change expression of the nodD1 mutant + genisteinb	ratiod	Fold change expression of the ttsI mutant + genisteinb	ratiod	Fold change expression of the nolR mutant + genisteinc	ratiod	Fold change expression of the nodD2 mutant + genisteinc	ratiod	Fold change expression of the syrM mutant + genisteinc	ratiod
pSfHH103d
psfHH103d_306	-	+	20.5299	1.02707	0.0500281	23.2696	1.13345	19.6003	0.954721	25.4195	1.23817	0.915443	0.0445907
psfHH103d_307			21.101	0.95942	0.045468	23.6179	1.11928	19.8651	0.941428	22.3922	1.06119	0.914209	0.0433254
psfHH103d_308			20.1318	0.812985	0.0403832	21.1939	1.05276	18.0625	0.897217	43.375	2.15456	1.70308	0.0845969
psfHH103d_310			16.5685	0.830973	0.0501537	14.557	0.878596	14.4077	0.86958	29.3711	1.7727	2.41482	0.145748
psfHH103d_311			11.7294	0.848305	0.0723228	11.2707	0.960893	9.43102	0.804047	14.7336	1.25612	1.56388	0.13333
psfHH103d_319	-	+	3.22227	1.04116	0.323115	2.11058	0.654998	2.17627	0.675384	2.47618	0.768458	1.69663	0.526533
psfHH103d_320/nodD2			6.59661	0.914891	0.138691	6.94906	1.05343	4.37526	0.663259	6.15988	0.933795	2.55661	0.387564
psfHH103d_322			27.2017	0.798485	0.0293542	30.3971	1.11747	21.0433	0.773601	66.1456	2.43167	2.76007	0.101467
a Presence of a well conserved NolR box or SyrM box in the upstream region of the gene/operon
b Fold change values for the wild-type strain (Pérez-Montaño et al., 2016)
c With regard to the wild-type strain grown in the absence of genistein.
d Ratio c/b:
When comparisons are made between the mutant and the wild-type strains both grown in the presence of flavonoid:
In red: genes up-regulated in the mutant (ratio>3).
In light red: genes slightly up-regulated in the mutant (2<ratio<3)
In light blue: genes slightly down-regulated in the mutant (0.33<ratio<0.5).
In blue: genes down-regulated in the mutant (ratio<0.33).

## Sheet: Others
Supplementary Data Sheet 4. Expression levels in different S. fredii HH103 mutants of HH103 DEGs depending on genistein and lacking nod, tts or SyrM boxes.
Locus-tag/gene name	NolR boxa	SyrM boxa	Fold change expression of the WT + genisteinb	Fold change expression of the nodD1 mutant + genisteinb	ratiod	Fold change expression of the ttsI mutant + genisteinb	ratiod	Fold change expression of the nolR mutant + genisteinc	ratiod	Fold change expression of the nodD2 mutant + genisteinc	ratiod	Fold change expression of the syrM mutant + genisteinc	ratiod
Chromosome
SFHH103_00346/flgJ	-	-	7.56531	1.01261	0.133849	2.07259	0.27396	59.5943	7.87731	59.7727	7.9009	20.2218	2.67297
SFHH103_00347			6.97918	1.01261	0.14509	1.51929	0.217689	39.7422	5.6944	43.8513	6.28315	15.227	2.18178
SFHH103_00348			4.34388	1.01261	0.233111	1.23864	0.285146	15.4875	3.56537	14.8435	3.41711	5.64017	1.29842
SFHH103_00450	-	-	0.282111	0.789251	2.79766	0.328739	1.16528	0.259878	0.921189	0.72	2.48	0.568505	2.01518
SFHH103_00451			0.151679	0.51671	3.40661	0.197134	1.29968	0.103673	0.683503	0.23	1.53	0.189927	1.25217
SFHH103_00799	-	-	0.303885	0.702481	2.31167	0.401935	1.32265	0.242853	0.799159	0.5	1.67	0.3702	1.21822
SFHH103_00841/ligE	-	-	7.77468	1.01261	0.130244	8.35477	1.07461	8.6398	1.11127	1.49887	0.192789	1.08244	0.139226
SFHH103_00844	-	-	3.23304	1.01261	0.313205	1.19795	0.370534	1.67988	0.519597	25.9667	8.03165	15.9793	4.94248
SFHH103_01317	-	-	0.313544	1.09271	3.48501	0.991615	3.1626	0.314891	1.00429	0.76	2.44	1.41404	4.50986
SFHH103_01920	-	-	4.58743	1.01261	0.220735	1.48715	0.324179	4.88999	1.06596	1.94296	0.423539	1.6313	0.355603
SFHH103_02192	-	-	6.89648	1.01261	0.146829	11.6392	1.68771	11.3343	1.64349	21.3588	3.09706	10.5541	1.53036
SFHH103_02323/hmuU	-	-	0.304332	1.12814	3.70696	1.2562	4.12774	0.39884	1.31054	0.98	3.27	0.785165	2.57997
SFHH103_03274	-	-	3.00939	1.70542	0.566697	2.71136	0.900966	3.56802	1.18563	1.99392	0.662564	1.60985	0.534942
SFHH103_03749	-	-	3.8843	1.9131	0.492521	1.53136	0.394243	1.61212	0.415035	11.2891	2.90635	11.7075	3.01404
SFHH103_03875	-	-	6.0253	2.64815	0.439505	5.59801	0.929083	6.47616	1.07483	6.29334	1.04449	5.9503	0.987551
pSfHH103e
SFHH103_05319	+	-	0.288588	0.274708	0.951905	0.467991	1.62166	0.161052	0.55	0.29	1.00489	0.317371	1.09974
SFHH103_05320			0.203197	0.229314	1.12853	0.423281	2.0831	0.0944059	0.5	0.13	0.65	0.157738	0.776282
SFHH103_05321			0.176907	0.23837	1.34743	0.395206	2.23397	0.0822149	0.44	0.14	0.77	0.182087	1.02928
SFHH103_06013/pdh	-	-	3.58268	1.26405	0.352822	2.413	0.673519	2.14761	0.599444	4.15424	1.15953	2.88452	0.805129
pSfHH103d
psfHH103d_255	-	-	3.39489	0.855395	0.251965	3.00524	0.885223	5.92779	1.74609	6.32774	1.8639	2.77562	0.817587
psfHH103d_275	-	-	3.45028	0.846764	0.245419	1.42553	0.413163	14.432	4.18286	16.7046	4.84153	5.94212	1.72221
psfHH103d_274			3.35753	0.981368	0.292289	1.24205	0.369929	10.7306	3.19597	8.16604	2.43216	2.5987	0.773994
a Presence of a well conserved nolR box in the upstream region of the gene/operon
b Fold change values for the wild-type strain (Pérez-Montaño et al., 2016)
c With regard to the wild-type strain grown in the absence of genistein.
d Ratio c/b:
When comparisons are made between the mutant and the wild-type strains both grown in the presence of flavonoid:
In red: genes up-regulated in the mutant (ratio>3).
In light red: genes slightly up-regulated in the mutant (2<ratio<3)
In light blue: genes slightly down-regulated in the mutant (0.33<ratio<0.5).
In blue: genes down-regulated in the mutant (ratio<0.33).
