# Supplementary material for: A complex regulatory network governs the expression of symbiotic genes in Sinorhizobium fredii HH103
Source: Front Plant Sci. 2023 Dec 21;14:1322435. doi: 10.3389/fpls.2023.1322435 (PMC10771577; doi:10.3389/fpls.2023.1322435)
Supplement: Supplementary file 6 [file DataSheet_5.xlsx]

## Sheet: Hoja1
Supplementary Sheet 5. Correlation degrees between RNA-Seq and qRT-PCR experiments.
		nolR mutant		nodD2 mutant
		Fold Change		Fold Change
Gene ID	Gene name	RNA-seq	qRT-PCR	RNA-seq	qRT-PCR
psfHH103d_126	nodA	5.81	19.24	13.25	11.19
psfHH103d_373	-	3.85	3.49	3.27	2.33
psfHH103d_161	-	1.65	3.59	2.12	3.94
psfHH103d_448	-	1.11	2.83	1.07	0.53
psfHH103d_229	-	1.37	5.34	1.3	1.06
psfHH103d_257	y4wE	2.27	4.77	0.39	0.31
psfHH103d_208	-	3.4	5.97	0.86	0.57
psfHH103d_367	syrM	1.42	0.55	2.3	1.26
SFHH103_04163	nopI	2.15	3.88	0.87	5.7
psfHH103d_3504	nopC	2.88	4.89	2.35	5.27
psfHH103d_327	nopL	3.85	3.01	1.08	4.78
psfHH103d_292	gunA	4.71	9.36	3.87	8.22
psfHH103d_306	-	0.95	1.51	1.24	1.39
psfHH103d_275	-	4.18	8.38	4.84	18.92
psfHH103d_255	-	1.75	1.1	1.86	0.67
SFHH103_00346	flgJ	7.88	5.76	7.9	8.64
