# Supplementary material for: A complex regulatory network governs the expression of symbiotic genes in Sinorhizobium fredii HH103
Source: Front Plant Sci. 2023 Dec 21;14:1322435. doi: 10.3389/fpls.2023.1322435 (PMC10771577; doi:10.3389/fpls.2023.1322435)
Supplement: Supplementary file 7 [file DataSheet_6.xlsx]

## Sheet: nodD2- all genes
Supplementary Data Sheet 6. Effect of genistein or L. japonicus root exudates on the global gene expression of a HH103 nodD2 mutant.
Genistein						Root exudates
Replicona	Gene_ID	Gene_Name	FoldChange	pvalue	Description	Replicona	Gene_ID	Gene_name	FoldChange	pvalue	FoldChange	pvalue	Description
XXX	psfHH103a2_1	repA	-1.573	0.182419	replication protein A	XXX	psfHH103a2_1	repA	-1.55647	0.260128	-1.55647	0.260128	replication protein A
XXX	psfHH103a2_10	-	1.92572	0.0133409	putative transposase	XXX	psfHH103a2_10	-	-1.42246	0.38189	-1.42246	0.38189	putative transposase
XXX	psfHH103a2_11	-	1.23431	0.465783	transposon-related protein	XXX	psfHH103a2_11	-	-2.02689	0.0458856	-2.02689	0.0458856	transposon-related protein
XXX	psfHH103a2_12	-	-2.4611	0.028697	hypothetical protein	XXX	psfHH103a2_12	-	1.36762	0.373102	1.36762	0.373102	hypothetical protein
XXX	psfHH103a2_13	-	-2.99027	0.00413423	hypothetical protein	XXX	psfHH103a2_13	-	-1.6647	0.123011	-1.6647	0.123011	hypothetical protein
XXX	psfHH103a2_14	-	-3.43626	0.000520605	hypothetical protein	XXX	psfHH103a2_14	-	-1.2383	0.764977	-1.2383	0.764977	hypothetical protein
XXX	psfHH103a2_15	-	-2.68431	0.000576654	putative serine endoprotease	XXX	psfHH103a2_15	-	-1.24509	0.366492	-1.24509	0.366492	putative serine endoprotease
XXX	psfHH103a2_16	groEL	-2.26483	0.000837321	chaperonin GroEL	XXX	psfHH103a2_16	groEL	1.31032	0.247881	1.31032	0.247881	chaperonin GroEL
XXX	psfHH103a2_17	groES	-2.07416	0.00667205	Co-chaperonin GroES	XXX	psfHH103a2_17	groES	-1.18796	0.495093	-1.18796	0.495093	Co-chaperonin GroES
XXX	psfHH103a2_18	-	-1.22412	0.727086	hypothetical protein	XXX	psfHH103a2_18	-	-3.83954	0.328207	-3.83954	0.328207	hypothetical protein
XXX	psfHH103a2_19	-	-1.58774	0.109043	Small heat shock protein	XXX	psfHH103a2_19	-	-1.35807	0.325089	-1.35807	0.325089	Small heat shock protein
XXX	psfHH103a2_2	-	-1.10348	0.755669	hypothetical protein	XXX	psfHH103a2_2	-	-1.06292	0.861596	-1.06292	0.861596	hypothetical protein
XXX	psfHH103a2_20	-	-1.45754	0.117754	Small heat shock protein	XXX	psfHH103a2_20	-	-1.21814	0.417639	-1.21814	0.417639	Small heat shock protein
XXX	psfHH103a2_21	-	1.16437	0.634031	hypothetical protein	XXX	psfHH103a2_21	-	1.26833	0.511366	1.26833	0.511366	hypothetical protein
XXX	psfHH103a2_22	-	1.48439	0.26064	hypothetical protein	XXX	psfHH103a2_22	-	2.48072	0.000483722	2.48072	0.000483722	hypothetical protein
XXX	psfHH103a2_23	-	-2.79748	0.0755904	hypothetical protein	XXX	psfHH103a2_23	-	2.10099	0.449625	2.10099	0.449625	hypothetical protein
XXX	psfHH103a2_24	-	-2.07481	0.0222015	Conserved hypothetical protein	XXX	psfHH103a2_24	-	-1.158	0.616552	-1.158	0.616552	Conserved hypothetical protein
XXX	psfHH103a2_25	-	-1.48623	0.41693	hypothetical protein	XXX	psfHH103a2_25	-	-1.54285	0.207045	-1.54285	0.207045	hypothetical protein
XXX	psfHH103a2_26	-	-1.17373	0.652755	hypothetical protein	XXX	psfHH103a2_26	-	-1.50902	0.266181	-1.50902	0.266181	hypothetical protein
XXX	psfHH103a2_27	-	-1.30218	0.342282	conserved hypothetical protein	XXX	psfHH103a2_27	-	1.1143	0.681634	1.1143	0.681634	conserved hypothetical protein
XXX	psfHH103a2_28	-	1.26812	0.388459	hypothetical protein	XXX	psfHH103a2_28	-	-1.99308	0.0209804	-1.99308	0.0209804	hypothetical protein
XXX	psfHH103a2_29	-	1.48982	0.161983	putative plasmid stabilization system protein	XXX	psfHH103a2_29	-	-1.78633	0.065975	-1.78633	0.065975	putative plasmid stabilization system protein
XXX	psfHH103a2_3	-	-1.11223	0.645545	hypothetical protein	XXX	psfHH103a2_3	-	-1.83678	0.00948608	-1.83678	0.00948608	hypothetical protein
XXX	psfHH103a2_30	-	1.30283	0.352245	hypothetical protein	XXX	psfHH103a2_30	-	1.07528	0.809252	1.07528	0.809252	hypothetical protein
XXX	psfHH103a2_31	-	1.57704	0.0629319	hypothetical protein	XXX	psfHH103a2_31	-	-1.21479	0.44344	-1.21479	0.44344	hypothetical protein
XXX	psfHH103a2_32	-	-1.10722	0.755098		XXX	psfHH103a2_32	-	2.33701	0.00428166	2.33701	0.00428166	0
XXX	psfHH103a2_33	-	-1.27876	0.431808	hypothetical protein	XXX	psfHH103a2_33	-	1.16264	0.650919	1.16264	0.650919	hypothetical protein
XXX	psfHH103a2_34	-	-1.22832	0.646142	hypothetical protein	XXX	psfHH103a2_34	-	-1.09642	0.914854	-1.09642	0.914854	hypothetical protein
XXX	psfHH103a2_35	-	1.11963	0.72776	resolvase protein	XXX	psfHH103a2_35	-	-1.74309	0.131134	-1.74309	0.131134	resolvase protein
XXX	psfHH103a2_36	-	-1.28924	0.444699	hypothetical protein	XXX	psfHH103a2_36	-	-5.92013	2.84859e-06	-5.92013	2.84859e-06	hypothetical protein
XXX	psfHH103a2_37	-	-2.02715	0.00879505	putative partition protein	XXX	psfHH103a2_37	-	-4.9606	2.83445e-08	-4.9606	2.83445e-08	putative partition protein
XXX	psfHH103a2_4	-	-1.00561	0.979608	hypothetical protein	XXX	psfHH103a2_4	-	-1.57134	0.0225287	-1.57134	0.0225287	hypothetical protein
XXX	psfHH103a2_5	-	1.29706	0.273061	hypothetical protein	XXX	psfHH103a2_5	-	-4.71072	0.150004	-4.71072	0.150004	hypothetical protein
XXX	psfHH103a2_6	-	-1.25204	0.272267	conserved hypothetical protein	XXX	psfHH103a2_6	-	-2.70023	2.90876e-06	-2.70023	2.90876e-06	conserved hypothetical protein
XXX	psfHH103a2_7	-	1.91308	0.0607616	hypothetical protein	XXX	psfHH103a2_7	-	-3.11942	0.163254	-3.11942	0.163254	hypothetical protein
XXX	psfHH103a2_8	-	-1.05937	0.834739	putative integrase	XXX	psfHH103a2_8	-	-1.48628	0.231583	-1.48628	0.231583	putative integrase
XXX	psfHH103a2_9	-	-1.26862	0.573148	hypothetical protein	XXX	psfHH103a2_9	-	-1.27483	0.620985	-1.27483	0.620985	hypothetical protein
HE616894_part_1	psfHH103d_10	-	1.0271	0.931478	hypothetical protein predicted by Glimmer/Critica	HE616894_part_1	psfHH103d_10	-	1.10362	0.750963	1.10362	0.750963	hypothetical protein predicted by Glimmer/Critica
HE616897_part_2	psfHH103d_100	-	1.81297	0.0188444	hypothetical protein	HE616897_part_2	psfHH103d_100	-	3.39789	7.08102e-05	3.39789	7.08102e-05	hypothetical protein
HE616897_part_2	psfHH103d_101	-			no similarity	HE616897_part_2	psfHH103d_101	-	3.39026	0.00169848	3.39026	0.00169848	no similarity
HE616897_part_2	psfHH103d_102	-	1.69541	0.0420245	conserved hypothetical protein	HE616897_part_2	psfHH103d_102	-	2.6203	0.000448651	2.6203	0.000448651	conserved hypothetical protein
HE616897_part_2	psfHH103d_103	-	1.93812	0.227589	hypothetical protein predicted by Glimmer/Critica	HE616897_part_2	psfHH103d_103	-	5.03072	0.411985	5.03072	0.411985	hypothetical protein predicted by Glimmer/Critica
HE616896_part_3	psfHH103d_104	-	-1.05579	0.8867	hypothetical protein	HE616896_part_3	psfHH103d_104	-	-4.64427	0.00112843	-4.64427	0.00112843	hypothetical protein
HE616896_part_3	psfHH103d_105	-	1.83461	0.274803	hypothetical protein	HE616896_part_3	psfHH103d_105	-	-5.9674	0.345185	-5.9674	0.345185	hypothetical protein
HE616896_part_3	psfHH103d_106	-	44.482	7.80569e-93	hypothetical protein	HE616896_part_3	psfHH103d_106	-	1.11462	0.668111	1.11462	0.668111	hypothetical protein
HE616896_part_3	psfHH103d_107	-	1.14509	0.755945	transposon-related	HE616896_part_3	psfHH103d_107	-	1.65635	0.304768	1.65635	0.304768	transposon-related
HE616896_part_3	psfHH103d_108	-	-1.77528	0.298161	hypothetical protein	HE616896_part_3	psfHH103d_108	-	-1.39247	0.706267	-1.39247	0.706267	hypothetical protein
HE616896_part_3	psfHH103d_109	-	-1.03107	0.956823	hypothetical protein	HE616896_part_3	psfHH103d_109	-	-2.05043	0.832608	-2.05043	0.832608	hypothetical protein
HE616894_part_1	psfHH103d_11	-	1.23891	0.390376	conserved hypothetical protein	HE616894_part_1	psfHH103d_11	-	-1.72671	0.0263678	-1.72671	0.0263678	conserved hypothetical protein
HE616896_part_3	psfHH103d_110	-	1.37499	0.557117	transposon-related	HE616896_part_3	psfHH103d_110	-	1.24677	0.772946	1.24677	0.772946	transposon-related
HE616896_part_3	psfHH103d_111	-	1.25772	0.691983	transposon-related	HE616896_part_3	psfHH103d_111	-	-1.16602	0.964426	-1.16602	0.964426	transposon-related
HE616896_part_3	psfHH103d_112	-	-1.00858	0.982457	transposon-related	HE616896_part_3	psfHH103d_112	-	-1.42382	0.373023	-1.42382	0.373023	transposon-related
HE616896_part_3	psfHH103d_113	-	1.00194	0.994428	transposon-related	HE616896_part_3	psfHH103d_113	-	-2.52503	0.00133442	-2.52503	0.00133442	transposon-related
HE616896_part_3	psfHH103d_114	-	4.16462	0.000101961	transposon-related	HE616896_part_3	psfHH103d_114	-	2.06704	0.14601	2.06704	0.14601	transposon-related
HE616896_part_3	psfHH103d_115	-	1.82875	0.236781	hypothetical protein	HE616896_part_3	psfHH103d_115	-	5.86533	1.20333e-05	5.86533	1.20333e-05	hypothetical protein
HE616896_part_3	psfHH103d_116	-	5.23804	5.13497e-14	Predicted dehydrogenase	HE616896_part_3	psfHH103d_116	-	14.9525	2.20448e-46	14.9525	2.20448e-46	Predicted dehydrogenase
HE616896_part_3	psfHH103d_117	-	11.3509	7.22188e-15	hypothetical protein	HE616896_part_3	psfHH103d_117	-	1.0848	0.941878	1.0848	0.941878	hypothetical protein
HE616896_part_3	psfHH103d_118	-	9.07555	7.23825e-14	Conserved hypothetical protein	HE616896_part_3	psfHH103d_118	-	23.4085	7.455e-43	23.4085	7.455e-43	Conserved hypothetical protein
HE616896_part_3	psfHH103d_119	-	8.02753	1.70346e-11	hypothetical protein	HE616896_part_3	psfHH103d_119	-	2.65829	0.484339	2.65829	0.484339	hypothetical protein
HE616894_part_1	psfHH103d_12	-	1.07908	0.75509	hypothetical protein predicted by Glimmer/Critica	HE616894_part_1	psfHH103d_12	-	-2.95648	2.24596e-05	-2.95648	2.24596e-05	hypothetical protein predicted by Glimmer/Critica
HE616896_part_3	psfHH103d_120	-	2.4128	0.0843628	hypothetical protein	HE616896_part_3	psfHH103d_120	-	2.0004	0.394838	2.0004	0.394838	hypothetical protein
HE616896_part_3	psfHH103d_121	-	-1.14239	0.7265	conserved hypothetical protein	HE616896_part_3	psfHH103d_121	-	1.00115	0.997575	1.00115	0.997575	conserved hypothetical protein
HE616896_part_3	psfHH103d_122	-	1.3972	0.563	hypothetical protein	HE616896_part_3	psfHH103d_122	-	-1.16724	0.897628	-1.16724	0.897628	hypothetical protein
HE616896_part_3	psfHH103d_123	-	-1.44035	0.198233	transposon-related	HE616896_part_3	psfHH103d_123	-	-1.93969	0.0277554	-1.93969	0.0277554	transposon-related
HE616896_part_3	psfHH103d_124	-	-1.32295	0.267665	transposon-related	HE616896_part_3	psfHH103d_124	-	-1.15957	0.524749	-1.15957	0.524749	transposon-related
HE616896_part_3	psfHH103d_125	hemN	2.40673	0.00632124	coproporphyrinogen III oxidase	HE616896_part_3	psfHH103d_125	hemN	2.05174	0.28817	2.05174	0.28817	coproporphyrinogen III oxidase
HE616896_part_3	psfHH103d_126	nodA	233.98	3.04586e-82	acyl transferase	HE616896_part_3	psfHH103d_126	nodA	115.206	4.39308e-60	115.206	4.39308e-60	acyl transferase
HE616896_part_3	psfHH103d_127	nodB	117.932	3.36705e-123	polysaccharide deacetylase	HE616896_part_3	psfHH103d_127	nodB	152.772	2.16747e-100	152.772	2.16747e-100	polysaccharide deacetylase
HE616896_part_3	psfHH103d_128	nodC	40.9422	8.22481e-75	N-acetylglucosaminyltransferase	HE616896_part_3	psfHH103d_128	nodC	249.875	4.55142e-108	249.875	4.55142e-108	N-acetylglucosaminyltransferase
HE616896_part_3	psfHH103d_129	nodI	73.7333	2.23583e-93	Nod factor export ATP-binding protein NodI	HE616896_part_3	psfHH103d_129	nodI	109.944	4.25379e-91	109.944	4.25379e-91	Nod factor export ATP-binding protein NodI
HE616894_part_1	psfHH103d_13	-	1.34721	0.353799	hypothetical protein predicted by Glimmer/Critica	HE616894_part_1	psfHH103d_13	-	-1.3676	0.408286	-1.3676	0.408286	hypothetical protein predicted by Glimmer/Critica
HE616896_part_3	psfHH103d_130	nodJ	30.4285	3.29651e-62	ABC-transporter permease NodJ	HE616896_part_3	psfHH103d_130	nodJ	145.723	4.15994e-86	145.723	4.15994e-86	ABC-transporter permease NodJ
HE616896_part_3	psfHH103d_131	nolO'	20.3517	2.75099e-56	Carbamoyl transferase, NodU family, truncated	HE616896_part_3	psfHH103d_131	nolO'	94.6958	2.46313e-120	94.6958	2.46313e-120	Carbamoyl transferase%2C NodU family%2C truncated
HE616896_part_3	psfHH103d_132	noeI	39.8851	4.42615e-73	nodulation protein NoeI	HE616896_part_3	psfHH103d_132	noeI	82.4133	2.45849e-88	82.4133	2.45849e-88	nodulation protein NoeI
HE616896_part_3	psfHH103d_133	-	2.39872	0.0303606	transposon-related	HE616896_part_3	psfHH103d_133	-	8.39108	1.22178e-10	8.39108	1.22178e-10	transposon-related
HE616896_part_3	psfHH103d_134	-	2.1004	0.096767	reverse transcriptase	HE616896_part_3	psfHH103d_134	-	1.15318	0.812688	1.15318	0.812688	reverse transcriptase
HE616896_part_3	psfHH103d_135	-	2.27843	0.00813687	conserved hypothetical protein	HE616896_part_3	psfHH103d_135	-	1.59795	0.54059	1.59795	0.54059	conserved hypothetical protein
HE616896_part_3	psfHH103d_136	-	2.23073	0.0173118	transposon-related protein	HE616896_part_3	psfHH103d_136	-	1.17071	0.716665	1.17071	0.716665	transposon-related protein
HE616896_part_3	psfHH103d_137	-	1.10158	0.869428	hypothetical protein	HE616896_part_3	psfHH103d_137	-	1.60056	0.52692	1.60056	0.52692	hypothetical protein
HE616896_part_3	psfHH103d_138	-	2.00109	0.0240117	conserved hypothetical protein	HE616896_part_3	psfHH103d_138	-	1.99171	0.0357172	1.99171	0.0357172	conserved hypothetical protein
HE616896_part_3	psfHH103d_139	-	-1.1655	0.536119	transposon-related	HE616896_part_3	psfHH103d_139	-	-1.91559	0.0171995	-1.91559	0.0171995	transposon-related
HE616894_part_1	psfHH103d_14	-	1.2069	0.517408	conserved hypothetical protein	HE616894_part_1	psfHH103d_14	-	1.41298	0.27417	1.41298	0.27417	conserved hypothetical protein
HE616896_part_3	psfHH103d_140	-	1.02163	0.938447	transposon-related	HE616896_part_3	psfHH103d_140	-	-1.12485	0.666506	-1.12485	0.666506	transposon-related
HE616896_part_3	psfHH103d_141	-	-1.02924	0.960953	putative cytochrome P450	HE616896_part_3	psfHH103d_141	-	-2.07868	0.539769	-2.07868	0.539769	putative cytochrome P450
HE616896_part_3	psfHH103d_142	-	1.0538	0.928961	Cytochrome P450 homolog	HE616896_part_3	psfHH103d_142	-	1.22718	0.845858	1.22718	0.845858	Cytochrome P450 homolog
HE616896_part_3	psfHH103d_143	-	1.00562	0.988982	conserved uncharacterized protein	HE616896_part_3	psfHH103d_143	-	1.31277	0.660529	1.31277	0.660529	conserved uncharacterized protein
HE616896_part_3	psfHH103d_144	-	-1.38478	0.492567	terpene cyclase-like protein	HE616896_part_3	psfHH103d_144	-	1.08585	0.8457	1.08585	0.8457	terpene cyclase-like protein
HE616896_part_3	psfHH103d_145	-	-2.74709	0.076786	isopentenyl-diphosphate delta-isomerase	HE616896_part_3	psfHH103d_145	-	1.10535	0.895858	1.10535	0.895858	isopentenyl-diphosphate delta-isomerase
HE616896_part_3	psfHH103d_146	-			hypothetical protein	HE616896_part_3	psfHH103d_146	-	-3.70945	0.37244	-3.70945	0.37244	hypothetical protein
HE616896_part_3	psfHH103d_147	-	-1.19398	0.627114	hypothetical protein predicted by Glimmer/Critica	HE616896_part_3	psfHH103d_147	-	-5.53903	0.392512	-5.53903	0.392512	hypothetical protein predicted by Glimmer/Critica
HE616896_part_3	psfHH103d_148	-	1.44126	0.514371	Putative integrase/recombinase	HE616896_part_3	psfHH103d_148	-	-1.2572	0.817834	-1.2572	0.817834	Putative integrase/recombinase
HE616896_part_3	psfHH103d_149	-			hypothetical protein	HE616896_part_3	psfHH103d_149	-					hypothetical protein
HE616894_part_1	psfHH103d_15	-	1.06932	0.834195	hypothetical protein	HE616894_part_1	psfHH103d_15	-	3.50717	0.000240296	3.50717	0.000240296	hypothetical protein
HE616896_part_3	psfHH103d_150	-	-1.42384	0.540056	putative integrase/recombinase	HE616896_part_3	psfHH103d_150	-	-3.14175	0.448701	-3.14175	0.448701	putative integrase/recombinase
HE616896_part_3	psfHH103d_151	-	1.64766	0.159803	putative integrase/recombinase	HE616896_part_3	psfHH103d_151	-	-1.87909	0.625016	-1.87909	0.625016	putative integrase/recombinase
HE616896_part_3	psfHH103d_152	-	1.04582	0.927688	transposon-related	HE616896_part_3	psfHH103d_152	-	-1.16602	0.964426	-1.16602	0.964426	transposon-related
HE616896_part_3	psfHH103d_153	-	-1.06545	0.797912	transposon-related	HE616896_part_3	psfHH103d_153	-	-1.60502	0.0971415	-1.60502	0.0971415	transposon-related
HE616896_part_3	psfHH103d_154	-	1.30012	0.277595	transposon-related	HE616896_part_3	psfHH103d_154	-	1.33586	0.175961	1.33586	0.175961	transposon-related
HE616896_part_3	psfHH103d_155	-	9.35463	9.19057e-23	transposon-related	HE616896_part_3	psfHH103d_155	-	1.13588	0.612889	1.13588	0.612889	transposon-related
HE616896_part_3	psfHH103d_156	-	1.73649	0.173431	hypothetical protein	HE616896_part_3	psfHH103d_156	-	-1.00432	0.993109	-1.00432	0.993109	hypothetical protein
HE616896_part_3	psfHH103d_157	-	1.66247	0.313443	hypothetical protein	HE616896_part_3	psfHH103d_157	-	1.07515	0.956021	1.07515	0.956021	hypothetical protein
HE616896_part_3	psfHH103d_158	bglA	2.12677	0.00026516	glycoside hydrolase family 16	HE616896_part_3	psfHH103d_158	bglA	1.45344	0.0528832	1.45344	0.0528832	glycoside hydrolase family 16
HE616896_part_3	psfHH103d_159	-	1.03585	0.897015	transposon-related	HE616896_part_3	psfHH103d_159	-	-1.01364	0.958623	-1.01364	0.958623	transposon-related
HE616894_part_1	psfHH103d_16	-	1.06295	0.855258	hypothetical protein	HE616894_part_1	psfHH103d_16	-	2.51873	0.00128107	2.51873	0.00128107	hypothetical protein
HE616896_part_3	psfHH103d_160	-	7.57478	5.82218e-19	transposon-related	HE616896_part_3	psfHH103d_160	-	1.09707	0.751372	1.09707	0.751372	transposon-related
HE616896_part_3	psfHH103d_161	-	45.8418	3.7671e-76	conserved hypothetical protein	HE616896_part_3	psfHH103d_161	-	62.7012	1.73915e-83	62.7012	1.73915e-83	conserved hypothetical protein
HE616896_part_3	psfHH103d_162	-	2.0219	0.0936071	hypothetical protein	HE616896_part_3	psfHH103d_162	-	4.11804	0.00471921	4.11804	0.00471921	hypothetical protein
HE616896_part_3	psfHH103d_163	-	1.92581	0.0419918	transposon-related	HE616896_part_3	psfHH103d_163	-	2.77239	0.000191537	2.77239	0.000191537	transposon-related
HE616896_part_3	psfHH103d_164	-	2.15805	0.096453	transposon-related	HE616896_part_3	psfHH103d_164	-	2.45687	0.138493	2.45687	0.138493	transposon-related
HE616896_part_3	psfHH103d_165	-	3.34479	0.00552845	hypothetical protein	HE616896_part_3	psfHH103d_165	-	4.45938	0.0588587	4.45938	0.0588587	hypothetical protein
HE616896_part_3	psfHH103d_166	-	1.64159	0.0402137	FAD-binding monoxygenase	HE616896_part_3	psfHH103d_166	-	1.6729	0.072228	1.6729	0.072228	FAD-binding monoxygenase
HE616896_part_3	psfHH103d_167	-	1.60407	0.399358	hypothetical protein	HE616896_part_3	psfHH103d_167	-	15.7687	0.0312369	15.7687	0.0312369	hypothetical protein
HE616896_part_3	psfHH103d_168	-	1.30602	0.289864	transposon-related	HE616896_part_3	psfHH103d_168	-	1.60737	0.0711101	1.60737	0.0711101	transposon-related
HE616896_part_3	psfHH103d_169	-	2.9785	8.14212e-05	hypothetical protein	HE616896_part_3	psfHH103d_169	-	1.60025	0.114941	1.60025	0.114941	hypothetical protein
HE616894_part_1	psfHH103d_17	-	-1.22167	0.383615	DNA helicase IV-like protein	HE616894_part_1	psfHH103d_17	-	1.06145	0.831985	1.06145	0.831985	DNA helicase IV-like protein
HE616896_part_3	psfHH103d_170	-	2.45799	0.00460075	hypothetical protein	HE616896_part_3	psfHH103d_170	-	2.85563	0.145202	2.85563	0.145202	hypothetical protein
HE616896_part_3	psfHH103d_171	-	2.68848	0.00039207	hypothetical protein	HE616896_part_3	psfHH103d_171	-	1.39293	0.250609	1.39293	0.250609	hypothetical protein
HE616896_part_3	psfHH103d_172	-	1.85487	0.0392412	hypothetical protein	HE616896_part_3	psfHH103d_172	-	1.23328	0.561671	1.23328	0.561671	hypothetical protein
HE616896_part_3	psfHH103d_173	-	-1.0638	0.916096	hypothetical protein	HE616896_part_3	psfHH103d_173	-	-1.48881	0.702024	-1.48881	0.702024	hypothetical protein
HE616896_part_3	psfHH103d_174	-	1.73477	0.113374	hypothetical protein	HE616896_part_3	psfHH103d_174	-	3.81493	0.000134906	3.81493	0.000134906	hypothetical protein
HE616896_part_3	psfHH103d_175	-	1.55543	0.156544	conserved hypothetical protein	HE616896_part_3	psfHH103d_175	-	1.9293	0.0389926	1.9293	0.0389926	conserved hypothetical protein
HE616896_part_3	psfHH103d_176	-	-1.00356	0.988329	conserved hypothetical protein	HE616896_part_3	psfHH103d_176	-	-1.12466	0.623141	-1.12466	0.623141	conserved hypothetical protein
HE616896_part_3	psfHH103d_177	-	-1.82422	0.292615	transposon-related	HE616896_part_3	psfHH103d_177	-	-1.43738	0.535957	-1.43738	0.535957	transposon-related
HE616896_part_3	psfHH103d_178	-	-1.26472	0.58032	transposon-related	HE616896_part_3	psfHH103d_178	-	-2.02772	0.0887096	-2.02772	0.0887096	transposon-related
HE616896_part_3	psfHH103d_179	-	1.25772	0.691983	hypothetical protein	HE616896_part_3	psfHH103d_179	-	1.20182	0.901464	1.20182	0.901464	hypothetical protein
HE616896_part_3	psfHH103d_179_5	-	1.33588	0.317344	gene fragment	HE616896_part_3	psfHH103d_179_5	-	1.18648	0.552039	1.18648	0.552039	gene fragment
HE616894_part_1	psfHH103d_18	-	-1.24977	0.424754	conserved hypothetical protein	HE616894_part_1	psfHH103d_18	-	-1.00583	0.982021	-1.00583	0.982021	conserved hypothetical protein
HE616894_part_1	psfHH103d_18_5	-	-1.18238	0.578553		HE616894_part_1	psfHH103d_18_5	-	-1.1382	0.703445	-1.1382	0.703445	0
HE616896_part_3	psfHH103d_180	-	1.3905	0.200327	gen fragment	HE616896_part_3	psfHH103d_180	-	1.07757	0.762459	1.07757	0.762459	gen fragment
HE616896_part_3	psfHH103d_181	-	-2.41265	0.0222579	putative integrase/recombinase	HE616896_part_3	psfHH103d_181	-	-3.01562	0.0375599	-3.01562	0.0375599	putative integrase/recombinase
HE616896_part_3	psfHH103d_182	-	-2.6086	0.0922993	transposon-related	HE616896_part_3	psfHH103d_182	-	-93.0442	0.172362	-93.0442	0.172362	transposon-related
HE616896_part_3	psfHH103d_183	-	-1.78549	0.324831	transposon-related	HE616896_part_3	psfHH103d_183	-	-44.3334	0.0520669	-44.3334	0.0520669	transposon-related
HE616896_part_3	psfHH103d_184	-	-1.32142	0.635976	transposon-related	HE616896_part_3	psfHH103d_184	-	-2.03865	0.53431	-2.03865	0.53431	transposon-related
HE616896_part_3	psfHH103d_185	-	-2.63738	0.0977175	transposon-related	HE616896_part_3	psfHH103d_185	-	-2.70953	0.527379	-2.70953	0.527379	transposon-related
HE616896_part_3	psfHH103d_186	-			hypothetical protein	HE616896_part_3	psfHH103d_186	-	2.47269	0.6932	2.47269	0.6932	hypothetical protein
HE616896_part_3	psfHH103d_187	-	1.21368	0.468729	conserved hypothetical protein	HE616896_part_3	psfHH103d_187	-	-2.48179	0.187434	-2.48179	0.187434	conserved hypothetical protein
HE616896_part_3	psfHH103d_188	-	-1.06176	0.853903	conserved hypothetical protein	HE616896_part_3	psfHH103d_188	-	1.01146	0.983767	1.01146	0.983767	conserved hypothetical protein
HE616896_part_3	psfHH103d_189	-	1.10106	0.863783	hypothetical protein	HE616896_part_3	psfHH103d_189	-	-4.87003	0.42076	-4.87003	0.42076	hypothetical protein
HE616894_part_1	psfHH103d_19	-	-1.50235	0.295071	DNA polymerase III subunit epsilon	HE616894_part_1	psfHH103d_19	-	-1.92054	0.0829273	-1.92054	0.0829273	DNA polymerase III subunit epsilon
HE616896_part_3	psfHH103d_190	-	-1.09978	0.792144	hypothetical protein	HE616896_part_3	psfHH103d_190	-	-9.08855	0.27985	-9.08855	0.27985	hypothetical protein
HE616896_part_3	psfHH103d_191	-	-1.18872	0.72111	transposon-related	HE616896_part_3	psfHH103d_191	-	-1.7836	0.386257	-1.7836	0.386257	transposon-related
HE616896_part_3	psfHH103d_192	-	-1.30484	0.64436	hypothetical protein	HE616896_part_3	psfHH103d_192	-	1.83478	0.83389	1.83478	0.83389	hypothetical protein
HE616896_part_3	psfHH103d_193	-	1.46058	0.208542	transposon-related	HE616896_part_3	psfHH103d_193	-	1.13489	0.702135	1.13489	0.702135	transposon-related
HE616896_part_3	psfHH103d_194	-	-1.52141	0.414031	transposon-related	HE616896_part_3	psfHH103d_194	-	-1.33528	0.611821	-1.33528	0.611821	transposon-related
HE616896_part_3	psfHH103d_195	-	2.44478	0.0554952	hypothetical protein	HE616896_part_3	psfHH103d_195	-	2.61124	0.103588	2.61124	0.103588	hypothetical protein
HE616896_part_3	psfHH103d_196	-	-1.22367	0.378988	transposon-related	HE616896_part_3	psfHH103d_196	-	1.05561	0.787574	1.05561	0.787574	transposon-related
HE616896_part_3	psfHH103d_197	-	1.11261	0.818523	transposon-related	HE616896_part_3	psfHH103d_197	-	-3.85788	0.202327	-3.85788	0.202327	transposon-related
HE616896_part_3	psfHH103d_197_5	-	1.68411	0.142517	transposase IS3/IS911 family protein	HE616896_part_3	psfHH103d_197_5	-	-1.3591	0.405658	-1.3591	0.405658	transposase IS3/IS911 family protein
HE616896_part_3	psfHH103d_198	-	-1.36332	0.59264	hypothetical protein	HE616896_part_3	psfHH103d_198	-	1.56706	0.36492	1.56706	0.36492	hypothetical protein
HE616896_part_3	psfHH103d_199	-	1.08619	0.818911	hypothetical protein	HE616896_part_3	psfHH103d_199	-	-3.93678	0.515189	-3.93678	0.515189	hypothetical protein
HE616894_part_1	psfHH103d_2	repB	-1.3899	0.137697	plasmid partitioning protein RepB	HE616894_part_1	psfHH103d_2	repB	-1.46592	0.0440195	-1.46592	0.0440195	plasmid partitioning protein RepB
HE616894_part_1	psfHH103d_20	-	2.20979	0.0658797	hypothetical protein	HE616894_part_1	psfHH103d_20	-	3.34404	0.271286	3.34404	0.271286	hypothetical protein
HE616896_part_3	psfHH103d_200	-	1.67844	0.129721	VirK-like protein	HE616896_part_3	psfHH103d_200	-	3.24328	0.0095508	3.24328	0.0095508	VirK-like protein
HE616896_part_3	psfHH103d_201	-	1.63602	0.0525513	conserved hypothetical protein	HE616896_part_3	psfHH103d_201	-	1.56255	0.0704962	1.56255	0.0704962	conserved hypothetical protein
HE616896_part_3	psfHH103d_202	-	5.63553	4.52802e-15	transposon-related	HE616896_part_3	psfHH103d_202	-	1.11464	0.681987	1.11464	0.681987	transposon-related
HE616896_part_3	psfHH103d_203	-	1.38642	0.341981	conserved hypothetical protein	HE616896_part_3	psfHH103d_203	-	1.41676	0.356378	1.41676	0.356378	conserved hypothetical protein
HE616896_part_3	psfHH103d_204	-	2.36095	0.130899	hypothetical protein	HE616896_part_3	psfHH103d_204	-	1.63306	0.569764	1.63306	0.569764	hypothetical protein
HE616896_part_3	psfHH103d_205	-	2.71297	0.00266811	hypothetical protein	HE616896_part_3	psfHH103d_205	-	1.95255	0.0924503	1.95255	0.0924503	hypothetical protein
HE616896_part_3	psfHH103d_206	nifW	2.64062	6.43784e-05	Nitrogenase-stabilizing/protective protein nifW	HE616896_part_3	psfHH103d_206	nifW	3.12579	7.60553e-08	3.12579	7.60553e-08	Nitrogenase-stabilizing/protective protein nifW
HE616896_part_3	psfHH103d_207	nifS	2.38479	4.2664e-05	nitrogenase cofactor synthesis protein nifS	HE616896_part_3	psfHH103d_207	nifS	2.95776	1.75332e-09	2.95776	1.75332e-09	nitrogenase cofactor synthesis protein nifS
HE616896_part_3	psfHH103d_208	-	14.9766	2.80335e-28	ABC-type transport system, periplasmic component	HE616896_part_3	psfHH103d_208	-	27.2214	1.56231e-25	27.2214	1.56231e-25	ABC-type transport system%2C periplasmic component
HE616896_part_3	psfHH103d_209	-	-1.01267	0.980801	hypothetical protein	HE616896_part_3	psfHH103d_209	-	-1.83835	0.555802	-1.83835	0.555802	hypothetical protein
HE616894_part_1	psfHH103d_21	-	-1.24923	0.556978	conserved hypothetical protein	HE616894_part_1	psfHH103d_21	-	1.05158	0.988307	1.05158	0.988307	conserved hypothetical protein
HE616896_part_3	psfHH103d_210	-	1.27093	0.507889	hypothetical protein	HE616896_part_3	psfHH103d_210	-					hypothetical protein
HE616896_part_3	psfHH103d_211	-	-1.67072	0.382659	conserved hypothetical protein	HE616896_part_3	psfHH103d_211	-	-1.36195	0.694688	-1.36195	0.694688	conserved hypothetical protein
HE616896_part_3	psfHH103d_212	-	-1.20445	0.547567	transposon-related	HE616896_part_3	psfHH103d_212	-	-1.12269	0.707156	-1.12269	0.707156	transposon-related
HE616896_part_3	psfHH103d_213	-	1.46961	0.210155	hypothetical protein	HE616896_part_3	psfHH103d_213	-	1.67343	0.150413	1.67343	0.150413	hypothetical protein
HE616896_part_3	psfHH103d_214	-	8.66256	5.88485e-23	transposon-related	HE616896_part_3	psfHH103d_214	-	-1.18598	0.517926	-1.18598	0.517926	transposon-related
HE616896_part_3	psfHH103d_215	-	1.80009	0.277123	hypothetical protein	HE616896_part_3	psfHH103d_215	-	2.75367	0.00918943	2.75367	0.00918943	hypothetical protein
HE616896_part_3	psfHH103d_216	-			hypothetical membrane protein	HE616896_part_3	psfHH103d_216	-	1.11806	0.905172	1.11806	0.905172	hypothetical membrane protein
HE616896_part_3	psfHH103d_217	-	1.63414	0.250327	conserved hypothetical protein	HE616896_part_3	psfHH103d_217	-	-9.57702	0.167285	-9.57702	0.167285	conserved hypothetical protein
HE616896_part_3	psfHH103d_218	-	1.5109	0.212845	hypothetical protein	HE616896_part_3	psfHH103d_218	-	1.48862	0.201297	1.48862	0.201297	hypothetical protein
HE616896_part_3	psfHH103d_219	fixU	1.98667	0.0799982	NifT/FixU family protein, nitrogen fixation	HE616896_part_3	psfHH103d_219	fixU	2.79283	0.00750352	2.79283	0.00750352	NifT/FixU family protein%2C nitrogen fixation
HE616894_part_1	psfHH103d_22	-	1.3707	0.591552	hypothetical protein	HE616894_part_1	psfHH103d_22	-	-1.121	0.91967	-1.121	0.91967	hypothetical protein
HE616896_part_3	psfHH103d_220	nifZ	2.8626	9.34247e-05	NifZ protein	HE616896_part_3	psfHH103d_220	nifZ	5.74015	5.64926e-07	5.74015	5.64926e-07	NifZ protein
HE616896_part_3	psfHH103d_221	fdxN	3.89408	0.00102248	FdxN, NADH dehydrogenase [ubiquinone] iron-sulfur protein, 4Fe-4S ferredoxin	HE616896_part_3	psfHH103d_221	fdxN	3.83759	0.0044589	3.83759	0.0044589	FdxN%2C NADH dehydrogenase [ubiquinone] iron-sulfur protein%2C 4Fe-4S ferredoxin
HE616896_part_3	psfHH103d_222	nifB	2.33441	0.00547626	NifB, FeMo cofactor biosynthesis protein	HE616896_part_3	psfHH103d_222	nifB	2.27691	0.0128979	2.27691	0.0128979	NifB%2C FeMo cofactor biosynthesis protein
HE616896_part_3	psfHH103d_223	nifA	1.70587	0.0333509	Nif-specific regulatory protein NifA	HE616896_part_3	psfHH103d_223	nifA	2.09175	0.005055	2.09175	0.005055	Nif-specific regulatory protein NifA
HE616896_part_3	psfHH103d_224	fixX	11.5661	7.69902e-16	Ferredoxin-like protein	HE616896_part_3	psfHH103d_224	fixX	19.2903	1.6873e-19	19.2903	1.6873e-19	Ferredoxin-like protein
HE616896_part_3	psfHH103d_225	fixC	14.86	2.03307e-16	oxidoreductase FixC	HE616896_part_3	psfHH103d_225	fixC	28.4301	1.81926e-21	28.4301	1.81926e-21	oxidoreductase FixC
HE616896_part_3	psfHH103d_226	fixB	5.35461	0.00212259	FixB nitrogen fixation protein	HE616896_part_3	psfHH103d_226	fixB	13.7824	0.00130093	13.7824	0.00130093	FixB nitrogen fixation protein
HE616896_part_3	psfHH103d_227	fixA	8.7388	4.68419e-11	Electron transfer flavoprotein, beta subunit FixA	HE616896_part_3	psfHH103d_227	fixA	11.3416	3.78142e-11	11.3416	3.78142e-11	Electron transfer flavoprotein%2C beta subunit FixA
HE616896_part_3	psfHH103d_228	-	18.4508	3.61523e-20	hypothetical protein	HE616896_part_3	psfHH103d_228	-	42.4507	3.39676e-23	42.4507	3.39676e-23	hypothetical protein
HE616896_part_3	psfHH103d_229	-	49.2729	3.7859e-47	Putative iron-sulfur cluster assembly accessory protein	HE616896_part_3	psfHH103d_229	-	51.969	6.62061e-43	51.969	6.62061e-43	Putative iron-sulfur cluster assembly accessory protein
HE616894_part_1	psfHH103d_23	-	-1.11647	0.713182	putative DEAD-like helicase	HE616894_part_1	psfHH103d_23	-	-1.0549	0.86626	-1.0549	0.86626	putative DEAD-like helicase
HE616896_part_3	psfHH103d_230	-	57.3826	1.33466e-44	hypothetical protein	HE616896_part_3	psfHH103d_230	-	89.9477	1.55053e-33	89.9477	1.55053e-33	hypothetical protein
HE616896_part_3	psfHH103d_231	-	4.11582	2.04952e-05	conserved hypothetical protein	HE616896_part_3	psfHH103d_231	-	1.76178	0.165073	1.76178	0.165073	conserved hypothetical protein
HE616896_part_3	psfHH103d_232	nifQ	6.42819	9.83093e-07	NifQ, molybdenum processing	HE616896_part_3	psfHH103d_232	nifQ	4.11799	0.00453712	4.11799	0.00453712	NifQ%2C molybdenum processing
HE616896_part_3	psfHH103d_233	dctA	2.77309	0.00236471	DctA, C4-dicarboxylate transport protein	HE616896_part_3	psfHH103d_233	dctA	3.62856	0.0111881	3.62856	0.0111881	DctA%2C C4-dicarboxylate transport protein
HE616896_part_3	psfHH103d_234	-	1.91566	0.0108965	cytochrome P450	HE616896_part_3	psfHH103d_234	-	2.42593	0.00317548	2.42593	0.00317548	cytochrome P450
HE616896_part_3	psfHH103d_235	-	2.85739	0.00131418	conserved hypothetical protein	HE616896_part_3	psfHH103d_235	-	3.5047	3.8447e-05	3.5047	3.8447e-05	conserved hypothetical protein
HE616896_part_3	psfHH103d_236	-	2.73103	2.09737e-05	short chain dehydrogenase	HE616896_part_3	psfHH103d_236	-	3.38639	6.58366e-09	3.38639	6.58366e-09	short chain dehydrogenase
HE616896_part_3	psfHH103d_237	-	1.19699	0.542714	Luciferase-like monooxygenase	HE616896_part_3	psfHH103d_237	-	2.08519	0.0176877	2.08519	0.0176877	Luciferase-like monooxygenase
HE616896_part_3	psfHH103d_238	nifH	3.68926	9.67343e-05	nitrogenase iron protein	HE616896_part_3	psfHH103d_238	nifH	2.80321	0.0164303	2.80321	0.0164303	nitrogenase iron protein
HE616896_part_3	psfHH103d_239	nifD	1.82161	0.119823	nitrogenase molybdenum-iron protein alpha chain	HE616896_part_3	psfHH103d_239	nifD	1.47478	0.373049	1.47478	0.373049	nitrogenase molybdenum-iron protein alpha chain
HE616894_part_1	psfHH103d_24	-	-1.55762	0.153737	conserved hypothetical protein	HE616894_part_1	psfHH103d_24	-	-3.00198	0.00140746	-3.00198	0.00140746	conserved hypothetical protein
HE616896_part_3	psfHH103d_240	nifK	1.91497	0.0459812	nitrogenase molybdenum-iron protein beta chain	HE616896_part_3	psfHH103d_240	nifK	1.98944	0.158823	1.98944	0.158823	nitrogenase molybdenum-iron protein beta chain
HE616896_part_3	psfHH103d_241	nifE	2.89932	0.00141829	NifE, Fe-Mo cofactor biosynthesis	HE616896_part_3	psfHH103d_241	nifE	3.60303	0.000740483	3.60303	0.000740483	NifE%2C Fe-Mo cofactor biosynthesis
HE616896_part_3	psfHH103d_242	nifN	3.06075	3.21338e-05	NifN, Fe-Mo cofactor biosynthesis	HE616896_part_3	psfHH103d_242	nifN	2.75531	0.000137229	2.75531	0.000137229	NifN%2C Fe-Mo cofactor biosynthesis
HE616896_part_3	psfHH103d_243	-	3.38428	8.55514e-05	iron-molybdenum cluster-binding protein, NifX-like	HE616896_part_3	psfHH103d_243	-	3.32792	0.000279023	3.32792	0.000279023	iron-molybdenum cluster-binding protein%2C NifX-like
HE616896_part_3	psfHH103d_244	-	2.18617	0.0009925	conserved hypothetical protein	HE616896_part_3	psfHH103d_244	-	2.7504	1.41726e-05	2.7504	1.41726e-05	conserved hypothetical protein
HE616896_part_3	psfHH103d_245	-			hypothetical protein	HE616896_part_3	psfHH103d_245	-	-1.93485	0.652424	-1.93485	0.652424	hypothetical protein
HE616896_part_3	psfHH103d_246	fdxB	7.7801	5.0503e-08	FdxB, FdIII, electron transport	HE616896_part_3	psfHH103d_246	fdxB	6.68038	2.98185e-05	6.68038	2.98185e-05	FdxB%2C FdIII%2C electron transport
HE616896_part_3	psfHH103d_247	-	3.80719	0.000385856	conserved hypothetical protein	HE616896_part_3	psfHH103d_247	-	-1.59028	0.492998	-1.59028	0.492998	conserved hypothetical protein
HE616896_part_3	psfHH103d_248	-	1.40409	0.168625		HE616896_part_3	psfHH103d_248	-	1.59651	0.148775	1.59651	0.148775	0
HE616896_part_3	psfHH103d_249	-	1.11673	0.837067	hypothetical protein	HE616896_part_3	psfHH103d_249	-	1.11026	0.853761	1.11026	0.853761	hypothetical protein
HE616894_part_1	psfHH103d_25	-	2.21888	0.0264834	conserved hypothetical protein	HE616894_part_1	psfHH103d_25	-	-1.21413	0.637476	-1.21413	0.637476	conserved hypothetical protein
HE616896_part_3	psfHH103d_250	-	2.12221	0.171558	hypothetical protein	HE616896_part_3	psfHH103d_250	-	2.06335	0.205914	2.06335	0.205914	hypothetical protein
HE616896_part_3	psfHH103d_251	-	3.48713	1.01051e-06	Predicted Zn-dependent peptidase	HE616896_part_3	psfHH103d_251	-	3.26751	0.00442261	3.26751	0.00442261	Predicted Zn-dependent peptidase
HE616896_part_3	psfHH103d_252	-	4.25325	1.05125e-10	Predicted Zn-dependent peptidase	HE616896_part_3	psfHH103d_252	-	3.82195	4.03463e-11	3.82195	4.03463e-11	Predicted Zn-dependent peptidase
HE616896_part_3	psfHH103d_253	-	5.58783	5.10066e-14	Uncharacterized HTH-type transcriptional regulator	HE616896_part_3	psfHH103d_253	-	10.5884	7.14984e-25	10.5884	7.14984e-25	Uncharacterized HTH-type transcriptional regulator
HE616896_part_3	psfHH103d_254	-	2.39764	0.0881005	hypothetical protein	HE616896_part_3	psfHH103d_254	-	19.0883	3.77345e-06	19.0883	3.77345e-06	hypothetical protein
HE616896_part_3	psfHH103d_255	-	6.32774	1.31338e-14	Putative membrane protein	HE616896_part_3	psfHH103d_255	-	3.89246	2.89971e-09	3.89246	2.89971e-09	Putative membrane protein
HE616896_part_3	psfHH103d_256	-	9.38133	8.41934e-09	hypothetical protein	HE616896_part_3	psfHH103d_256	-	10.9032	1.6735e-06	10.9032	1.6735e-06	hypothetical protein
HE616896_part_3	psfHH103d_257	-	9.69772	5.102e-21	histidinol-phosphate aminotransferase	HE616896_part_3	psfHH103d_257	-	9.21685	9.46639e-17	9.21685	9.46639e-17	histidinol-phosphate aminotransferase
HE616896_part_3	psfHH103d_258	-	1.67528	0.0994196	Putative monooxygenase	HE616896_part_3	psfHH103d_258	-	6.7738	3.011e-10	6.7738	3.011e-10	Putative monooxygenase
HE616896_part_3	psfHH103d_259	-	3.10791	0.0280783	hypothetical protein	HE616896_part_3	psfHH103d_259	-	1.55732	0.581438	1.55732	0.581438	hypothetical protein
HE616894_part_1	psfHH103d_26	-	1.56039	0.129677	DNA polymerase IV	HE616894_part_1	psfHH103d_26	-	1.17327	0.560972	1.17327	0.560972	DNA polymerase IV
HE616896_part_3	psfHH103d_260	-	-1.09882	0.703477	transposon-related	HE616896_part_3	psfHH103d_260	-	-1.68987	0.0651826	-1.68987	0.0651826	transposon-related
HE616896_part_3	psfHH103d_261	-	-1.03314	0.904969	transposon-related	HE616896_part_3	psfHH103d_261	-	-1.19443	0.460728	-1.19443	0.460728	transposon-related
HE616896_part_3	psfHH103d_262	-	-1.34934	0.568235	transposon-related	HE616896_part_3	psfHH103d_262	-	-1.27013	0.686541	-1.27013	0.686541	transposon-related
HE616896_part_3	psfHH103d_263	-	1.22742	0.614873	transposon-related	HE616896_part_3	psfHH103d_263	-	-1.43976	0.42791	-1.43976	0.42791	transposon-related
HE616896_part_3	psfHH103d_264	-	1.01112	0.96509	conserved hypothetical protein	HE616896_part_3	psfHH103d_264	-	-1.16559	0.532457	-1.16559	0.532457	conserved hypothetical protein
HE616896_part_3	psfHH103d_265	-	-1.04479	0.907606	transposon-related	HE616896_part_3	psfHH103d_265	-	1.01492	0.961782	1.01492	0.961782	transposon-related
HE616896_part_3	psfHH103d_266	-	1.89641	0.105243	hypothetical protein	HE616896_part_3	psfHH103d_266	-	3.93241	0.00180388	3.93241	0.00180388	hypothetical protein
HE616896_part_3	psfHH103d_267	-	2.82209	0.0682682	hypothetical protein	HE616896_part_3	psfHH103d_267	-	9.89895	0.000908598	9.89895	0.000908598	hypothetical protein
HE616896_part_3	psfHH103d_268	-	1.45441	0.147493	hypothetical protein	HE616896_part_3	psfHH103d_268	-	1.39486	0.195364	1.39486	0.195364	hypothetical protein
HE616896_part_3	psfHH103d_269	-	2.12859	0.0268354	hypothetical protein	HE616896_part_3	psfHH103d_269	-	2.15294	0.181303	2.15294	0.181303	hypothetical protein
HE616894_part_1	psfHH103d_27	-	1.00173	0.997556	hypothetical protein	HE616894_part_1	psfHH103d_27	-	-5.27744	0.625425	-5.27744	0.625425	hypothetical protein
HE616896_part_3	psfHH103d_270	-	1.78485	0.154136	hypothetical protein	HE616896_part_3	psfHH103d_270	-	2.21163	0.331608	2.21163	0.331608	hypothetical protein
HE616896_part_3	psfHH103d_271	-	1.99562	0.015644	transposon-related	HE616896_part_3	psfHH103d_271	-	-1.11202	0.92437	-1.11202	0.92437	transposon-related
HE616896_part_3	psfHH103d_272	-	1.29615	0.565889	hypothetical protein	HE616896_part_3	psfHH103d_272	-	1.53785	0.356968	1.53785	0.356968	hypothetical protein
HE616896_part_3	psfHH103d_273	-	3.09634	1.07301e-06	transposon-related	HE616896_part_3	psfHH103d_273	-	1.09196	0.767062	1.09196	0.767062	transposon-related
HE616896_part_3	psfHH103d_274	-	8.16604	1.38391e-07	hypothetical protein	HE616896_part_3	psfHH103d_274	-	28.4724	7.24596e-31	28.4724	7.24596e-31	hypothetical protein
HE616896_part_3	psfHH103d_275	-	16.7046	1.05831e-35	hypothetical protein	HE616896_part_3	psfHH103d_275	-	33.2328	8.95452e-60	33.2328	8.95452e-60	hypothetical protein
HE616896_part_3	psfHH103d_276	-	1.09691	0.829775	transposon-related	HE616896_part_3	psfHH103d_276	-	1.31356	0.530447	1.31356	0.530447	transposon-related
HE616896_part_3	psfHH103d_277	-	-1.08195	0.836673	hypothetical protein	HE616896_part_3	psfHH103d_277	-	-7.8636	0.541525	-7.8636	0.541525	hypothetical protein
HE616896_part_3	psfHH103d_278	-	1.06239	0.809916	transposon-related	HE616896_part_3	psfHH103d_278	-	1.67164	0.0693191	1.67164	0.0693191	transposon-related
HE616896_part_3	psfHH103d_279	-	-1.00506	0.99065	transposon-related	HE616896_part_3	psfHH103d_279	-	-1.63608	0.35958	-1.63608	0.35958	transposon-related
HE616894_part_1	psfHH103d_28	-	-1.37383	0.55602	hypothetical protein	HE616894_part_1	psfHH103d_28	-	-2.82913	0.196521	-2.82913	0.196521	hypothetical protein
HE616896_part_3	psfHH103d_280	-	1.23845	0.715935	transposon-related	HE616896_part_3	psfHH103d_280	-	2.0803	0.520602	2.0803	0.520602	transposon-related
HE616896_part_3	psfHH103d_281	-	-1.00784	0.982924	transposon-related	HE616896_part_3	psfHH103d_281	-	-1.00224	0.994399	-1.00224	0.994399	transposon-related
HE616896_part_3	psfHH103d_282	-	1.84199	0.0492612	transposon-related	HE616896_part_3	psfHH103d_282	-	-1.11235	0.821288	-1.11235	0.821288	transposon-related
HE616896_part_3	psfHH103d_283	-	-1.26263	0.622373	transposon-related	HE616896_part_3	psfHH103d_283	-	-1.06763	0.892577	-1.06763	0.892577	transposon-related
HE616896_part_3	psfHH103d_284	-	-1.19398	0.627114	hypothetical protein	HE616896_part_3	psfHH103d_284	-	-5.27744	0.625425	-5.27744	0.625425	hypothetical protein
HE616896_part_3	psfHH103d_285	-	-1.07378	0.903602	transposon-related	HE616896_part_3	psfHH103d_285	-	-3.94191	0.507575	-3.94191	0.507575	transposon-related
HE616896_part_3	psfHH103d_286	-	1.30481	0.650279	hypothetical protein	HE616896_part_3	psfHH103d_286	-	-5.07939	0.522275	-5.07939	0.522275	hypothetical protein
HE616896_part_3	psfHH103d_287	nopD	48.1655	2.92002e-28	NopD	HE616896_part_3	psfHH103d_287	nopD	147.085	3.2757e-29	147.085	3.2757e-29	NopD
HE616896_part_3	psfHH103d_288	-	21.2505	1.07761e-12	hypothetical protein	HE616896_part_3	psfHH103d_288	-	89.2999	2.57463e-15	89.2999	2.57463e-15	hypothetical protein
HE616896_part_3	psfHH103d_289	-	4.99446	0.00204795	conserved hypothetical protein	HE616896_part_3	psfHH103d_289	-	-8.84904	0.266902	-8.84904	0.266902	conserved hypothetical protein
HE616894_part_1	psfHH103d_29	-	-1.24224	0.563575	conserved hypothetical protein	HE616894_part_1	psfHH103d_29	-	-2.04401	0.0214605	-2.04401	0.0214605	conserved hypothetical protein
HE616896_part_3	psfHH103d_290	-	1.58679	0.39494	conserved hypothetical protein	HE616896_part_3	psfHH103d_290	-	9.4757	0.433171	9.4757	0.433171	conserved hypothetical protein
HE616896_part_3	psfHH103d_291	-	1.5227	0.412847	hypothetical protein predicted by Glimmer/Critica	HE616896_part_3	psfHH103d_291	-	1.84471	0.273465	1.84471	0.273465	hypothetical protein predicted by Glimmer/Critica
HE616896_part_3	psfHH103d_292	gunA	20.1517	1.88862e-36	glycosyl hydrolase	HE616896_part_3	psfHH103d_292	gunA	31.4479	9.48192e-40	31.4479	9.48192e-40	glycosyl hydrolase
HE616896_part_3	psfHH103d_293	-	3.68552	0.0245814	hypothetical protein predicted by Glimmer/Critica	HE616896_part_3	psfHH103d_293	-	52.8838	2.26976e-18	52.8838	2.26976e-18	hypothetical protein predicted by Glimmer/Critica
HE616896_part_3	psfHH103d_294	-	3.35081	6.79469e-08	transposon-related	HE616896_part_3	psfHH103d_294	-	1.46637	0.182049	1.46637	0.182049	transposon-related
HE616896_part_3	psfHH103d_295	-	1.08193	0.857822	transposase-related	HE616896_part_3	psfHH103d_295	-	1.41249	0.660402	1.41249	0.660402	transposase-related
HE616896_part_3	psfHH103d_296	-	1.04465	0.873276	Conserved hypothetical membrane protein	HE616896_part_3	psfHH103d_296	-	-4.07075	0.615265	-4.07075	0.615265	Conserved hypothetical membrane protein
HE616896_part_3	psfHH103d_297	-	1.90875	0.129822	hypothetical protein	HE616896_part_3	psfHH103d_297	-	-1.71296	0.0593502	-1.71296	0.0593502	hypothetical protein
HE616896_part_3	psfHH103d_298	-	1.11062	0.609133	hypothetical protein	HE616896_part_3	psfHH103d_298	-	-1.04495	0.803656	-1.04495	0.803656	hypothetical protein
HE616896_part_3	psfHH103d_299	-	1.29309	0.268321	conserved protein, HipA-like	HE616896_part_3	psfHH103d_299	-	-1.11186	0.635264	-1.11186	0.635264	conserved protein%2C HipA-like
HE616894_part_1	psfHH103d_3	repC	1.28127	0.436746	replication initiation protein RepC	HE616894_part_1	psfHH103d_3	repC	2.4143	0.0100527	2.4143	0.0100527	replication initiation protein RepC
HE616894_part_1	psfHH103d_30	-	-1.35599	0.498023	putative DNA Polymerase Y-family	HE616894_part_1	psfHH103d_30	-	-2.13606	0.132609	-2.13606	0.132609	putative DNA Polymerase Y-family
HE616896_part_3	psfHH103d_300	-	1.54452	0.107323	Uncharacterized HTH-type transcriptional regulator	HE616896_part_3	psfHH103d_300	-	-1.63738	0.0835849	-1.63738	0.0835849	Uncharacterized HTH-type transcriptional regulator
HE616896_part_3	psfHH103d_301	-	2.22963	0.000465285	transposon-related	HE616896_part_3	psfHH103d_301	-	1.4309	0.186962	1.4309	0.186962	transposon-related
HE616896_part_3	psfHH103d_302	nifH2	3.39162	0.00017015	nitrogenase reductase	HE616896_part_3	psfHH103d_302	nifH2	1.96472	0.0924389	1.96472	0.0924389	nitrogenase reductase
HE616896_part_3	psfHH103d_303	nifD2	2.17117	0.050035	Nitrogenase molybdenum-iron protein alpha chain	HE616896_part_3	psfHH103d_303	nifD2	1.72255	0.25827	1.72255	0.25827	Nitrogenase molybdenum-iron protein alpha chain
HE616896_part_3	psfHH103d_304	nifK2	1.7955	0.0646563	Nitrogenase molybdenum-iron protein beta chain	HE616896_part_3	psfHH103d_304	nifK2	1.6925	0.187055	1.6925	0.187055	Nitrogenase molybdenum-iron protein beta chain
HE616896_part_3	psfHH103d_305	-	-1.00261	0.996157	hypothetical protein	HE616896_part_3	psfHH103d_305	-	1.20182	0.901464	1.20182	0.901464	hypothetical protein
HE616896_part_3	psfHH103d_306	-	25.4195	6.98585e-67	conserved hypothetical protein	HE616896_part_3	psfHH103d_306	-	17.8291	3.94063e-58	17.8291	3.94063e-58	conserved hypothetical protein
HE616896_part_3	psfHH103d_307	-	22.3922	4.48737e-33	hypothetical protein	HE616896_part_3	psfHH103d_307	-	16.4789	1.67831e-26	16.4789	1.67831e-26	hypothetical protein
HE616896_part_3	psfHH103d_308	-	43.375	5.127e-21	conserved hypothetical protein	HE616896_part_3	psfHH103d_308	-	16.5318	2.07455e-44	16.5318	2.07455e-44	conserved hypothetical protein
HE616896_part_3	psfHH103d_309	-	33.0476	1.07121e-57	hypothetical protein	HE616896_part_3	psfHH103d_309	-	1.30006	0.709722	1.30006	0.709722	hypothetical protein
HE616894_part_1	psfHH103d_31	dnaE	1.0125	0.970859	DNA polymerase III subunit alpha	HE616894_part_1	psfHH103d_31	dnaE	-1.40345	0.325929	-1.40345	0.325929	DNA polymerase III subunit alpha
HE616896_part_3	psfHH103d_310	-	29.3711	6.60864e-34	hypothetical protein	HE616896_part_3	psfHH103d_310	-	40.4784	2.40205e-38	40.4784	2.40205e-38	hypothetical protein
HE616896_part_3	psfHH103d_311	-	14.7336	1.10607e-33	partial tryptophan halogenase	HE616896_part_3	psfHH103d_311	-	15.1552	7.66263e-28	15.1552	7.66263e-28	partial tryptophan halogenase
HE616896_part_3	psfHH103d_312	-	8.66976	2.18037e-22	transposon-related	HE616896_part_3	psfHH103d_312	-	1.24589	0.385706	1.24589	0.385706	transposon-related
HE616896_part_3	psfHH103d_313	-	5.56737	1.40452e-07	partial tryptophan halogenase	HE616896_part_3	psfHH103d_313	-	5.47704	1.64078e-05	5.47704	1.64078e-05	partial tryptophan halogenase
HE616896_part_3	psfHH103d_314	-	2.67254	0.028546	hypothetical protein	HE616896_part_3	psfHH103d_314	-	2.4885	0.10399	2.4885	0.10399	hypothetical protein
HE616896_part_3	psfHH103d_315	-	-1.11923	0.841323	IstB-like ATP-binding protein	HE616896_part_3	psfHH103d_315	-	-4.51351	0.176461	-4.51351	0.176461	IstB-like ATP-binding protein
HE616896_part_3	psfHH103d_316	-	-1.42765	0.473152	transposon-related	HE616896_part_3	psfHH103d_316	-	-1.22515	0.746417	-1.22515	0.746417	transposon-related
HE616896_part_3	psfHH103d_317	-	-1.16174	0.799023	conserved hypothetical protein	HE616896_part_3	psfHH103d_317	-	-1.59142	0.37259	-1.59142	0.37259	conserved hypothetical protein
HE616896_part_3	psfHH103d_318	-	-1.52384	0.391445	transposon-related	HE616896_part_3	psfHH103d_318	-	1.25506	0.581256	1.25506	0.581256	transposon-related
HE616896_part_3	psfHH103d_319	-	2.47618	0.0495516	transposon-related	HE616896_part_3	psfHH103d_319	-	-1.20032	0.872168	-1.20032	0.872168	transposon-related
HE616894_part_1	psfHH103d_32	-	2.68954	0.0818643	conserved hypothetical protein	HE616894_part_1	psfHH103d_32	-	-1.49031	0.702183	-1.49031	0.702183	conserved hypothetical protein
HE616896_part_3	psfHH103d_320	nodD2	6.15988	5.18846e-16	NodD2	HE616896_part_3	psfHH103d_320	nodD2	20.721	1.7868e-30	20.721	1.7868e-30	NodD2
HE616896_part_3	psfHH103d_321	-	87.4633	9.47131e-56	hypothetical protein	HE616896_part_3	psfHH103d_321	-	2.54555	0.318064	2.54555	0.318064	hypothetical protein
HE616896_part_3	psfHH103d_322	-	66.1456	2.09819e-57	hypothetical protein	HE616896_part_3	psfHH103d_322	-	58.6993	2.68405e-38	58.6993	2.68405e-38	hypothetical protein
HE616896_part_3	psfHH103d_323	ttsI	51.7866	1.61174e-62	TtsI	HE616896_part_3	psfHH103d_323	ttsI	67.7446	4.56892e-66	67.7446	4.56892e-66	TtsI
HE616896_part_3	psfHH103d_324	rhcC2	21.9304	1.06111e-50	outer membrane protein RhcC2	HE616896_part_3	psfHH103d_324	rhcC2	49.1163	8.16414e-49	49.1163	8.16414e-49	outer membrane protein RhcC2
HE616896_part_3	psfHH103d_325	-	20.3739	3.61863e-22	conserved hypothetical protein	HE616896_part_3	psfHH103d_325	-	99.4873	1.13744e-25	99.4873	1.13744e-25	conserved hypothetical protein
HE616896_part_3	psfHH103d_326	-	2.11845	0.00145483	transposon-related	HE616896_part_3	psfHH103d_326	-	3.67361	6.2151e-08	3.67361	6.2151e-08	transposon-related
HE616896_part_3	psfHH103d_327	nopL	4.90751	0.00307365	Nodulation outer protein NopL	HE616896_part_3	psfHH103d_327	nopL	12.9913	0.00162702	12.9913	0.00162702	Nodulation outer protein NopL
HE616896_part_3	psfHH103d_328	-	3.61789	0.000273797	Major Facilitator Superfamily (MFS) transporter	HE616896_part_3	psfHH103d_328	-	23.7945	2.96337e-20	23.7945	2.96337e-20	Major Facilitator Superfamily (MFS) transporter
HE616896_part_3	psfHH103d_328_5	-	5.75565	1.30668e-09	conserved hypothetical protein	HE616896_part_3	psfHH103d_328_5	-	26.4631	5.20891e-45	26.4631	5.20891e-45	conserved hypothetical protein
HE616896_part_3	psfHH103d_329	-	10.0795	3.88e-17	putative dehydrogenase	HE616896_part_3	psfHH103d_329	-	29.4099	4.93975e-38	29.4099	4.93975e-38	putative dehydrogenase
HE616894_part_1	psfHH103d_33	-	1.21687	0.605661	putative DNA-binding protein	HE616894_part_1	psfHH103d_33	-	-1.16757	0.735813	-1.16757	0.735813	putative DNA-binding protein
HE616896_part_3	psfHH103d_330	-	12.2155	2.25495e-23	Cystathionine beta-synthase (CBS) and Cysteine synthase-like protein	HE616896_part_3	psfHH103d_330	-	29.2913	9.06227e-41	29.2913	9.06227e-41	Cystathionine beta-synthase (CBS) and Cysteine synthase-like protein
HE616896_part_3	psfHH103d_331	-	19.529	9.91689e-11	conserved hypothetical protein	HE616896_part_3	psfHH103d_331	-	176.997	1.86252e-07	176.997	1.86252e-07	conserved hypothetical protein
HE616896_part_3	psfHH103d_332	-	57.3872	7.10367e-51	conserved hypothetical protein	HE616896_part_3	psfHH103d_332	-	157.548	1.83222e-82	157.548	1.83222e-82	conserved hypothetical protein
HE616896_part_3	psfHH103d_333	-	36.0811	1.60805e-38	conserved hypothetical protein	HE616896_part_3	psfHH103d_333	-	97.7282	2.48555e-64	97.7282	2.48555e-64	conserved hypothetical protein
HE616896_part_3	psfHH103d_334	-	53.7262	5.07697e-18	hypothetical protein	HE616896_part_3	psfHH103d_334	-	-1.16831	0.817838	-1.16831	0.817838	hypothetical protein
HE616896_part_3	psfHH103d_335	nopX	61.2531	4.95534e-47	Nodulation outer protein NopX	HE616896_part_3	psfHH103d_335	nopX	116.63	7.08151e-59	116.63	7.08151e-59	Nodulation outer protein NopX
HE616896_part_3	psfHH103d_336	rhcC1	3.61024	7.98533e-08	RhcC1	HE616896_part_3	psfHH103d_336	rhcC1	5.38122	1.74308e-13	5.38122	1.74308e-13	RhcC1
HE616896_part_3	psfHH103d_337	nopB	69.3752	4.16957e-55	Nodulation outer protein NopB	HE616896_part_3	psfHH103d_337	nopB	67.8555	3.44507e-42	67.8555	3.44507e-42	Nodulation outer protein NopB
HE616896_part_3	psfHH103d_338	rhcJ	45.1385	2.81147e-84	RhcJ	HE616896_part_3	psfHH103d_338	rhcJ	53.07	2.20738e-74	53.07	2.20738e-74	RhcJ
HE616896_part_3	psfHH103d_339	nolU	27.3077	2.55393e-37	NolU	HE616896_part_3	psfHH103d_339	nolU	30.4215	6.81248e-35	30.4215	6.81248e-35	NolU
HE616894_part_1	psfHH103d_34	-	2.21337	0.00467452	conserved hypothetical protein	HE616894_part_1	psfHH103d_34	-	2.01758	0.00794384	2.01758	0.00794384	conserved hypothetical protein
HE616896_part_3	psfHH103d_340	rhcL	26.5495	8.79478e-25	RhcL	HE616896_part_3	psfHH103d_340	rhcL	31.3632	2.11441e-20	31.3632	2.11441e-20	RhcL
HE616896_part_3	psfHH103d_341	rhcN	44.0288	9.64531e-45	ATPase RhcN for type III secretion	HE616896_part_3	psfHH103d_341	rhcN	50.4793	5.49899e-39	50.4793	5.49899e-39	ATPase RhcN for type III secretion
HE616896_part_3	psfHH103d_342	-	20.855	1.05257e-25	conserved hypothetical protein	HE616896_part_3	psfHH103d_342	-	35.951	2.51067e-28	35.951	2.51067e-28	conserved hypothetical protein
HE616896_part_3	psfHH103d_343	rhcQ	33.1658	3.88715e-48	component RhcQ of type III secretion apparatus	HE616896_part_3	psfHH103d_343	rhcQ	62.1246	2.24352e-71	62.1246	2.24352e-71	component RhcQ of type III secretion apparatus
HE616896_part_3	psfHH103d_344	rhcR	24.0276	1.86038e-41	RhcR	HE616896_part_3	psfHH103d_344	rhcR	109.655	4.59467e-71	109.655	4.59467e-71	RhcR
HE616896_part_3	psfHH103d_345	rhcS	32.7816	1.22615e-18	RhcS	HE616896_part_3	psfHH103d_345	rhcS	161.82	2.68396e-16	161.82	2.68396e-16	RhcS
HE616896_part_3	psfHH103d_346	rhcT	20.0119	3.77204e-31	RhcT	HE616896_part_3	psfHH103d_346	rhcT	70.4368	3.95164e-61	70.4368	3.95164e-61	RhcT
HE616896_part_3	psfHH103d_347	rhcU	17.594	1.04838e-24	RhcU	HE616896_part_3	psfHH103d_347	rhcU	41.8907	1.06276e-42	41.8907	1.06276e-42	RhcU
HE616896_part_3	psfHH103d_348	-	12.8792	2.30424e-11	hypothetical protein	HE616896_part_3	psfHH103d_348	-	28.4907	1.32583e-15	28.4907	1.32583e-15	hypothetical protein
HE616896_part_3	psfHH103d_349	nopP	28.1347	1.03589e-21	NopP	HE616896_part_3	psfHH103d_349	nopP	117.618	1.71186e-27	117.618	1.71186e-27	NopP
HE616894_part_1	psfHH103d_35	-	2.07426	0.136752	hypothetical protein	HE616894_part_1	psfHH103d_35	-	-3.14175	0.448701	-3.14175	0.448701	hypothetical protein
HE616896_part_3	psfHH103d_350	-	8.58782	4.90423e-15	hypothetical protein	HE616896_part_3	psfHH103d_350	-	1.11702	0.805173	1.11702	0.805173	hypothetical protein
HE616896_part_3	psfHH103d_3504	nopC	14.8008	2.47428e-07	NopC	HE616896_part_3	psfHH103d_3504	nopC	24.444	1.38617e-05	24.444	1.38617e-05	NopC
HE616896_part_3	psfHH103d_3506	nopA	5.42484	0.00148374	nodulation outer protein NopA	HE616896_part_3	psfHH103d_3506	nopA	14.7533	0.000398545	14.7533	0.000398545	nodulation outer protein NopA
HE616896_part_3	psfHH103d_351	-	13.4334	5.81503e-31	conserved hypothetical protein	HE616896_part_3	psfHH103d_351	-	13.5111	4.9662e-25	13.5111	4.9662e-25	conserved hypothetical protein
HE616896_part_3	psfHH103d_352	rhcV	6.92675	2.65911e-24	RhcV	HE616896_part_3	psfHH103d_352	rhcV	29.2336	5.06063e-21	29.2336	5.06063e-21	RhcV
HE616896_part_3	psfHH103d_353	-	11.4981	1.17922e-25	conserved hypothetical protein	HE616896_part_3	psfHH103d_353	-	31.8615	3.58141e-60	31.8615	3.58141e-60	conserved hypothetical protein
HE616896_part_3	psfHH103d_354	-	1.23087	0.431433	transposon-related	HE616896_part_3	psfHH103d_354	-	1.33142	0.249025	1.33142	0.249025	transposon-related
HE616896_part_3	psfHH103d_355	-	-1.17749	0.552661	transposon-related	HE616896_part_3	psfHH103d_355	-	-1.46977	0.251373	-1.46977	0.251373	transposon-related
HE616896_part_3	psfHH103d_356	-	2.15276	0.0210276	transposon-related	HE616896_part_3	psfHH103d_356	-	6.30723	2.12534e-11	6.30723	2.12534e-11	transposon-related
HE616896_part_3	psfHH103d_357	-	1.54755	0.133262	transposon-related	HE616896_part_3	psfHH103d_357	-	1.86812	0.0222463	1.86812	0.0222463	transposon-related
HE616896_part_3	psfHH103d_358	-	1.18681	0.650216	conserved hypothetical protein	HE616896_part_3	psfHH103d_358	-	1.95141	0.0904138	1.95141	0.0904138	conserved hypothetical protein
HE616896_part_3	psfHH103d_359	-	2.12165	0.0119414	hypothetical protein	HE616896_part_3	psfHH103d_359	-	1.49991	0.602454	1.49991	0.602454	hypothetical protein
HE616894_part_1	psfHH103d_36	-	1.17053	0.523892	conserved hypothetical protein	HE616894_part_1	psfHH103d_36	-	-1.40505	0.146793	-1.40505	0.146793	conserved hypothetical protein
HE616896_part_3	psfHH103d_360	-	1.07188	0.878289	transposon-related	HE616896_part_3	psfHH103d_360	-	1.24087	0.629238	1.24087	0.629238	transposon-related
HE616896_part_3	psfHH103d_361	-			hypothetical protein	HE616896_part_3	psfHH103d_361	-	-1.69782	0.649181	-1.69782	0.649181	hypothetical protein
HE616896_part_3	psfHH103d_362	-	-1.16793	0.747283	hypothetical protein	HE616896_part_3	psfHH103d_362	-	-1.80475	0.335237	-1.80475	0.335237	hypothetical protein
HE616896_part_3	psfHH103d_363	nopT	4.94577	3.61491e-12	cysteine protease NopT	HE616896_part_3	psfHH103d_363	nopT	8.08598	2.25442e-18	8.08598	2.25442e-18	cysteine protease NopT
HE616896_part_3	psfHH103d_364	-	3.31775	0.000850557	transposon-related	HE616896_part_3	psfHH103d_364	-	4.89482	4.89688e-05	4.89482	4.89688e-05	transposon-related
HE616896_part_3	psfHH103d_365	-			hypothetical protein	HE616896_part_3	psfHH103d_365	-	-3.20115	0.257432	-3.20115	0.257432	hypothetical protein
HE616896_part_3	psfHH103d_366	-	7.55912	1.30552e-10	hypothetical protein	HE616896_part_3	psfHH103d_366	-	1.52557	0.381539	1.52557	0.381539	hypothetical protein
HE616896_part_3	psfHH103d_367	syrM	13.3617	4.59553e-25	SyrM	HE616896_part_3	psfHH103d_367	syrM	31.5603	8.71941e-49	31.5603	8.71941e-49	SyrM
HE616896_part_3	psfHH103d_368	-	2.40975	0.00100421	conserved hypothetical protein	HE616896_part_3	psfHH103d_368	-	3.12719	1.41703e-05	3.12719	1.41703e-05	conserved hypothetical protein
HE616896_part_3	psfHH103d_369	-	3.30558	2.66608e-06	conserved hypothetical protein	HE616896_part_3	psfHH103d_369	-	4.28281	2.09357e-08	4.28281	2.09357e-08	conserved hypothetical protein
HE616894_part_1	psfHH103d_37	-	-1.39923	0.518265	putative antirestriction protein	HE616894_part_1	psfHH103d_37	-	-3.7515	0.232068	-3.7515	0.232068	putative antirestriction protein
HE616896_part_3	psfHH103d_370	shc	8.90122	5.67011e-24	squalene-hopene cyclase	HE616896_part_3	psfHH103d_370	shc	17.6531	3.18733e-36	17.6531	3.18733e-36	squalene-hopene cyclase
HE616896_part_3	psfHH103d_371	-	6.51885	3.98088e-11	flavoprotein oxidoreductase	HE616896_part_3	psfHH103d_371	-	12.9678	5.93788e-27	12.9678	5.93788e-27	flavoprotein oxidoreductase
HE616896_part_3	psfHH103d_371_5	hpnD	9.03805	6.89034e-19	putative squalene/phytoene synthase	HE616896_part_3	psfHH103d_371_5	hpnD	53.6151	1.65617e-37	53.6151	1.65617e-37	putative squalene/phytoene synthase
HE616896_part_3	psfHH103d_372	-	48.7028	1.6574e-47	squalene/phytoene synthase	HE616896_part_3	psfHH103d_372	-	71.1757	5.15702e-36	71.1757	5.15702e-36	squalene/phytoene synthase
HE616896_part_3	psfHH103d_373	-	63.1411	1.24288e-75	hypothetical protein	HE616896_part_3	psfHH103d_373	-	71.6379	1.22433e-63	71.6379	1.22433e-63	hypothetical protein
HE616896_part_3	psfHH103d_374	-	-1.62547	0.0573217	hypothetical protein	HE616896_part_3	psfHH103d_374	-	1.83478	0.83389	1.83478	0.83389	hypothetical protein
HE616896_part_3	psfHH103d_375	-	-1.69351	0.0256941	conserved hypothetical protein	HE616896_part_3	psfHH103d_375	-	-1.5549	0.0383872	-1.5549	0.0383872	conserved hypothetical protein
HE616896_part_3	psfHH103d_375_5	-	1.40322	0.326057	putative tranposase, truncated	HE616896_part_3	psfHH103d_375_5	-	-1.87442	0.0908738	-1.87442	0.0908738	putative tranposase%2C truncated
HE616896_part_3	psfHH103d_376	-	1.01426	0.977334	transposon-related	HE616896_part_3	psfHH103d_376	-	-1.70467	0.625691	-1.70467	0.625691	transposon-related
HE616896_part_3	psfHH103d_377	-	-1.32036	0.2208	transposon-related	HE616896_part_3	psfHH103d_377	-	1.01514	0.940528	1.01514	0.940528	transposon-related
HE616896_part_3	psfHH103d_378	-	5.38252	1.36882e-06	Conserved hypothetical protein	HE616896_part_3	psfHH103d_378	-	1.76559	0.283183	1.76559	0.283183	Conserved hypothetical protein
HE616896_part_3	psfHH103d_379	nolK	11.4557	2.61052e-38	nodulation protein NolK	HE616896_part_3	psfHH103d_379	nolK	12.5563	2.1557e-44	12.5563	2.1557e-44	nodulation protein NolK
HE616894_part_1	psfHH103d_38	-	1.02409	0.957094	conserved hypothetical protein	HE616894_part_1	psfHH103d_38	-	-25.0003	0.00737716	-25.0003	0.00737716	conserved hypothetical protein
HE616896_part_3	psfHH103d_380	noeL	19.4934	3.19787e-51	nodulation protein NoeL	HE616896_part_3	psfHH103d_380	noeL	16.9878	1.67546e-40	16.9878	1.67546e-40	nodulation protein NoeL
HE616896_part_3	psfHH103d_381	nodZ	10.6409	6.57741e-16	nodulation protein NodZ	HE616896_part_3	psfHH103d_381	nodZ	3.98161	4.69777e-05	3.98161	4.69777e-05	nodulation protein NodZ
HE616896_part_3	psfHH103d_382	noeK	2.35511	9.16132e-05	nodulation protein NoeK	HE616896_part_3	psfHH103d_382	noeK	2.84724	6.53344e-08	2.84724	6.53344e-08	nodulation protein NoeK
HE616896_part_3	psfHH103d_383	noeJ	3.26826	1.7968e-10	nodulation protein NoeJ	HE616896_part_3	psfHH103d_383	noeJ	4.18236	5.29257e-17	4.18236	5.29257e-17	nodulation protein NoeJ
HE616896_part_3	psfHH103d_384	-	9.7287	5.89549e-13	hypothetical protein predicted by Glimmer/Critica	HE616896_part_3	psfHH103d_384	-	6.91588	8.63479e-06	6.91588	8.63479e-06	hypothetical protein predicted by Glimmer/Critica
HE616896_part_3	psfHH103d_385	-	5.36664	0.000531883	hypothetical protein	HE616896_part_3	psfHH103d_385	-	1.99018	0.0943006	1.99018	0.0943006	hypothetical protein
HE616896_part_3	psfHH103d_386	nodD1	1.35655	0.224425	nodulation protein NodD1	HE616896_part_3	psfHH103d_386	nodD1	-1.0982	0.733751	-1.0982	0.733751	nodulation protein NodD1
HE616896_part_3	psfHH103d_387	-	3.17576	0.000428732	hypothetical protein	HE616896_part_3	psfHH103d_387	-	-1.34135	0.714761	-1.34135	0.714761	hypothetical protein
HE616896_part_3	psfHH103d_388	-	1.83415	0.00455187	conserved hypothetical protein	HE616896_part_3	psfHH103d_388	-	2.06365	0.000230724	2.06365	0.000230724	conserved hypothetical protein
HE616896_part_3	psfHH103d_389	-	2.58582	7.36322e-06	conserved hypothetical protein	HE616896_part_3	psfHH103d_389	-	3.69884	2.20617e-12	3.69884	2.20617e-12	conserved hypothetical protein
HE616894_part_1	psfHH103d_39	-	1.91441	0.213811	conserved hypothetical protein	HE616894_part_1	psfHH103d_39	-	-1.50855	0.806187	-1.50855	0.806187	conserved hypothetical protein
HE616894_part_1	psfHH103d_39_5	-	1.03725	0.945811	conserved hypothetical protein	HE616894_part_1	psfHH103d_39_5	-	-3.00112	0.750333	-3.00112	0.750333	conserved hypothetical protein
HE616896_part_3	psfHH103d_390	-	1.66781	0.0395339	conserved hypothetical protein	HE616896_part_3	psfHH103d_390	-	1.45701	0.153901	1.45701	0.153901	conserved hypothetical protein
HE616896_part_3	psfHH103d_391	-	4.69165	3.64431e-10	hypothetical protein	HE616896_part_3	psfHH103d_391	-	1.04633	0.962675	1.04633	0.962675	hypothetical protein
HE616896_part_3	psfHH103d_392	mucR2	1.37851	0.142425	MucR2	HE616896_part_3	psfHH103d_392	mucR2	2.20727	2.22756e-05	2.20727	2.22756e-05	MucR2
HE616896_part_3	psfHH103d_393	-	1.2408	0.457358	hypothetical protein	HE616896_part_3	psfHH103d_393	-	2.04911	0.179087	2.04911	0.179087	hypothetical protein
HE616896_part_3	psfHH103d_394	-	1.63477	0.0436568	transposon-related	HE616896_part_3	psfHH103d_394	-	2.35051	0.000547066	2.35051	0.000547066	transposon-related
HE616896_part_3	psfHH103d_395	-	-1.00759	0.980025	conserved hypothetical protein	HE616896_part_3	psfHH103d_395	-	-3.23186	0.00032159	-3.23186	0.00032159	conserved hypothetical protein
HE616896_part_3	psfHH103d_396	-	2.63326	0.00965948	conserved hypothetical protein	HE616896_part_3	psfHH103d_396	-	1.41178	0.458071	1.41178	0.458071	conserved hypothetical protein
HE616896_part_3	psfHH103d_397	-	1.33581	0.488755	transposon-related	HE616896_part_3	psfHH103d_397	-	1.97364	0.143741	1.97364	0.143741	transposon-related
HE616896_part_3	psfHH103d_398	-	1.2069	0.453293	transposon-related	HE616896_part_3	psfHH103d_398	-	-1.10073	0.75633	-1.10073	0.75633	transposon-related
HE616896_part_3	psfHH103d_399	-	1.19606	0.686275	transposon-related	HE616896_part_3	psfHH103d_399	-	-1.04303	0.927181	-1.04303	0.927181	transposon-related
HE616894_part_1	psfHH103d_4	-	-1.10232	0.818271	conserved hypothetical protein	HE616894_part_1	psfHH103d_4	-	1.39869	0.652795	1.39869	0.652795	conserved hypothetical protein
HE616894_part_1	psfHH103d_40	-	1.00631	0.991451	hypothetical protein	HE616894_part_1	psfHH103d_40	-	7.55226	0.547354	7.55226	0.547354	hypothetical protein
HE616896_part_3	psfHH103d_400	-	1.34875	0.463817	conserved hypothetical protein	HE616896_part_3	psfHH103d_400	-	1.01527	0.982977	1.01527	0.982977	conserved hypothetical protein
HE616896_part_3	psfHH103d_401	-	1.16075	0.786752	transposon-related	HE616896_part_3	psfHH103d_401	-	1.78368	0.421875	1.78368	0.421875	transposon-related
HE616896_part_3	psfHH103d_402	-	2.09868	0.0696966	transposon-related	HE616896_part_3	psfHH103d_402	-	-1.00832	0.987044	-1.00832	0.987044	transposon-related
HE616896_part_3	psfHH103d_403	-	1.34394	0.36508	transposon-related	HE616896_part_3	psfHH103d_403	-	-4.34455	0.370588	-4.34455	0.370588	transposon-related
HE616896_part_3	psfHH103d_404	-	-1.38842	0.473308	Winged helix-turn helix	HE616896_part_3	psfHH103d_404	-	-1.41968	0.471837	-1.41968	0.471837	Winged helix-turn helix
HE616896_part_3	psfHH103d_405	-	1.37459	0.559684	transposon-related	HE616896_part_3	psfHH103d_405	-	-2.53783	0.326632	-2.53783	0.326632	transposon-related
HE616896_part_3	psfHH103d_406	-	1.14416	0.656985	conserved hypothetical protein	HE616896_part_3	psfHH103d_406	-	-1.25844	0.433212	-1.25844	0.433212	conserved hypothetical protein
HE616896_part_3	psfHH103d_407	-	1.82546	0.142191	hypothetical protein	HE616896_part_3	psfHH103d_407	-	1.19127	0.738873	1.19127	0.738873	hypothetical protein
HE616896_part_3	psfHH103d_408	-	1.14664	0.756693	transposon-related	HE616896_part_3	psfHH103d_408	-	-1.03952	0.935577	-1.03952	0.935577	transposon-related
HE616896_part_3	psfHH103d_409	-	1.59719	0.111003	transposon-related	HE616896_part_3	psfHH103d_409	-	-7.69084	0.237119	-7.69084	0.237119	transposon-related
HE616894_part_1	psfHH103d_41	-	-1.08912	0.86576	hypothetical protein	HE616894_part_1	psfHH103d_41	-	-1.11781	0.912909	-1.11781	0.912909	hypothetical protein
HE616896_part_3	psfHH103d_410	-	2.36614	0.100965	conserved hypothetical protein	HE616896_part_3	psfHH103d_410	-	1.41576	0.565692	1.41576	0.565692	conserved hypothetical protein
HE616896_part_3	psfHH103d_411	-	1.1425	0.752917	conserved hypothetical protein	HE616896_part_3	psfHH103d_411	-	-1.96468	0.45725	-1.96468	0.45725	conserved hypothetical protein
HE616896_part_3	psfHH103d_412	-	1.68557	0.374696	hypothetical restriction endonuclease	HE616896_part_3	psfHH103d_412	-	2.36587	0.340632	2.36587	0.340632	hypothetical restriction endonuclease
HE616896_part_3	psfHH103d_413	-	2.12168	0.00246453	transposon-related	HE616896_part_3	psfHH103d_413	-	1.08223	0.797762	1.08223	0.797762	transposon-related
HE616896_part_3	psfHH103d_414	-	-1.11609	0.830609	conserved hypothetical protein	HE616896_part_3	psfHH103d_414	-	3.00845	0.0191823	3.00845	0.0191823	conserved hypothetical protein
HE616896_part_3	psfHH103d_415	-	1.63688	0.244143	conserved hypothetical protein	HE616896_part_3	psfHH103d_415	-	2.68153	0.0125473	2.68153	0.0125473	conserved hypothetical protein
HE616896_part_3	psfHH103d_416	-	-1.06931	0.902713	hypothetical protein	HE616896_part_3	psfHH103d_416	-	1.60604	0.524229	1.60604	0.524229	hypothetical protein
HE616896_part_3	psfHH103d_417	-	1.5497	0.0473359	conserved hypothetical protein	HE616896_part_3	psfHH103d_417	-	1.34322	0.140999	1.34322	0.140999	conserved hypothetical protein
HE616896_part_3	psfHH103d_418	-	2.45669	0.070134	hypothetical protein	HE616896_part_3	psfHH103d_418	-	9.03386	0.000236215	9.03386	0.000236215	hypothetical protein
HE616896_part_3	psfHH103d_419	-	-1.34659	0.522255	conserved hypothetical protein	HE616896_part_3	psfHH103d_419	-	-1.2437	0.624541	-1.2437	0.624541	conserved hypothetical protein
HE616894_part_1	psfHH103d_42	-	-1.80006	0.21012	conserved hypothetical protein	HE616894_part_1	psfHH103d_42	-	-2.29059	0.129233	-2.29059	0.129233	conserved hypothetical protein
HE616896_part_3	psfHH103d_420	-	1.74917	0.122386	hypothetical protein predicted by Glimmer/Critica	HE616896_part_3	psfHH103d_420	-	-1.03042	0.936738	-1.03042	0.936738	hypothetical protein predicted by Glimmer/Critica
HE616896_part_3	psfHH103d_421	-			hypothetical protein	HE616896_part_3	psfHH103d_421	-	2.58508	0.589176	2.58508	0.589176	hypothetical protein
HE616896_part_3	psfHH103d_422	-	-1.03245	0.921142	putative two-component response regulator	HE616896_part_3	psfHH103d_422	-	1.10721	0.743671	1.10721	0.743671	putative two-component response regulator
HE616896_part_3	psfHH103d_423	-	-2.86401	0.000182743	cytochrome b	HE616896_part_3	psfHH103d_423	-	-2.02692	0.00609701	-2.02692	0.00609701	cytochrome b
HE616896_part_3	psfHH103d_424	-	-3.14887	1.5833e-05	conserved hypothetical protein	HE616896_part_3	psfHH103d_424	-	-2.24004	0.000802311	-2.24004	0.000802311	conserved hypothetical protein
HE616896_part_3	psfHH103d_425	-	-1.92778	0.0671645	proedicted membrane-associated, metal dependent hydrolase	HE616896_part_3	psfHH103d_425	-	-1.5566	0.208836	-1.5566	0.208836	proedicted membrane-associated%2C metal dependent hydrolase
HE616896_part_3	psfHH103d_426	-	-1.24923	0.556978	hypothetical protein	HE616896_part_3	psfHH103d_426	-	-3.51498	0.599404	-3.51498	0.599404	hypothetical protein
HE616896_part_3	psfHH103d_427	-	-1.3749	0.318893	transposon-related	HE616896_part_3	psfHH103d_427	-	-1.95836	0.0603283	-1.95836	0.0603283	transposon-related
HE616896_part_3	psfHH103d_428	-	-1.19264	0.715533	transposon-related	HE616896_part_3	psfHH103d_428	-	-1.28589	0.639416	-1.28589	0.639416	transposon-related
HE616894_part_1	psfHH103d_43	-	-1.52601	0.261846	putative metal-binding protein	HE616894_part_1	psfHH103d_43	-	1.10865	0.760894	1.10865	0.760894	putative metal-binding protein
HE616897_part_4	psfHH103d_431	-	1.78069	0.0869709	conserved hypothetical protein	HE616897_part_4	psfHH103d_431	-	3.41322	6.37563e-05	3.41322	6.37563e-05	conserved hypothetical protein
HE616897_part_4	psfHH103d_432	-	1.4885	0.420371	conserved hypothetical protein	HE616897_part_4	psfHH103d_432	-	2.0073	0.334125	2.0073	0.334125	conserved hypothetical protein
HE616897_part_4	psfHH103d_433	-	2.45901	0.000815651	conserved hypothetical protein	HE616897_part_4	psfHH103d_433	-	3.15951	7.39509e-06	3.15951	7.39509e-06	conserved hypothetical protein
HE616897_part_4	psfHH103d_434	-	2.17763	0.0335865	conserved hypothetical protein	HE616897_part_4	psfHH103d_434	-	1.04876	0.912981	1.04876	0.912981	conserved hypothetical protein
HE616897_part_4	psfHH103d_435	-	1.50201	0.439623	conserved hypothetical protein	HE616897_part_4	psfHH103d_435	-	-1.64041	0.280179	-1.64041	0.280179	conserved hypothetical protein
HE616897_part_4	psfHH103d_436	-	1.94436	0.0595423	hypothetical protein	HE616897_part_4	psfHH103d_436	-	3.444	0.000177509	3.444	0.000177509	hypothetical protein
HE616897_part_4	psfHH103d_437	-	2.037	0.00183614	transposon-related protein	HE616897_part_4	psfHH103d_437	-	1.18093	0.534491	1.18093	0.534491	transposon-related protein
HE616897_part_4	psfHH103d_438	-	1.87386	0.258425	conserved hypothetical protein	HE616897_part_4	psfHH103d_438	-	-1.79046	0.610953	-1.79046	0.610953	conserved hypothetical protein
HE616897_part_4	psfHH103d_439	-	2.82911	0.0229774	transposon-related	HE616897_part_4	psfHH103d_439	-	3.03465	0.00874391	3.03465	0.00874391	transposon-related
HE616894_part_1	psfHH103d_44	-	-1.29945	0.653841	hypothetical protein	HE616894_part_1	psfHH103d_44	-	-18.2495	0.305096	-18.2495	0.305096	hypothetical protein
HE616897_part_4	psfHH103d_440	-	1.15673	0.748067	transposon-related	HE616897_part_4	psfHH103d_440	-	-1.69577	0.433141	-1.69577	0.433141	transposon-related
HE616897_part_4	psfHH103d_441	-	1.14332	0.658141	transposon-related	HE616897_part_4	psfHH103d_441	-	-2.91642	0.256987	-2.91642	0.256987	transposon-related
HE616897_part_4	psfHH103d_442	-	-1.43942	0.289156	transposon-related	HE616897_part_4	psfHH103d_442	-	1.06594	0.8335	1.06594	0.8335	transposon-related
HE616897_part_4	psfHH103d_443	-	1.40276	0.352161	transposon-related	HE616897_part_4	psfHH103d_443	-	-1.0073	0.984096	-1.0073	0.984096	transposon-related
HE616897_part_4	psfHH103d_444	-	3.79997	0.0219648	hypothetical protein	HE616897_part_4	psfHH103d_444	-	17.6085	6.26112e-08	17.6085	6.26112e-08	hypothetical protein
HE616897_part_4	psfHH103d_445	-			hypothetical protein	HE616897_part_4	psfHH103d_445	-					hypothetical protein
HE616897_part_4	psfHH103d_446	-	12.5626	5.8247e-24	hypothetical protein	HE616897_part_4	psfHH103d_446	-	1.07616	0.879261	1.07616	0.879261	hypothetical protein
HE616897_part_4	psfHH103d_447	-			conserved hypothetical protein	HE616897_part_4	psfHH103d_447	-	14.9832	4.85122e-37	14.9832	4.85122e-37	conserved hypothetical protein
HE616897_part_4	psfHH103d_448	-	29.0379	5.50065e-64	hypothetical protein	HE616897_part_4	psfHH103d_448	-	25.7302	1.49433e-48	25.7302	1.49433e-48	hypothetical protein
HE616897_part_4	psfHH103d_449	-	1.96333	0.0124379	transposon-related	HE616897_part_4	psfHH103d_449	-	1.03925	0.918932	1.03925	0.918932	transposon-related
HE616894_part_1	psfHH103d_45	-	-2.33298	0.0631236	conserved hypothetical protein	HE616894_part_1	psfHH103d_45	-	-3.91035	0.0417646	-3.91035	0.0417646	conserved hypothetical protein
HE616897_part_4	psfHH103d_450	-	-1.32957	0.326377	transposon-related	HE616897_part_4	psfHH103d_450	-	-1.42041	0.253054	-1.42041	0.253054	transposon-related
HE616897_part_4	psfHH103d_451	-	-1.56988	0.364477	transposon-related	HE616897_part_4	psfHH103d_451	-	1.08922	0.894688	1.08922	0.894688	transposon-related
HE616897_part_4	psfHH103d_452	nodS	1.90987	0.0837861	nodulation protein NodS	HE616897_part_4	psfHH103d_452	nodS	1.91334	0.0855633	1.91334	0.0855633	nodulation protein NodS
HE616897_part_4	psfHH103d_453	-	1.03239	0.938542	NodU pseudogene, predicted carbamoyl transferase	HE616897_part_4	psfHH103d_453	-	-1.38626	0.502659	-1.38626	0.502659	NodU pseudogene%2C predicted carbamoyl transferase
HE616897_part_4	psfHH103d_454	-	1.08668	0.879557	NodU pseudogene, predicted carbamoyl transferase	HE616897_part_4	psfHH103d_454	-	2.4007	0.240128	2.4007	0.240128	NodU pseudogene%2C predicted carbamoyl transferase
HE616897_part_4	psfHH103d_455	-	-1.24993	0.701512	putative serine protease	HE616897_part_4	psfHH103d_455	-	-1.58689	0.694734	-1.58689	0.694734	putative serine protease
HE616897_part_4	psfHH103d_456	-	2.13147	0.00459662	transposon-related	HE616897_part_4	psfHH103d_456	-	1.08197	0.808494	1.08197	0.808494	transposon-related
HE616897_part_4	psfHH103d_457	-	3.91389	0.005467	transposon-related	HE616897_part_4	psfHH103d_457	-	2.19525	0.167021	2.19525	0.167021	transposon-related
HE616897_part_4	psfHH103d_458	-	3.40861	0.0282273	putative transposon-related	HE616897_part_4	psfHH103d_458	-	1.58301	0.61537	1.58301	0.61537	putative transposon-related
HE616897_part_4	psfHH103d_459	-	4.49434	0.00261205	putative transposon-related	HE616897_part_4	psfHH103d_459	-	-11.7062	0.381712	-11.7062	0.381712	putative transposon-related
HE616894_part_1	psfHH103d_46	-	-2.51159	0.0509371	TraI-like protein	HE616894_part_1	psfHH103d_46	-	-2.94419	0.0228294	-2.94419	0.0228294	TraI-like protein
HE616897_part_4	psfHH103d_460	-	13.2634	4.76748e-13	helix-turn-helix domain protein	HE616897_part_4	psfHH103d_460	-	28.8282	2.54765e-19	28.8282	2.54765e-19	helix-turn-helix domain protein
HE616897_part_4	psfHH103d_461	traM	-16.0037	2.98399e-30	putative transcriptional repressor	HE616897_part_4	psfHH103d_461	traM	-15.8593	1.22236e-40	-15.8593	1.22236e-40	putative transcriptional repressor
HE616897_part_4	psfHH103d_462	-	-2.00385	0.0639596	putative transcriptional regulator, LuxR-like	HE616897_part_4	psfHH103d_462	-	-2.26493	0.00632984	-2.26493	0.00632984	putative transcriptional regulator%2C LuxR-like
HE616897_part_4	psfHH103d_463	traR	-1.89502	0.00195382	putative transcriptional regulator, autinducer-binding domain	HE616897_part_4	psfHH103d_463	traR	-4.82994	1.05257e-11	-4.82994	1.05257e-11	putative transcriptional regulator%2C autinducer-binding domain
HE616897_part_4	psfHH103d_464	-	-1.08829	0.856118	conjugal transfer protein TrbI-like	HE616897_part_4	psfHH103d_464	-	-4.52874	0.484168	-4.52874	0.484168	conjugal transfer protein TrbI-like
HE616897_part_4	psfHH103d_465	trbI	2.53163	0.00645952	conjugal transfer protein, TrbI-like	HE616897_part_4	psfHH103d_465	trbI	3.24171	0.0082806	3.24171	0.0082806	conjugal transfer protein%2C TrbI-like
HE616897_part_4	psfHH103d_466	trbH	-1.22001	0.735215	conjugal transfer protein TrbH	HE616897_part_4	psfHH103d_466	trbH	-1.61497	0.664585	-1.61497	0.664585	conjugal transfer protein TrbH
HE616897_part_4	psfHH103d_467	trbG	1.64416	0.361393	conjugal transfer protein TrbG	HE616897_part_4	psfHH103d_467	trbG	-2.43126	0.588676	-2.43126	0.588676	conjugal transfer protein TrbG
HE616897_part_4	psfHH103d_468	trbF	1.52547	0.395629	conjugal transfer protein TrbF	HE616897_part_4	psfHH103d_468	trbF	1.24457	0.818054	1.24457	0.818054	conjugal transfer protein TrbF
HE616897_part_4	psfHH103d_469	trbL	-1.01272	0.977189	Probable conjugal transfer protein TrbL	HE616897_part_4	psfHH103d_469	trbL	-1.19472	0.808886	-1.19472	0.808886	Probable conjugal transfer protein TrbL
HE616894_part_1	psfHH103d_47	-	-3.39217	0.0379829	hypothetical protein predicted by Glimmer/Critica	HE616894_part_1	psfHH103d_47	-	-117.683	0.0655009	-117.683	0.0655009	hypothetical protein predicted by Glimmer/Critica
HE616897_part_4	psfHH103d_470	trbK	-1.22033	0.587422	protein of unknown function, TrbK-like	HE616897_part_4	psfHH103d_470	trbK	-3.70066	0.703788	-3.70066	0.703788	protein of unknown function%2C TrbK-like
HE616897_part_4	psfHH103d_471	trbJ	-1.56718	0.399935	conjugal transfer protein TrbJ	HE616897_part_4	psfHH103d_471	trbJ	-2.68642	0.201672	-2.68642	0.201672	conjugal transfer protein TrbJ
HE616897_part_4	psfHH103d_472	trbE	1.56243	0.238283	conjugal transfer protein TrbE, C-terminal part	HE616897_part_4	psfHH103d_472	trbE	-2.09772	0.265025	-2.09772	0.265025	conjugal transfer protein TrbE%2C C-terminal part
HE616897_part_4	psfHH103d_473	-	1.26741	0.35794	transposon-related	HE616897_part_4	psfHH103d_473	-	1.26729	0.445905	1.26729	0.445905	transposon-related
HE616897_part_4	psfHH103d_474	-	1.01511	0.976877	TrbE protein, N-terminal part	HE616897_part_4	psfHH103d_474	-	-1.55279	0.591247	-1.55279	0.591247	TrbE protein%2C N-terminal part
HE616897_part_4	psfHH103d_475	trbD	-1.3179	0.63717	conjugal transfer protein TrbD	HE616897_part_4	psfHH103d_475	trbD	-4.78677	0.293297	-4.78677	0.293297	conjugal transfer protein TrbD
HE616897_part_4	psfHH103d_476	trbC	-1.46649	0.469392	conjugal transfer protein TrbC	HE616897_part_4	psfHH103d_476	trbC	-1.23096	0.879299	-1.23096	0.879299	conjugal transfer protein TrbC
HE616897_part_4	psfHH103d_477	trbB	1.46549	0.303951	conjugal transfer protein TrbB	HE616897_part_4	psfHH103d_477	trbB	1.55442	0.247569	1.55442	0.247569	conjugal transfer protein TrbB
HE616897_part_4	psfHH103d_478	traI	-1.39398	0.479363	putative autoinducer synthesis protein	HE616897_part_4	psfHH103d_478	traI	-1.1907	0.817385	-1.1907	0.817385	putative autoinducer synthesis protein
HE616897_part_4	psfHH103d_479	repA	1.33305	0.199559	Plasmid partitioning protein, RepA	HE616897_part_4	psfHH103d_479	repA	-1.24145	0.282574	-1.24145	0.282574	Plasmid partitioning protein%2C RepA
HE616894_part_1	psfHH103d_48	-	1.22634	0.684637	conserved hypothetical protein	HE616894_part_1	psfHH103d_48	-	-1.80844	0.356799	-1.80844	0.356799	conserved hypothetical protein
HE616897_part_4	psfHH103d_480	repB	-1.11877	0.642202	replication protein B	HE616897_part_4	psfHH103d_480	repB	-1.50089	0.132644	-1.50089	0.132644	replication protein B
HE616897_part_4	psfHH103d_481	repC	1.16793	0.561569	replication initiation protein RepC	HE616897_part_4	psfHH103d_481	repC	1.57178	0.0724687	1.57178	0.0724687	replication initiation protein RepC
HE616897_part_4	psfHH103d_482	-	-1.06145	0.872578	putative transposon-related	HE616897_part_4	psfHH103d_482	-	-7.87627	0.0388064	-7.87627	0.0388064	putative transposon-related
HE616897_part_4	psfHH103d_483	-	1.87145	0.269152	hypothetical protein predicted by Glimmer/Critica	HE616897_part_4	psfHH103d_483	-	-1.93773	0.744919	-1.93773	0.744919	hypothetical protein predicted by Glimmer/Critica
HE616897_part_4	psfHH103d_484	-	-1.11383	0.849768	hypothetical protein predicted by Glimmer/Critica	HE616897_part_4	psfHH103d_484	-	-1.25259	0.694375	-1.25259	0.694375	hypothetical protein predicted by Glimmer/Critica
HE616897_part_4	psfHH103d_485	-	1.44257	0.435742	hypothetical protein	HE616897_part_4	psfHH103d_485	-	-1.52005	0.436952	-1.52005	0.436952	hypothetical protein
HE616897_part_4	psfHH103d_486	-	1.2303	0.372317	cold shock-like protein	HE616897_part_4	psfHH103d_486	-	1.48405	0.0688034	1.48405	0.0688034	cold shock-like protein
HE616897_part_4	psfHH103d_487	-	1.53652	0.166236	serine recombinase-like protein	HE616897_part_4	psfHH103d_487	-	1.1425	0.708075	1.1425	0.708075	serine recombinase-like protein
HE616897_part_4	psfHH103d_4871	-	1.26809	0.616965	conserved hypothetical protein	HE616897_part_4	psfHH103d_4871	-	-8.98424	0.0495321	-8.98424	0.0495321	conserved hypothetical protein
HE616897_part_4	psfHH103d_4872	-	-1.35872	0.377215	conserved hypothetical protein	HE616897_part_4	psfHH103d_4872	-	1.16189	0.624253	1.16189	0.624253	conserved hypothetical protein
HE616897_part_4	psfHH103d_4873	-	1.10434	0.741284	putative ExeA-like protein	HE616897_part_4	psfHH103d_4873	-	1.69747	0.0727584	1.69747	0.0727584	putative ExeA-like protein
HE616897_part_4	psfHH103d_4874	-	1.11876	0.646435	putative transposase	HE616897_part_4	psfHH103d_4874	-	1.06363	0.80854	1.06363	0.80854	putative transposase
HE616897_part_4	psfHH103d_4875	-	1.70514	0.10495	putative transposase (resolvase, DNA invertase)	HE616897_part_4	psfHH103d_4875	-	-1.92541	0.0837352	-1.92541	0.0837352	putative transposase (resolvase%2C DNA invertase)
HE616897_part_4	psfHH103d_4876	-	1.03366	0.895211	putative transposase	HE616897_part_4	psfHH103d_4876	-	1.16383	0.514552	1.16383	0.514552	putative transposase
HE616897_part_4	psfHH103d_488	-	2.41879	0.0120153	Conserved hypothetical protein	HE616897_part_4	psfHH103d_488	-	2.51053	0.00807903	2.51053	0.00807903	Conserved hypothetical protein
HE616897_part_4	psfHH103d_489	-	1.93544	0.0493181	conserved hypothetical protein	HE616897_part_4	psfHH103d_489	-	2.30384	0.0215909	2.30384	0.0215909	conserved hypothetical protein
HE616894_part_1	psfHH103d_49	-	-1.18153	0.601549	hypothetical antitoxin of toxin-antitoxin stability system	HE616894_part_1	psfHH103d_49	-	-1.42982	0.304929	-1.42982	0.304929	hypothetical antitoxin of toxin-antitoxin stability system
HE616897_part_4	psfHH103d_490	-	1.04273	0.863	transposon-related	HE616897_part_4	psfHH103d_490	-	-1.10312	0.685569	-1.10312	0.685569	transposon-related
HE616897_part_4	psfHH103d_491	-	1.07901	0.872583	transposon-related	HE616897_part_4	psfHH103d_491	-	-1.0827	0.885514	-1.0827	0.885514	transposon-related
HE616897_part_4	psfHH103d_492	-	-1.05472	0.886801	transposon-related	HE616897_part_4	psfHH103d_492	-	-1.86187	0.101268	-1.86187	0.101268	transposon-related
HE616897_part_4	psfHH103d_493	-	-1.0124	0.980717	conserved hypothetical protein	HE616897_part_4	psfHH103d_493	-	-1.04389	0.948788	-1.04389	0.948788	conserved hypothetical protein
HE616897_part_4	psfHH103d_494	-	-1.17703	0.738465	transposon-related	HE616897_part_4	psfHH103d_494	-	-1.0387	0.938321	-1.0387	0.938321	transposon-related
HE616897_part_4	psfHH103d_495	-	1.0487	0.933386	hypothetical protein predicted by Glimmer/Critica	HE616897_part_4	psfHH103d_495	-	1.09021	0.943707	1.09021	0.943707	hypothetical protein predicted by Glimmer/Critica
HE616897_part_4	psfHH103d_496	-	1.71083	0.281153	transposon-related	HE616897_part_4	psfHH103d_496	-	1.48964	0.588625	1.48964	0.588625	transposon-related
HE616897_part_4	psfHH103d_497	-	-1.52765	0.169946	transposon-related	HE616897_part_4	psfHH103d_497	-	-1.51713	0.217203	-1.51713	0.217203	transposon-related
HE616897_part_4	psfHH103d_498	-	-1.17296	0.756528	transposon-related	HE616897_part_4	psfHH103d_498	-	-1.74579	0.408783	-1.74579	0.408783	transposon-related
HE616897_part_4	psfHH103d_499	-	-1.12688	0.838889	conserved hypothetical protein	HE616897_part_4	psfHH103d_499	-	1.79505	0.57141	1.79505	0.57141	conserved hypothetical protein
HE616894_part_1	psfHH103d_5	-	-1.24584	0.348957	cold shock protein	HE616894_part_1	psfHH103d_5	-	1.16439	0.470871	1.16439	0.470871	cold shock protein
HE616894_part_1	psfHH103d_50	-	1.28116	0.441799	conserved hypothetical protein	HE616894_part_1	psfHH103d_50	-	1.47524	0.191746	1.47524	0.191746	conserved hypothetical protein
HE616897_part_4	psfHH103d_500	-	1.8867	0.036632	hypothetical protein predicted by Glimmer/Critica	HE616897_part_4	psfHH103d_500	-	1.18234	0.637369	1.18234	0.637369	hypothetical protein predicted by Glimmer/Critica
HE616897_part_4	psfHH103d_501	-	-1.03963	0.913904	hypothetical protein	HE616897_part_4	psfHH103d_501	-	1.58341	0.493392	1.58341	0.493392	hypothetical protein
HE616897_part_4	psfHH103d_502	-			hypothetical protein	HE616897_part_4	psfHH103d_502	-	-1.57732	0.577791	-1.57732	0.577791	hypothetical protein
HE616897_part_4	psfHH103d_503	-	1.19075	0.653499	transposon-related	HE616897_part_4	psfHH103d_503	-	1.17644	0.698581	1.17644	0.698581	transposon-related
HE616897_part_4	psfHH103d_504	-	2.88478	0.0343084	conserved hypothetical protein	HE616897_part_4	psfHH103d_504	-	1.71406	0.589568	1.71406	0.589568	conserved hypothetical protein
HE616897_part_4	psfHH103d_505	-	1.25585	0.684298	hypothetical protein	HE616897_part_4	psfHH103d_505	-	-1.40989	0.698295	-1.40989	0.698295	hypothetical protein
HE616897_part_4	psfHH103d_506	-	1.31603	0.491449	conserved hypothetical protein	HE616897_part_4	psfHH103d_506	-	1.70836	0.149647	1.70836	0.149647	conserved hypothetical protein
HE616897_part_4	psfHH103d_507	-	2.6721	0.000673577	DnaJ-like protein	HE616897_part_4	psfHH103d_507	-	1.63869	0.130241	1.63869	0.130241	DnaJ-like protein
HE616897_part_4	psfHH103d_508	-	4.28422	2.62377e-05	hypothetical protein predicted by Glimmer/Critica	HE616897_part_4	psfHH103d_508	-	-1.69575	0.725666	-1.69575	0.725666	hypothetical protein predicted by Glimmer/Critica
HE616897_part_4	psfHH103d_509	-			hypothetical protein	HE616897_part_4	psfHH103d_509	-	1.04919	0.926389	1.04919	0.926389	hypothetical protein
HE616894_part_1	psfHH103d_51	-	2.06655	0.174923	hypothetical protein	HE616894_part_1	psfHH103d_51	-	5.03072	0.411985	5.03072	0.411985	hypothetical protein
HE616897_part_4	psfHH103d_510	-	1.46711	0.204776	conserved hypothetical protein	HE616897_part_4	psfHH103d_510	-	-2.92132	0.00270967	-2.92132	0.00270967	conserved hypothetical protein
HE616897_part_4	psfHH103d_511	-	1.45007	0.282626	Medium-chain acyl-CoA synthetase	HE616897_part_4	psfHH103d_511	-	-2.25789	0.0489031	-2.25789	0.0489031	Medium-chain acyl-CoA synthetase
HE616897_part_4	psfHH103d_512	pdhA	1.14272	0.663134	Pyruvate dehydrogenase E1 component alpha subunit-like protein	HE616897_part_4	psfHH103d_512	pdhA	-1.34775	0.409488	-1.34775	0.409488	Pyruvate dehydrogenase E1 component alpha subunit-like protein
HE616897_part_4	psfHH103d_513	pdhB	1.75222	0.124229	Pyruvate/2-oxoglutarate dehydrogenase complex, (E1) component, beta subunit	HE616897_part_4	psfHH103d_513	pdhB	-1.0195	0.966709	-1.0195	0.966709	Pyruvate/2-oxoglutarate dehydrogenase complex%2C (E1) component%2C beta subunit
HE616897_part_4	psfHH103d_514	pdhC	1.44977	0.200378	putative branched-chain alpha-keto acid dehydrogenase subunit E2	HE616897_part_4	psfHH103d_514	pdhC	1.15054	0.753428	1.15054	0.753428	putative branched-chain alpha-keto acid dehydrogenase subunit E2
HE616897_part_4	psfHH103d_515	-	-1.26379	0.690637	conserved hypothetical protein	HE616897_part_4	psfHH103d_515	-	-1.09574	0.90275	-1.09574	0.90275	conserved hypothetical protein
HE616897_part_4	psfHH103d_516	-	2.42389	0.0152011	hypothetical protein	HE616897_part_4	psfHH103d_516	-	-1.21388	0.7387	-1.21388	0.7387	hypothetical protein
HE616897_part_4	psfHH103d_517	-	2.1977	0.00760528	conserved hypothetical protein	HE616897_part_4	psfHH103d_517	-	-1.56952	0.189238	-1.56952	0.189238	conserved hypothetical protein
HE616897_part_4	psfHH103d_518	-	2.10771	0.0276093	hypothetical protein	HE616897_part_4	psfHH103d_518	-	-1.90428	0.109732	-1.90428	0.109732	hypothetical protein
HE616897_part_4	psfHH103d_519	-	1.57683	0.208437	conserved hypothetical protein	HE616897_part_4	psfHH103d_519	-	-1.81987	0.172859	-1.81987	0.172859	conserved hypothetical protein
HE616894_part_1	psfHH103d_52	-	-2.1151	0.133789	conserved hypothetical protein	HE616894_part_1	psfHH103d_52	-	-1.94828	0.18509	-1.94828	0.18509	conserved hypothetical protein
HE616897_part_4	psfHH103d_520	ftsH	-1.06649	0.870009	cell division protein FtsH homolog (ATP-dependent zinc-metallo protease)	HE616897_part_4	psfHH103d_520	ftsH	-3.16062	0.0264623	-3.16062	0.0264623	cell division protein FtsH homolog (ATP-dependent zinc-metallo protease)
HE616897_part_4	psfHH103d_521	-	1.18073	0.760778	universal stress protein UspA-like protein	HE616897_part_4	psfHH103d_521	-	-3.00086	0.0485243	-3.00086	0.0485243	universal stress protein UspA-like protein
HE616897_part_4	psfHH103d_522	-	-1.1245	0.751796	Nicotinate phosphoribosyltransferase-like protein	HE616897_part_4	psfHH103d_522	-	-1.73982	0.222715	-1.73982	0.222715	Nicotinate phosphoribosyltransferase-like protein
HE616897_part_4	psfHH103d_523	-	1.17899	0.715164	hypothetical protein	HE616897_part_4	psfHH103d_523	-	-1.6448	0.446175	-1.6448	0.446175	hypothetical protein
HE616897_part_4	psfHH103d_524	-	1.32027	0.385308	conserved hypothetical protein	HE616897_part_4	psfHH103d_524	-	-1.16751	0.613217	-1.16751	0.613217	conserved hypothetical protein
HE616897_part_4	psfHH103d_525	-	1.34548	0.587694	small heat shock protein	HE616897_part_4	psfHH103d_525	-	-1.25018	0.786407	-1.25018	0.786407	small heat shock protein
HE616897_part_4	psfHH103d_526	-	1.09418	0.858964	hypothetical protein	HE616897_part_4	psfHH103d_526	-	-1.45962	0.774997	-1.45962	0.774997	hypothetical protein
HE616897_part_4	psfHH103d_527	-	1.01043	0.985902	conserved hypothetical protein	HE616897_part_4	psfHH103d_527	-	-2.44313	0.244547	-2.44313	0.244547	conserved hypothetical protein
HE616897_part_4	psfHH103d_528	-	1.28442	0.353076	AMP-dependent synthetase/ligase	HE616897_part_4	psfHH103d_528	-	-1.35666	0.265489	-1.35666	0.265489	AMP-dependent synthetase/ligase
HE616897_part_4	psfHH103d_529	-	1.44947	0.313659	DNA polymerase IV (family X)	HE616897_part_4	psfHH103d_529	-	-1.63993	0.260398	-1.63993	0.260398	DNA polymerase IV (family X)
HE616894_part_1	psfHH103d_53	-	-1.3915	0.565758	conserved hypothetical protein	HE616894_part_1	psfHH103d_53	-	-5.56987	0.352795	-5.56987	0.352795	conserved hypothetical protein
HE616897_part_4	psfHH103d_530	-	1.12449	0.759545	3'-Phosphoadenosine-5'-phosphosulfate (PAPS) 3'-phosphatase-like protein	HE616897_part_4	psfHH103d_530	-	-1.0663	0.893149	-1.0663	0.893149	3'-Phosphoadenosine-5'-phosphosulfate (PAPS) 3'-phosphatase-like protein
HE616897_part_4	psfHH103d_531	-	1.38077	0.428946	Host_attach-like protein	HE616897_part_4	psfHH103d_531	-	-1.30603	0.594526	-1.30603	0.594526	Host_attach-like protein
HE616897_part_4	psfHH103d_532	-	1.97668	0.0364641	ATP-binding protein of ABC-transporter	HE616897_part_4	psfHH103d_532	-	1.01912	0.969016	1.01912	0.969016	ATP-binding protein of ABC-transporter
HE616897_part_4	psfHH103d_533	-	2.25952	0.0147878	transport-associated protein	HE616897_part_4	psfHH103d_533	-	1.17047	0.678314	1.17047	0.678314	transport-associated protein
HE616897_part_4	psfHH103d_534	-	1.88783	0.123261	hypothetical protein	HE616897_part_4	psfHH103d_534	-	-1.08115	0.895615	-1.08115	0.895615	hypothetical protein
HE616897_part_4	psfHH103d_535	-	1.53162	0.228835	transport-associated protein	HE616897_part_4	psfHH103d_535	-	-1.84816	0.140184	-1.84816	0.140184	transport-associated protein
HE616897_part_4	psfHH103d_536	-	1.24496	0.509856	conserved hypothetical protein	HE616897_part_4	psfHH103d_536	-	-1.96184	0.144575	-1.96184	0.144575	conserved hypothetical protein
HE616897_part_4	psfHH103d_537	-	1.24473	0.558164	hypothetical protein	HE616897_part_4	psfHH103d_537	-	1.2555	0.858832	1.2555	0.858832	hypothetical protein
HE616897_part_4	psfHH103d_538	-	1.16806	0.773644	Glucokinase-like protein	HE616897_part_4	psfHH103d_538	-	-1.54635	0.586248	-1.54635	0.586248	Glucokinase-like protein
HE616897_part_4	psfHH103d_539	-	1.69173	0.214166	hypothetical protein	HE616897_part_4	psfHH103d_539	-	1.71406	0.589568	1.71406	0.589568	hypothetical protein
HE616894_part_1	psfHH103d_54	-	-1.62724	0.360066	conserved hypothetical protein	HE616894_part_1	psfHH103d_54	-	1.07408	0.885336	1.07408	0.885336	conserved hypothetical protein
HE616897_part_4	psfHH103d_540	-			hypothetical protein	HE616897_part_4	psfHH103d_540	-	-1.52585	0.440968	-1.52585	0.440968	hypothetical protein
HE616897_part_4	psfHH103d_541	-	1.48505	0.25797	Host_attach-like protein	HE616897_part_4	psfHH103d_541	-	1.08057	0.81331	1.08057	0.81331	Host_attach-like protein
HE616897_part_4	psfHH103d_542	-	1.65717	0.120586	zinc metalloprotease-like	HE616897_part_4	psfHH103d_542	-	-1.28859	0.548935	-1.28859	0.548935	zinc metalloprotease-like
HE616897_part_4	psfHH103d_543	-	1.52024	0.219073	serine protease-like	HE616897_part_4	psfHH103d_543	-	-1.20519	0.682994	-1.20519	0.682994	serine protease-like
HE616897_part_4	psfHH103d_544	-	-1.11998	0.815962	hypothetical protein	HE616897_part_4	psfHH103d_544	-	-4.52874	0.484168	-4.52874	0.484168	hypothetical protein
HE616897_part_4	psfHH103d_545	-	1.21937	0.642214	hypothetical protein	HE616897_part_4	psfHH103d_545	-	-3.28505	0.0561852	-3.28505	0.0561852	hypothetical protein
HE616897_part_4	psfHH103d_546	-	3.52325	2.0741e-06	transcriptional regulator	HE616897_part_4	psfHH103d_546	-	-1.26383	0.356042	-1.26383	0.356042	transcriptional regulator
HE616897_part_4	psfHH103d_547	-	1.53026	0.297342	hypothetical protein	HE616897_part_4	psfHH103d_547	-	1.62568	0.625036	1.62568	0.625036	hypothetical protein
HE616897_part_4	psfHH103d_548	-			hypothetical protein	HE616897_part_4	psfHH103d_548	-	1.7246	0.140482	1.7246	0.140482	hypothetical protein
HE616897_part_4	psfHH103d_549	-	1.26102	0.633356	conserved hypothetical protein	HE616897_part_4	psfHH103d_549	-	-1.74264	0.333758	-1.74264	0.333758	conserved hypothetical protein
HE616894_part_1	psfHH103d_55	-	-1.46352	0.513357	hypothetical protein	HE616894_part_1	psfHH103d_55	-	-1.08153	0.935407	-1.08153	0.935407	hypothetical protein
HE616897_part_4	psfHH103d_550	-	-1.40555	0.371011	transport-associated protein	HE616897_part_4	psfHH103d_550	-	-3.13656	0.00685821	-3.13656	0.00685821	transport-associated protein
HE616897_part_4	psfHH103d_551	-	1.42268	0.27688	conserved hypothetical protein	HE616897_part_4	psfHH103d_551	-	-1.30728	0.43973	-1.30728	0.43973	conserved hypothetical protein
HE616897_part_4	psfHH103d_552	-	1.83351	0.0846031	conserved hypothetical protein	HE616897_part_4	psfHH103d_552	-	-1.41808	0.414714	-1.41808	0.414714	conserved hypothetical protein
HE616897_part_4	psfHH103d_553	-	1.5998	0.134492	conserved hypothetical protein	HE616897_part_4	psfHH103d_553	-	-1.76965	0.145394	-1.76965	0.145394	conserved hypothetical protein
HE616897_part_4	psfHH103d_554	-	-1.19466	0.626064	hypothetical protein	HE616897_part_4	psfHH103d_554	-	-7.68103	0.546311	-7.68103	0.546311	hypothetical protein
HE616897_part_4	psfHH103d_555	-	-2.88806	0.0119812	conserved hypothetical protein	HE616897_part_4	psfHH103d_555	-	-10.0417	2.3813e-05	-10.0417	2.3813e-05	conserved hypothetical protein
HE616897_part_4	psfHH103d_556	-	-3.70912	0.00121624	Crp/FixK-like protein	HE616897_part_4	psfHH103d_556	-	-13.2012	2.14194e-07	-13.2012	2.14194e-07	Crp/FixK-like protein
HE616897_part_4	psfHH103d_557	-	-1.57362	0.190906	Crp/FixK-like protein	HE616897_part_4	psfHH103d_557	-	-8.03105	1.51242e-06	-8.03105	1.51242e-06	Crp/FixK-like protein
HE616897_part_4	psfHH103d_558	-	1.0066	0.984585	conserved hypothetical protein	HE616897_part_4	psfHH103d_558	-	-8.24073	2.66387e-06	-8.24073	2.66387e-06	conserved hypothetical protein
HE616897_part_4	psfHH103d_559	-	1.10316	0.734912	Kation transport ATPase	HE616897_part_4	psfHH103d_559	-	-1.27573	0.450724	-1.27573	0.450724	Kation transport ATPase
HE616894_part_1	psfHH103d_56	traG	1.15152	0.705348	Ti-type conjugative transfer system protein TraG/VirD4	HE616894_part_1	psfHH103d_56	traG	-3.96395	0.0790982	-3.96395	0.0790982	Ti-type conjugative transfer system protein TraG/VirD4
HE616897_part_4	psfHH103d_560	-	3.27055	0.0041883	Cation transport ATPase, MgtA-like	HE616897_part_4	psfHH103d_560	-	1.13931	0.827626	1.13931	0.827626	Cation transport ATPase%2C MgtA-like
HE616897_part_4	psfHH103d_561	-	1.23003	0.609502	conserved hypothetical protein	HE616897_part_4	psfHH103d_561	-	1.04479	0.931077	1.04479	0.931077	conserved hypothetical protein
HE616897_part_4	psfHH103d_562	-	1.62588	0.214507	conserved hypothetical protein	HE616897_part_4	psfHH103d_562	-	-1.15393	0.769473	-1.15393	0.769473	conserved hypothetical protein
HE616897_part_4	psfHH103d_563	-	2.01106	0.101499	conserved hypothetical protein	HE616897_part_4	psfHH103d_563	-	-1.36984	0.589324	-1.36984	0.589324	conserved hypothetical protein
HE616897_part_4	psfHH103d_564	-	1.68253	0.0707863	flavin-nucleotide-binding protein	HE616897_part_4	psfHH103d_564	-	-1.58021	0.13554	-1.58021	0.13554	flavin-nucleotide-binding protein
HE616897_part_4	psfHH103d_565	-	1.54386	0.120431	Inorganic polyphosphate/ATP-NAD kinase-like protein	HE616897_part_4	psfHH103d_565	-	-1.48036	0.195821	-1.48036	0.195821	Inorganic polyphosphate/ATP-NAD kinase-like protein
HE616897_part_4	psfHH103d_566	-	1.94314	0.0031633	cyclic beta-1,2-glucan synthetase-like	HE616897_part_4	psfHH103d_566	-	1.77636	0.010406	1.77636	0.010406	cyclic beta-1%2C2-glucan synthetase-like
HE616897_part_4	psfHH103d_567	-	3.58174	7.8903e-05	universal stress protein-like	HE616897_part_4	psfHH103d_567	-	1.50334	0.277908	1.50334	0.277908	universal stress protein-like
HE616897_part_4	psfHH103d_568	-	3.34009	0.00230128	hypothetical protein	HE616897_part_4	psfHH103d_568	-	-1.0487	0.930664	-1.0487	0.930664	hypothetical protein
HE616897_part_4	psfHH103d_569	-	2.39154	0.055671	hypothetical protein	HE616897_part_4	psfHH103d_569	-	-1.34318	0.650414	-1.34318	0.650414	hypothetical protein
HE616894_part_1	psfHH103d_57	traD	-1.09978	0.792144	TraD-like conjugal transfer protein	HE616894_part_1	psfHH103d_57	traD	-1.16602	0.964426	-1.16602	0.964426	TraD-like conjugal transfer protein
HE616894_part_1	psfHH103d_57_5	traC	-1.61321	0.410238	TraC family protein	HE616894_part_1	psfHH103d_57_5	traC	-1.91162	0.491626	-1.91162	0.491626	TraC family protein
HE616897_part_4	psfHH103d_570	-	2.56657	0.0110631	Orn/Lys/Arg decarboxylase major domain	HE616897_part_4	psfHH103d_570	-	-1.57909	0.340549	-1.57909	0.340549	Orn/Lys/Arg decarboxylase major domain
HE616897_part_4	psfHH103d_571	-	1.82611	0.0535418	Orn/Lys/Arg decarboxylase, major domain	HE616897_part_4	psfHH103d_571	-	-1.71974	0.194945	-1.71974	0.194945	Orn/Lys/Arg decarboxylase%2C major domain
HE616897_part_4	psfHH103d_572	-	1.40457	0.518938	hypothetical protein	HE616897_part_4	psfHH103d_572	-	1.68835	0.468185	1.68835	0.468185	hypothetical protein
HE616897_part_4	psfHH103d_573	-	1.50632	0.327802	hypothetical protein	HE616897_part_4	psfHH103d_573	-	-1.37196	0.552615	-1.37196	0.552615	hypothetical protein
HE616897_part_4	psfHH103d_574	-	2.19001	0.0383875	hypothetical protein	HE616897_part_4	psfHH103d_574	-	-1.84861	0.394841	-1.84861	0.394841	hypothetical protein
HE616897_part_4	psfHH103d_575	-	1.5846	0.0739772	Predicted divalent heavy-metal cations transporter	HE616897_part_4	psfHH103d_575	-	1.26821	0.366487	1.26821	0.366487	Predicted divalent heavy-metal cations transporter
HE616897_part_4	psfHH103d_576	-	-1.16761	0.730703	transposon-related	HE616897_part_4	psfHH103d_576	-	-2.74951	0.156443	-2.74951	0.156443	transposon-related
HE616897_part_4	psfHH103d_577	-	-1.31882	0.466677	transposon-related	HE616897_part_4	psfHH103d_577	-	-2.15289	0.107356	-2.15289	0.107356	transposon-related
HE616897_part_4	psfHH103d_578	-	1.45541	0.30897	transposon-related	HE616897_part_4	psfHH103d_578	-	1.09345	0.844311	1.09345	0.844311	transposon-related
HE616897_part_4	psfHH103d_579	-	1.28304	0.54585	ABC-type transport system, permease component	HE616897_part_4	psfHH103d_579	-	-1.00137	0.997954	-1.00137	0.997954	ABC-type transport system%2C permease component
HE616894_part_1	psfHH103d_58	traA	1.59081	0.194195	conjugative transfer relaxase TraA	HE616894_part_1	psfHH103d_58	traA	1.03648	0.929247	1.03648	0.929247	conjugative transfer relaxase TraA
HE616897_part_4	psfHH103d_580	-	1.32213	0.49387	ABC transporter ATP-binding subunits	HE616897_part_4	psfHH103d_580	-	-1.19115	0.746859	-1.19115	0.746859	ABC transporter ATP-binding subunits
HE616897_part_4	psfHH103d_581	-	1.56457	0.195287	ABC transporter, substrate-binding protein	HE616897_part_4	psfHH103d_581	-	-1.42164	0.407202	-1.42164	0.407202	ABC transporter%2C substrate-binding protein
HE616897_part_4	psfHH103d_582	-	1.85683	0.0533902	hexose kinase, 1-phosphofructokinase-like protein	HE616897_part_4	psfHH103d_582	-	-1.26922	0.528889	-1.26922	0.528889	hexose kinase%2C 1-phosphofructokinase-like protein
HE616897_part_4	psfHH103d_583	-	1.4376	0.234727	CBS domain-containing protein	HE616897_part_4	psfHH103d_583	-	-1.60522	0.196842	-1.60522	0.196842	CBS domain-containing protein
HE616897_part_4	psfHH103d_584	-	1.75556	0.137972	Phosphoribosylpyrophosphate synthetase-like protein	HE616897_part_4	psfHH103d_584	-	-1.44726	0.430078	-1.44726	0.430078	Phosphoribosylpyrophosphate synthetase-like protein
HE616897_part_4	psfHH103d_585	-	1.32086	0.488084	conserved hypothetical protein	HE616897_part_4	psfHH103d_585	-	-2.0984	0.140603	-2.0984	0.140603	conserved hypothetical protein
HE616897_part_4	psfHH103d_586	-	1.46332	0.3051	universal stress protein family	HE616897_part_4	psfHH103d_586	-	-1.78987	0.199455	-1.78987	0.199455	universal stress protein family
HE616897_part_4	psfHH103d_587	-	1.51052	0.42012	60 kDa chaperonin, GroEL	HE616897_part_4	psfHH103d_587	-	-1.97445	0.126954	-1.97445	0.126954	60 kDa chaperonin%2C GroEL
HE616897_part_4	psfHH103d_588	-	1.79537	0.0842081	conserved hypothetical protein	HE616897_part_4	psfHH103d_588	-	-1.15117	0.662073	-1.15117	0.662073	conserved hypothetical protein
HE616897_part_4	psfHH103d_589	ppsA	1.19555	0.644883	Phosphoenolpyruvate synthase	HE616897_part_4	psfHH103d_589	ppsA	-1.96841	0.164435	-1.96841	0.164435	Phosphoenolpyruvate synthase
HE616894_part_1	psfHH103d_59	-	-1.591	0.395407	hypothetical protein	HE616894_part_1	psfHH103d_59	-	1.32733	0.818262	1.32733	0.818262	hypothetical protein
HE616897_part_4	psfHH103d_590	-	1.14333	0.714398	Glucokinase-like protein	HE616897_part_4	psfHH103d_590	-	-2.34212	0.0818965	-2.34212	0.0818965	Glucokinase-like protein
HE616897_part_4	psfHH103d_591	-	-1.09753	0.870818	Molecular chaperone (small heat shock protein)	HE616897_part_4	psfHH103d_591	-	-2.70728	0.275799	-2.70728	0.275799	Molecular chaperone (small heat shock protein)
HE616897_part_4	psfHH103d_592	-	-1.17209	0.778995	Universal stress protein family	HE616897_part_4	psfHH103d_592	-	-2.18607	0.381033	-2.18607	0.381033	Universal stress protein family
HE616897_part_4	psfHH103d_593	-	-1.13129	0.828995	Host attachment protein	HE616897_part_4	psfHH103d_593	-	-2.40033	0.350397	-2.40033	0.350397	Host attachment protein
HE616897_part_4	psfHH103d_594	-	1.00977	0.976596	ABC transporter, ATP-binding cassette	HE616897_part_4	psfHH103d_594	-	-1.99044	0.12002	-1.99044	0.12002	ABC transporter%2C ATP-binding cassette
HE616897_part_4	psfHH103d_595	-	-1.22156	0.492744	ABC transporter permease	HE616897_part_4	psfHH103d_595	-	-1.61918	0.172319	-1.61918	0.172319	ABC transporter permease
HE616897_part_4	psfHH103d_596	-	2.2907	0.00965329	membrane fusion protein	HE616897_part_4	psfHH103d_596	-	1.17561	0.706296	1.17561	0.706296	membrane fusion protein
HE616897_part_4	psfHH103d_597	-	1.21376	0.589562	DegP4 protease like protein	HE616897_part_4	psfHH103d_597	-	-2.75785	0.0215872	-2.75785	0.0215872	DegP4 protease like protein
HE616897_part_4	psfHH103d_598	-	1.08878	0.84042	conserved hypothetical protein	HE616897_part_4	psfHH103d_598	-	-1.57865	0.430611	-1.57865	0.430611	conserved hypothetical protein
HE616897_part_4	psfHH103d_599	-	-1.07918	0.844538	metallo-beta-lactamase family protein, involved in RNA processing	HE616897_part_4	psfHH103d_599	-	-2.24387	0.0901685	-2.24387	0.0901685	metallo-beta-lactamase family protein%2C involved in RNA processing
HE616894_part_1	psfHH103d_6	-	1.01288	0.973886	conserved hypothetical protein	HE616894_part_1	psfHH103d_6	-	-1.05909	0.874083	-1.05909	0.874083	conserved hypothetical protein
HE616894_part_1	psfHH103d_60	-	-1.78028	0.239113	putative zeta toxin protein	HE616894_part_1	psfHH103d_60	-	1.56614	0.373929	1.56614	0.373929	putative zeta toxin protein
HE616897_part_4	psfHH103d_600	-	-1.12652	0.796569	hypothetical protein	HE616897_part_4	psfHH103d_600	-	-18.1778	0.177641	-18.1778	0.177641	hypothetical protein
HE616897_part_4	psfHH103d_601	-	1.44276	0.293797	Ornithine carbamoyltransferase	HE616897_part_4	psfHH103d_601	-	-1.71786	0.186159	-1.71786	0.186159	Ornithine carbamoyltransferase
HE616897_part_4	psfHH103d_602	-	1.0687	0.851108	conserved hypothetical protein	HE616897_part_4	psfHH103d_602	-	-1.20586	0.646076	-1.20586	0.646076	conserved hypothetical protein
HE616897_part_4	psfHH103d_603	-	1.34735	0.271643	response regulator	HE616897_part_4	psfHH103d_603	-	1.8504	0.0113347	1.8504	0.0113347	response regulator
HE616897_part_4	psfHH103d_604	-	-4.68376	0.00457878	Crp/FixK-like transcriptional regulator	HE616897_part_4	psfHH103d_604	-	-28.7262	1.73241e-05	-28.7262	1.73241e-05	Crp/FixK-like transcriptional regulator
HE616897_part_4	psfHH103d_605	-	-2.88978	0.0524918	two-component sensor histidine kinase	HE616897_part_4	psfHH103d_605	-	-6.39098	0.0210463	-6.39098	0.0210463	two-component sensor histidine kinase
HE616897_part_4	psfHH103d_606	-	1.24609	0.444895	putative magnesium-translocating P-type ATPase	HE616897_part_4	psfHH103d_606	-	1.12083	0.693011	1.12083	0.693011	putative magnesium-translocating P-type ATPase
HE616897_part_4	psfHH103d_607	-	-1.03215	0.929804	hypothetical protein	HE616897_part_4	psfHH103d_607	-	1.83478	0.83389	1.83478	0.83389	hypothetical protein
HE616897_part_4	psfHH103d_608	-	1.30685	0.419264	putative Acyl-CoA synthetase (NDP forming)	HE616897_part_4	psfHH103d_608	-	-1.76569	0.16036	-1.76569	0.16036	putative Acyl-CoA synthetase (NDP forming)
HE616897_part_4	psfHH103d_609	-	-1.25072	0.68742	conserved hypothetical protein	HE616897_part_4	psfHH103d_609	-	-3.93074	0.112194	-3.93074	0.112194	conserved hypothetical protein
HE616894_part_1	psfHH103d_61	-	1.02134	0.970937	conserved hypothetical protein	HE616894_part_1	psfHH103d_61	-	-1.87909	0.625016	-1.87909	0.625016	conserved hypothetical protein
HE616897_part_4	psfHH103d_610	-	1.1911	0.753293	conserved hypothetical protein	HE616897_part_4	psfHH103d_610	-	-2.036	0.404618	-2.036	0.404618	conserved hypothetical protein
HE616897_part_4	psfHH103d_611	-	1.37286	0.382374	Predicted flavin-nucleotide-binding protein	HE616897_part_4	psfHH103d_611	-	-1.69085	0.137389	-1.69085	0.137389	Predicted flavin-nucleotide-binding protein
HE616897_part_4	psfHH103d_612	-	1.06979	0.860933	Transport-associated	HE616897_part_4	psfHH103d_612	-	-2.10452	0.106696	-2.10452	0.106696	Transport-associated
HE616897_part_4	psfHH103d_613	-	1.3093	0.411618	putative cation transport ATPase	HE616897_part_4	psfHH103d_613	-	-1.0721	0.863841	-1.0721	0.863841	putative cation transport ATPase
HE616897_part_4	psfHH103d_614	-	1.24906	0.531139	conserved hypothetical protein	HE616897_part_4	psfHH103d_614	-	-1.54358	0.299834	-1.54358	0.299834	conserved hypothetical protein
HE616897_part_4	psfHH103d_615	-	1.51228	0.17455	putative 3'-Phosphoadenosine-5'-phosphosulfate (PAPS)	HE616897_part_4	psfHH103d_615	-	1.14564	0.715662	1.14564	0.715662	putative 3'-Phosphoadenosine-5'-phosphosulfate (PAPS)
HE616897_part_4	psfHH103d_616	-	1.38937	0.223831	Predicted membrane protein	HE616897_part_4	psfHH103d_616	-	1.34782	0.259321	1.34782	0.259321	Predicted membrane protein
HE616897_part_4	psfHH103d_617	-	1.05989	0.854788	conserved hypothetical protein	HE616897_part_4	psfHH103d_617	-	1.00142	0.996044	1.00142	0.996044	conserved hypothetical protein
HE616897_part_4	psfHH103d_618	-	1.8555	0.0113032	Cation transport ATPase	HE616897_part_4	psfHH103d_618	-	-1.23453	0.405971	-1.23453	0.405971	Cation transport ATPase
HE616897_part_4	psfHH103d_619	-	-1.14019	0.811322	conserved hypothetical protein	HE616897_part_4	psfHH103d_619	-	-2.46016	0.0973804	-2.46016	0.0973804	conserved hypothetical protein
HE616894_part_1	psfHH103d_62	-	1.22183	0.731213	hypothetical protein	HE616894_part_1	psfHH103d_62	-	1.17932	0.871437	1.17932	0.871437	hypothetical protein
HE616897_part_4	psfHH103d_620	-	-1.3416	0.504735	conserved hypothetical protein	HE616897_part_4	psfHH103d_620	-	-2.97912	0.0531275	-2.97912	0.0531275	conserved hypothetical protein
HE616897_part_4	psfHH103d_621	-	1.28203	0.654045	conserved hypothetical protein	HE616897_part_4	psfHH103d_621	-	-1.41307	0.532048	-1.41307	0.532048	conserved hypothetical protein
HE616897_part_4	psfHH103d_622	-	1.22088	0.715355	conserved hypothetical protein	HE616897_part_4	psfHH103d_622	-	-1.65229	0.329927	-1.65229	0.329927	conserved hypothetical protein
HE616897_part_4	psfHH103d_623	-	1.95762	0.064723	conserved hypothetical protein	HE616897_part_4	psfHH103d_623	-	-1.22341	0.655705	-1.22341	0.655705	conserved hypothetical protein
HE616897_part_4	psfHH103d_624	-	1.61939	0.409886	conserved hypothetical protein	HE616897_part_4	psfHH103d_624	-	-1.16084	0.90651	-1.16084	0.90651	conserved hypothetical protein
HE616897_part_4	psfHH103d_625	-	2.13114	0.011369	putative secretion protein, MFP subunit	HE616897_part_4	psfHH103d_625	-	-1.07881	0.834283	-1.07881	0.834283	putative secretion protein%2C MFP subunit
HE616897_part_4	psfHH103d_626	-	1.76602	0.0739321	putative secretion protein, permease component	HE616897_part_4	psfHH103d_626	-	-1.34248	0.492447	-1.34248	0.492447	putative secretion protein%2C permease component
HE616897_part_4	psfHH103d_627	-	2.16764	0.030181	ABC (ATP-binding cassette) transporter	HE616897_part_4	psfHH103d_627	-	-1.4977	0.409912	-1.4977	0.409912	ABC (ATP-binding cassette) transporter
HE616897_part_4	psfHH103d_628	-	-1.06219	0.879684	conserved hypothetical protein	HE616897_part_4	psfHH103d_628	-	-2.138	0.131211	-2.138	0.131211	conserved hypothetical protein
HE616897_part_4	psfHH103d_629	-	1.1468	0.660423	conserved hypothetical protein	HE616897_part_4	psfHH103d_629	-	-1.54564	0.258022	-1.54564	0.258022	conserved hypothetical protein
HE616894_part_1	psfHH103d_63	-	1.23275	0.696019	hypothetical protein	HE616894_part_1	psfHH103d_63	-	-6.08514	0.444344	-6.08514	0.444344	hypothetical protein
HE616897_part_4	psfHH103d_630	-	1.65569	0.331381	putative fructose-6-phosphate phosphoketolase	HE616897_part_4	psfHH103d_630	-	-1.57643	0.327371	-1.57643	0.327371	putative fructose-6-phosphate phosphoketolase
HE616897_part_4	psfHH103d_631	-	1.30663	0.419661	conserved hypothetical protein	HE616897_part_4	psfHH103d_631	-	-1.78454	0.163684	-1.78454	0.163684	conserved hypothetical protein
HE616897_part_4	psfHH103d_632	-	3.20862	0.0371256	hypothetical protein	HE616897_part_4	psfHH103d_632	-	-6.25104	0.298479	-6.25104	0.298479	hypothetical protein
HE616897_part_4	psfHH103d_633	-	1.07531	0.881305	hypothetical protein	HE616897_part_4	psfHH103d_633	-	-2.46698	0.0631231	-2.46698	0.0631231	hypothetical protein
HE616897_part_4	psfHH103d_634	-			hypothetical protein	HE616897_part_4	psfHH103d_634	-	-1.60629	0.639283	-1.60629	0.639283	hypothetical protein
HE616897_part_4	psfHH103d_635	-	2.06093	0.0262152	conserved hypothetical protein	HE616897_part_4	psfHH103d_635	-	-1.86985	0.12505	-1.86985	0.12505	conserved hypothetical protein
HE616897_part_4	psfHH103d_636	-	2.76819	0.00178625	conserved hypothetical protein	HE616897_part_4	psfHH103d_636	-	-1.69767	0.19036	-1.69767	0.19036	conserved hypothetical protein
HE616897_part_4	psfHH103d_637	virB11	1.10824	0.77299	P-type DNA transfer ATPase VirB11	HE616897_part_4	psfHH103d_637	virB11	-1.04965	0.908537	-1.04965	0.908537	P-type DNA transfer ATPase VirB11
HE616897_part_4	psfHH103d_638	virB10	-1.38495	0.500325	type IV secretion system protein VirB10	HE616897_part_4	psfHH103d_638	virB10	1.24512	0.658824	1.24512	0.658824	type IV secretion system protein VirB10
HE616897_part_4	psfHH103d_639	virB9	-1.63952	0.33138	type IV secretion system protein VirB9	HE616897_part_4	psfHH103d_639	virB9	-2.62689	0.173607	-2.62689	0.173607	type IV secretion system protein VirB9
HE616894_part_1	psfHH103d_64	-	-1.13892	0.664307	putative transmembrane protein	HE616894_part_1	psfHH103d_64	-	-1.93612	0.0528081	-1.93612	0.0528081	putative transmembrane protein
HE616897_part_4	psfHH103d_640	virB8	1.00279	0.996194	Type IV secretory pathway, component VirB8	HE616897_part_4	psfHH103d_640	virB8	-1.16478	0.902768	-1.16478	0.902768	Type IV secretory pathway%2C component VirB8
HE616897_part_4	psfHH103d_641	virB7	1.77877	0.317539	type IV secretion system protein VirB7-like	HE616897_part_4	psfHH103d_641	virB7	1.94521	0.679619	1.94521	0.679619	type IV secretion system protein VirB7-like
HE616897_part_4	psfHH103d_642	virB6	-1.46907	0.512411	Type IV secretory pathway, VirB6	HE616897_part_4	psfHH103d_642	virB6	-1.87604	0.584118	-1.87604	0.584118	Type IV secretory pathway%2C VirB6
HE616897_part_4	psfHH103d_643	-	1.05248	0.888105	conserved hypothetical protein	HE616897_part_4	psfHH103d_643	-	2.47269	0.6932	2.47269	0.6932	conserved hypothetical protein
HE616897_part_4	psfHH103d_644	virB5	1.07759	0.896881	P-type DNA transfer protein VirB5	HE616897_part_4	psfHH103d_644	virB5	1.38349	0.706595	1.38349	0.706595	P-type DNA transfer protein VirB5
HE616897_part_4	psfHH103d_645	virB4	-1.81168	0.252266	Type IV secretion system protein VirB4	HE616897_part_4	psfHH103d_645	virB4	-1.15672	0.841857	-1.15672	0.841857	Type IV secretion system protein VirB4
HE616897_part_4	psfHH103d_646	virB3	1.11726	0.850405	Type IV secretory pathway, VirB3	HE616897_part_4	psfHH103d_646	virB3	1.2273	0.951738	1.2273	0.951738	Type IV secretory pathway%2C VirB3
HE616897_part_4	psfHH103d_647	virB2	1.08523	0.861793	Type IV secretory pathway, VirB2	HE616897_part_4	psfHH103d_647	virB2	3.60957	0.409009	3.60957	0.409009	Type IV secretory pathway%2C VirB2
HE616897_part_4	psfHH103d_648	virB1	-1.50245	0.247959	type IV secretion system, VirB1	HE616897_part_4	psfHH103d_648	virB1	-3.48746	0.105366	-3.48746	0.105366	type IV secretion system%2C VirB1
HE616897_part_4	psfHH103d_649	-	-1.81411	0.0578874	conserved hypothetical protein	HE616897_part_4	psfHH103d_649	-	-2.47674	0.145001	-2.47674	0.145001	conserved hypothetical protein
HE616894_part_1	psfHH103d_65	-	1.86355	0.0167919	conserved hypothetical protein	HE616894_part_1	psfHH103d_65	-	2.11079	0.00343014	2.11079	0.00343014	conserved hypothetical protein
HE616897_part_4	psfHH103d_650	-	1.63831	0.0741706	conserved hypothetical protein	HE616897_part_4	psfHH103d_650	-	2.76655	0.000135876	2.76655	0.000135876	conserved hypothetical protein
HE616897_part_4	psfHH103d_651	-	1.21202	0.662802	putative autoinducer synthetase	HE616897_part_4	psfHH103d_651	-	-2.20763	0.23858	-2.20763	0.23858	putative autoinducer synthetase
HE616894_part_1	psfHH103d_66	-	-2.15723	0.155571	transposon-related protein	HE616894_part_1	psfHH103d_66	-	1.15722	0.896469	1.15722	0.896469	transposon-related protein
HE616894_part_1	psfHH103d_67	-	-1.11721	0.729716	putative signal transduction histidine kinase	HE616894_part_1	psfHH103d_67	-	1.30137	0.357907	1.30137	0.357907	putative signal transduction histidine kinase
HE616894_part_1	psfHH103d_68	-	2.09724	0.0126518	conserved hypothetical protein	HE616894_part_1	psfHH103d_68	-	1.80881	0.0697237	1.80881	0.0697237	conserved hypothetical protein
HE616894_part_1	psfHH103d_69	-	1.50006	0.177306	putative membrane protein	HE616894_part_1	psfHH103d_69	-	1.2569	0.479267	1.2569	0.479267	putative membrane protein
HE616894_part_1	psfHH103d_7	-	-1.13894	0.755657	conserved hypothetical protein	HE616894_part_1	psfHH103d_7	-	-3.43098	0.069133	-3.43098	0.069133	conserved hypothetical protein
HE616894_part_1	psfHH103d_70	-	1.56469	0.126105	conserved hypothetical protein	HE616894_part_1	psfHH103d_70	-	1.0942	0.788864	1.0942	0.788864	conserved hypothetical protein
HE616894_part_1	psfHH103d_71	-	1.42798	0.368729	conserved hypothetical protein	HE616894_part_1	psfHH103d_71	-	1.49427	0.450719	1.49427	0.450719	conserved hypothetical protein
HE616894_part_1	psfHH103d_72	-	1.11644	0.774696	hypothetical protein	HE616894_part_1	psfHH103d_72	-	1.43997	0.445826	1.43997	0.445826	hypothetical protein
HE616894_part_1	psfHH103d_73	-	-1.35925	0.35657	hypothetical protein	HE616894_part_1	psfHH103d_73	-	-1.3266	0.344193	-1.3266	0.344193	hypothetical protein
HE616894_part_1	psfHH103d_74	-	1.76297	0.0310158	hypothetical protein	HE616894_part_1	psfHH103d_74	-	1.73607	0.0559799	1.73607	0.0559799	hypothetical protein
HE616894_part_1	psfHH103d_75	-			hypothetical protein	HE616894_part_1	psfHH103d_75	-	-1.83569	0.287702	-1.83569	0.287702	hypothetical protein
HE616894_part_1	psfHH103d_76	-			hypothetical protein	HE616894_part_1	psfHH103d_76	-	-5.53903	0.392512	-5.53903	0.392512	hypothetical protein
HE616894_part_1	psfHH103d_77	-	-1.45562	0.517049	transposon-related protein	HE616894_part_1	psfHH103d_77	-	1.08306	0.918892	1.08306	0.918892	transposon-related protein
HE616894_part_1	psfHH103d_78	-	-1.37903	0.574749	transposon-related	HE616894_part_1	psfHH103d_78	-	-1.56155	0.613396	-1.56155	0.613396	transposon-related
HE616894_part_1	psfHH103d_79	-	-1.42744	0.235365	transposon-related	HE616894_part_1	psfHH103d_79	-	-1.20826	0.549008	-1.20826	0.549008	transposon-related
HE616894_part_1	psfHH103d_8	-	1.18342	0.644004	hypothetical protein predicted by Glimmer/Critica	HE616894_part_1	psfHH103d_8	-	1.88943	0.0480861	1.88943	0.0480861	hypothetical protein predicted by Glimmer/Critica
HE616894_part_1	psfHH103d_80	-	-1.05814	0.900096	transposon-related protein	HE616894_part_1	psfHH103d_80	-	-1.01397	0.976005	-1.01397	0.976005	transposon-related protein
HE616894_part_1	psfHH103d_81	-	1.30887	0.479029	hypothetical protein predicted by Glimmer/Critica	HE616894_part_1	psfHH103d_81	-	1.83263	0.0758436	1.83263	0.0758436	hypothetical protein predicted by Glimmer/Critica
HE616894_part_1	psfHH103d_82	-	1.05141	0.824686	conserved hypothetical protein	HE616894_part_1	psfHH103d_82	-	1.16807	0.454275	1.16807	0.454275	conserved hypothetical protein
HE616894_part_1	psfHH103d_83	-	1.66905	0.0607888	transposon-related protein	HE616894_part_1	psfHH103d_83	-	2.40904	0.00113017	2.40904	0.00113017	transposon-related protein
HE616894_part_1	psfHH103d_84	-	1.48333	0.269024	transposon-related protein	HE616894_part_1	psfHH103d_84	-	2.75845	0.00687604	2.75845	0.00687604	transposon-related protein
HE616894_part_1	psfHH103d_85	-	1.5162	0.216377	conserved hypothetical protein	HE616894_part_1	psfHH103d_85	-	2.29052	0.00448098	2.29052	0.00448098	conserved hypothetical protein
HE616894_part_1	psfHH103d_86	-	1.13212	0.741154	conserved hypothetical protein	HE616894_part_1	psfHH103d_86	-	2.48748	0.335247	2.48748	0.335247	conserved hypothetical protein
HE616894_part_1	psfHH103d_87	-	1.83501	0.294761	putative restriction endonuclease	HE616894_part_1	psfHH103d_87	-	-1.01951	0.981718	-1.01951	0.981718	putative restriction endonuclease
HE616894_part_1	psfHH103d_88	-	2.64878	0.000947917	transposon-related protein	HE616894_part_1	psfHH103d_88	-	-1.05601	0.888424	-1.05601	0.888424	transposon-related protein
HE616894_part_1	psfHH103d_89	-	7.02526	4.23683e-12	hypothetical protein	HE616894_part_1	psfHH103d_89	-	1.91629	0.312608	1.91629	0.312608	hypothetical protein
HE616894_part_1	psfHH103d_9	-	-1.15459	0.608047	helicase-like protein	HE616894_part_1	psfHH103d_9	-	1.04968	0.873667	1.04968	0.873667	helicase-like protein
HE616894_part_1	psfHH103d_90	nopM	4.04592	0.00555474	NopM	HE616894_part_1	psfHH103d_90	nopM	7.45663	0.00607893	7.45663	0.00607893	NopM
HE616894_part_1	psfHH103d_91	-	1.45584	0.250425	transposon-related	HE616894_part_1	psfHH103d_91	-	-1.07125	0.870397	-1.07125	0.870397	transposon-related
HE616894_part_1	psfHH103d_92	-	1.22061	0.564532	transposon-related protein	HE616894_part_1	psfHH103d_92	-	2.07797	0.283834	2.07797	0.283834	transposon-related protein
HE616894_part_1	psfHH103d_93	-	-1.21799	0.737069	hypothetical protein	HE616894_part_1	psfHH103d_93	-	-1.01671	0.985278	-1.01671	0.985278	hypothetical protein
HE616897_part_2	psfHH103d_95	-	1.78926	0.0228701	conserved hypothetical protein	HE616897_part_2	psfHH103d_95	-	1.15933	0.656786	1.15933	0.656786	conserved hypothetical protein
HE616897_part_2	psfHH103d_96	-	2.81697	0.0122009	putative transposon-related	HE616897_part_2	psfHH103d_96	-	1.43847	0.572378	1.43847	0.572378	putative transposon-related
HE616897_part_2	psfHH103d_97	-	-1.15468	0.713611	hypothetical protein	HE616897_part_2	psfHH103d_97	-	-1.36974	0.489102	-1.36974	0.489102	hypothetical protein
HE616897_part_2	psfHH103d_98	-	1.04042	0.90264	putative Fe-S oxidoreductase	HE616897_part_2	psfHH103d_98	-	1.72494	0.0951209	1.72494	0.0951209	putative Fe-S oxidoreductase
HE616897_part_2	psfHH103d_99	-	1.32169	0.343783	agmatinase-like family	HE616897_part_2	psfHH103d_99	-	1.78865	0.133431	1.78865	0.133431	agmatinase-like family
HE616894_part_1	repA	repA	-1.07205	0.785407		HE616894_part_1	repA	repA	-1.55626	0.0741948	-1.55626	0.0741948	0
HE616890	SFHH103_00001	-	-1.82375	0.0942499	conserved hypothetical protein	HE616890	SFHH103_00001	-	-1.1519	0.666435	-1.1519	0.666435	conserved hypothetical protein
HE616890	SFHH103_00002	-	-1.48446	0.288154	putative RNA polymerase sigma-70 factor	HE616890	SFHH103_00002	-	-1.10293	0.751314	-1.10293	0.751314	putative RNA polymerase sigma-70 factor
HE616890	SFHH103_00003	-	-2.71474	0.0322905	conserved hypothetical protein	HE616890	SFHH103_00003	-	-2.49057	0.0363797	-2.49057	0.0363797	conserved hypothetical protein
HE616890	SFHH103_00004	-	-1.92703	0.146817	putative glyoxalase family protein	HE616890	SFHH103_00004	-	-1.4133	0.423478	-1.4133	0.423478	putative glyoxalase family protein
HE616890	SFHH103_00005	-	1.06024	0.884108	Glutathione S-transferase omega-1	HE616890	SFHH103_00005	-	-1.33824	0.460796	-1.33824	0.460796	Glutathione S-transferase omega-1
HE616890	SFHH103_00006	-	1.58455	0.190193	oxygen-independent coproporphyrinogen III oxidase	HE616890	SFHH103_00006	-	2.49846	0.00863693	2.49846	0.00863693	oxygen-independent coproporphyrinogen III oxidase
HE616890	SFHH103_00007	-	-1.08267	0.797293	nucleoside-triphosphatase	HE616890	SFHH103_00007	-	-1.30233	0.414903	-1.30233	0.414903	nucleoside-triphosphatase
HE616890	SFHH103_00008	rph	1.03356	0.877972	ribonuclease PH	HE616890	SFHH103_00008	rph	-1.09759	0.657318	-1.09759	0.657318	ribonuclease PH
HE616890	SFHH103_00009	hrcA	1.47737	0.16508	Heat-inducible transcription repressor hrcA	HE616890	SFHH103_00009	hrcA	1.11923	0.700413	1.11923	0.700413	Heat-inducible transcription repressor hrcA
HE616890	SFHH103_00010	grpE	2.78312	0.000132708	Protein grpE AltName: Full=HSP-70 cofactor	HE616890	SFHH103_00010	grpE	1.91278	0.0243807	1.91278	0.0243807	Protein grpE AltName: Full%3DHSP-70 cofactor
HE616890	SFHH103_00011	-	-1.08641	0.794946	FAD-linked oxidoreductase	HE616890	SFHH103_00011	-	1.2525	0.444095	1.2525	0.444095	FAD-linked oxidoreductase
HE616890	SFHH103_00012	-	1.06057	0.83791	short-chain dehydrogenase/reductase SDR	HE616890	SFHH103_00012	-	1.34873	0.273818	1.34873	0.273818	short-chain dehydrogenase/reductase SDR
HE616890	SFHH103_00013	ptsN	1.27254	0.410597	nitrogen regulatory IIA	HE616890	SFHH103_00013	ptsN	1.08418	0.787187	1.08418	0.787187	nitrogen regulatory IIA
HE616890	SFHH103_00014	-	-1.22037	0.432614	Probable sigma(54) modulation protein	HE616890	SFHH103_00014	-	-1.37766	0.21363	-1.37766	0.21363	Probable sigma(54) modulation protein
HE616890	SFHH103_00015	rpoN	1.07449	0.747416	RNA polymerase sigma-54 factor	HE616890	SFHH103_00015	rpoN	-1.18961	0.387534	-1.18961	0.387534	RNA polymerase sigma-54 factor
HE616890	SFHH103_00016	-	1.41092	0.155628	ABC transporter, ATP-binding protein	HE616890	SFHH103_00016	-	2.69693	0.000164175	2.69693	0.000164175	ABC transporter%2C ATP-binding protein
HE616890	SFHH103_00017	-	1.2829	0.416612	Organic solvent tolerance protein	HE616890	SFHH103_00017	-	1.72937	0.0864959	1.72937	0.0864959	Organic solvent tolerance protein
HE616890	SFHH103_00018	-	1.26647	0.479253	conserved hypothetical protein	HE616890	SFHH103_00018	-	1.16308	0.673057	1.16308	0.673057	conserved hypothetical protein
HE616890	SFHH103_00019	sppA	-1.02656	0.919819	SppA, signal peptide peptidase SppA	HE616890	SFHH103_00019	sppA	-1.09593	0.724992	-1.09593	0.724992	SppA%2C signal peptide peptidase SppA
HE616890	SFHH103_00020	ihfB	-1.18417	0.445506	Integration host factor subunit beta	HE616890	SFHH103_00020	ihfB	-1.30977	0.149081	-1.30977	0.149081	Integration host factor subunit beta
HE616890	SFHH103_00021	-	-1.67016	0.104641	conserved hypothetical protein	HE616890	SFHH103_00021	-	-1.85597	0.0866829	-1.85597	0.0866829	conserved hypothetical protein
HE616890	SFHH103_00022	-	-1.69048	0.0977325	predicted carbon monoxide dehydrogenase subunit G	HE616890	SFHH103_00022	-	1.59864	0.182146	1.59864	0.182146	predicted carbon monoxide dehydrogenase subunit G
HE616890	SFHH103_00023	-	1.23041	0.402143	conserved hypothetical protein	HE616890	SFHH103_00023	-	-1.06875	0.764293	-1.06875	0.764293	conserved hypothetical protein
HE616890	SFHH103_00024	spoU	1.5084	0.295373	23S rRNA (guanosine-2'-O-)-methyltransferase rlmB; AltName: Full=23S rRNA Gm2251 2'-O-methyltransferase	HE616890	SFHH103_00024	spoU	2.80794	0.00373718	2.80794	0.00373718	23S rRNA (guanosine-2'-O-)-methyltransferase rlmB%3B AltName: Full%3D23S rRNA Gm2251 2'-O-methyltransferase
HE616890	SFHH103_00025	lspA	1.4938	0.250268	lipoprotein signal peptidase	HE616890	SFHH103_00025	lspA	2.60365	0.0123244	2.60365	0.0123244	lipoprotein signal peptidase
HE616890	SFHH103_00026	-	-1.72702	0.103972	two component sensor kinase/response regulator hybrid	HE616890	SFHH103_00026	-	1.60744	0.0534805	1.60744	0.0534805	two component sensor kinase/response regulator hybrid
HE616890	SFHH103_00027	-	-1.5139	0.0951124	conserved hypothetical protein	HE616890	SFHH103_00027	-	-2.79384	1.59941e-05	-2.79384	1.59941e-05	conserved hypothetical protein
HE616890	SFHH103_00028	-	1.46963	0.0916636	NADP-dependent malic enzyme	HE616890	SFHH103_00028	-	2.67494	7.47732e-06	2.67494	7.47732e-06	NADP-dependent malic enzyme
HE616890	SFHH103_00029	mutS	-1.13348	0.72267	DNA mismatch repair protein mutS	HE616890	SFHH103_00029	mutS	2.3551	0.00851009	2.3551	0.00851009	DNA mismatch repair protein mutS
HE616890	SFHH103_00030	glnD	1.38148	0.160783	PII uridylyl-transferase	HE616890	SFHH103_00030	glnD	1.93791	0.00579705	1.93791	0.00579705	PII uridylyl-transferase
HE616890	SFHH103_00031	mviN	1.51526	0.106958	Virulence factor mviN homolog	HE616890	SFHH103_00031	mviN	3.00379	5.3751e-06	3.00379	5.3751e-06	Virulence factor mviN homolog
HE616890	SFHH103_00032	-	1.77788	0.186228	conserved hypothetical protein	HE616890	SFHH103_00032	-	2.65409	0.0313504	2.65409	0.0313504	conserved hypothetical protein
HE616890	SFHH103_00033	trpS	1.57113	0.0440821	tryptophanyl-tRNA synthetase	HE616890	SFHH103_00033	trpS	1.61746	0.0219876	1.61746	0.0219876	tryptophanyl-tRNA synthetase
HE616890	SFHH103_00034	-	-1.18685	0.5514	conserved hypothetical protein	HE616890	SFHH103_00034	-	1.00222	0.993774	1.00222	0.993774	conserved hypothetical protein
HE616890	SFHH103_00035	-	-1.58646	0.0547832	NFU1 iron-sulfur cluster scaffold homolog, mitochondrial	HE616890	SFHH103_00035	-	-8.44643	1.20855e-14	-8.44643	1.20855e-14	NFU1 iron-sulfur cluster scaffold homolog%2C mitochondrial
HE616890	SFHH103_00036	-	1.07853	0.775995	putative peptidase M22, glycoprotease	HE616890	SFHH103_00036	-	-3.77875	4.26442e-06	-3.77875	4.26442e-06	putative peptidase M22%2C glycoprotease
HE616890	SFHH103_00037	-	-1.53908	0.460534	hypothetical protein predicted by Glimmer/Critica	HE616890	SFHH103_00037	-	-5.44421	0.0591504	-5.44421	0.0591504	hypothetical protein predicted by Glimmer/Critica
HE616890	SFHH103_00038	rimI	-1.95968	0.00769437	peptide N-acetyltransferase	HE616890	SFHH103_00038	rimI	-6.11864	4.33799e-09	-6.11864	4.33799e-09	peptide N-acetyltransferase
HE616890	SFHH103_00039	-	-1.09744	0.766979	1-acyl-sn-glycerol-3-phosphate acyltransferase	HE616890	SFHH103_00039	-	-1.71144	0.138046	-1.71144	0.138046	1-acyl-sn-glycerol-3-phosphate acyltransferase
HE616890	SFHH103_00040	miaB	1.11901	0.628703	(Dimethylallyl)adenosine tRNA methylthiotransferase miaB	HE616890	SFHH103_00040	miaB	-1.01878	0.931652	-1.01878	0.931652	(Dimethylallyl)adenosine tRNA methylthiotransferase miaB
HE616890	SFHH103_00041	phoH	-1.35473	0.375816	phosphate starvation inducible family protein PhoH	HE616890	SFHH103_00041	phoH	1.15544	0.708621	1.15544	0.708621	phosphate starvation inducible family protein PhoH
HE616890	SFHH103_00042	-	-1.07383	0.840264	conserved hypothetical protein	HE616890	SFHH103_00042	-	1.10159	0.805133	1.10159	0.805133	conserved hypothetical protein
HE616890	SFHH103_00043	-	1.43565	0.167757	putative hemolysin-related protein	HE616890	SFHH103_00043	-	1.62215	0.0626217	1.62215	0.0626217	putative hemolysin-related protein
HE616890	SFHH103_00044	-	1.14813	0.643339	conserved hypothetical protein	HE616890	SFHH103_00044	-	-1.17609	0.600272	-1.17609	0.600272	conserved hypothetical protein
HE616890	SFHH103_00045	-	-1.75981	0.00759595	apolipoprotein N-acyltransferase	HE616890	SFHH103_00045	-	-1.8781	0.00070532	-1.8781	0.00070532	apolipoprotein N-acyltransferase
HE616890	SFHH103_00046	-	1.48393	0.0426997	putative transcriptional regulator	HE616890	SFHH103_00046	-	1.72205	0.0035899	1.72205	0.0035899	putative transcriptional regulator
HE616890	SFHH103_00047	metK	1.08201	0.664649	S-adenosylmethionine synthetase	HE616890	SFHH103_00047	metK	-1.0912	0.628209	-1.0912	0.628209	S-adenosylmethionine synthetase
HE616890	SFHH103_00048	trmB	1.45158	0.194527	tRNA (guanine-N7-)-methyltransferase	HE616890	SFHH103_00048	trmB	-1.61177	0.0689208	-1.61177	0.0689208	tRNA (guanine-N7-)-methyltransferase
HE616890	SFHH103_00049	-	-1.622	0.0956024	conserved hypothetical protein	HE616890	SFHH103_00049	-	-1.956	0.0297447	-1.956	0.0297447	conserved hypothetical protein
HE616890	SFHH103_00050	hspH	2.19481	0.00915825	Hsp20	HE616890	SFHH103_00050	hspH	1.52906	0.200918	1.52906	0.200918	Hsp20
HE616890	SFHH103_00051	-	1.04657	0.856289	inosine-uridine preferring nucleoside hydrolase	HE616890	SFHH103_00051	-	1.8124	0.00998777	1.8124	0.00998777	inosine-uridine preferring nucleoside hydrolase
HE616890	SFHH103_00052	-	-1.43186	0.32729	conserved hypothetical protein	HE616890	SFHH103_00052	-	1.05428	0.870354	1.05428	0.870354	conserved hypothetical protein
HE616890	SFHH103_00053	mcpA	1.13836	0.686902	Chemoreceptor McpA	HE616890	SFHH103_00053	mcpA	-1.04162	0.906882	-1.04162	0.906882	Chemoreceptor McpA
HE616890	SFHH103_00054	-	1.38689	0.272728	ribokinase	HE616890	SFHH103_00054	-	1.67723	0.10611	1.67723	0.10611	ribokinase
HE616890	SFHH103_00055	-	1.39145	0.341034	Conserved hypothetical transmembrane protein	HE616890	SFHH103_00055	-	-1.40839	0.397166	-1.40839	0.397166	Conserved hypothetical transmembrane protein
HE616890	SFHH103_00056	-	-1.76048	0.15995	putative NADPH-dependent FMN reductase	HE616890	SFHH103_00056	-	-2.00167	0.10724	-2.00167	0.10724	putative NADPH-dependent FMN reductase
HE616890	SFHH103_00057	def	1.58063	0.138574	peptide deformylase	HE616890	SFHH103_00057	def	1.48527	0.220308	1.48527	0.220308	peptide deformylase
HE616890	SFHH103_00058	fmt	-1.03406	0.91957	methionyl-tRNA formyltransferase	HE616890	SFHH103_00058	fmt	-1.30757	0.416368	-1.30757	0.416368	methionyl-tRNA formyltransferase
HE616890	SFHH103_00059	truA	1.02902	0.946038	tRNA pseudouridine synthase A	HE616890	SFHH103_00059	truA	1.56217	0.217195	1.56217	0.217195	tRNA pseudouridine synthase A
HE616890	SFHH103_00060	-	-1.00847	0.98271	Conserved hypothetical transmembrane protein	HE616890	SFHH103_00060	-	1.49106	0.182425	1.49106	0.182425	Conserved hypothetical transmembrane protein
HE616890	SFHH103_00061	dapE	-1.03185	0.88276	succinyl-diaminopimelate desuccinylase	HE616890	SFHH103_00061	dapE	1.41003	0.0542611	1.41003	0.0542611	succinyl-diaminopimelate desuccinylase
HE616890	SFHH103_00062	mexF	2.31111	0.00204455	multidrug-efflux system transmembrane protein	HE616890	SFHH103_00062	mexF	4.33992	2.65433e-06	4.33992	2.65433e-06	multidrug-efflux system transmembrane protein
HE616890	SFHH103_00063	mexE	1.88103	0.00607616	putative multidrug efflux system transmembrane protein	HE616890	SFHH103_00063	mexE	2.43122	0.000109304	2.43122	0.000109304	putative multidrug efflux system transmembrane protein
HE616890	SFHH103_00064	llpE	2.63734	1.12495e-05	Putative esterase/lipase	HE616890	SFHH103_00064	llpE	-1.5344	0.0174637	-1.5344	0.0174637	Putative esterase/lipase
HE616890	SFHH103_00065	-	1.93778	0.0244893	putative transcription regulator protein	HE616890	SFHH103_00065	-	2.72735	0.000716588	2.72735	0.000716588	putative transcription regulator protein
HE616890	SFHH103_00066	deaD	1.52505	0.198964	putative ATP-dependent RNA helicase protein	HE616890	SFHH103_00066	deaD	1.09788	0.832586	1.09788	0.832586	putative ATP-dependent RNA helicase protein
HE616890	SFHH103_00067	-	1.4786	0.372254	Conserved hypothetical transmembrane protein	HE616890	SFHH103_00067	-	1.38393	0.576904	1.38393	0.576904	Conserved hypothetical transmembrane protein
HE616890	SFHH103_00068	dapD	1.02702	0.919645	2,3,4,5-tetrahydropyridine-2,6-dicarboxylate N-succinyltransferase	HE616890	SFHH103_00068	dapD	-1.16335	0.580358	-1.16335	0.580358	2%2C3%2C4%2C5-tetrahydropyridine-2%2C6-dicarboxylate N-succinyltransferase
HE616890	SFHH103_00069	-	1.16162	0.594886	conserved hypothetical protein	HE616890	SFHH103_00069	-	-1.002	0.994433	-1.002	0.994433	conserved hypothetical protein
HE616890	SFHH103_00070	-	1.0753	0.814984	Probable hydrolase	HE616890	SFHH103_00070	-	1.00761	0.979797	1.00761	0.979797	Probable hydrolase
HE616890	SFHH103_00071	-	-1.20173	0.592127	conserved putative integral membrane protein	HE616890	SFHH103_00071	-	-1.76071	0.184523	-1.76071	0.184523	conserved putative integral membrane protein
HE616890	SFHH103_00072	ada	-1.36213	0.246116	putative transcription regulator protein	HE616890	SFHH103_00072	ada	-1.39989	0.212937	-1.39989	0.212937	putative transcription regulator protein
HE616890	SFHH103_00073	-	-1.48212	0.203922	putative carboxyvinyl-carboxyphosphonate phosphorylmutase	HE616890	SFHH103_00073	-	1.47756	0.111806	1.47756	0.111806	putative carboxyvinyl-carboxyphosphonate phosphorylmutase
HE616890	SFHH103_00074	-	1.07357	0.773488	Putative transposase	HE616890	SFHH103_00074	-	-1.78606	0.0496214	-1.78606	0.0496214	Putative transposase
HE616890	SFHH103_00075	argB	-1.11444	0.599081	acetylglutamate kinase	HE616890	SFHH103_00075	argB	1.15013	0.423951	1.15013	0.423951	acetylglutamate kinase
HE616890	SFHH103_00076	-	-1.20102	0.453	predicted RNA polymerase sigma-70 factor	HE616890	SFHH103_00076	-	-3.29842	2.98945e-07	-3.29842	2.98945e-07	predicted RNA polymerase sigma-70 factor
HE616890	SFHH103_00077	-	-1.51589	0.0778606	Conserved hypothetical transmembrane protein	HE616890	SFHH103_00077	-	-2.42846	0.000143049	-2.42846	0.000143049	Conserved hypothetical transmembrane protein
HE616890	SFHH103_00078	-	1.09482	0.796385	conserved hypothetical secreted protein	HE616890	SFHH103_00078	-	-2.3714	0.0281124	-2.3714	0.0281124	conserved hypothetical secreted protein
HE616890	SFHH103_00079	-	-1.06861	0.840472	peptide-methionine (R)-S-oxide reductase	HE616890	SFHH103_00079	-	-2.00217	0.0505051	-2.00217	0.0505051	peptide-methionine (R)-S-oxide reductase
HE616890	SFHH103_00080	-	1.423	0.289862	conserved hypothetical membrane associated protein	HE616890	SFHH103_00080	-	1.3435	0.391965	1.3435	0.391965	conserved hypothetical membrane associated protein
HE616890	SFHH103_00081	engB	1.57476	0.072225	Probable GTP-binding protein EngB	HE616890	SFHH103_00081	engB	1.24265	0.375435	1.24265	0.375435	Probable GTP-binding protein EngB
HE616890	SFHH103_00082	yidC	1.30934	0.189143	putative inner membrane protein translocase component YidC	HE616890	SFHH103_00082	yidC	1.4933	0.0366946	1.4933	0.0366946	putative inner membrane protein translocase component YidC
HE616890	SFHH103_00083	rnpA	1.51236	0.0954198	ribonuclease P protein component	HE616890	SFHH103_00083	rnpA	-1.19715	0.430728	-1.19715	0.430728	ribonuclease P protein component
HE616890	SFHH103_00084	rpmH	-1.24831	0.347864	50S ribosomal protein L34	HE616890	SFHH103_00084	rpmH	-1.07381	0.780448	-1.07381	0.780448	50S ribosomal protein L34
HE616890	SFHH103_00085	mcpT	1.42445	0.137919	methyl-accepting chemotaxis protein McpT	HE616890	SFHH103_00085	mcpT	2.16151	0.000146366	2.16151	0.000146366	methyl-accepting chemotaxis protein McpT
HE616890	SFHH103_00086	-	-1.44368	0.269613	conserved hypothetical transmembrane protein	HE616890	SFHH103_00086	-	-2.20909	0.0287179	-2.20909	0.0287179	conserved hypothetical transmembrane protein
HE616890	SFHH103_00087	merA1	-1.21586	0.590158	predicted mercuric reductase MerA1	HE616890	SFHH103_00087	merA1	1.33302	0.367682	1.33302	0.367682	predicted mercuric reductase MerA1
HE616890	SFHH103_00088	-	1.21959	0.428356	two component sensor histidine kinase transmembrane protein	HE616890	SFHH103_00088	-	1.45967	0.0746168	1.45967	0.0746168	two component sensor histidine kinase transmembrane protein
HE616890	SFHH103_00089	-	-1.94471	0.0105608	conserved hypothetical protein	HE616890	SFHH103_00089	-	-2.21538	0.00212529	-2.21538	0.00212529	conserved hypothetical protein
HE616890	SFHH103_00090	-	-2.83603	7.47812e-07	hypothetical transmembrane protein containing an isoprenylcysteine carboxyl methyltransferase domain	HE616890	SFHH103_00090	-	-5.82088	1.45687e-19	-5.82088	1.45687e-19	hypothetical transmembrane protein containing an isoprenylcysteine carboxyl methyltransferase domain
HE616890	SFHH103_00091	-	1.21135	0.665015	hypothetical protein predicted by Glimmer/Critica	HE616890	SFHH103_00091	-	-1.26008	0.611744	-1.26008	0.611744	hypothetical protein predicted by Glimmer/Critica
HE616890	SFHH103_00092	-	1.39181	0.299198	conserved hypothetical protein	HE616890	SFHH103_00092	-	-1.16812	0.605817	-1.16812	0.605817	conserved hypothetical protein
HE616890	SFHH103_00093	-	-1.77035	0.0492762	aldo/keto reductase	HE616890	SFHH103_00093	-	-1.36195	0.298396	-1.36195	0.298396	aldo/keto reductase
HE616890	SFHH103_00094	-	-1.85955	0.204481	conserved hypothetical protein	HE616890	SFHH103_00094	-	-1.66014	0.352576	-1.66014	0.352576	conserved hypothetical protein
HE616890	SFHH103_00095	putA	-3.36519	3.09033e-08	bifunctional PutA protein	HE616890	SFHH103_00095	putA	-6.48771	2.27733e-19	-6.48771	2.27733e-19	bifunctional PutA protein
HE616890	SFHH103_00096	-	1.35078	0.32313	conserved hypothetical protein	HE616890	SFHH103_00096	-	-1.10602	0.754957	-1.10602	0.754957	conserved hypothetical protein
HE616890	SFHH103_00097	-	-1.32327	0.432133	conserved hypothetical protein	HE616890	SFHH103_00097	-	-1.60718	0.286767	-1.60718	0.286767	conserved hypothetical protein
HE616890	SFHH103_00098	-	-1.70345	0.0222701	proline racemase	HE616890	SFHH103_00098	-	1.30421	0.22214	1.30421	0.22214	proline racemase
HE616890	SFHH103_00099	-	-2.69482	0.079418	conserved hypothetical transmembrane protein	HE616890	SFHH103_00099	-	-9.38197	0.0187147	-9.38197	0.0187147	conserved hypothetical transmembrane protein
HE616890	SFHH103_00100	-	-1.54771	0.268881	conserved hypothetical protein	HE616890	SFHH103_00100	-	1.28342	0.492193	1.28342	0.492193	conserved hypothetical protein
HE616890	SFHH103_00101	cyaD1	-1.68171	0.0967853	putative adenylate cyclase transmembrane protein	HE616890	SFHH103_00101	cyaD1	-1.13047	0.643783	-1.13047	0.643783	putative adenylate cyclase transmembrane protein
HE616890	SFHH103_00102	-	-1.08184	0.735925	putative transcriptional regulator, Crp/Fnr family	HE616890	SFHH103_00102	-	1.03497	0.871303	1.03497	0.871303	putative transcriptional regulator%2C Crp/Fnr family
HE616890	SFHH103_00103	-	-1.04029	0.878221	conserved hypothetical membrane protein	HE616890	SFHH103_00103	-	1.19171	0.436386	1.19171	0.436386	conserved hypothetical membrane protein
HE616890	SFHH103_00104	fucU	2.43039	0.027916	putative RbsD/FucU transport protein	HE616890	SFHH103_00104	fucU	6.92193	3.80894e-06	6.92193	3.80894e-06	putative RbsD/FucU transport protein
HE616890	SFHH103_00105	frcR	1.78339	0.120907	putative ROK family transcriptional regulator	HE616890	SFHH103_00105	frcR	1.39633	0.473577	1.39633	0.473577	putative ROK family transcriptional regulator
HE616890	SFHH103_00106	frcB	3.00888	0.0282551	putative periplasmic binding ABC transporter protein	HE616890	SFHH103_00106	frcB	6.10204	1.47817e-05	6.10204	1.47817e-05	putative periplasmic binding ABC transporter protein
HE616890	SFHH103_00107	frcC	2.62107	1.91877e-05	ABC transporter permease	HE616890	SFHH103_00107	frcC	7.10446	3.28382e-22	7.10446	3.28382e-22	ABC transporter permease
HE616890	SFHH103_00108	frcK	3.37826	0.000112673	putative fructose transport system kinase	HE616890	SFHH103_00108	frcK	16.7937	1.22989e-26	16.7937	1.22989e-26	putative fructose transport system kinase
HE616890	SFHH103_00109	pyrC	1.96736	0.0288523	dihydroorotase, homodimeric type	HE616890	SFHH103_00109	pyrC	3.25915	0.000150871	3.25915	0.000150871	dihydroorotase%2C homodimeric type
HE616890	SFHH103_00110	pyrE	1.68271	0.15605	orotate phosphoribosyltransferase	HE616890	SFHH103_00110	pyrE	5.94114	2.78626e-07	5.94114	2.78626e-07	orotate phosphoribosyltransferase
HE616890	SFHH103_00111	frk	1.84237	0.128053	probable fructokinase protein	HE616890	SFHH103_00111	frk	7.42287	4.95025e-07	7.42287	4.95025e-07	probable fructokinase protein
HE616890	SFHH103_00112	pgi	-1.4331	0.136642	glucose-6-phosphate isomerase	HE616890	SFHH103_00112	pgi	-1.0906	0.71321	-1.0906	0.71321	glucose-6-phosphate isomerase
HE616890	SFHH103_00113	fadD	-1.38287	0.278408	acyl-CoA synthetase	HE616890	SFHH103_00113	fadD	-1.44042	0.267711	-1.44042	0.267711	acyl-CoA synthetase
HE616890	SFHH103_00114	-	1.12001	0.665122	putative transmembrane protein	HE616890	SFHH103_00114	-	1.65227	0.0385518	1.65227	0.0385518	putative transmembrane protein
HE616890	SFHH103_00115	kdpD	1.16449	0.628764	two-component sensor histidine kinase KdpD	HE616890	SFHH103_00115	kdpD	2.93258	0.000355949	2.93258	0.000355949	two-component sensor histidine kinase KdpD
HE616890	SFHH103_00116	-	-1.51244	0.386965	putative CDP-alcohol phosphatidyltransferase	HE616890	SFHH103_00116	-	-2.40468	0.147319	-2.40468	0.147319	putative CDP-alcohol phosphatidyltransferase
HE616890	SFHH103_00117	-	1.3072	0.388181	putative acyltransferase protein	HE616890	SFHH103_00117	-	-1.13977	0.894496	-1.13977	0.894496	putative acyltransferase protein
HE616890	SFHH103_00118	cdsA2	1.10465	0.706636	probable phosphatidate cytidylyltransferase	HE616890	SFHH103_00118	cdsA2	-1.3752	0.508576	-1.3752	0.508576	probable phosphatidate cytidylyltransferase
HE616890	SFHH103_00119	-	-1.15463	0.641935	putative transcriptional regulator protein	HE616890	SFHH103_00119	-	-8.74811	1.0688e-10	-8.74811	1.0688e-10	putative transcriptional regulator protein
HE616890	SFHH103_00120	-	1.56332	0.383131	hypothetical protein	HE616890	SFHH103_00120	-	-8.55515	5.80145e-07	-8.55515	5.80145e-07	hypothetical protein
HE616890	SFHH103_00121	-	-1.50762	0.198044	DNA integration/recombination/invertion protein	HE616890	SFHH103_00121	-	-1.85299	0.0856054	-1.85299	0.0856054	DNA integration/recombination/invertion protein
HE616890	SFHH103_00122	-	-1.00234	0.994225	hypothetical protein predicted by Glimmer/Critica	HE616890	SFHH103_00122	-	-3.1724	0.000817279	-3.1724	0.000817279	hypothetical protein predicted by Glimmer/Critica
HE616890	SFHH103_00123	-	1.05128	0.861757	conserved hypothetical protein	HE616890	SFHH103_00123	-	-1.99062	0.0279381	-1.99062	0.0279381	conserved hypothetical protein
HE616890	SFHH103_00124	-	-1.42821	0.275539	Putative DNA primase	HE616890	SFHH103_00124	-	1.0186	0.952885	1.0186	0.952885	Putative DNA primase
HE616890	SFHH103_00125	-	1.1905	0.576517	hypothetical protein predicted by Glimmer/Critica	HE616890	SFHH103_00125	-	1.88014	0.0574548	1.88014	0.0574548	hypothetical protein predicted by Glimmer/Critica
HE616890	SFHH103_00126	rnhA	1.53635	0.150599	putative ribonuclease HI	HE616890	SFHH103_00126	rnhA	1.94672	0.0146764	1.94672	0.0146764	putative ribonuclease HI
HE616890	SFHH103_00127	-	1.13102	0.670928	hypothetical protein predicted by Glimmer/Critica	HE616890	SFHH103_00127	-	1.13389	0.625763	1.13389	0.625763	hypothetical protein predicted by Glimmer/Critica
HE616890	SFHH103_00128	-	-1.17742	0.661613	hypothetical protein predicted by Glimmer/Critica	HE616890	SFHH103_00128	-	-8.14485	3.89684e-06	-8.14485	3.89684e-06	hypothetical protein predicted by Glimmer/Critica
HE616890	SFHH103_00129	-	-3.61197	1.27502e-05	conserved hypothetical protein	HE616890	SFHH103_00129	-	-10.6641	1.41918e-14	-10.6641	1.41918e-14	conserved hypothetical protein
HE616890	SFHH103_00130	-	-2.51844	0.0943429	conserved hypothetical protein	HE616890	SFHH103_00130	-	-14.9007	0.000965906	-14.9007	0.000965906	conserved hypothetical protein
HE616890	SFHH103_00131	-	-2.11889	0.14093	conserved hypothetical protein	HE616890	SFHH103_00131	-	-2.00728	0.245231	-2.00728	0.245231	conserved hypothetical protein
HE616890	SFHH103_00132	-	-1.83089	0.188736	conserved hypothetical protein	HE616890	SFHH103_00132	-	-2.32323	0.100512	-2.32323	0.100512	conserved hypothetical protein
HE616890	SFHH103_00133	-	-1.0159	0.967295	conserved hypothetical protein	HE616890	SFHH103_00133	-	-3.70066	0.703788	-3.70066	0.703788	conserved hypothetical protein
HE616890	SFHH103_00134	-	-1.3111	0.601451	conserved hypothetical protein	HE616890	SFHH103_00134	-	-1.59357	0.528781	-1.59357	0.528781	conserved hypothetical protein
HE616890	SFHH103_00135	-	-1.47299	0.412451	putative phage-related protein	HE616890	SFHH103_00135	-	-1.63056	0.39721	-1.63056	0.39721	putative phage-related protein
HE616890	SFHH103_00136	-	-1.78524	0.3193	hypothetical secreted protein predicted by Glimmer/Critica	HE616890	SFHH103_00136	-	-2.71577	0.237283	-2.71577	0.237283	hypothetical secreted protein predicted by Glimmer/Critica
HE616890	SFHH103_00137	-	-1.17818	0.652187	hypothetical protein predicted by Glimmer/Critica	HE616890	SFHH103_00137	-	-9.08259	0.502957	-9.08259	0.502957	hypothetical protein predicted by Glimmer/Critica
HE616890	SFHH103_00138	-	1.07595	0.868787	conserved hypothetical protein	HE616890	SFHH103_00138	-	2.70281	0.772684	2.70281	0.772684	conserved hypothetical protein
HE616890	SFHH103_00139	-	1.14625	0.709138	hypothetical protein predicted by Glimmer/Critica	HE616890	SFHH103_00139	-	1.05158	0.988307	1.05158	0.988307	hypothetical protein predicted by Glimmer/Critica
HE616890	SFHH103_00140	-	-1.09978	0.792144	hypothetical protein predicted by Glimmer/Critica	HE616890	SFHH103_00140	-	-4.30058	0.555629	-4.30058	0.555629	hypothetical protein predicted by Glimmer/Critica
HE616890	SFHH103_00141	-			hypothetical protein predicted by Glimmer/Critica	HE616890	SFHH103_00141	-					hypothetical protein predicted by Glimmer/Critica
HE616890	SFHH103_00142	-	-1.08859	0.857992	conserved hypothetical protein	HE616890	SFHH103_00142	-	4.38976	0.456038	4.38976	0.456038	conserved hypothetical protein
HE616890	SFHH103_00143	-	-1.11426	0.854214	conserved hypothetical protein	HE616890	SFHH103_00143	-	2.0307	0.46995	2.0307	0.46995	conserved hypothetical protein
HE616890	SFHH103_00144	-	-1.28807	0.596437	conserved hypothetical protein	HE616890	SFHH103_00144	-	-1.84045	0.25152	-1.84045	0.25152	conserved hypothetical protein
HE616890	SFHH103_00145	-	-1.19777	0.732783	hypothetical protein	HE616890	SFHH103_00145	-	-1.0318	0.987486	-1.0318	0.987486	hypothetical protein
HE616890	SFHH103_00146	-	1.3602	0.416756	conserved hypothetical protein	HE616890	SFHH103_00146	-	-1.06245	0.873718	-1.06245	0.873718	conserved hypothetical protein
HE616890	SFHH103_00147	-	-1.11998	0.815962	hypothetical protein predicted by Glimmer/Critica	HE616890	SFHH103_00147	-	-2.97719	0.733939	-2.97719	0.733939	hypothetical protein predicted by Glimmer/Critica
HE616890	SFHH103_00148	-	-1.91659	0.063629	hypothetical protein predicted by Glimmer/Critica	HE616890	SFHH103_00148	-	-1.33702	0.347125	-1.33702	0.347125	hypothetical protein predicted by Glimmer/Critica
HE616890	SFHH103_00149	-	1.10699	0.688966	hypothetical protein predicted by Glimmer/Critica	HE616890	SFHH103_00149	-	-1.09075	0.811442	-1.09075	0.811442	hypothetical protein predicted by Glimmer/Critica
HE616890	SFHH103_00150	-	-1.62818	0.206103	hypothetical protein predicted by Glimmer/Critica	HE616890	SFHH103_00150	-	-1.6068	0.386575	-1.6068	0.386575	hypothetical protein predicted by Glimmer/Critica
HE616890	SFHH103_00151	-	-1.04544	0.895338	conserved hypothetical protein	HE616890	SFHH103_00151	-	-2.62314	0.0386968	-2.62314	0.0386968	conserved hypothetical protein
HE616890	SFHH103_00152	-	-1.06475	0.892902	conserved hypothetical protein	HE616890	SFHH103_00152	-	1.00167	0.998984	1.00167	0.998984	conserved hypothetical protein
HE616890	SFHH103_00153	-	-1.05505	0.917395	hypothetical protein predicted by Glimmer/Critica	HE616890	SFHH103_00153	-	-1.21695	0.903002	-1.21695	0.903002	hypothetical protein predicted by Glimmer/Critica
HE616890	SFHH103_00154	-	1.32738	0.480285	hypothetical transmembrane protein predicted by Glimmer/Critica	HE616890	SFHH103_00154	-	1.39623	0.550232	1.39623	0.550232	hypothetical transmembrane protein predicted by Glimmer/Critica
HE616890	SFHH103_00155	-	-1.64289	0.17959	hypothetical transmembrane protein predicted by Glimmer/Critica	HE616890	SFHH103_00155	-	-2.49887	0.0539825	-2.49887	0.0539825	hypothetical transmembrane protein predicted by Glimmer/Critica
HE616890	SFHH103_00156	-	1.44352	0.142556	modification methylase EcaI	HE616890	SFHH103_00156	-	1.41611	0.141282	1.41611	0.141282	modification methylase EcaI
HE616890	SFHH103_00157	-	-1.1619	0.642887	hypothetical protein	HE616890	SFHH103_00157	-	-1.70775	0.139441	-1.70775	0.139441	hypothetical protein
HE616890	SFHH103_00158	-	-1.24862	0.512782	hypothetical protein	HE616890	SFHH103_00158	-	-1.2522	0.514444	-1.2522	0.514444	hypothetical protein
HE616890	SFHH103_00159	-	1.56337	0.215828	hypothetical protein predicted by Glimmer/Critica	HE616890	SFHH103_00159	-	1.28147	0.648559	1.28147	0.648559	hypothetical protein predicted by Glimmer/Critica
HE616890	SFHH103_00160	-	-1.56371	0.398758	hypothetical protein predicted by Glimmer/Critica	HE616890	SFHH103_00160	-	-2.96513	0.1359	-2.96513	0.1359	hypothetical protein predicted by Glimmer/Critica
HE616890	SFHH103_00161	-	-1.04556	0.93524	hypothetical protein predicted by Glimmer/Critica	HE616890	SFHH103_00161	-	-3.18732	0.270573	-3.18732	0.270573	hypothetical protein predicted by Glimmer/Critica
HE616890	SFHH103_00162	-	-4.08741	5.9496e-05	conserved hypothetical protein	HE616890	SFHH103_00162	-	-3.00613	0.00535398	-3.00613	0.00535398	conserved hypothetical protein
HE616890	SFHH103_00163	-	-1.25437	0.38146	conserved hypothetical protein	HE616890	SFHH103_00163	-	-1.11936	0.598849	-1.11936	0.598849	conserved hypothetical protein
HE616890	SFHH103_00164	-	-1.22594	0.413277	conserved hypothetical protein	HE616890	SFHH103_00164	-	-1.06473	0.786943	-1.06473	0.786943	conserved hypothetical protein
HE616890	SFHH103_00165	phoR	-1.19879	0.532651	phosphate regulon sensor PhoR	HE616890	SFHH103_00165	phoR	1.03991	0.895427	1.03991	0.895427	phosphate regulon sensor PhoR
HE616890	SFHH103_00166	pstS	1.5871	0.0214559	Phosphate-binding protein PstS	HE616890	SFHH103_00166	pstS	-1.30204	0.137588	-1.30204	0.137588	Phosphate-binding protein PstS
HE616890	SFHH103_00167	pstA	1.75186	0.017939	phosphate ABC transporter, inner membrane subunit PstA	HE616890	SFHH103_00167	pstA	2.07718	0.00090166	2.07718	0.00090166	phosphate ABC transporter%2C inner membrane subunit PstA
HE616890	SFHH103_00168	pstB	1.36893	0.19397	ABC phosphate transporter, ATPase subunit PstB	HE616890	SFHH103_00168	pstB	1.39471	0.144691	1.39471	0.144691	ABC phosphate transporter%2C ATPase subunit PstB
HE616890	SFHH103_00169	phoU	2.09535	0.0038715	Phosphate transport system protein PhoU	HE616890	SFHH103_00169	phoU	2.77203	1.64387e-05	2.77203	1.64387e-05	Phosphate transport system protein PhoU
HE616890	SFHH103_00170	phoB	1.14366	0.625136	Phosphate regulon transcriptional regulatory protein PhoB	HE616890	SFHH103_00170	phoB	1.34637	0.269339	1.34637	0.269339	Phosphate regulon transcriptional regulatory protein PhoB
HE616890	SFHH103_00171	-	-1.97475	0.000846405	conserved hypothetical protein	HE616890	SFHH103_00171	-	-1.17072	0.375288	-1.17072	0.375288	conserved hypothetical protein
HE616890	SFHH103_00172	argD	-1.64557	0.0488379	acetylornithine aminotransferase	HE616890	SFHH103_00172	argD	-2.20223	0.00394866	-2.20223	0.00394866	acetylornithine aminotransferase
HE616890	SFHH103_00173	argF	-1.35862	0.0968763	ornithine carbamoyltransferase	HE616890	SFHH103_00173	argF	-1.22302	0.224577	-1.22302	0.224577	ornithine carbamoyltransferase
HE616890	SFHH103_00174	hslO	1.30857	0.286277	Hsp33 protein	HE616890	SFHH103_00174	hslO	1.08337	0.752596	1.08337	0.752596	Hsp33 protein
HE616890	SFHH103_00175	apaG	-2.27914	0.000370222	ApaG	HE616890	SFHH103_00175	apaG	-2.19706	0.000424474	-2.19706	0.000424474	ApaG
HE616890	SFHH103_00176	-	1.56033	0.207724	predicted CDP-alcohol phosphatidyltransferase	HE616890	SFHH103_00176	-	-1.58509	0.299474	-1.58509	0.299474	predicted CDP-alcohol phosphatidyltransferase
HE616890	SFHH103_00177	metZ	1.08838	0.684736	O-succinylhomoserine sulfhydrylase	HE616890	SFHH103_00177	metZ	1.30894	0.164117	1.30894	0.164117	O-succinylhomoserine sulfhydrylase
HE616890	SFHH103_00178	dcd	1.09406	0.754992	2'-deoxycytidine 5'-triphosphate deaminase	HE616890	SFHH103_00178	dcd	2.62041	5.32252e-05	2.62041	5.32252e-05	2'-deoxycytidine 5'-triphosphate deaminase
HE616890	SFHH103_00179	-	1.44387	0.217573	predicted extracellular amino acid solute-binding protein	HE616890	SFHH103_00179	-	1.14459	0.662315	1.14459	0.662315	predicted extracellular amino acid solute-binding protein
HE616890	SFHH103_00180	-	3.46767	8.66629e-05	conserved hypothetical protein	HE616890	SFHH103_00180	-	4.42608	1.07348e-05	4.42608	1.07348e-05	conserved hypothetical protein
HE616890	SFHH103_00181	-	-1.0732	0.840463	hypothetical conserved transmembrane protein	HE616890	SFHH103_00181	-	1.3052	0.377584	1.3052	0.377584	hypothetical conserved transmembrane protein
HE616890	SFHH103_00182	-	1.00671	0.980681	putative transcription regulator protein	HE616890	SFHH103_00182	-	-1.20549	0.473318	-1.20549	0.473318	putative transcription regulator protein
HE616890	SFHH103_00183	-	-1.186	0.570278	putative transcriptional regulator protein	HE616890	SFHH103_00183	-	-1.83351	0.0688388	-1.83351	0.0688388	putative transcriptional regulator protein
HE616890	SFHH103_00184	-	1.9092	0.0575874	conserved hypothetical protein	HE616890	SFHH103_00184	-	1.29695	0.408131	1.29695	0.408131	conserved hypothetical protein
HE616890	SFHH103_00185	-	1.19949	0.538137	hypothetical protein	HE616890	SFHH103_00185	-	-1.53344	0.164509	-1.53344	0.164509	hypothetical protein
HE616890	SFHH103_00186	-	-1.61142	0.188261	conserved hypothetical protein	HE616890	SFHH103_00186	-	-1.80654	0.0906401	-1.80654	0.0906401	conserved hypothetical protein
HE616890	SFHH103_00187	-	1.04643	0.848323	Aminoglycoside N(6')-acetyltransferase	HE616890	SFHH103_00187	-	-1.09378	0.685825	-1.09378	0.685825	Aminoglycoside N(6')-acetyltransferase
HE616890	SFHH103_00188	fadB	-1.57132	0.181841	putative fatty oxidation complex alpha subunit	HE616890	SFHH103_00188	fadB	1.46234	0.324501	1.46234	0.324501	putative fatty oxidation complex alpha subunit
HE616890	SFHH103_00189	fadA	-1.34852	0.3125	acetyl-CoA acetyltransferase	HE616890	SFHH103_00189	fadA	1.66426	0.119908	1.66426	0.119908	acetyl-CoA acetyltransferase
HE616890	SFHH103_00190	-	-2.20651	0.022775	acyl-CoA dehydrogenase	HE616890	SFHH103_00190	-	-1.50749	0.306272	-1.50749	0.306272	acyl-CoA dehydrogenase
HE616890	SFHH103_00191	-	1.68544	0.0321119	conserved hypothetical protein	HE616890	SFHH103_00191	-	5.76451	4.14125e-22	5.76451	4.14125e-22	conserved hypothetical protein
HE616890	SFHH103_00192	-	1.00494	0.986662	putative transmembrane protein	HE616890	SFHH103_00192	-	1.33054	0.305926	1.33054	0.305926	putative transmembrane protein
HE616890	SFHH103_00193	-	1.18305	0.619509	hypothetical transmembrane protein	HE616890	SFHH103_00193	-	1.89477	0.0322274	1.89477	0.0322274	hypothetical transmembrane protein
HE616890	SFHH103_00194	-	1.40677	0.247856	putative transcriptional regulator protein	HE616890	SFHH103_00194	-	1.6601	0.0402251	1.6601	0.0402251	putative transcriptional regulator protein
HE616890	SFHH103_00195	-	-1.10471	0.746761	conserved hypothetical protein	HE616890	SFHH103_00195	-	-1.30432	0.380202	-1.30432	0.380202	conserved hypothetical protein
HE616890	SFHH103_00196	lhr	-1.21497	0.423707	putative ATP-dependent helicase protein	HE616890	SFHH103_00196	lhr	-1.50617	0.168109	-1.50617	0.168109	putative ATP-dependent helicase protein
HE616890	SFHH103_00197	-	1.07265	0.793734	Putative transposase	HE616890	SFHH103_00197	-	-1.29248	0.381654	-1.29248	0.381654	Putative transposase
HE616890	SFHH103_00198	-	2.72431	0.00094875	putative transmembrane protein	HE616890	SFHH103_00198	-	1.24225	0.541648	1.24225	0.541648	putative transmembrane protein
HE616890	SFHH103_00199	-	1.1473	0.568851	putative methyltransferase	HE616890	SFHH103_00199	-	1.1854	0.736578	1.1854	0.736578	putative methyltransferase
HE616890	SFHH103_00200	-	-1.75485	0.0199506	conserved hypothetical protein	HE616890	SFHH103_00200	-	-5.70796	1.9176e-13	-5.70796	1.9176e-13	conserved hypothetical protein
HE616890	SFHH103_00201	-	-1.46126	0.105559	conserved hypothetical protein	HE616890	SFHH103_00201	-	-2.99971	5.59113e-06	-2.99971	5.59113e-06	conserved hypothetical protein
HE616890	SFHH103_00202	dinF	-1.36854	0.240643	putative transmembrane protein	HE616890	SFHH103_00202	dinF	-1.53201	0.0683579	-1.53201	0.0683579	putative transmembrane protein
HE616890	SFHH103_00203	pyrD	1.26876	0.491837	PyrD	HE616890	SFHH103_00203	pyrD	1.96317	0.0337413	1.96317	0.0337413	PyrD
HE616890	SFHH103_00204	-	-1.33119	0.305909	conserved hypothetical protein	HE616890	SFHH103_00204	-	-2.13388	0.0104058	-2.13388	0.0104058	conserved hypothetical protein
HE616890	SFHH103_00205	-	1.00001	0.999986	putative transcription regulator protein	HE616890	SFHH103_00205	-	-1.23727	0.518031	-1.23727	0.518031	putative transcription regulator protein
HE616890	SFHH103_00206	-	-1.60233	0.0602571	two-component sensor histidine kinase protein	HE616890	SFHH103_00206	-	1.27091	0.299176	1.27091	0.299176	two-component sensor histidine kinase protein
HE616890	SFHH103_00207	mscL	-1.22208	0.440403	Probable large-conductance mechanosensitive channel transmembrane protein MscL	HE616890	SFHH103_00207	mscL	-1.63938	0.0576113	-1.63938	0.0576113	Probable large-conductance mechanosensitive channel transmembrane protein MscL
HE616890	SFHH103_00208	aspB	-1.45566	0.0949062	aspartate aminotransferase AspB	HE616890	SFHH103_00208	aspB	-1.4089	0.0887196	-1.4089	0.0887196	aspartate aminotransferase AspB
HE616890	SFHH103_00209	galE	2.11308	0.00869026	UDP-galactose 4-epimerase protein	HE616890	SFHH103_00209	galE	2.39665	0.00802828	2.39665	0.00802828	UDP-galactose 4-epimerase protein
HE616890	SFHH103_00210	pchB	-1.05989	0.803456	putative salicylate biosynthesis protein PchB	HE616890	SFHH103_00210	pchB	-5.15943	8.03792e-12	-5.15943	8.03792e-12	putative salicylate biosynthesis protein PchB
HE616890	SFHH103_00211	qxtB	-1.24812	0.582609	Putative quinol oxidase subunit II transmembrane protein QxtB	HE616890	SFHH103_00211	qxtB	-5.2827	0.00110137	-5.2827	0.00110137	Putative quinol oxidase subunit II transmembrane protein QxtB
HE616890	SFHH103_00212	qxtA	-1.69557	0.156593	putative quinol oxidase subunit I transmembrane protein QxtA	HE616890	SFHH103_00212	qxtA	-10.0862	4.39438e-07	-10.0862	4.39438e-07	putative quinol oxidase subunit I transmembrane protein QxtA
HE616890	SFHH103_00213	hipO2	1.00227	0.995845	putative hippurate hydrolase protein	HE616890	SFHH103_00213	hipO2	2.26383	0.063565	2.26383	0.063565	putative hippurate hydrolase protein
HE616890	SFHH103_00214	occM	-1.5248	0.467911	OccM	HE616890	SFHH103_00214	occM	2.17802	0.510627	2.17802	0.510627	OccM
HE616890	SFHH103_00215	-	-1.06335	0.857211	Amino-acid transport ATP-binding protein	HE616890	SFHH103_00215	-	-1.86482	0.116921	-1.86482	0.116921	Amino-acid transport ATP-binding protein
HE616890	SFHH103_00216	-	-1.02127	0.950775	HTH-type transcriptional regulator	HE616890	SFHH103_00216	-	-2.34215	0.0271462	-2.34215	0.0271462	HTH-type transcriptional regulator
HE616890	SFHH103_00217	-	-1.17855	0.640054	predicted aminotransferase	HE616890	SFHH103_00217	-	-1.19361	0.646419	-1.19361	0.646419	predicted aminotransferase
HE616890	SFHH103_00218	ilvB1	-1.66602	0.0420171	Putative acetolactate synthase isozyme I large subunit	HE616890	SFHH103_00218	ilvB1	-1.41549	0.199049	-1.41549	0.199049	Putative acetolactate synthase isozyme I large subunit
HE616890	SFHH103_00219	-	-1.28913	0.407994	conserved hypothetical protein	HE616890	SFHH103_00219	-	-2.1125	0.0258068	-2.1125	0.0258068	conserved hypothetical protein
HE616890	SFHH103_00220	secD	1.27683	0.407432	Protein-export membrane protein SecD	HE616890	SFHH103_00220	secD	1.33061	0.374439	1.33061	0.374439	Protein-export membrane protein SecD
HE616890	SFHH103_00221	-	2.0392	0.000720335	conserved hypothetical protein	HE616890	SFHH103_00221	-	-2.30386	7.16901e-05	-2.30386	7.16901e-05	conserved hypothetical protein
HE616890	SFHH103_00222	kpsF	1.9811	0.000244371	sugar isomerase KpsF	HE616890	SFHH103_00222	kpsF	-1.91654	0.000432029	-1.91654	0.000432029	sugar isomerase KpsF
HE616890	SFHH103_00223	rkpJ	1.7428	0.0878251	Capsule polysaccharide export protein RkpJ	HE616890	SFHH103_00223	rkpJ	1.9631	0.111945	1.9631	0.111945	Capsule polysaccharide export protein RkpJ
HE616890	SFHH103_00224	rkpI	-1.01222	0.969195	capsular polysaccharide biosynthesis\export transmembrane protein RkpI	HE616890	SFHH103_00224	rkpI	1.49137	0.1715	1.49137	0.1715	capsular polysaccharide biosynthesis\export transmembrane protein RkpI
HE616890	SFHH103_00225	rkpH	1.25268	0.565607	Short-chain dehydrogenase/reductase RkpH	HE616890	SFHH103_00225	rkpH	2.3224	0.0132785	2.3224	0.0132785	Short-chain dehydrogenase/reductase RkpH
HE616890	SFHH103_00226	rkpG	1.23853	0.361342	acyl-transferase protein RkpG	HE616890	SFHH103_00226	rkpG	1.97076	0.00163192	1.97076	0.00163192	acyl-transferase protein RkpG
HE616890	SFHH103_00227	rkpA	1.01382	0.944775	type I polyketide synthase RkpA	HE616890	SFHH103_00227	rkpA	1.50149	0.0483476	1.50149	0.0483476	type I polyketide synthase RkpA
HE616890	SFHH103_00228	rkpU	1.30311	0.298176	K-antigen export protein RkpU	HE616890	SFHH103_00228	rkpU	1.69853	0.0409777	1.69853	0.0409777	K-antigen export protein RkpU
HE616890	SFHH103_00229	pncA	-1.24526	0.453709	pyrazinamidase/nicotinamidase PncA	HE616890	SFHH103_00229	pncA	-1.83269	0.0234589	-1.83269	0.0234589	pyrazinamidase/nicotinamidase PncA
HE616890	SFHH103_00230	pncB	1.14609	0.563074	nicotinate phosphoribosyltransferase PncB	HE616890	SFHH103_00230	pncB	1.34963	0.157791	1.34963	0.157791	nicotinate phosphoribosyltransferase PncB
HE616890	SFHH103_00231	-	1.40874	0.31434	conserved hypothetical protein	HE616890	SFHH103_00231	-	-2.11905	0.0441615	-2.11905	0.0441615	conserved hypothetical protein
HE616890	SFHH103_00232	-	1.5232	0.212741	hypothetical protein predicted by Glimmer/Critica	HE616890	SFHH103_00232	-	-1.00333	0.997076	-1.00333	0.997076	hypothetical protein predicted by Glimmer/Critica
HE616890	SFHH103_00233	-	-1.41957	0.11947	penicillin-binding protein 1A	HE616890	SFHH103_00233	-	-1.1376	0.531666	-1.1376	0.531666	penicillin-binding protein 1A
HE616890	SFHH103_00234	-	1.01044	0.984276	conserved hypothetical protein	HE616890	SFHH103_00234	-	1.10957	0.857302	1.10957	0.857302	conserved hypothetical protein
HE616890	SFHH103_00235	-	-1.0672	0.838857	Putative transmembrane protein	HE616890	SFHH103_00235	-	-1.40975	0.335221	-1.40975	0.335221	Putative transmembrane protein
HE616890	SFHH103_00236	int	-1.7047	0.119828	putative prophage integrase	HE616890	SFHH103_00236	int	-1.12611	0.733261	-1.12611	0.733261	putative prophage integrase
HE616890	SFHH103_00237	-	-1.5605	0.361876	hypothetical protein predicted by Glimmer/Critica	HE616890	SFHH103_00237	-	-1.62561	0.436802	-1.62561	0.436802	hypothetical protein predicted by Glimmer/Critica
HE616890	SFHH103_00238	-	-1.03599	0.89343	hypothetical protein predicted by Glimmer/Critica	HE616890	SFHH103_00238	-	1.49938	0.14118	1.49938	0.14118	hypothetical protein predicted by Glimmer/Critica
HE616890	SFHH103_00239	-	1.07536	0.851696	Putative insertion sequence ATP-binding protein y4bM/y4kI/y4tA	HE616890	SFHH103_00239	-	-1.15257	0.791198	-1.15257	0.791198	Putative insertion sequence ATP-binding protein y4bM/y4kI/y4tA
HE616890	SFHH103_00240	-	1.16723	0.73244	Putative transposase	HE616890	SFHH103_00240	-	-2.85003	0.142532	-2.85003	0.142532	Putative transposase
HE616890	SFHH103_00241	-	1.39272	0.411949	conserved hypothetical protein	HE616890	SFHH103_00241	-	1.92155	0.276183	1.92155	0.276183	conserved hypothetical protein
HE616890	SFHH103_00242	-	-1.10625	0.641676	Transposase	HE616890	SFHH103_00242	-	1.02803	0.890972	1.02803	0.890972	Transposase
HE616890	SFHH103_00243	-	1.55274	0.0921198	putative transposase protein	HE616890	SFHH103_00243	-	-1.78934	0.0540826	-1.78934	0.0540826	putative transposase protein
HE616890	SFHH103_00244	-	1.25508	0.402324	hypothetical protein predicted by Glimmer/Critica	HE616890	SFHH103_00244	-	1.96096	0.0328645	1.96096	0.0328645	hypothetical protein predicted by Glimmer/Critica
HE616890	SFHH103_00245	-	1.00156	0.997327	hypothetical protein predicted by Glimmer/Critica	HE616890	SFHH103_00245	-	-4.52874	0.484168	-4.52874	0.484168	hypothetical protein predicted by Glimmer/Critica
HE616890	SFHH103_00246	-	-1.33729	0.324597	conserved hypothetical protein	HE616890	SFHH103_00246	-	-1.33299	0.327275	-1.33299	0.327275	conserved hypothetical protein
HE616890	SFHH103_00247	-	-1.98859	0.0633214	hypothetical protein predicted by Glimmer/Critica	HE616890	SFHH103_00247	-	-3.88686	0.0378887	-3.88686	0.0378887	hypothetical protein predicted by Glimmer/Critica
HE616890	SFHH103_00248	-	-1.14788	0.807148	hypothetical protein predicted by Glimmer/Critica	HE616890	SFHH103_00248	-	1.29784	0.863022	1.29784	0.863022	hypothetical protein predicted by Glimmer/Critica
HE616890	SFHH103_00249	-	-2.6407	0.0862743		HE616890	SFHH103_00249	-	-2.06621	0.351694	-2.06621	0.351694	0
HE616890	SFHH103_00250	-	-2.62699	0.0994238	conserved hypothetical protein	HE616890	SFHH103_00250	-	-20.8619	0.250437	-20.8619	0.250437	conserved hypothetical protein
HE616890	SFHH103_00251	-	-3.50551	0.0320845	conserved hypothetical protein	HE616890	SFHH103_00251	-	-93.0442	0.172362	-93.0442	0.172362	conserved hypothetical protein
HE616890	SFHH103_00252	-	-1.09611	0.815393	hypothetical trasnposase protein	HE616890	SFHH103_00252	-	-1.26754	0.675934	-1.26754	0.675934	hypothetical trasnposase protein
HE616890	SFHH103_00253	-	-1.63244	0.250734	conserved hypothetical protein	HE616890	SFHH103_00253	-	2.02831	0.0665577	2.02831	0.0665577	conserved hypothetical protein
HE616890	SFHH103_00254	-	-1.30531	0.532695	conserved hypothetical protein	HE616890	SFHH103_00254	-	-1.15773	0.721892	-1.15773	0.721892	conserved hypothetical protein
HE616890	SFHH103_00255	-	-1.05002	0.864418	hypothetical transmembrane protein predicted by Glimmer/Critica	HE616890	SFHH103_00255	-	1.12068	0.716381	1.12068	0.716381	hypothetical transmembrane protein predicted by Glimmer/Critica
HE616890	SFHH103_00256	-	-1.003	0.992007	conserved hypothetical protein	HE616890	SFHH103_00256	-	1.13861	0.752195	1.13861	0.752195	conserved hypothetical protein
HE616890	SFHH103_00257	-	-1.26555	0.453987	hypothetical protein predicted by Glimmer/Critica	HE616890	SFHH103_00257	-	-1.09784	0.781322	-1.09784	0.781322	hypothetical protein predicted by Glimmer/Critica
HE616890	SFHH103_00258	-	-1.86969	0.26639	hypothetical protein predicted by Glimmer/Critica	HE616890	SFHH103_00258	-	-1.98128	0.620407	-1.98128	0.620407	hypothetical protein predicted by Glimmer/Critica
HE616890	SFHH103_00259	-	-1.15699	0.774834	conserved hypothetical protein	HE616890	SFHH103_00259	-	2.32469	0.10085	2.32469	0.10085	conserved hypothetical protein
HE616890	SFHH103_00260	murA	-1.6	0.0103832	MurA	HE616890	SFHH103_00260	murA	1.18929	0.282096	1.18929	0.282096	MurA
HE616890	SFHH103_00261	-	1.80164	0.0158043	conserved hypothetical protein	HE616890	SFHH103_00261	-	1.66287	0.0319059	1.66287	0.0319059	conserved hypothetical protein
HE616890	SFHH103_00262	hisD	1.31328	0.362708	HisD	HE616890	SFHH103_00262	hisD	2.27574	0.004615	2.27574	0.004615	HisD
HE616890	SFHH103_00263	-	1.67041	0.165404	conserved hypothetical protein	HE616890	SFHH103_00263	-	2.0629	0.061568	2.0629	0.061568	conserved hypothetical protein
HE616890	SFHH103_00264	-	1.36716	0.476399	putative arsenate reductase protein	HE616890	SFHH103_00264	-	2.38265	0.0420465	2.38265	0.0420465	putative arsenate reductase protein
HE616890	SFHH103_00265	infA	1.72647	0.044766	Translation initiation factor IF-1	HE616890	SFHH103_00265	infA	1.16257	0.582317	1.16257	0.582317	Translation initiation factor IF-1
HE616890	SFHH103_00266	maf	1.44614	0.12787	Maf-like protein	HE616890	SFHH103_00266	maf	1.58792	0.0580922	1.58792	0.0580922	Maf-like protein
HE616890	SFHH103_00267	-	1.03827	0.922499	zinc-binding protein	HE616890	SFHH103_00267	-	-1.34377	0.489962	-1.34377	0.489962	zinc-binding protein
HE616890	SFHH103_00268	-	-1.45379	0.168758	conserved hypothetical protein	HE616890	SFHH103_00268	-	-1.82295	0.0282983	-1.82295	0.0282983	conserved hypothetical protein
HE616890	SFHH103_00269	-	1.06251	0.868535	conserved hypothetical protein	HE616890	SFHH103_00269	-	1.68024	0.141201	1.68024	0.141201	conserved hypothetical protein
HE616890	SFHH103_00270	-	1.7647	0.0469521	putative transcriptional regulatory protein, LysR-family	HE616890	SFHH103_00270	-	1.65601	0.155818	1.65601	0.155818	putative transcriptional regulatory protein%2C LysR-family
HE616890	SFHH103_00271	-	2.25074	0.00575898	conserved hypothetical protein	HE616890	SFHH103_00271	-	11.1907	3.15359e-20	11.1907	3.15359e-20	conserved hypothetical protein
HE616890	SFHH103_00272	-	1.56219	0.181125	conserved hypothetical protein	HE616890	SFHH103_00272	-	1.78212	0.0535206	1.78212	0.0535206	conserved hypothetical protein
HE616890	SFHH103_00273	-	-1.26445	0.427307	conserved hypothetical protein	HE616890	SFHH103_00273	-	1.56043	0.164899	1.56043	0.164899	conserved hypothetical protein
HE616890	SFHH103_00274	-	1.32043	0.447639	hypothetical protein predicted by Glimmer/Critica	HE616890	SFHH103_00274	-	2.85101	0.00162151	2.85101	0.00162151	hypothetical protein predicted by Glimmer/Critica
HE616890	SFHH103_00275	glf	-1.03347	0.941553	UDP-galactopyranose mutase	HE616890	SFHH103_00275	glf	1.89842	0.202853	1.89842	0.202853	UDP-galactopyranose mutase
HE616890	SFHH103_00276	-	-1.30047	0.486151	conserved hypothetical protein	HE616890	SFHH103_00276	-	1.86261	0.0887085	1.86261	0.0887085	conserved hypothetical protein
HE616890	SFHH103_00277	-	1.22761	0.418935	HTH-type transcriptional regulator	HE616890	SFHH103_00277	-	-1.47213	0.0776736	-1.47213	0.0776736	HTH-type transcriptional regulator
HE616890	SFHH103_00278	-	1.74934	0.0553236	conserved hypothetical protein	HE616890	SFHH103_00278	-	1.34103	0.358106	1.34103	0.358106	conserved hypothetical protein
HE616890	SFHH103_00279	-	1.015	0.969666	conserved hypothetical protein	HE616890	SFHH103_00279	-	-1.17381	0.686155	-1.17381	0.686155	conserved hypothetical protein
HE616890	SFHH103_00280	-	-1.11198	0.709153	conserved hypothetical protein	HE616890	SFHH103_00280	-	-1.1855	0.519123	-1.1855	0.519123	conserved hypothetical protein
HE616890	SFHH103_00281	rhaI	-1.32531	0.532335	putative sugar isomerase	HE616890	SFHH103_00281	rhaI	3.50978	0.00133374	3.50978	0.00133374	putative sugar isomerase
HE616890	SFHH103_00282	rhaD	1.57361	0.132398	short chain dehydrogenase	HE616890	SFHH103_00282	rhaD	5.52488	9.70469e-12	5.52488	9.70469e-12	short chain dehydrogenase
HE616890	SFHH103_00283	-	1.10593	0.833432	hypothetical protein predicted by Glimmer/Critica	HE616890	SFHH103_00283	-	-3.86354	0.423445	-3.86354	0.423445	hypothetical protein predicted by Glimmer/Critica
HE616890	SFHH103_00284	-	2.22477	0.00815931	Transcription regulator DeoR family	HE616890	SFHH103_00284	-	4.15997	2.04116e-07	4.15997	2.04116e-07	Transcription regulator DeoR family
HE616890	SFHH103_00285	rhaS	-1.31282	0.505972	monosaccharide ABC transporter	HE616890	SFHH103_00285	rhaS	3.66219	0.000370221	3.66219	0.000370221	monosaccharide ABC transporter
HE616890	SFHH103_00286	rhaT	-1.06422	0.861869	ATP-binding component of monosaccharide transport system	HE616890	SFHH103_00286	rhaT	-1.16114	0.688661	-1.16114	0.688661	ATP-binding component of monosaccharide transport system
HE616890	SFHH103_00287	rhaP	-1.9213	0.196711	ABC transporter monosaccharide permease	HE616890	SFHH103_00287	rhaP	-1.23922	0.687363	-1.23922	0.687363	ABC transporter monosaccharide permease
HE616890	SFHH103_00288	rhaQ	-1.56808	0.217271	ABC transporter monosaccharide permease	HE616890	SFHH103_00288	rhaQ	-2.43983	0.122346	-2.43983	0.122346	ABC transporter monosaccharide permease
HE616890	SFHH103_00289	rhaU	-1.88272	0.266516	putative L-rhamnose 1-epimerase	HE616890	SFHH103_00289	rhaU	-1.35958	0.71905	-1.35958	0.71905	putative L-rhamnose 1-epimerase
HE616890	SFHH103_00290	-	-1.44273	0.411677	conserved hypothetical protein	HE616890	SFHH103_00290	-	-1.83791	0.361027	-1.83791	0.361027	conserved hypothetical protein
HE616890	SFHH103_00291	-	1.24556	0.587588	hypothetical protein predicted by Glimmer/Critica	HE616890	SFHH103_00291	-	-1.93773	0.744919	-1.93773	0.744919	hypothetical protein predicted by Glimmer/Critica
HE616890	SFHH103_00293	mcpE	-1.18615	0.665845	Putative chemotaxis methyl-accepting receptor McpE	HE616890	SFHH103_00293	mcpE	1.87145	0.0698936	1.87145	0.0698936	Putative chemotaxis methyl-accepting receptor McpE
HE616890	SFHH103_00294	cheX	-1.06606	0.913472	putative chemotaxis protein CheX	HE616890	SFHH103_00294	cheX	5.03229	0.0347059	5.03229	0.0347059	putative chemotaxis protein CheX
HE616890	SFHH103_00295	cheY1	1.32678	0.616541	two-component response regulator receiver protein	HE616890	SFHH103_00295	cheY1	3.36948	0.0323167	3.36948	0.0323167	two-component response regulator receiver protein
HE616890	SFHH103_00296	cheA	-1.3778	0.431893	chemotaxis protein CheA	HE616890	SFHH103_00296	cheA	2.44907	0.0347866	2.44907	0.0347866	chemotaxis protein CheA
HE616890	SFHH103_00297	cheW1	1.38604	0.576586	CheW family chemotaxis protein	HE616890	SFHH103_00297	cheW1	6.13573	0.0230044	6.13573	0.0230044	CheW family chemotaxis protein
HE616890	SFHH103_00298	cheR	-1.11478	0.844517	chemotaxis protein methyltransferase CheR	HE616890	SFHH103_00298	cheR	3.74375	0.0112493	3.74375	0.0112493	chemotaxis protein methyltransferase CheR
HE616890	SFHH103_00299	cheB	1.19641	0.728893	chemotaxis-specific methylesterase CheB	HE616890	SFHH103_00299	cheB	3.72598	0.00820604	3.72598	0.00820604	chemotaxis-specific methylesterase CheB
HE616890	SFHH103_00300	cheY2	-1.48955	0.485854	chemotaxis regulator protein CheY-like	HE616890	SFHH103_00300	cheY2	2.64831	0.0392257	2.64831	0.0392257	chemotaxis regulator protein CheY-like
HE616890	SFHH103_00301	cheD	-1.38542	0.570141	chemotaxis protein CheD	HE616890	SFHH103_00301	cheD	2.34905	0.133619	2.34905	0.133619	chemotaxis protein CheD
HE616890	SFHH103_00302	-	1.0768	0.894222	conserved hypothetical protein	HE616890	SFHH103_00302	-	2.9431	0.0819334	2.9431	0.0819334	conserved hypothetical protein
HE616890	SFHH103_00303	fliF	1.96941	0.0652504	flagellar M-ring protein FliF	HE616890	SFHH103_00303	fliF	4.6529	9.50226e-05	4.6529	9.50226e-05	flagellar M-ring protein FliF
HE616890	SFHH103_00304	visN	-1.32005	0.447501	VisN	HE616890	SFHH103_00304	visN	-1.13546	0.758688	-1.13546	0.758688	VisN
HE616890	SFHH103_00305	-	-1.44998	0.28961	LuxR family transcriptional regulator	HE616890	SFHH103_00305	-	1.06267	0.879692	1.06267	0.879692	LuxR family transcriptional regulator
HE616890	SFHH103_00306	-	-1.79561	0.1984	conserved hypothetical protein	HE616890	SFHH103_00306	-	1.6941	0.246874	1.6941	0.246874	conserved hypothetical protein
HE616890	SFHH103_00307	flhB	1.02633	0.931924	Flagellar biosynthetic protein FlhB	HE616890	SFHH103_00307	flhB	1.64358	0.118927	1.64358	0.118927	Flagellar biosynthetic protein FlhB
HE616890	SFHH103_00308	fliG	1.58574	0.249832	Flagellar motor switch protein FliG	HE616890	SFHH103_00308	fliG	5.24174	7.02104e-06	5.24174	7.02104e-06	Flagellar motor switch protein FliG
HE616890	SFHH103_00309	fliN	1.63683	0.309257	Flagellar motor switch protein FliN	HE616890	SFHH103_00309	fliN	5.99163	6.80498e-05	5.99163	6.80498e-05	Flagellar motor switch protein FliN
HE616890	SFHH103_00310	fliM	1.70607	0.230514	Flagellar motor switch protein FliM	HE616890	SFHH103_00310	fliM	3.47462	0.00509226	3.47462	0.00509226	Flagellar motor switch protein FliM
HE616890	SFHH103_00311	motA	1.71457	0.200011	flagellar motor protein MotA	HE616890	SFHH103_00311	motA	4.09762	0.000913169	4.09762	0.000913169	flagellar motor protein MotA
HE616890	SFHH103_00312	-	1.0932	0.852255	conserved hypothetical protein	HE616890	SFHH103_00312	-	3.71481	0.0163297	3.71481	0.0163297	conserved hypothetical protein
HE616890	SFHH103_00313	flgF	1.04257	0.937847	Flagellar basal-body rod protein FlgF	HE616890	SFHH103_00313	flgF	4.13115	0.00712155	4.13115	0.00712155	Flagellar basal-body rod protein FlgF
HE616890	SFHH103_00314	fliI	-1.03271	0.94856	flagellum-specific ATP synthase FliI	HE616890	SFHH103_00314	fliI	2.29588	0.104254	2.29588	0.104254	flagellum-specific ATP synthase FliI
HE616890	SFHH103_00315	-	-1.04774	0.92727	conserved hypothetical protein	HE616890	SFHH103_00315	-	2.39486	0.347125	2.39486	0.347125	conserved hypothetical protein
HE616890	SFHH103_00316	flgB	1.35506	0.466304	Flagellar basal-body rod protein FlgB	HE616890	SFHH103_00316	flgB	13.3808	0.00134677	13.3808	0.00134677	Flagellar basal-body rod protein FlgB
HE616890	SFHH103_00317	flgC	2.16767	0.181367	Flagellar basal-body rod protein FlgC	HE616890	SFHH103_00317	flgC	7.85964	0.0170941	7.85964	0.0170941	Flagellar basal-body rod protein FlgC
HE616890	SFHH103_00318	fliE	-1.16982	0.7367	Flagellar hook-basal body complex protein FliE	HE616890	SFHH103_00318	fliE	2.4166	0.483025	2.4166	0.483025	Flagellar hook-basal body complex protein FliE
HE616890	SFHH103_00319	flgG	-1.21055	0.732481	Flagellar basal-body rod protein FlgG	HE616890	SFHH103_00319	flgG	10.7844	4.90475e-07	10.7844	4.90475e-07	Flagellar basal-body rod protein FlgG
HE616890	SFHH103_00320	flgA	-1.10356	0.865359	flagellar protein FlgA	HE616890	SFHH103_00320	flgA	3.37346	0.0598399	3.37346	0.0598399	flagellar protein FlgA
HE616890	SFHH103_00321	flgI	-1.08867	0.878183	Flagellar P-ring protein FlgI	HE616890	SFHH103_00321	flgI	6.35482	0.00107796	6.35482	0.00107796	Flagellar P-ring protein FlgI
HE616890	SFHH103_00322	-	-1.76473	0.32686	conserved hypothetical protein	HE616890	SFHH103_00322	-	2.15705	0.333362	2.15705	0.333362	conserved hypothetical protein
HE616890	SFHH103_00323	flgH	-1.31612	0.551676	Flagellar L-ring protein FlgH	HE616890	SFHH103_00323	flgH	1.47421	0.330154	1.47421	0.330154	Flagellar L-ring protein FlgH
HE616890	SFHH103_00324	fliL	-2.12214	0.200105	flagellar transmembrane protein FliL	HE616890	SFHH103_00324	fliL	-1.13169	0.888033	-1.13169	0.888033	flagellar transmembrane protein FliL
HE616890	SFHH103_00325	fliP	-1.64447	0.163159	Flagellar biosynthetic protein FliP	HE616890	SFHH103_00325	fliP	-1.33078	0.37801	-1.33078	0.37801	Flagellar biosynthetic protein FliP
HE616890	SFHH103_00326	flaC	1.12887	0.591246	Flagellin domain protein	HE616890	SFHH103_00326	flaC	1.60667	0.0204724	1.60667	0.0204724	Flagellin domain protein
HE616890	SFHH103_00327	flaB	1.19889	0.502323	flagellin domain protein	HE616890	SFHH103_00327	flaB	1.82258	0.0223062	1.82258	0.0223062	flagellin domain protein
HE616890	SFHH103_00328	flaA	1.0141	0.961009	Flagellin domain protein	HE616890	SFHH103_00328	flaA	2.47582	0.00320194	2.47582	0.00320194	Flagellin domain protein
HE616890	SFHH103_00329	flaD	1.52694	0.102303	Flagellin domain protein	HE616890	SFHH103_00329	flaD	-1.25848	0.373309	-1.25848	0.373309	Flagellin domain protein
HE616890	SFHH103_00330	-	1.66494	0.304244	conserved hypothetical protein	HE616890	SFHH103_00330	-	3.77676	0.0237028	3.77676	0.0237028	conserved hypothetical protein
HE616890	SFHH103_00331	motB	-2.19908	0.108141	chemotaxis protein MotB	HE616890	SFHH103_00331	motB	1.40364	0.435387	1.40364	0.435387	chemotaxis protein MotB
HE616890	SFHH103_00332	motC	-1.34041	0.542169	Chemotaxis protein MotC	HE616890	SFHH103_00332	motC	1.18035	0.781415	1.18035	0.781415	Chemotaxis protein MotC
HE616890	SFHH103_00333	motD	-1.33232	0.584856	chemotaxis protein MotD	HE616890	SFHH103_00333	motD	2.99086	0.0666783	2.99086	0.0666783	chemotaxis protein MotD
HE616890	SFHH103_00334	-	-1.12534	0.834761	conserved hypothetical protein	HE616890	SFHH103_00334	-	5.2454	0.0263262	5.2454	0.0263262	conserved hypothetical protein
HE616890	SFHH103_00335	-	1.21589	0.64974	transcription regulator protein	HE616890	SFHH103_00335	-	2.70396	0.0084586	2.70396	0.0084586	transcription regulator protein
HE616890	SFHH103_00336	flgE	2.75983	0.000262329	Flagellar hook protein FlgE	HE616890	SFHH103_00336	flgE	12.0936	1.38751e-17	12.0936	1.38751e-17	Flagellar hook protein FlgE
HE616890	SFHH103_00337	flgK	1.2335	0.587186	Flagellar hook-associated protein FlgK	HE616890	SFHH103_00337	flgK	6.60305	1.55208e-07	6.60305	1.55208e-07	Flagellar hook-associated protein FlgK
HE616890	SFHH103_00338	flgL	1.3291	0.450976	Flagellar hook-associated FlgL protein	HE616890	SFHH103_00338	flgL	3.35417	0.00266296	3.35417	0.00266296	Flagellar hook-associated FlgL protein
HE616890	SFHH103_00339	flaF	1.32013	0.511402	flagellar biosynthesis regulatory protein FlaF	HE616890	SFHH103_00339	flaF	2.73729	0.00789091	2.73729	0.00789091	flagellar biosynthesis regulatory protein FlaF
HE616890	SFHH103_00340	flbT	1.0718	0.891814	flagellar biosynthesis repressor FlbT	HE616890	SFHH103_00340	flbT	2.81068	0.0142723	2.81068	0.0142723	flagellar biosynthesis repressor FlbT
HE616890	SFHH103_00341	flgD	1.545	0.259729	flagellar hook capping protein FlgD	HE616890	SFHH103_00341	flgD	4.40942	2.90619e-06	4.40942	2.90619e-06	flagellar hook capping protein FlgD
HE616890	SFHH103_00342	fliQ	-1.41017	0.383407	Flagellar biosynthetic protein FliQ	HE616890	SFHH103_00342	fliQ	-1.96364	0.152712	-1.96364	0.152712	Flagellar biosynthetic protein FliQ
HE616890	SFHH103_00343	flhA	-1.41851	0.420242	Flagellar biosynthesis protein FlhA	HE616890	SFHH103_00343	flhA	1.17679	0.777451	1.17679	0.777451	Flagellar biosynthesis protein FlhA
HE616890	SFHH103_00344	fliR	-1.48475	0.387326	Flagellar biosynthetic protein FliR	HE616890	SFHH103_00344	fliR	1.88139	0.147342	1.88139	0.147342	Flagellar biosynthetic protein FliR
HE616890	SFHH103_00345	-	-1.91044	0.207141	conserved hypothetical protein	HE616890	SFHH103_00345	-	-3.07323	0.0634641	-3.07323	0.0634641	conserved hypothetical protein
HE616890	SFHH103_00346	flgJ	59.7727	1.02886e-46	conserved hypothetical protein	HE616890	SFHH103_00346	flgJ	109.573	1.49967e-42	109.573	1.49967e-42	conserved hypothetical protein
HE616890	SFHH103_00347	-	43.8513	2.48417e-27	conserved hypothetical protein	HE616890	SFHH103_00347	-	136.399	9.71534e-23	136.399	9.71534e-23	conserved hypothetical protein
HE616890	SFHH103_00348	-	14.8435	1.03762e-21	conserved hypothetical protein	HE616890	SFHH103_00348	-	45.1176	1.24262e-30	45.1176	1.24262e-30	conserved hypothetical protein
HE616890	SFHH103_00349	-	-1.08935	0.759787	putative glycosyl transferase protein	HE616890	SFHH103_00349	-	-1.35318	0.290581	-1.35318	0.290581	putative glycosyl transferase protein
HE616890	SFHH103_00350	folD	1.43626	0.270538	methylenetetrahydrofolate dehydrogenase (NADP+) / methenyltetrahydrofolate cyclohydrolase	HE616890	SFHH103_00350	folD	-1.27889	0.520329	-1.27889	0.520329	methylenetetrahydrofolate dehydrogenase (NADP+) / methenyltetrahydrofolate cyclohydrolase
HE616890	SFHH103_00351	algR	-1.05603	0.890976	putative transcription regulator protein	HE616890	SFHH103_00351	algR	1.37826	0.376462	1.37826	0.376462	putative transcription regulator protein
HE616890	SFHH103_00352	aglE	2.45216	0.000340822	Alpha-glucosides-binding periplasmic protein aglE	HE616890	SFHH103_00352	aglE	2.6644	0.000651054	2.6644	0.000651054	Alpha-glucosides-binding periplasmic protein aglE
HE616890	SFHH103_00353	aglF	1.35779	0.444505	alpha-glucoside ABC transporter permease	HE616890	SFHH103_00353	aglF	1.95619	0.2179	1.95619	0.2179	alpha-glucoside ABC transporter permease
HE616890	SFHH103_00354	aglG	-1.35397	0.437966	Alpha-glucoside transport system permease protein	HE616890	SFHH103_00354	aglG	-1.46244	0.38169	-1.46244	0.38169	Alpha-glucoside transport system permease protein
HE616890	SFHH103_00355	aglA	1.38528	0.399857	alpha-glucosidase	HE616890	SFHH103_00355	aglA	1.64985	0.195246	1.64985	0.195246	alpha-glucosidase
HE616890	SFHH103_00356	aglK	1.19804	0.601191	Alpha-glucoside transport ATP-binding protein	HE616890	SFHH103_00356	aglK	2.58366	0.00439714	2.58366	0.00439714	Alpha-glucoside transport ATP-binding protein
HE616890	SFHH103_00357	-	1.35538	0.351805	conserved hypothetical protein	HE616890	SFHH103_00357	-	1.71418	0.156162	1.71418	0.156162	conserved hypothetical protein
HE616890	SFHH103_00358	-	1.24675	0.562801	conserved hypothetical protein	HE616890	SFHH103_00358	-	-1.32411	0.446548	-1.32411	0.446548	conserved hypothetical protein
HE616890	SFHH103_00359	edd	1.68824	0.0183464	phosphogluconate dehydratase	HE616890	SFHH103_00359	edd	4.48095	4.51732e-15	4.48095	4.51732e-15	phosphogluconate dehydratase
HE616890	SFHH103_00361	pgl	1.73337	0.00848277	6-phosphogluconolactonase	HE616890	SFHH103_00361	pgl	3.10342	8.546e-10	3.10342	8.546e-10	6-phosphogluconolactonase
HE616890	SFHH103_00362	zwf	1.41221	0.0885949	glucose-6-phosphate 1-dehydrogenase	HE616890	SFHH103_00362	zwf	1.53013	0.0444824	1.53013	0.0444824	glucose-6-phosphate 1-dehydrogenase
HE616890	SFHH103_00363	ordL	1.48441	0.101315	probable oxidoreductase	HE616890	SFHH103_00363	ordL	2.49874	4.95885e-05	2.49874	4.95885e-05	probable oxidoreductase
HE616890	SFHH103_00364	glnA1	-1.11327	0.694997	glutamine synthetase protein	HE616890	SFHH103_00364	glnA1	1.17731	0.548961	1.17731	0.548961	glutamine synthetase protein
HE616890	SFHH103_00365	-	-2.68676	0.0314575	conserved hypothetical protein	HE616890	SFHH103_00365	-	-2.73627	0.0420364	-2.73627	0.0420364	conserved hypothetical protein
HE616890	SFHH103_00366	-	-1.63318	0.177936	hypothetical protein predicted by Glimmer/Critica	HE616890	SFHH103_00366	-	-2.52835	0.0264379	-2.52835	0.0264379	hypothetical protein predicted by Glimmer/Critica
HE616890	SFHH103_00367	mcpU	1.50138	0.0762673	methyl-accepting chemotaxis sensory transducer	HE616890	SFHH103_00367	mcpU	1.18769	0.504663	1.18769	0.504663	methyl-accepting chemotaxis sensory transducer
HE616890	SFHH103_00368	-	1.33649	0.616927	hypothetical protein predicted by Glimmer/Critica	HE616890	SFHH103_00368	-	-1.48391	0.665946	-1.48391	0.665946	hypothetical protein predicted by Glimmer/Critica
HE616890	SFHH103_00369	-	1.08489	0.821797	putative transcription regulator protein	HE616890	SFHH103_00369	-	-1.52166	0.27575	-1.52166	0.27575	putative transcription regulator protein
HE616890	SFHH103_00370	-	-1.69083	0.32742	conserved hypothetical protein	HE616890	SFHH103_00370	-	-1.46329	0.496141	-1.46329	0.496141	conserved hypothetical protein
HE616890	SFHH103_00371	-	-1.32467	0.621837	hypothetical protein predicted by Glimmer/Critica	HE616890	SFHH103_00371	-	-5.08242	0.101235	-5.08242	0.101235	hypothetical protein predicted by Glimmer/Critica
HE616890	SFHH103_00372	-	-1.04681	0.877362	putative transcriptional regulator	HE616890	SFHH103_00372	-	-1.02132	0.941932	-1.02132	0.941932	putative transcriptional regulator
HE616890	SFHH103_00373	-	1.47445	0.153698	hypothetical protein	HE616890	SFHH103_00373	-	1.21272	0.491821	1.21272	0.491821	hypothetical protein
HE616890	SFHH103_00374	potF	-1.12961	0.541972	Spermidine/putrescine-binding periplasmic protein Short=SPBP; Flags: Precursor	HE616890	SFHH103_00374	potF	2.17932	4.12087e-06	2.17932	4.12087e-06	Spermidine/putrescine-binding periplasmic protein Short%3DSPBP%3B Flags: Precursor
HE616890	SFHH103_00375	potG	1.50016	0.181436	spermidine/putrescine ABC transporter, ATP-binding protein	HE616890	SFHH103_00375	potG	5.6114	2.48123e-11	5.6114	2.48123e-11	spermidine/putrescine ABC transporter%2C ATP-binding protein
HE616890	SFHH103_00376	potH	1.4001	0.300683	Spermidine/putrescine transport system permease protein	HE616890	SFHH103_00376	potH	4.84031	1.3633e-08	4.84031	1.3633e-08	Spermidine/putrescine transport system permease protein
HE616890	SFHH103_00377	potI	1.87849	0.0813479	Putrescine transport system permease protein potI	HE616890	SFHH103_00377	potI	7.29274	2.33325e-14	7.29274	2.33325e-14	Putrescine transport system permease protein potI
HE616890	SFHH103_00378	asmA	-1.35093	0.209789	conserved hypothetical protein	HE616890	SFHH103_00378	asmA	-1.04695	0.819871	-1.04695	0.819871	conserved hypothetical protein
HE616890	SFHH103_00379	acsA	1.75129	0.0246483	acetoacetyl-CoA synthetase	HE616890	SFHH103_00379	acsA	4.15241	3.62436e-09	4.15241	3.62436e-09	acetoacetyl-CoA synthetase
HE616890	SFHH103_00380	fbpB	1.05127	0.862667	Iron(III)-transport system permease protein fbpB 2	HE616890	SFHH103_00380	fbpB	1.13473	0.651409	1.13473	0.651409	Iron(III)-transport system permease protein fbpB 2
HE616890	SFHH103_00381	-	1.13134	0.504775	Signal transduction histidine kinase	HE616890	SFHH103_00381	-	1.94763	2.4424e-05	1.94763	2.4424e-05	Signal transduction histidine kinase
HE616890	SFHH103_00382	-	1.0174	0.95496	Uncharacterized conserved protein	HE616890	SFHH103_00382	-	-5.0753	5.30474e-07	-5.0753	5.30474e-07	Uncharacterized conserved protein
HE616890	SFHH103_00383	-	1.47276	0.197453	transcriptional regulator	HE616890	SFHH103_00383	-	1.45343	0.322518	1.45343	0.322518	transcriptional regulator
HE616890	SFHH103_00384	mmsA	1.0154	0.941691	methylmalonate-semialdehyde dehydrogenase	HE616890	SFHH103_00384	mmsA	1.08047	0.701101	1.08047	0.701101	methylmalonate-semialdehyde dehydrogenase
HE616890	SFHH103_00385	-	-1.09711	0.77782	Inner membrane protein	HE616890	SFHH103_00385	-	-1.95155	0.0736897	-1.95155	0.0736897	Inner membrane protein
HE616890	SFHH103_00386	-	-3.64601	1.5516e-05	thioesterase superfamily	HE616890	SFHH103_00386	-	-2.96372	0.000275927	-2.96372	0.000275927	thioesterase superfamily
HE616890	SFHH103_00387	fbpA	-43.6685	1.20578e-57	Iron deficiency-induced protein A, periplasmic protein	HE616890	SFHH103_00387	fbpA	-61.2076	8.50687e-63	-61.2076	8.50687e-63	Iron deficiency-induced protein A%2C periplasmic protein
HE616890	SFHH103_00388	rirA	-1.04064	0.871046	HTH-type transcriptional repressor	HE616890	SFHH103_00388	rirA	-2.37628	0.00176747	-2.37628	0.00176747	HTH-type transcriptional repressor
HE616890	SFHH103_00389	dppA	-2.45296	8.74181e-06	Periplasmic dipeptide transport protein	HE616890	SFHH103_00389	dppA	3.46661	4.96598e-10	3.46661	4.96598e-10	Periplasmic dipeptide transport protein
HE616890	SFHH103_00390	dppB	-1.69754	0.0259298	Dipeptide transport system permease protein dppB	HE616890	SFHH103_00390	dppB	1.88998	0.00161491	1.88998	0.00161491	Dipeptide transport system permease protein dppB
HE616890	SFHH103_00391	dppC	-1.76178	0.0248767	Binding-protein-dependent transport systems inner membrane component	HE616890	SFHH103_00391	dppC	2.21993	6.57861e-05	2.21993	6.57861e-05	Binding-protein-dependent transport systems inner membrane component
HE616890	SFHH103_00392	dppD	-1.19613	0.490143	ABC-type dipeptide/oligopeptide/nickel transport system; ATPase component	HE616890	SFHH103_00392	dppD	3.94647	8.69332e-11	3.94647	8.69332e-11	ABC-type dipeptide/oligopeptide/nickel transport system%3B ATPase component
HE616890	SFHH103_00393	dppF	1.03388	0.905259	ABC-type oligopeptide transport system	HE616890	SFHH103_00393	dppF	4.38508	8.02365e-12	4.38508	8.02365e-12	ABC-type oligopeptide transport system
HE616890	SFHH103_00394	-	1.18629	0.562476	UPF0076 protein yabJ	HE616890	SFHH103_00394	-	1.89263	0.0420348	1.89263	0.0420348	UPF0076 protein yabJ
HE616890	SFHH103_00395	-	-2.11578	0.0317512	hypothetical protein	HE616890	SFHH103_00395	-	-5.54191	3.12617e-06	-5.54191	3.12617e-06	hypothetical protein
HE616890	SFHH103_00396	-	1.4393	0.146767	inner membrane protein yhhT	HE616890	SFHH103_00396	-	-2.77497	0.00604823	-2.77497	0.00604823	inner membrane protein yhhT
HE616890	SFHH103_00397	phyR	-1.3155	0.306755	Phyllosphere-induced regulator	HE616890	SFHH103_00397	phyR	-1.30262	0.303249	-1.30262	0.303249	Phyllosphere-induced regulator
HE616890	SFHH103_00398	-	-1.49252	0.266397	hypothetical protein predicted by Glimmer/Critica	HE616890	SFHH103_00398	-	-2.40671	0.0206032	-2.40671	0.0206032	hypothetical protein predicted by Glimmer/Critica
HE616890	SFHH103_00399	-	-5.23044	4.61639e-06	hypothetical protein	HE616890	SFHH103_00399	-	-15.837	7.79564e-12	-15.837	7.79564e-12	hypothetical protein
HE616890	SFHH103_00400	-	-4.34027	0.000489501	membrane protein pRL90066	HE616890	SFHH103_00400	-	-11.4217	6.80846e-06	-11.4217	6.80846e-06	membrane protein pRL90066
HE616890	SFHH103_00401	-	-1.32373	0.229528	FAD dependent oxidoreductase	HE616890	SFHH103_00401	-	-1.3194	0.197053	-1.3194	0.197053	FAD dependent oxidoreductase
HE616890	SFHH103_00402	-	-1.28486	0.531306	hypothetical protein	HE616890	SFHH103_00402	-	-2.78257	0.0184368	-2.78257	0.0184368	hypothetical protein
HE616890	SFHH103_00403	-	-2.71917	0.00273503	sapB/MgtC transporter	HE616890	SFHH103_00403	-	-10.6185	3.02991e-10	-10.6185	3.02991e-10	sapB/MgtC transporter
HE616890	SFHH103_00404	-	-6.34316	1.07223e-13	hypothetical protein	HE616890	SFHH103_00404	-	-19.8862	1.20445e-32	-19.8862	1.20445e-32	hypothetical protein
HE616890	SFHH103_00405	-	-1.77217	0.133126	FAA_hydrolase superfamily	HE616890	SFHH103_00405	-	1.08725	0.807019	1.08725	0.807019	FAA_hydrolase superfamily
HE616890	SFHH103_00406	-	1.07225	0.888916	hypothetical protein	HE616890	SFHH103_00406	-	1.84943	0.230276	1.84943	0.230276	hypothetical protein
HE616890	SFHH103_00407	-	-2.72707	0.0116972	calcium-binding repeat-like hypothetical protein	HE616890	SFHH103_00407	-	-4.09746	0.00908232	-4.09746	0.00908232	calcium-binding repeat-like hypothetical protein
HE616890	SFHH103_00408	-	-3.82573	0.00945604	thioredoxin-like superfamily	HE616890	SFHH103_00408	-	-4.25482	0.0205981	-4.25482	0.0205981	thioredoxin-like superfamily
HE616890	SFHH103_00409	-	-2.32672	0.0610362	conserved hypothetical protein	HE616890	SFHH103_00409	-	-1.00641	0.98643	-1.00641	0.98643	conserved hypothetical protein
HE616890	SFHH103_00410	-	-1.55866	0.121786	conserved hypothetical protein	HE616890	SFHH103_00410	-	-1.28933	0.297904	-1.28933	0.297904	conserved hypothetical protein
HE616890	SFHH103_00411	-	1.03165	0.909865	adenylate cyclase	HE616890	SFHH103_00411	-	-1.57299	0.122312	-1.57299	0.122312	adenylate cyclase
HE616890	SFHH103_00412	-	-1.90061	0.0204775	Tyrosine recombinase xerC	HE616890	SFHH103_00412	-	-3.10729	5.90032e-05	-3.10729	5.90032e-05	Tyrosine recombinase xerC
HE616890	SFHH103_00413	-	-1.05304	0.864735	hypothetical protein predicted by Glimmer/Critica	HE616890	SFHH103_00413	-	-1.02212	0.940819	-1.02212	0.940819	hypothetical protein predicted by Glimmer/Critica
HE616890	SFHH103_00414	-	1.07643	0.757843	conserved hypothetical protein	HE616890	SFHH103_00414	-	1.39992	0.148796	1.39992	0.148796	conserved hypothetical protein
HE616890	SFHH103_00415	-	1.21512	0.506203	Transposon Tn552 DNA-invertase binR	HE616890	SFHH103_00415	-	-2.51411	0.00250699	-2.51411	0.00250699	Transposon Tn552 DNA-invertase binR
HE616890	SFHH103_00416	-	-1.07737	0.864166	Uncharacterized protein HI1418	HE616890	SFHH103_00416	-	-2.47482	0.375711	-2.47482	0.375711	Uncharacterized protein HI1418
HE616890	SFHH103_00417	-	-1.69942	0.31642	hypothetical protein predicted by Glimmer/Critica	HE616890	SFHH103_00417	-	-2.47	0.221841	-2.47	0.221841	hypothetical protein predicted by Glimmer/Critica
HE616890	SFHH103_00418	-	-1.41932	0.528421	hypothetical protein predicted by Glimmer/Critica	HE616890	SFHH103_00418	-	2.10792	0.184162	2.10792	0.184162	hypothetical protein predicted by Glimmer/Critica
HE616890	SFHH103_00419	-	1.48807	0.499478	hypothetical protein predicted by Glimmer/Critica	HE616890	SFHH103_00419	-	2.44575	0.442543	2.44575	0.442543	hypothetical protein predicted by Glimmer/Critica
HE616890	SFHH103_00420	-	-1.17568	0.571104	Tyrosine recombinase xerD	HE616890	SFHH103_00420	-	1.15851	0.56255	1.15851	0.56255	Tyrosine recombinase xerD
HE616890	SFHH103_00421	-	-1.19226	0.586582	hypothetical protein predicted by Glimmer/Critica	HE616890	SFHH103_00421	-	-1.31853	0.374869	-1.31853	0.374869	hypothetical protein predicted by Glimmer/Critica
HE616890	SFHH103_00422	-	-1.59972	0.405086	conserved hypothetical protein	HE616890	SFHH103_00422	-	-1.59817	0.472349	-1.59817	0.472349	conserved hypothetical protein
HE616890	SFHH103_00423	-	-1.60056	0.405989	hypothetical protein predicted by Glimmer/Critica	HE616890	SFHH103_00423	-	-1.27012	0.7058	-1.27012	0.7058	hypothetical protein predicted by Glimmer/Critica
HE616890	SFHH103_00424	-	-1.5514	0.304694	hypothetical protein	HE616890	SFHH103_00424	-	1.46282	0.286699	1.46282	0.286699	hypothetical protein
HE616890	SFHH103_00425	-	-1.11254	0.806559	hypothetical protein predicted by Glimmer/Critica	HE616890	SFHH103_00425	-	1.69541	0.699755	1.69541	0.699755	hypothetical protein predicted by Glimmer/Critica
HE616890	SFHH103_00426	-	-1.78543	0.285456	hypothetical protein predicted by Glimmer/Critica	HE616890	SFHH103_00426	-	-2.06409	0.296674	-2.06409	0.296674	hypothetical protein predicted by Glimmer/Critica
HE616890	SFHH103_00427	-	1.48413	0.198464	hypothetical protein predicted by Glimmer/Critica	HE616890	SFHH103_00427	-	-1.25085	0.804498	-1.25085	0.804498	hypothetical protein predicted by Glimmer/Critica
HE616890	SFHH103_00428	-	1.42818	0.348435	Transposon Tn552 DNA-invertase binR	HE616890	SFHH103_00428	-	1.50179	0.343447	1.50179	0.343447	Transposon Tn552 DNA-invertase binR
HE616890	SFHH103_00429	-	-1.10242	0.818306	conserved hypothetical protein	HE616890	SFHH103_00429	-	-2.24196	0.189288	-2.24196	0.189288	conserved hypothetical protein
HE616890	SFHH103_00430	-	-1.06793	0.904073	hypothetical protein predicted by Glimmer/Critica	HE616890	SFHH103_00430	-	-1.17186	0.846909	-1.17186	0.846909	hypothetical protein predicted by Glimmer/Critica
HE616890	SFHH103_00431	-	-1.8872	0.251887	hypothetical protein predicted by Glimmer/Critica	HE616890	SFHH103_00431	-	-3.20686	0.0993126	-3.20686	0.0993126	hypothetical protein predicted by Glimmer/Critica
HE616890	SFHH103_00432	-	-1.33206	0.614286	hypothetical protein	HE616890	SFHH103_00432	-	-2.22779	0.322579	-2.22779	0.322579	hypothetical protein
HE616890	SFHH103_00433	-	-1.3532	0.431155	hypothetical protein predicted by Glimmer/Critica	HE616890	SFHH103_00433	-	-2.02095	0.0938039	-2.02095	0.0938039	hypothetical protein predicted by Glimmer/Critica
HE616890	SFHH103_00434	-	-2.90346	0.0269542	hypothetical protein predicted by Glimmer/Critica	HE616890	SFHH103_00434	-	-6.50855	0.0241967	-6.50855	0.0241967	hypothetical protein predicted by Glimmer/Critica
HE616890	SFHH103_00435	-	1.09091	0.846547	Putative transposase	HE616890	SFHH103_00435	-	-1.64864	0.444985	-1.64864	0.444985	Putative transposase
HE616890	SFHH103_00436	-	1.15733	0.694315	conserved hypothetical protein	HE616890	SFHH103_00436	-	1.27158	0.640142	1.27158	0.640142	conserved hypothetical protein
HE616890	SFHH103_00437	-	1.50186	0.236525	hypothetical protein	HE616890	SFHH103_00437	-	-1.0141	0.972052	-1.0141	0.972052	hypothetical protein
HE616890	SFHH103_00438	-	1.16314	0.64774	conserved hypothetical protein	HE616890	SFHH103_00438	-	-1.15127	0.701511	-1.15127	0.701511	conserved hypothetical protein
HE616890	SFHH103_00439	-	1.28643	0.566657	hypothetical protein predicted by Glimmer/Critica	HE616890	SFHH103_00439	-	-1.03739	0.947098	-1.03739	0.947098	hypothetical protein predicted by Glimmer/Critica
HE616890	SFHH103_00440	ppx	-1.02346	0.910414	exopolyphosphatase	HE616890	SFHH103_00440	ppx	1.16206	0.390077	1.16206	0.390077	exopolyphosphatase
HE616890	SFHH103_00441	ftsJ	-1.20809	0.385205	cell division protein ftsJ	HE616890	SFHH103_00441	ftsJ	-1.58835	0.0166918	-1.58835	0.0166918	cell division protein ftsJ
HE616890	SFHH103_00442	-	-1.33081	0.558405	hypothetical protein	HE616890	SFHH103_00442	-	1.41208	0.372866	1.41208	0.372866	hypothetical protein
HE616890	SFHH103_00443	-	-1.6368	0.0452778	putative transport protein	HE616890	SFHH103_00443	-	-1.5831	0.0735203	-1.5831	0.0735203	putative transport protein
HE616890	SFHH103_00444	-	1.25259	0.629499	conserved hypothetical protein	HE616890	SFHH103_00444	-	2.1316	0.0895619	2.1316	0.0895619	conserved hypothetical protein
HE616890	SFHH103_00445	guaB	2.03354	0.00589536	inositol-5-monophosphate dehydrogenase	HE616890	SFHH103_00445	guaB	2.81969	0.000108116	2.81969	0.000108116	inositol-5-monophosphate dehydrogenase
HE616890	SFHH103_00446	-	1.2329	0.563906	conserved hypothetical protein	HE616890	SFHH103_00446	-	2.23375	0.0612229	2.23375	0.0612229	conserved hypothetical protein
HE616890	SFHH103_00447	adhA	1.1878	0.577845	alcohol dehydrogenase, zinc-containing	HE616890	SFHH103_00447	adhA	-1.69292	0.141178	-1.69292	0.141178	alcohol dehydrogenase%2C zinc-containing
HE616890	SFHH103_00448	dlhH	-2.50345	0.000323234	putative enzyme	HE616890	SFHH103_00448	dlhH	-3.38004	2.6144e-07	-3.38004	2.6144e-07	putative enzyme
HE616890	SFHH103_00449	oxyR	1.44116	0.203022	Hydrogen peroxide-inducible genes activator	HE616890	SFHH103_00449	oxyR	-1.05926	0.854629	-1.05926	0.854629	Hydrogen peroxide-inducible genes activator
HE616890	SFHH103_00450	-	-1.37512	0.193177	transcriptional regulator LysR family	HE616890	SFHH103_00450	-	-4.8247	4.84521e-09	-4.8247	4.84521e-09	transcriptional regulator LysR family
HE616890	SFHH103_00451	-	-4.27817	2.08192e-14	conserved hypothetical protein	HE616890	SFHH103_00451	-	-18.2853	5.33918e-64	-18.2853	5.33918e-64	conserved hypothetical protein
HE616890	SFHH103_00452	-	-1.47984	0.045941	conserved hypothetical protein	HE616890	SFHH103_00452	-	-1.45815	0.0234653	-1.45815	0.0234653	conserved hypothetical protein
HE616890	SFHH103_00453	gsh1	1.66099	0.0362114	glutamate-cysteine ligase	HE616890	SFHH103_00453	gsh1	1.34685	0.162156	1.34685	0.162156	glutamate-cysteine ligase
HE616890	SFHH103_00454	-	-1.01569	0.964226	RNA methyltransferase	HE616890	SFHH103_00454	-	-2.27326	0.03712	-2.27326	0.03712	RNA methyltransferase
HE616890	SFHH103_00455	pit	-1.90406	0.0248204	Putative phosphate permease HP_1491	HE616890	SFHH103_00455	pit	-5.69436	2.13597e-08	-5.69436	2.13597e-08	Putative phosphate permease HP_1491
HE616890	SFHH103_00456	-	-3.38128	9.5016e-07	RNA pyrophosphohydrolase	HE616890	SFHH103_00456	-	-9.47422	5.53519e-20	-9.47422	5.53519e-20	RNA pyrophosphohydrolase
HE616890	SFHH103_00457	-	-1.18622	0.631922	regulator of the GntR family	HE616890	SFHH103_00457	-	-1.54423	0.238638	-1.54423	0.238638	regulator of the GntR family
HE616890	SFHH103_00458	-	1.0439	0.892189	conserved hypothetical protein	HE616890	SFHH103_00458	-	-3.08794	0.00219522	-3.08794	0.00219522	conserved hypothetical protein
HE616890	SFHH103_00459	-	1.07437	0.835239	Uncharacterized HTH-type transcriptional regulator LysR-type	HE616890	SFHH103_00459	-	1.2578	0.574092	1.2578	0.574092	Uncharacterized HTH-type transcriptional regulator LysR-type
HE616890	SFHH103_00460	glcD	1.99084	0.0182699	glycolate oxidase subunit GlcD	HE616890	SFHH103_00460	glcD	1.85887	0.049373	1.85887	0.049373	glycolate oxidase subunit GlcD
HE616890	SFHH103_00461	glcE	-1.50494	0.0911324	glycolate oxidase, subunit GlcE	HE616890	SFHH103_00461	glcE	1.49231	0.0605153	1.49231	0.0605153	glycolate oxidase%2C subunit GlcE
HE616890	SFHH103_00462	-	-2.00528	0.0104657	conserved hypothetical protein	HE616890	SFHH103_00462	-	-1.83381	0.0211324	-1.83381	0.0211324	conserved hypothetical protein
HE616890	SFHH103_00463	glcF	-1.23185	0.370586	glycolate oxidase, iron-sulfur subunit	HE616890	SFHH103_00463	glcF	1.33454	0.1653	1.33454	0.1653	glycolate oxidase%2C iron-sulfur subunit
HE616890	SFHH103_00464	-	-1.30476	0.183447	Uncharacterized protein ybiS Flags: Precursor	HE616890	SFHH103_00464	-	-1.18527	0.332828	-1.18527	0.332828	Uncharacterized protein ybiS Flags: Precursor
HE616890	SFHH103_00465	-	-1.09771	0.742163	Uncharacterized protein ynhG	HE616890	SFHH103_00465	-	1.08673	0.761817	1.08673	0.761817	Uncharacterized protein ynhG
HE616890	SFHH103_00466	tag	1.18359	0.591513	DNA-3-methyladenine glycosylase I	HE616890	SFHH103_00466	tag	-1.33668	0.393238	-1.33668	0.393238	DNA-3-methyladenine glycosylase I
HE616890	SFHH103_00467	-	1.07261	0.834788	Uncharacterized protein	HE616890	SFHH103_00467	-	-1.00929	0.978158	-1.00929	0.978158	Uncharacterized protein
HE616890	SFHH103_00468	-	-1.48167	0.244589	conserved hypothetical protein	HE616890	SFHH103_00468	-	-1.78719	0.102773	-1.78719	0.102773	conserved hypothetical protein
HE616890	SFHH103_00469	hisS	1.22772	0.437974	histidyl-tRNA synthetase	HE616890	SFHH103_00469	hisS	1.48009	0.159913	1.48009	0.159913	histidyl-tRNA synthetase
HE616890	SFHH103_00470	hisZ	1.78651	0.0531798	ATP phosphoribosyltransferase regulatory subunit	HE616890	SFHH103_00470	hisZ	2.81895	0.000522856	2.81895	0.000522856	ATP phosphoribosyltransferase regulatory subunit
HE616890	SFHH103_00471	hisG	-1.24234	0.625933	ATP phosphoribosyltransferase	HE616890	SFHH103_00471	hisG	3.61887	0.00233419	3.61887	0.00233419	ATP phosphoribosyltransferase
HE616890	SFHH103_00472	gst	4.58938	1.02937e-07	glutathione S-transferase	HE616890	SFHH103_00472	gst	10.4559	2.62484e-15	10.4559	2.62484e-15	glutathione S-transferase
HE616890	SFHH103_00473	-	1.17246	0.488255	FAD-dependent oxidoreductase	HE616890	SFHH103_00473	-	1.63508	0.0199461	1.63508	0.0199461	FAD-dependent oxidoreductase
HE616890	SFHH103_00474	-	1.08067	0.747521	Signaling protein	HE616890	SFHH103_00474	-	1.82047	0.00251122	1.82047	0.00251122	Signaling protein
HE616890	SFHH103_00475	groEL	1.14872	0.483504	60 kDa chaperonin	HE616890	SFHH103_00475	groEL	6.46088	2.16474e-31	6.46088	2.16474e-31	60 kDa chaperonin
HE616890	SFHH103_00476	groES	-1.29202	0.213524	10 kDa chaperonin	HE616890	SFHH103_00476	groES	2.51938	2.69585e-09	2.51938	2.69585e-09	10 kDa chaperonin
HE616890	SFHH103_00477	-	-1.30055	0.272706	chromate resistance protein	HE616890	SFHH103_00477	-	-1.33438	0.201669	-1.33438	0.201669	chromate resistance protein
HE616890	SFHH103_00478	-	-1.19096	0.733771	Probable chromate transport protein	HE616890	SFHH103_00478	-	-1.63478	0.398975	-1.63478	0.398975	Probable chromate transport protein
HE616890	SFHH103_00479	-	1.37962	0.209475	conserved hypothetical protein	HE616890	SFHH103_00479	-	1.11923	0.629219	1.11923	0.629219	conserved hypothetical protein
HE616890	SFHH103_00480	ribF	1.22341	0.540366	riboflavin kinase / FMN adenylyltransferase	HE616890	SFHH103_00480	ribF	1.60649	0.122279	1.60649	0.122279	riboflavin kinase / FMN adenylyltransferase
HE616890	SFHH103_00481	ileS	2.95743	1.79756e-09	isoleucyl-tRNA synthetase IleS	HE616890	SFHH103_00481	ileS	2.42403	1.4683e-06	2.42403	1.4683e-06	isoleucyl-tRNA synthetase IleS
HE616890	SFHH103_00482	-	-1.37987	0.132577	conserved hypothetical protein	HE616890	SFHH103_00482	-	-4.41045	6.02563e-11	-4.41045	6.02563e-11	conserved hypothetical protein
HE616890	SFHH103_00483	-	-1.34176	0.222698	acetyltransferase	HE616890	SFHH103_00483	-	-3.46515	3.11143e-07	-3.46515	3.11143e-07	acetyltransferase
HE616890	SFHH103_00484	codA	1.21767	0.616458	CMP/dCMP deaminase, zinc-binding	HE616890	SFHH103_00484	codA	-1.09622	0.866256	-1.09622	0.866256	CMP/dCMP deaminase%2C zinc-binding
HE616890	SFHH103_00485	-	1.14862	0.619867	ribosomal large subunit pseudouridine synthase B	HE616890	SFHH103_00485	-	1.22392	0.505554	1.22392	0.505554	ribosomal large subunit pseudouridine synthase B
HE616890	SFHH103_00486	-	1.90202	0.0505888	methyltransferase	HE616890	SFHH103_00486	-	3.27586	0.000399025	3.27586	0.000399025	methyltransferase
HE616890	SFHH103_00487	-	-2.30423	0.000244776	putative phospholipase	HE616890	SFHH103_00487	-	-2.54183	1.53662e-07	-2.54183	1.53662e-07	putative phospholipase
HE616890	SFHH103_00488	kefB	-1.61565	0.0285039	Glutathione-regulated potassium-efflux system protein	HE616890	SFHH103_00488	kefB	-1.40078	0.116625	-1.40078	0.116625	Glutathione-regulated potassium-efflux system protein
HE616890	SFHH103_00489	pmbA	-1.1698	0.447304	putative modulator of DNA gyrase	HE616890	SFHH103_00489	pmbA	-1.32802	0.123827	-1.32802	0.123827	putative modulator of DNA gyrase
HE616890	SFHH103_00490	-	-1.01861	0.945097	inositol monophosphatase family protein	HE616890	SFHH103_00490	-	-1.24124	0.413783	-1.24124	0.413783	inositol monophosphatase family protein
HE616890	SFHH103_00491	-	-1.03446	0.888493	hypothetical protein	HE616890	SFHH103_00491	-	-1.08502	0.699539	-1.08502	0.699539	hypothetical protein
HE616890	SFHH103_00492	kdtA	1.53392	0.120352	3-deoxy-D-manno-octulosonic-acid transferase	HE616890	SFHH103_00492	kdtA	3.1307	5.84125e-06	3.1307	5.84125e-06	3-deoxy-D-manno-octulosonic-acid transferase
HE616890	SFHH103_00493	-	1.77453	0.0680521	putative phosphoglycolate phosphatase	HE616890	SFHH103_00493	-	3.31309	3.02195e-05	3.31309	3.02195e-05	putative phosphoglycolate phosphatase
HE616890	SFHH103_00494	lpxK	1.06955	0.851233	tetraacyldisaccharide 4'-kinase	HE616890	SFHH103_00494	lpxK	2.35498	0.0104423	2.35498	0.0104423	tetraacyldisaccharide 4'-kinase
HE616890	SFHH103_00495	-	-1.01492	0.960648	conserved hypothetical protein	HE616890	SFHH103_00495	-	-1.16912	0.525743	-1.16912	0.525743	conserved hypothetical protein
HE616890	SFHH103_00496	mutL	-1.04772	0.853521	DNA mismatch repair protein mutL	HE616890	SFHH103_00496	mutL	1.00364	0.988092	1.00364	0.988092	DNA mismatch repair protein mutL
HE616890	SFHH103_00497	-	-1.85911	0.00837322	hybrid sensory histidine kinase	HE616890	SFHH103_00497	-	-3.15868	2.65366e-07	-3.15868	2.65366e-07	hybrid sensory histidine kinase
HE616890	SFHH103_00498	-	1.24268	0.34438	Uncharacterized signaling protein	HE616890	SFHH103_00498	-	-1.06133	0.794609	-1.06133	0.794609	Uncharacterized signaling protein
HE616890	SFHH103_00499	-	-6.67276	8.61409e-10	conserved hypothetical protein	HE616890	SFHH103_00499	-	-18.3846	4.56758e-17	-18.3846	4.56758e-17	conserved hypothetical protein
HE616890	SFHH103_00500	ilvD	1.49965	0.0397359	dihydroxy-acid dehydratase	HE616890	SFHH103_00500	ilvD	2.12434	6.7106e-06	2.12434	6.7106e-06	dihydroxy-acid dehydratase
HE616890	SFHH103_00501	-	3.53428	8.97047e-06	hypothetical protein	HE616890	SFHH103_00501	-	2.79902	0.00027869	2.79902	0.00027869	hypothetical protein
HE616890	SFHH103_00502	dgoA	2.42739	0.00510664	2-dehydro-3-deoxyphosphogalactonate aldolase	HE616890	SFHH103_00502	dgoA	2.84339	0.000305082	2.84339	0.000305082	2-dehydro-3-deoxyphosphogalactonate aldolase
HE616890	SFHH103_00503	dgoK	3.31541	7.03861e-07	2-dehydro-3-deoxygalactonokinase	HE616890	SFHH103_00503	dgoK	1.75919	0.0248211	1.75919	0.0248211	2-dehydro-3-deoxygalactonokinase
HE616890	SFHH103_00504	fabG	4.83657	1.07779e-09	oxidoreductase, short chain dehydrogenase/reductase family	HE616890	SFHH103_00504	fabG	1.47139	0.210052	1.47139	0.210052	oxidoreductase%2C short chain dehydrogenase/reductase family
HE616890	SFHH103_00505	-	7.97711	7.7899e-13	HTH-type transcriptional repressor	HE616890	SFHH103_00505	-	2.15832	0.0236138	2.15832	0.0236138	HTH-type transcriptional repressor
HE616890	SFHH103_00506	vanR	-1.59048	0.032285	Transcriptional activator protein luxR family	HE616890	SFHH103_00506	vanR	-4.05476	1.19504e-11	-4.05476	1.19504e-11	Transcriptional activator protein luxR family
HE616890	SFHH103_00507	-	-1.14521	0.587997	Transcriptional activator protein luxR family	HE616890	SFHH103_00507	-	-1.10347	0.678012	-1.10347	0.678012	Transcriptional activator protein luxR family
HE616890	SFHH103_00508	mrp	1.06321	0.794593	Protein mrp	HE616890	SFHH103_00508	mrp	-1.0269	0.919429	-1.0269	0.919429	Protein mrp
HE616890	SFHH103_00509	corA	1.64667	0.0412039	Magnesium transport protein corA	HE616890	SFHH103_00509	corA	1.54368	0.0941203	1.54368	0.0941203	Magnesium transport protein corA
HE616890	SFHH103_00510	kup	1.2898	0.312518	Probable potassium transport system protein kup 2	HE616890	SFHH103_00510	kup	2.50489	7.19126e-05	2.50489	7.19126e-05	Probable potassium transport system protein kup 2
HE616890	SFHH103_00511	-	-1.2975	0.411319	cell wall hydrolase	HE616890	SFHH103_00511	-	2.20823	0.00228037	2.20823	0.00228037	cell wall hydrolase
HE616890	SFHH103_00512	atpI	-1.05846	0.783549	ATP synthase protein I	HE616890	SFHH103_00512	atpI	-1.9204	0.000656477	-1.9204	0.000656477	ATP synthase protein I
HE616890	SFHH103_00513	atpB	1.26012	0.383725	ATP synthase A chain	HE616890	SFHH103_00513	atpB	1.19612	0.517691	1.19612	0.517691	ATP synthase A chain
HE616890	SFHH103_00514	atpE	1.34841	0.342802	ATP synthase subunit C	HE616890	SFHH103_00514	atpE	2.09834	0.027373	2.09834	0.027373	ATP synthase subunit C
HE616890	SFHH103_00515	atpB	1.5805	0.0213904	ATP synthase B' chain	HE616890	SFHH103_00515	atpB	1.37873	0.0850727	1.37873	0.0850727	ATP synthase B' chain
HE616890	SFHH103_00516	atpF	2.16368	0.000186431	ATP synthase B chain	HE616890	SFHH103_00516	atpF	2.29016	1.0115e-05	2.29016	1.0115e-05	ATP synthase B chain
HE616890	SFHH103_00517	gst	1.69348	0.0860469	glutathione S-transferase	HE616890	SFHH103_00517	gst	1.16452	0.664695	1.16452	0.664695	glutathione S-transferase
HE616890	SFHH103_00518	rnhB	1.48717	0.183769	ribonuclease HII	HE616890	SFHH103_00518	rnhB	1.80011	0.0783629	1.80011	0.0783629	ribonuclease HII
HE616890	SFHH103_00519	-	1.23528	0.505682	Radical SAM-domain containing protein	HE616890	SFHH103_00519	-	-2.5117	0.0132315	-2.5117	0.0132315	Radical SAM-domain containing protein
HE616890	SFHH103_00520	-	-1.25411	0.365354	conserved hypothetical protein	HE616890	SFHH103_00520	-	-2.2207	0.000849841	-2.2207	0.000849841	conserved hypothetical protein
HE616890	SFHH103_00521	moaB	-1.60893	0.133034	Molybdenum cofactor biosynthesis protein B	HE616890	SFHH103_00521	moaB	-2.5041	0.00667217	-2.5041	0.00667217	Molybdenum cofactor biosynthesis protein B
HE616890	SFHH103_00522	ispE	1.19385	0.513822	4-diphosphocytidyl-2-C-methyl-D-erythritol kinase	HE616890	SFHH103_00522	ispE	-1.26242	0.419652	-1.26242	0.419652	4-diphosphocytidyl-2-C-methyl-D-erythritol kinase
HE616890	SFHH103_00523	-	-1.72304	0.0272584	Tetratricopeptide region	HE616890	SFHH103_00523	-	-3.1294	3.61084e-06	-3.1294	3.61084e-06	Tetratricopeptide region
HE616890	SFHH103_00524	ispB	-1.22803	0.451657	octaprenyl-diphosphate synthase	HE616890	SFHH103_00524	ispB	-2.16478	0.00786377	-2.16478	0.00786377	octaprenyl-diphosphate synthase
HE616890	SFHH103_00525	-	-1.10576	0.769424	conserved hypothetical protein	HE616890	SFHH103_00525	-	-1.18614	0.568752	-1.18614	0.568752	conserved hypothetical protein
HE616890	SFHH103_00526	-	-1.31762	0.529421	putative methyltransferase	HE616890	SFHH103_00526	-	2.22284	0.0255023	2.22284	0.0255023	putative methyltransferase
HE616890	SFHH103_00527	-	1.46237	0.136046	protease SohB-like	HE616890	SFHH103_00527	-	1.83442	0.0147916	1.83442	0.0147916	protease SohB-like
HE616890	SFHH103_00528	-	1.56243	0.16485	hypothetical protein	HE616890	SFHH103_00528	-	-1.00869	0.979318	-1.00869	0.979318	hypothetical protein
HE616890	SFHH103_00529	glyQ	-1.20578	0.434445	glycyl-tRNA synthetase alpha chain	HE616890	SFHH103_00529	glyQ	1.04621	0.825862	1.04621	0.825862	glycyl-tRNA synthetase alpha chain
HE616890	SFHH103_00530	-	-2.35125	0.141109	hypothetical protein	HE616890	SFHH103_00530	-	-1249.86	0.000276765	-1249.86	0.000276765	hypothetical protein
HE616890	SFHH103_00531	-	-1.09644	0.767586	conserved hypothetical protein, LemA-like	HE616890	SFHH103_00531	-	1.37182	0.227937	1.37182	0.227937	conserved hypothetical protein%2C LemA-like
HE616890	SFHH103_00532	-	-1.0958	0.749073	conserved hypothetical protein	HE616890	SFHH103_00532	-	1.582	0.036278	1.582	0.036278	conserved hypothetical protein
HE616890	SFHH103_00533	glyS	1.08011	0.768437	glycyl-tRNA synthetase beta chain	HE616890	SFHH103_00533	glyS	1.42092	0.169507	1.42092	0.169507	glycyl-tRNA synthetase beta chain
HE616890	SFHH103_00534	-	1.03797	0.898711	HTH-type transcriptional regulator, AraC-like	HE616890	SFHH103_00534	-	-1.12712	0.714392	-1.12712	0.714392	HTH-type transcriptional regulator%2C AraC-like
HE616890	SFHH103_00535	-	-1.98367	0.202092		HE616890	SFHH103_00535	-	3.36318	0.00160932	3.36318	0.00160932	0
HE616890	SFHH103_00536	-	-1.69145	0.340185	efflux protein	HE616890	SFHH103_00536	-	1.73486	0.285213	1.73486	0.285213	efflux protein
HE616890	SFHH103_00537	-	1.05265	0.838977	conserved hypothetical protein	HE616890	SFHH103_00537	-	-1.42999	0.271009	-1.42999	0.271009	conserved hypothetical protein
HE616890	SFHH103_00538	-	-1.19249	0.497982	conserved hypothetical protein	HE616890	SFHH103_00538	-	-1.25387	0.355411	-1.25387	0.355411	conserved hypothetical protein
HE616890	SFHH103_00539	purD	1.42915	0.229023	phosphoribosylamine-glycine ligase	HE616890	SFHH103_00539	purD	1.02467	0.937213	1.02467	0.937213	phosphoribosylamine-glycine ligase
HE616890	SFHH103_00540	-	-1.12273	0.645223	diguanylate cyclase/phosphodiesterase	HE616890	SFHH103_00540	-	2.10771	0.00321105	2.10771	0.00321105	diguanylate cyclase/phosphodiesterase
HE616890	SFHH103_00541	-	-1.4441	0.28008	Major facilitator transport protein	HE616890	SFHH103_00541	-	2.56665	0.00989314	2.56665	0.00989314	Major facilitator transport protein
HE616890	SFHH103_00542	-	-1.02652	0.927892	HTH-type transcriptional regulator AraC-like	HE616890	SFHH103_00542	-	-2.64587	0.00520727	-2.64587	0.00520727	HTH-type transcriptional regulator AraC-like
HE616890	SFHH103_00543	ubiA	-1.29238	0.314734	4-hydroxybenzoate octaprenyltransferase	HE616890	SFHH103_00543	ubiA	-1.57048	0.152425	-1.57048	0.152425	4-hydroxybenzoate octaprenyltransferase
HE616890	SFHH103_00544	-	-1.30429	0.60394	hypothetical protein predicted by Glimmer/Critica	HE616890	SFHH103_00544	-	-1.59222	0.312693	-1.59222	0.312693	hypothetical protein predicted by Glimmer/Critica
HE616890	SFHH103_00545	-	1.28751	0.308367	conserved hypothetical protein	HE616890	SFHH103_00545	-	1.77788	0.0106695	1.77788	0.0106695	conserved hypothetical protein
HE616890	SFHH103_00546	-	1.19069	0.57864	conserved hypothetical protein	HE616890	SFHH103_00546	-	1.46918	0.254471	1.46918	0.254471	conserved hypothetical protein
HE616890	SFHH103_00547	-	-1.16412	0.520118	oxidoreductase, FAD-binding	HE616890	SFHH103_00547	-	-1.16166	0.48149	-1.16166	0.48149	oxidoreductase%2C FAD-binding
HE616890	SFHH103_00548	-	-1.29693	0.406716	conserved hypothetical protein	HE616890	SFHH103_00548	-	-1.02855	0.916749	-1.02855	0.916749	conserved hypothetical protein
HE616890	SFHH103_00549	-	1.00509	0.987829	hypothetical protein	HE616890	SFHH103_00549	-	-1.45195	0.304855	-1.45195	0.304855	hypothetical protein
HE616890	SFHH103_00550	-	7.02718	9.65063e-10	Rieske 2Fe-2S family protein	HE616890	SFHH103_00550	-	-2.27174	0.130911	-2.27174	0.130911	Rieske 2Fe-2S family protein
HE616890	SFHH103_00551	-	2.17225	0.0450478	oxidoreductase	HE616890	SFHH103_00551	-	-3.16699	0.128688	-3.16699	0.128688	oxidoreductase
HE616890	SFHH103_00552	-	-1.8966	0.00479286	similar to autolytic lysozyme	HE616890	SFHH103_00552	-	-1.64775	0.0124882	-1.64775	0.0124882	similar to autolytic lysozyme
HE616890	SFHH103_00553	-	-1.79533	0.239438	divalent cation transport protein	HE616890	SFHH103_00553	-	-1.40617	0.596916	-1.40617	0.596916	divalent cation transport protein
HE616890	SFHH103_00554	-	-1.94258	0.0288581	acyl-CoA dehydrogenase	HE616890	SFHH103_00554	-	1.22271	0.545864	1.22271	0.545864	acyl-CoA dehydrogenase
HE616890	SFHH103_00555	-	-1.68477	0.200654	putative enoyl-CoA hydratase/isomerase	HE616890	SFHH103_00555	-	3.11252	7.625e-05	3.11252	7.625e-05	putative enoyl-CoA hydratase/isomerase
HE616890	SFHH103_00556	-	1.00768	0.977232	RNA methyltransferase	HE616890	SFHH103_00556	-	1.08114	0.760244	1.08114	0.760244	RNA methyltransferase
HE616890	SFHH103_00557	-	-1.4659	0.341044	Uncharacterized protein	HE616890	SFHH103_00557	-	-1.62402	0.317494	-1.62402	0.317494	Uncharacterized protein
HE616890	SFHH103_00558	dxs	1.40286	0.0651792	deoxyxylulose-5-phosphate synthase	HE616890	SFHH103_00558	dxs	1.76268	0.000418963	1.76268	0.000418963	deoxyxylulose-5-phosphate synthase
HE616890	SFHH103_00559	xseB	1.88252	0.0336613	exodeoxyribonuclease small subunit	HE616890	SFHH103_00559	xseB	2.6765	0.000365561	2.6765	0.000365561	exodeoxyribonuclease small subunit
HE616890	SFHH103_00560	-	1.45381	0.155034	histone deacetylase family protein	HE616890	SFHH103_00560	-	1.97799	0.00420979	1.97799	0.00420979	histone deacetylase family protein
HE616890	SFHH103_00561	-	-1.9124	0.0609145	alcohol dehydrogenase, zinc-containing	HE616890	SFHH103_00561	-	-1.3233	0.352129	-1.3233	0.352129	alcohol dehydrogenase%2C zinc-containing
HE616890	SFHH103_00562	-	-2.35899	0.0389936	Acyl-CoA thioester hydrolase	HE616890	SFHH103_00562	-	-6.16964	0.000117018	-6.16964	0.000117018	Acyl-CoA thioester hydrolase
HE616890	SFHH103_00563	-	1.10713	0.68993	acetyl-CoA acetyltransferase	HE616890	SFHH103_00563	-	-1.03376	0.894696	-1.03376	0.894696	acetyl-CoA acetyltransferase
HE616890	SFHH103_00564	-	-1.05637	0.880956	Acetyl-coenzyme A synthetase	HE616890	SFHH103_00564	-	1.51503	0.287507	1.51503	0.287507	Acetyl-coenzyme A synthetase
HE616890	SFHH103_00565	-	-1.01557	0.974899	Putative ABC transporter transmembrane component	HE616890	SFHH103_00565	-	1.62497	0.383694	1.62497	0.383694	Putative ABC transporter transmembrane component
HE616890	SFHH103_00566	-	-1.31613	0.579541	Sulfate/thiosulfate import ATP-binding protein CysA-like	HE616890	SFHH103_00566	-	1.26418	0.62651	1.26418	0.62651	Sulfate/thiosulfate import ATP-binding protein CysA-like
HE616890	SFHH103_00567	-	-1.2225	0.581108	conserved hypothetical protein	HE616890	SFHH103_00567	-	-2.06839	0.0856255	-2.06839	0.0856255	conserved hypothetical protein
HE616890	SFHH103_00568	tldD	1.61237	0.0307159	conserved hypothetical protein	HE616890	SFHH103_00568	tldD	1.44365	0.0815767	1.44365	0.0815767	conserved hypothetical protein
HE616890	SFHH103_00569	-	2.05948	0.0361177	Probable N-acetyltransferase	HE616890	SFHH103_00569	-	3.41653	4.2578e-05	3.41653	4.2578e-05	Probable N-acetyltransferase
HE616890	SFHH103_00570	dacF	-1.39808	0.100213	D-alanyl-D-alanine carboxypeptidase A	HE616890	SFHH103_00570	dacF	-1.18995	0.308431	-1.18995	0.308431	D-alanyl-D-alanine carboxypeptidase A
HE616890	SFHH103_00571	-	1.10187	0.725906	Polysaccharide deacetylase	HE616890	SFHH103_00571	-	1.91919	0.0209937	1.91919	0.0209937	Polysaccharide deacetylase
HE616890	SFHH103_00572	pdxH	-1.43309	0.113815	pyridoxamine 5'-phosphate oxidase	HE616890	SFHH103_00572	pdxH	-1.27148	0.311322	-1.27148	0.311322	pyridoxamine 5'-phosphate oxidase
HE616890	SFHH103_00573	-	1.1144	0.670273	conserved hypothetical protein	HE616890	SFHH103_00573	-	-1.12932	0.634332	-1.12932	0.634332	conserved hypothetical protein
HE616890	SFHH103_00574	dnaJ3	1.19975	0.412379	Chaperone protein DnaJ3	HE616890	SFHH103_00574	dnaJ3	-1.00851	0.967978	-1.00851	0.967978	Chaperone protein DnaJ3
HE616890	SFHH103_00575	fabI	-1.33043	0.263281	enoyl-acyl carrier protein reductase	HE616890	SFHH103_00575	fabI	-5.07697	1.08163e-08	-5.07697	1.08163e-08	enoyl-acyl carrier protein reductase
HE616890	SFHH103_00576	gpmB	1.44626	0.202407	putative phosphoglycerate mutase	HE616890	SFHH103_00576	gpmB	-1.6792	0.0387761	-1.6792	0.0387761	putative phosphoglycerate mutase
HE616890	SFHH103_00577	-	-1.64991	0.0942427	conserved hypothetical protein	HE616890	SFHH103_00577	-	-1.84989	0.0623166	-1.84989	0.0623166	conserved hypothetical protein
HE616890	SFHH103_00578	aroC	1.15667	0.48329	chorismate synthase	HE616890	SFHH103_00578	aroC	1.02854	0.883306	1.02854	0.883306	chorismate synthase
HE616890	SFHH103_00579	ribA	1.15896	0.58767	GTP cyclohydrolase II	HE616890	SFHH103_00579	ribA	1.84467	0.00545367	1.84467	0.00545367	GTP cyclohydrolase II
HE616890	SFHH103_00580	-	-1.72604	0.0605873	Invasion protein B-like	HE616890	SFHH103_00580	-	-1.8815	0.0482791	-1.8815	0.0482791	Invasion protein B-like
HE616890	SFHH103_00581	coxB	1.08197	0.777158	cytochrome c oxidase subunit II	HE616890	SFHH103_00581	coxB	-1.44054	0.225256	-1.44054	0.225256	cytochrome c oxidase subunit II
HE616890	SFHH103_00582	coxA	1.26317	0.364596	cytochrome c oxidase subunit I	HE616890	SFHH103_00582	coxA	1.49091	0.139089	1.49091	0.139089	cytochrome c oxidase subunit I
HE616890	SFHH103_00583	ctaG	2.36729	0.00377161	Cytochrome c oxidase assembly protein	HE616890	SFHH103_00583	ctaG	2.71442	0.00159674	2.71442	0.00159674	Cytochrome c oxidase assembly protein
HE616890	SFHH103_00584	coxC	1.2514	0.394837	cytochrome c oxidase subunit III	HE616890	SFHH103_00584	coxC	2.0211	0.00602088	2.0211	0.00602088	cytochrome c oxidase subunit III
HE616890	SFHH103_00585	-	1.52912	0.278467	Uncharacterized protein	HE616890	SFHH103_00585	-	1.57866	0.243041	1.57866	0.243041	Uncharacterized protein
HE616890	SFHH103_00586	-	-1.21135	0.591199	conserved hypothetical protein	HE616890	SFHH103_00586	-	-2.44278	0.0257949	-2.44278	0.0257949	conserved hypothetical protein
HE616890	SFHH103_00587	surF	1.04809	0.848357	Surfeit locus protein 1	HE616890	SFHH103_00587	surF	-1.11118	0.637036	-1.11118	0.637036	Surfeit locus protein 1
HE616890	SFHH103_00588	-	-2.04355	0.149406	conserved hypothetical protein	HE616890	SFHH103_00588	-	1.14601	0.798675	1.14601	0.798675	conserved hypothetical protein
HE616890	SFHH103_00589	lytB	1.24854	0.378842	lytB protein	HE616890	SFHH103_00589	lytB	1.17515	0.526642	1.17515	0.526642	lytB protein
HE616890	SFHH103_00590	thrB	1.16355	0.501163	homoserine kinase	HE616890	SFHH103_00590	thrB	1.53518	0.0317477	1.53518	0.0317477	homoserine kinase
HE616890	SFHH103_00591	rnhA	1.46911	0.176334	ribonuclease H	HE616890	SFHH103_00591	rnhA	2.22976	0.00579803	2.22976	0.00579803	ribonuclease H
HE616890	SFHH103_00592	-	-1.8097	0.00599208	AhpC/TSA family protein	HE616890	SFHH103_00592	-	-1.24242	0.223232	-1.24242	0.223232	AhpC/TSA family protein
HE616890	SFHH103_00593	-	-1.38436	0.204049	hypothetical protein	HE616890	SFHH103_00593	-	-2.25583	0.000998107	-2.25583	0.000998107	hypothetical protein
HE616890	SFHH103_00594	-	-1.63725	0.0847989	conserved hypothetical protein	HE616890	SFHH103_00594	-	-2.3751	0.00338763	-2.3751	0.00338763	conserved hypothetical protein
HE616890	SFHH103_00595	-	-1.13482	0.598897	Uncharacterized signaling protein PA3311	HE616890	SFHH103_00595	-	1.17394	0.498649	1.17394	0.498649	Uncharacterized signaling protein PA3311
HE616890	SFHH103_00596	-	-1.26567	0.38706	acetyltransferase, GNAT family	HE616890	SFHH103_00596	-	-1.6565	0.0457077	-1.6565	0.0457077	acetyltransferase%2C GNAT family
HE616890	SFHH103_00597	-	1.24197	0.348241	processing protease protein	HE616890	SFHH103_00597	-	1.56979	0.0288067	1.56979	0.0288067	processing protease protein
HE616890	SFHH103_00598	thrC	1.21435	0.437104	threonine synthase	HE616890	SFHH103_00598	thrC	2.03018	0.00199902	2.03018	0.00199902	threonine synthase
HE616890	SFHH103_00599	-	1.18831	0.555292	hypothetical protein predicted by Glimmer/Critica	HE616890	SFHH103_00599	-	1.00873	0.98754	1.00873	0.98754	hypothetical protein predicted by Glimmer/Critica
HE616890	SFHH103_00600	-	1.20557	0.427696	conserved hypothetical protein	HE616890	SFHH103_00600	-	1.30861	0.155778	1.30861	0.155778	conserved hypothetical protein
HE616890	SFHH103_00601	livK	1.01814	0.935598	Leucine-specific-binding protein	HE616890	SFHH103_00601	livK	1.36941	0.104122	1.36941	0.104122	Leucine-specific-binding protein
HE616890	SFHH103_00602	-	1.12677	0.631315	hypothetical protein	HE616890	SFHH103_00602	-	1.33496	0.202036	1.33496	0.202036	hypothetical protein
HE616890	SFHH103_00603	-	-1.41989	0.373127	HTH-type transcriptional regulator	HE616890	SFHH103_00603	-	-1.0405	0.915866	-1.0405	0.915866	HTH-type transcriptional regulator
HE616890	SFHH103_00604	-	-1.35476	0.230516	putative transposase	HE616890	SFHH103_00604	-	-2.13581	0.00821219	-2.13581	0.00821219	putative transposase
HE616890	SFHH103_00605	-	-1.03886	0.882	Putative transposase y4qE	HE616890	SFHH103_00605	-	-1.11784	0.634593	-1.11784	0.634593	Putative transposase y4qE
HE616890	SFHH103_00606	-	1.51949	0.233163	hypothetical protein	HE616890	SFHH103_00606	-	1.33423	0.369801	1.33423	0.369801	hypothetical protein
HE616890	SFHH103_00607	-	1.82918	0.0208204	hypothetical protein	HE616890	SFHH103_00607	-	1.02598	0.924768	1.02598	0.924768	hypothetical protein
HE616890	SFHH103_00608	-	1.14723	0.804761	hypothetical protein	HE616890	SFHH103_00608	-	-4.87003	0.42076	-4.87003	0.42076	hypothetical protein
HE616890	SFHH103_00609	-	-2.00586	0.236975	hypothetical protein	HE616890	SFHH103_00609	-	-2.09378	0.399287	-2.09378	0.399287	hypothetical protein
HE616890	SFHH103_00610	ccrM	-1.11178	0.656844	adenine DNA methyltransferase protein	HE616890	SFHH103_00610	ccrM	1.52715	0.0421456	1.52715	0.0421456	adenine DNA methyltransferase protein
HE616890	SFHH103_00611	-	-5.26742	1.41206e-06	putative secreted protein	HE616890	SFHH103_00611	-	-15.5559	8.68424e-13	-15.5559	8.68424e-13	putative secreted protein
HE616890	SFHH103_00612	-	-2.69716	7.88326e-06	hypothetical protein	HE616890	SFHH103_00612	-	-3.16381	1.52822e-08	-3.16381	1.52822e-08	hypothetical protein
HE616890	SFHH103_00613	mutY	1.85756	0.0464284	A/G-specific adenine glycosylase	HE616890	SFHH103_00613	mutY	2.48453	0.00157906	2.48453	0.00157906	A/G-specific adenine glycosylase
HE616890	SFHH103_00614	-	-1.35704	0.268363	hypothetical protein	HE616890	SFHH103_00614	-	-1.3305	0.234231	-1.3305	0.234231	hypothetical protein
HE616890	SFHH103_00615	-	-2.08586	0.000136135	hypothetical protein	HE616890	SFHH103_00615	-	-1.83472	0.000538972	-1.83472	0.000538972	hypothetical protein
HE616890	SFHH103_00616	-	-1.15859	0.50357	conserved hypothetical protein	HE616890	SFHH103_00616	-	-1.44524	0.0702051	-1.44524	0.0702051	conserved hypothetical protein
HE616890	SFHH103_00617	smc	1.21103	0.480225	chromosome segregation protein	HE616890	SFHH103_00617	smc	3.89065	2.92754e-11	3.89065	2.92754e-11	chromosome segregation protein
HE616890	SFHH103_00618	ppdK	1.06631	0.777785	pyruvate phosphate dikinase	HE616890	SFHH103_00618	ppdK	2.03579	0.00183508	2.03579	0.00183508	pyruvate phosphate dikinase
HE616890	SFHH103_00619	-	-1.98959	0.0101389	hypothetical protein	HE616890	SFHH103_00619	-	-3.09913	1.16522e-05	-3.09913	1.16522e-05	hypothetical protein
HE616890	SFHH103_00620	-	-2.80314	0.00137288	hypothetical/unknown protein	HE616890	SFHH103_00620	-	-4.25396	2.81681e-05	-4.25396	2.81681e-05	hypothetical/unknown protein
HE616890	SFHH103_00621	-	1.04239	0.87022	hypothetical protein	HE616890	SFHH103_00621	-	1.32608	0.207095	1.32608	0.207095	hypothetical protein
HE616890	SFHH103_00622	-	-1.53171	0.247999	putative hydrolase protein	HE616890	SFHH103_00622	-	1.08942	0.80514	1.08942	0.80514	putative hydrolase protein
HE616890	SFHH103_00623	-	-1.26373	0.516163	hypothetical protein	HE616890	SFHH103_00623	-	-1.421	0.298188	-1.421	0.298188	hypothetical protein
HE616890	SFHH103_00624	-	1.09104	0.823809	hypothetical protein	HE616890	SFHH103_00624	-	-1.73258	0.262148	-1.73258	0.262148	hypothetical protein
HE616890	SFHH103_00625	-	-1.42842	0.2768	Putative glycosyltransferase	HE616890	SFHH103_00625	-	-1.325	0.404146	-1.325	0.404146	Putative glycosyltransferase
HE616890	SFHH103_00626	xfp	-1.37413	0.161511	putative phosphoketolase	HE616890	SFHH103_00626	xfp	-1.08297	0.708592	-1.08297	0.708592	putative phosphoketolase
HE616890	SFHH103_00627	glgP	-2.45726	0.0018025	probable glycogen phosphorylase	HE616890	SFHH103_00627	glgP	-2.26133	0.00106294	-2.26133	0.00106294	probable glycogen phosphorylase
HE616890	SFHH103_00628	-	-1.25437	0.552324	hypothetical protein predicted by Glimmer/Critica	HE616890	SFHH103_00628	-	-22.2261	0.127971	-22.2261	0.127971	hypothetical protein predicted by Glimmer/Critica
HE616890	SFHH103_00629	adhA	-3.2547	2.53653e-06	alcohol dehydrogenase	HE616890	SFHH103_00629	adhA	-2.38776	1.8435e-05	-2.38776	1.8435e-05	alcohol dehydrogenase
HE616890	SFHH103_00630	-	-1.96088	0.00877013	hypothetical protein	HE616890	SFHH103_00630	-	-1.97123	0.00565113	-1.97123	0.00565113	hypothetical protein
HE616890	SFHH103_00631	-	-1.36954	0.348051	conserved hypothetical protein	HE616890	SFHH103_00631	-	-1.7156	0.140571	-1.7156	0.140571	conserved hypothetical protein
HE616890	SFHH103_00632	-	-1.07844	0.800737	hypothetical protein	HE616890	SFHH103_00632	-	-1.17158	0.633815	-1.17158	0.633815	hypothetical protein
HE616890	SFHH103_00633	cysN	1.7356	0.104613	Putative sulfate adenylyltransferase subunit 1	HE616890	SFHH103_00633	cysN	-8.90008	3.40315e-08	-8.90008	3.40315e-08	Putative sulfate adenylyltransferase subunit 1
HE616890	SFHH103_00634	cysD	-1.03408	0.948267	Putative sulfate adenylyltransferase subunit 2	HE616890	SFHH103_00634	cysD	-13.8254	3.4841e-09	-13.8254	3.4841e-09	Putative sulfate adenylyltransferase subunit 2
HE616890	SFHH103_00635	cysH	1.19256	0.738545	Putative phosphoadenosine phosphosulfate reductase	HE616890	SFHH103_00635	cysH	-7.55869	1.50671e-05	-7.55869	1.50671e-05	Putative phosphoadenosine phosphosulfate reductase
HE616890	SFHH103_00636	-	-1.15027	0.771959	hypothetical/unknown signal peptide protein	HE616890	SFHH103_00636	-	-1.50934	0.379429	-1.50934	0.379429	hypothetical/unknown signal peptide protein
HE616890	SFHH103_00637	-	1.25214	0.671852	hypothetical/unknown transmembrane protein	HE616890	SFHH103_00637	-	-2.67426	0.285002	-2.67426	0.285002	hypothetical/unknown transmembrane protein
HE616890	SFHH103_00638	betA	1.25	0.479598	choline dehydrogenase	HE616890	SFHH103_00638	betA	1.28892	0.435171	1.28892	0.435171	choline dehydrogenase
HE616890	SFHH103_00639	betB	1.58049	0.0737346	betaine aldehyde dehydrogenase	HE616890	SFHH103_00639	betB	1.87237	0.0122701	1.87237	0.0122701	betaine aldehyde dehydrogenase
HE616890	SFHH103_00640	betC	1.41366	0.159974	choline sulfatase	HE616890	SFHH103_00640	betC	1.02148	0.934521	1.02148	0.934521	choline sulfatase
HE616890	SFHH103_00641	betI	2.42256	0.00108864	transcriptional regulator betI	HE616890	SFHH103_00641	betI	1.05163	0.82989	1.05163	0.82989	transcriptional regulator betI
HE616890	SFHH103_00642	-	-1.296	0.340682	hypothetical protein	HE616890	SFHH103_00642	-	-2.5986	0.000637897	-2.5986	0.000637897	hypothetical protein
HE616890	SFHH103_00643	-	1.30355	0.396956	conserved hypothetical protein	HE616890	SFHH103_00643	-	-1.06785	0.84356	-1.06785	0.84356	conserved hypothetical protein
HE616890	SFHH103_00644	qor	-1.25471	0.48606	putative oxidoreductase protein	HE616890	SFHH103_00644	qor	1.23201	0.556946	1.23201	0.556946	putative oxidoreductase protein
HE616890	SFHH103_00645	-	-1.37228	0.112243	hypothetical protein	HE616890	SFHH103_00645	-	-1.68015	0.00741985	-1.68015	0.00741985	hypothetical protein
HE616890	SFHH103_00646	-	1.46521	0.18839	hypothetical protein	HE616890	SFHH103_00646	-	1.12108	0.658841	1.12108	0.658841	hypothetical protein
HE616890	SFHH103_00647	-	-1.27045	0.572082	hypothetical protein	HE616890	SFHH103_00647	-	3.51941	4.89148e-05	3.51941	4.89148e-05	hypothetical protein
HE616890	SFHH103_00648	gst	-1.08092	0.760903	putative glutathione S-transferase	HE616890	SFHH103_00648	gst	1.07349	0.774518	1.07349	0.774518	putative glutathione S-transferase
HE616890	SFHH103_00649	-	-1.03986	0.880612	hypothetical protein	HE616890	SFHH103_00649	-	-3.31144	1.32186e-06	-3.31144	1.32186e-06	hypothetical protein
HE616890	SFHH103_00650	-	1.86127	0.142737	hypothetical protein predicted by Glimmer/Critica	HE616890	SFHH103_00650	-	-2.74575	0.0554179	-2.74575	0.0554179	hypothetical protein predicted by Glimmer/Critica
HE616890	SFHH103_00651	-	-1.11582	0.777895	putative transcription regulator protein	HE616890	SFHH103_00651	-	-1.4454	0.327547	-1.4454	0.327547	putative transcription regulator protein
HE616890	SFHH103_00652	-	-1.16096	0.734344	conserved hypothetical protein	HE616890	SFHH103_00652	-	-2.00593	0.174098	-2.00593	0.174098	conserved hypothetical protein
HE616890	SFHH103_00653	-	-2.6149	0.0488456	conserved hypothetical protein	HE616890	SFHH103_00653	-	-3.1365	0.0177206	-3.1365	0.0177206	conserved hypothetical protein
HE616890	SFHH103_00654	-	-1.13263	0.614094	hypothetical protein	HE616890	SFHH103_00654	-	-1.935	0.00912079	-1.935	0.00912079	hypothetical protein
HE616890	SFHH103_00655	-	-1.09539	0.729063	putative transcription regulator protein	HE616890	SFHH103_00655	-	-2.46225	0.000281258	-2.46225	0.000281258	putative transcription regulator protein
HE616890	SFHH103_00656	-	-2.32581	6.37316e-06	hypothetical protein	HE616890	SFHH103_00656	-	-1.55182	0.00885227	-1.55182	0.00885227	hypothetical protein
HE616890	SFHH103_00657	PhnA	-1.11241	0.731074	probable alkylphosphonate uptake protein	HE616890	SFHH103_00657	PhnA	1.16592	0.577448	1.16592	0.577448	probable alkylphosphonate uptake protein
HE616890	SFHH103_00658	-	-1.51762	0.0323611	conserved hypothetical protein	HE616890	SFHH103_00658	-	-1.02652	0.880872	-1.02652	0.880872	conserved hypothetical protein
HE616890	SFHH103_00659	-	-1.55931	0.129134	hypothetical protein	HE616890	SFHH103_00659	-	1.51885	0.178223	1.51885	0.178223	hypothetical protein
HE616890	SFHH103_00660	dkgB	-1.01405	0.948714	putative aldose reductase	HE616890	SFHH103_00660	dkgB	-1.42557	0.0646215	-1.42557	0.0646215	putative aldose reductase
HE616890	SFHH103_00661	tam	-1.14874	0.551335	trans-aconitate methyltransferase	HE616890	SFHH103_00661	tam	-1.42876	0.093737	-1.42876	0.093737	trans-aconitate methyltransferase
HE616890	SFHH103_00662	dhe	-1.96543	0.000215275	putative haloacid dehalogenase, type II	HE616890	SFHH103_00662	dhe	-3.7422	2.44252e-16	-3.7422	2.44252e-16	putative haloacid dehalogenase%2C type II
HE616890	SFHH103_00663	-	1.33251	0.286398	hypothetical protein	HE616890	SFHH103_00663	-	1.47154	0.176973	1.47154	0.176973	hypothetical protein
HE616890	SFHH103_00664	adh	-1.66323	0.0479768	putative alcohol dehydrogenase	HE616890	SFHH103_00664	adh	-1.15464	0.546148	-1.15464	0.546148	putative alcohol dehydrogenase
HE616890	SFHH103_00665	-	-1.04123	0.893363	hypothetical protein	HE616890	SFHH103_00665	-	1.29415	0.484191	1.29415	0.484191	hypothetical protein
HE616890	SFHH103_00666	ilvE	-1.60124	0.0534804	branched-chain amino acid aminotransferase	HE616890	SFHH103_00666	ilvE	1.11926	0.580271	1.11926	0.580271	branched-chain amino acid aminotransferase
HE616890	SFHH103_00667	-	-1.29124	0.364384	hypothetical protein	HE616890	SFHH103_00667	-	-1.204	0.448086	-1.204	0.448086	hypothetical protein
HE616890	SFHH103_00668	-	-2.34851	0.0238983	hypothetical protein	HE616890	SFHH103_00668	-	-3.76648	0.00158648	-3.76648	0.00158648	hypothetical protein
HE616890	SFHH103_00669	sodB	1.33352	0.349127	superoxide dismutase	HE616890	SFHH103_00669	sodB	-1.21367	0.586797	-1.21367	0.586797	superoxide dismutase
HE616890	SFHH103_00670	-	1.057	0.865885	putative transcription regulator protein	HE616890	SFHH103_00670	-	-2.33786	0.0301698	-2.33786	0.0301698	putative transcription regulator protein
HE616890	SFHH103_00671	-	-1.58996	0.394838	putative amino acid efflux protein	HE616890	SFHH103_00671	-	1.16068	0.819749	1.16068	0.819749	putative amino acid efflux protein
HE616890	SFHH103_00672	cycF	-2.57378	0.00105812	putative cytochrome c signal peptide protein	HE616890	SFHH103_00672	cycF	-2.14011	0.0210553	-2.14011	0.0210553	putative cytochrome c signal peptide protein
HE616890	SFHH103_00673	cycG	-1.61006	0.0184401	putative diheme cytochrome c-type signal peptide protein	HE616890	SFHH103_00673	cycG	1.00233	0.994837	1.00233	0.994837	putative diheme cytochrome c-type signal peptide protein
HE616890	SFHH103_00674	-	-2.54562	6.45097e-05	putative acetyltransferase protein	HE616890	SFHH103_00674	-	-35.1731	2.27602e-45	-35.1731	2.27602e-45	putative acetyltransferase protein
HE616890	SFHH103_00675	-	3.1665	0.000785114	putative transcription regulator protein	HE616890	SFHH103_00675	-	1.84821	0.156044	1.84821	0.156044	putative transcription regulator protein
HE616890	SFHH103_00676	bla	-1.58732	0.0322258	putative beta-lactamase	HE616890	SFHH103_00676	bla	1.41855	0.0423818	1.41855	0.0423818	putative beta-lactamase
HE616890	SFHH103_00677	gcd	-1.14803	0.572776	glucose dehydrogenase	HE616890	SFHH103_00677	gcd	-1.36703	0.315387	-1.36703	0.315387	glucose dehydrogenase
HE616890	SFHH103_00678	-	-1.48733	0.0993404	conserved hypothetical protein	HE616890	SFHH103_00678	-	-1.90313	0.0132602	-1.90313	0.0132602	conserved hypothetical protein
HE616890	SFHH103_00679	-	-2.49562	0.0206941	Putative homocysteine S-methyltransferase	HE616890	SFHH103_00679	-	-4.72755	0.00104993	-4.72755	0.00104993	Putative homocysteine S-methyltransferase
HE616890	SFHH103_00680	-	2.73164	0.000744587	hypothetical protein	HE616890	SFHH103_00680	-	3.14341	5.09002e-05	3.14341	5.09002e-05	hypothetical protein
HE616890	SFHH103_00681	ptrB	1.68698	0.016359	protease II	HE616890	SFHH103_00681	ptrB	2.12407	0.000192133	2.12407	0.000192133	protease II
HE616890	SFHH103_00682	-	-2.53909	3.21482e-05	conserved hypothetical protein	HE616890	SFHH103_00682	-	-2.70705	2.41082e-06	-2.70705	2.41082e-06	conserved hypothetical protein
HE616890	SFHH103_00683	-	2.2404	0.00824056	conserved hypothetical protein	HE616890	SFHH103_00683	-	1.42681	0.280113	1.42681	0.280113	conserved hypothetical protein
HE616890	SFHH103_00684	-	1.84397	0.0367169	hypothetical protein	HE616890	SFHH103_00684	-	1.48749	0.196579	1.48749	0.196579	hypothetical protein
HE616890	SFHH103_00685	-	-1.77296	0.0816362	putative membrane protein	HE616890	SFHH103_00685	-	-5.03803	1.30422e-05	-5.03803	1.30422e-05	putative membrane protein
HE616890	SFHH103_00686	-	-1.53067	0.205259	hypothetical protein	HE616890	SFHH103_00686	-	-2.03589	0.0585638	-2.03589	0.0585638	hypothetical protein
HE616890	SFHH103_00687	msrB	1.46535	0.145153	Probable peptide methionine sulfoxide reductase	HE616890	SFHH103_00687	msrB	1.17853	0.52766	1.17853	0.52766	Probable peptide methionine sulfoxide reductase
HE616890	SFHH103_00688	mrpA	-1.72718	0.0550967	Probable Na(+)/H(+) antiporter subunit A	HE616890	SFHH103_00688	mrpA	-1.19599	0.485027	-1.19599	0.485027	Probable Na(+)/H(+) antiporter subunit A
HE616890	SFHH103_00689	mnhB	-1.49483	0.466336	Probable K(+)/H(+) antiporter subunit B	HE616890	SFHH103_00689	mnhB	2.56135	0.0904339	2.56135	0.0904339	Probable K(+)/H(+) antiporter subunit B
HE616890	SFHH103_00690	mnhC	-2.04251	0.203475	Probable Na(+)/H(+) antiporter subunit C	HE616890	SFHH103_00690	mnhC	-1.8959	0.493783	-1.8959	0.493783	Probable Na(+)/H(+) antiporter subunit C
HE616890	SFHH103_00691	mrpE	-1.36995	0.574461	Probable Na(+)/H(+) antiporter subunit E	HE616890	SFHH103_00691	mrpE	2.43482	0.127871	2.43482	0.127871	Probable Na(+)/H(+) antiporter subunit E
HE616890	SFHH103_00692	mnhF	-1.42184	0.5484	Probable Na(+)/H(+) antiporter subunit F	HE616890	SFHH103_00692	mnhF	-1.97523	0.458755	-1.97523	0.458755	Probable Na(+)/H(+) antiporter subunit F
HE616890	SFHH103_00693	mrpG	-1.28149	0.661823	Probable Na(+)/H(+) antiporter subunit G	HE616890	SFHH103_00693	mrpG	2.13926	0.171126	2.13926	0.171126	Probable Na(+)/H(+) antiporter subunit G
HE616890	SFHH103_00694	mucR1	-1.00248	0.989031	MucR1	HE616890	SFHH103_00694	mucR1	1.34669	0.0772124	1.34669	0.0772124	MucR1
HE616890	SFHH103_00695	-	1.17225	0.5514	conserved hypothetical protein	HE616890	SFHH103_00695	-	1.46109	0.126988	1.46109	0.126988	conserved hypothetical protein
HE616890	SFHH103_00696	-	-1.33445	0.363054	conserved hypothetical protein	HE616890	SFHH103_00696	-	-1.345	0.382928	-1.345	0.382928	conserved hypothetical protein
HE616890	SFHH103_00697	-	-1.50448	0.147028	Probable sensor histidine kinase	HE616890	SFHH103_00697	-	-3.17883	0.000135916	-3.17883	0.000135916	Probable sensor histidine kinase
HE616890	SFHH103_00698	-	-1.08115	0.719357	conserved hypothetical protein	HE616890	SFHH103_00698	-	-1.14291	0.458562	-1.14291	0.458562	conserved hypothetical protein
HE616890	SFHH103_00699	-	1.23454	0.589195	hypothetical protein	HE616890	SFHH103_00699	-	-1.04293	0.930143	-1.04293	0.930143	hypothetical protein
HE616890	SFHH103_00700	-	1.16339	0.538776	hypothetical protein	HE616890	SFHH103_00700	-	1.32422	0.246933	1.32422	0.246933	hypothetical protein
HE616890	SFHH103_00701	-	-1.99309	0.00115785	hypothetical protein	HE616890	SFHH103_00701	-	-1.75151	0.00702437	-1.75151	0.00702437	hypothetical protein
HE616890	SFHH103_00702	-	-5.16896	1.248e-06	hypothetical protein	HE616890	SFHH103_00702	-	-12.2884	2.09995e-11	-12.2884	2.09995e-11	hypothetical protein
HE616890	SFHH103_00703	-	-1.14928	0.612168	hypothetical protein predicted by Glimmer/Critica	HE616890	SFHH103_00703	-	-1.96315	0.0138983	-1.96315	0.0138983	hypothetical protein predicted by Glimmer/Critica
HE616890	SFHH103_00704	-	2.14084	0.0100023	hypothetical protein	HE616890	SFHH103_00704	-	1.25771	0.528936	1.25771	0.528936	hypothetical protein
HE616890	SFHH103_00705	-	1.11513	0.769044	hypothetical protein	HE616890	SFHH103_00705	-	1.26802	0.572328	1.26802	0.572328	hypothetical protein
HE616890	SFHH103_00706	pbp	-1.37131	0.126349	putative penicillin-binding protein 1A	HE616890	SFHH103_00706	pbp	-1.28847	0.175872	-1.28847	0.175872	putative penicillin-binding protein 1A
HE616890	SFHH103_00707	-	-1.65311	0.0213984	hypothetical protein	HE616890	SFHH103_00707	-	-2.73321	5.21255e-06	-2.73321	5.21255e-06	hypothetical protein
HE616890	SFHH103_00708	-	-1.12354	0.604747	hypothetical protein	HE616890	SFHH103_00708	-	-3.20254	4.02107e-08	-3.20254	4.02107e-08	hypothetical protein
HE616890	SFHH103_00709	-	-1.30807	0.648328	hypothetical protein predicted by Glimmer/Critica	HE616890	SFHH103_00709	-	-15.6368	0.372476	-15.6368	0.372476	hypothetical protein predicted by Glimmer/Critica
HE616890	SFHH103_00710	-	-1.39968	0.21701	hypothetical protein predicted by Glimmer/Critica	HE616890	SFHH103_00710	-	-6.08229	7.93914e-15	-6.08229	7.93914e-15	hypothetical protein predicted by Glimmer/Critica
HE616890	SFHH103_00711	feuP	-1.9901	0.0312478	two component transcriptional regulator	HE616890	SFHH103_00711	feuP	-8.90367	8.88369e-10	-8.90367	8.88369e-10	two component transcriptional regulator
HE616890	SFHH103_00712	feuQ	-1.09263	0.788091	sensor histidine kinase	HE616890	SFHH103_00712	feuQ	-1.86183	0.0972805	-1.86183	0.0972805	sensor histidine kinase
HE616890	SFHH103_00713	lipA	-1.21812	0.394345	putative outer-membranne lipoprotein	HE616890	SFHH103_00713	lipA	1.29699	0.347167	1.29699	0.347167	putative outer-membranne lipoprotein
HE616890	SFHH103_00714	cycH	1.05397	0.815793	Cytochrome c-type biogenesis protein	HE616890	SFHH103_00714	cycH	-2.02064	0.00150369	-2.02064	0.00150369	Cytochrome c-type biogenesis protein
HE616890	SFHH103_00715	cycJ	1.42313	0.321069	Cytochrome c-type biogenesis protein ccmE	HE616890	SFHH103_00715	cycJ	-1.43266	0.384706	-1.43266	0.384706	Cytochrome c-type biogenesis protein ccmE
HE616890	SFHH103_00716	cycK	1.12829	0.663668	Cytochrome c-type biogenesis protein cycK	HE616890	SFHH103_00716	cycK	-1.56869	0.140543	-1.56869	0.140543	Cytochrome c-type biogenesis protein cycK
HE616890	SFHH103_00717	cycL	-1.10064	0.739567	Cytochrome c-type biogenesis protein ccmH	HE616890	SFHH103_00717	cycL	-1.07098	0.807067	-1.07098	0.807067	Cytochrome c-type biogenesis protein ccmH
HE616890	SFHH103_00718	degP	-10.1135	2.04451e-23	probable serine protease	HE616890	SFHH103_00718	degP	-3.57146	3.4313e-09	-3.57146	3.4313e-09	probable serine protease
HE616890	SFHH103_00719	ragA	-6.52234	2.57861e-20	probable response regulator	HE616890	SFHH103_00719	ragA	-2.27638	3.19342e-07	-2.27638	3.19342e-07	probable response regulator
HE616890	SFHH103_00720	ragB	-2.76384	0.000104162	probable sensor histidine kinase	HE616890	SFHH103_00720	ragB	1.18342	0.491704	1.18342	0.491704	probable sensor histidine kinase
HE616890	SFHH103_00721	glnE	1.08173	0.785877	probable glutamate-ammonia-ligase adenylyltransferase	HE616890	SFHH103_00721	glnE	3.03021	1.26482e-05	3.03021	1.26482e-05	probable glutamate-ammonia-ligase adenylyltransferase
HE616890	SFHH103_00722	pleC	-1.08814	0.754277	probable two-component sensor histidine kinase	HE616890	SFHH103_00722	pleC	-1.00297	0.992126	-1.00297	0.992126	probable two-component sensor histidine kinase
HE616890	SFHH103_00723	pepN	1.12165	0.649722	aminopeptidase N	HE616890	SFHH103_00723	pepN	1.252	0.401081	1.252	0.401081	aminopeptidase N
HE616890	SFHH103_00724	-	1.26192	0.266484	hypothetical protein	HE616890	SFHH103_00724	-	-1.40855	0.223439	-1.40855	0.223439	hypothetical protein
HE616890	SFHH103_00725	-	-1.22845	0.47549	hypothetical protein predicted by Glimmer/Critica	HE616890	SFHH103_00725	-	-3.88909	8.48016e-06	-3.88909	8.48016e-06	hypothetical protein predicted by Glimmer/Critica
HE616890	SFHH103_00726	-	-1.41395	0.246572	hypothetical unknown protein	HE616890	SFHH103_00726	-	-3.66947	3.82377e-05	-3.66947	3.82377e-05	hypothetical unknown protein
HE616890	SFHH103_00727	-	-1.33434	0.189538	conserved hypothetical protein	HE616890	SFHH103_00727	-	-1.41956	0.0680486	-1.41956	0.0680486	conserved hypothetical protein
HE616890	SFHH103_00728	-	-1.42571	0.34193	probable heat shock protein	HE616890	SFHH103_00728	-	-1.68237	0.232582	-1.68237	0.232582	probable heat shock protein
HE616890	SFHH103_00729	-	-1.03349	0.901431	probable electron transfer flavoprotein-ubiquinone oxidoreductase	HE616890	SFHH103_00729	-	-1.67329	0.0717561	-1.67329	0.0717561	probable electron transfer flavoprotein-ubiquinone oxidoreductase
HE616890	SFHH103_00730	-	1.00237	0.990825	putative glycine betaine-binding periplasmic protein	HE616890	SFHH103_00730	-	-1.64053	0.0206233	-1.64053	0.0206233	putative glycine betaine-binding periplasmic protein
HE616890	SFHH103_00731	-	1.91541	0.00612144	putative glycine betaine/L-proline transport system permease protein	HE616890	SFHH103_00731	-	1.27016	0.295948	1.27016	0.295948	putative glycine betaine/L-proline transport system permease protein
HE616890	SFHH103_00732	-	2.40211	0.00343796	conserved hypothetical protein	HE616890	SFHH103_00732	-	1.55785	0.157989	1.55785	0.157989	conserved hypothetical protein
HE616890	SFHH103_00733	-	1.86436	0.0858225	putative transcription regulator protein	HE616890	SFHH103_00733	-	1.13079	0.748612	1.13079	0.748612	putative transcription regulator protein
HE616890	SFHH103_00734	-	1.65734	0.0758758	hypothetical protein	HE616890	SFHH103_00734	-	1.57854	0.137429	1.57854	0.137429	hypothetical protein
HE616890	SFHH103_00735	-	1.40074	0.268305	hypothetical protein	HE616890	SFHH103_00735	-	2.06427	0.0401834	2.06427	0.0401834	hypothetical protein
HE616890	SFHH103_00736	-	-1.66868	0.0467168	Putative glycosyltransferase	HE616890	SFHH103_00736	-	-1.6003	0.056422	-1.6003	0.056422	Putative glycosyltransferase
HE616890	SFHH103_00737	-	1.41389	0.289387	hypothetical protein	HE616890	SFHH103_00737	-	-1.04635	0.924842	-1.04635	0.924842	hypothetical protein
HE616890	SFHH103_00738	amn	-1.4106	0.230436	AMP nucleosidase	HE616890	SFHH103_00738	amn	-1.1291	0.693028	-1.1291	0.693028	AMP nucleosidase
HE616890	SFHH103_00739	-	-2.44927	0.0335846	hypothetical protein predicted by Glimmer/Critica	HE616890	SFHH103_00739	-	-14.7913	0.00388616	-14.7913	0.00388616	hypothetical protein predicted by Glimmer/Critica
HE616890	SFHH103_00740	-	-1.47253	0.49289	hypothetical unknown transmembrane protein	HE616890	SFHH103_00740	-	-10.486	0.00680578	-10.486	0.00680578	hypothetical unknown transmembrane protein
HE616890	SFHH103_00741	gst7	1.73111	0.0755618	putative glutathione S-transferase	HE616890	SFHH103_00741	gst7	2.33039	0.0114388	2.33039	0.0114388	putative glutathione S-transferase
HE616890	SFHH103_00742	-	-1.03007	0.930412	hypothetical protein predicted by Glimmer/Critica	HE616890	SFHH103_00742	-	1.24834	0.516531	1.24834	0.516531	hypothetical protein predicted by Glimmer/Critica
HE616890	SFHH103_00743	-	-2.19441	0.0237798	hypothetical protein	HE616890	SFHH103_00743	-	1.41477	0.232296	1.41477	0.232296	hypothetical protein
HE616890	SFHH103_00744	hisC	-1.41337	0.142484	histidinol-phosphate aminotransferase	HE616890	SFHH103_00744	hisC	-1.07034	0.74952	-1.07034	0.74952	histidinol-phosphate aminotransferase
HE616890	SFHH103_00745	-	-1.27937	0.484625	hypothetical protein predicted by Glimmer/Critica	HE616890	SFHH103_00745	-	-1.14975	0.734966	-1.14975	0.734966	hypothetical protein predicted by Glimmer/Critica
HE616890	SFHH103_00746	-	-1.16799	0.773672	hypothetical protein	HE616890	SFHH103_00746	-	-1.95015	0.604391	-1.95015	0.604391	hypothetical protein
HE616890	SFHH103_00747	-	-1.31268	0.183838	Putative outer membrane protein	HE616890	SFHH103_00747	-	-1.25688	0.132888	-1.25688	0.132888	Putative outer membrane protein
HE616890	SFHH103_00748	-	2.17761	0.00148364	Putative integrase protein	HE616890	SFHH103_00748	-	-2.60794	0.0131411	-2.60794	0.0131411	Putative integrase protein
HE616890	SFHH103_00749	-	-1.08859	0.857992	hypothetical protein predicted by Glimmer/Critica	HE616890	SFHH103_00749	-	1.23743	0.836785	1.23743	0.836785	hypothetical protein predicted by Glimmer/Critica
HE616890	SFHH103_00750	-	-1.98893	0.0514681	Putative outer membrane protein	HE616890	SFHH103_00750	-	2.73839	0.000102188	2.73839	0.000102188	Putative outer membrane protein
HE616890	SFHH103_00751	-	1.52818	0.138105	putative hydrolase protein	HE616890	SFHH103_00751	-	2.53326	0.000973434	2.53326	0.000973434	putative hydrolase protein
HE616890	SFHH103_00752	slt	-1.20433	0.47321	probable soluble lytic murein transglycosylase	HE616890	SFHH103_00752	slt	-1.42911	0.1964	-1.42911	0.1964	probable soluble lytic murein transglycosylase
HE616890	SFHH103_00753	-	-1.52407	0.103042	hypothetical protein predicted by Glimmer/Critica	HE616890	SFHH103_00753	-	-2.71644	0.00011003	-2.71644	0.00011003	hypothetical protein predicted by Glimmer/Critica
HE616890	SFHH103_00754	smpB	1.05874	0.80366	SsrA-binding protein	HE616890	SFHH103_00754	smpB	-1.31545	0.197161	-1.31545	0.197161	SsrA-binding protein
HE616890	SFHH103_00755	-	-1.10013	0.612621	conserved hypothetical protein	HE616890	SFHH103_00755	-	-1.40007	0.0435294	-1.40007	0.0435294	conserved hypothetical protein
HE616890	SFHH103_00756	rpoZ	1.62927	0.0261864	DNA-directed RNA polymerase subunit omega	HE616890	SFHH103_00756	rpoZ	1.16079	0.464741	1.16079	0.464741	DNA-directed RNA polymerase subunit omega
HE616890	SFHH103_00757	spoT	1.43146	0.100987	GTP pyrophosphokinase	HE616890	SFHH103_00757	spoT	1.8959	0.000693031	1.8959	0.000693031	GTP pyrophosphokinase
HE616890	SFHH103_00758	-	-1.10286	0.744283	hypothetical protein predicted by Glimmer/Critica	HE616890	SFHH103_00758	-	-2.68545	0.00141378	-2.68545	0.00141378	hypothetical protein predicted by Glimmer/Critica
HE616890	SFHH103_00759	acpS	1.51271	0.208606	holo-ACP synthase	HE616890	SFHH103_00759	acpS	-1.50851	0.26565	-1.50851	0.26565	holo-ACP synthase
HE616890	SFHH103_00760	lebB	1.16774	0.646782	signal peptidase I	HE616890	SFHH103_00760	lebB	-1.2656	0.541973	-1.2656	0.541973	signal peptidase I
HE616890	SFHH103_00761	rnc	2.13183	0.00300597	ribonuclease III	HE616890	SFHH103_00761	rnc	1.40501	0.15834	1.40501	0.15834	ribonuclease III
HE616890	SFHH103_00762	era	1.98924	0.00658112	GTP-binding protein era homolog	HE616890	SFHH103_00762	era	1.41573	0.185517	1.41573	0.185517	GTP-binding protein era homolog
HE616890	SFHH103_00763	-	1.96396	0.0144872	Probable glycerophosphoryl diester phosphodiesterase	HE616890	SFHH103_00763	-	1.3227	0.369547	1.3227	0.369547	Probable glycerophosphoryl diester phosphodiesterase
HE616890	SFHH103_00764	-	-1.06194	0.858158	putative glutathione S-transferase	HE616890	SFHH103_00764	-	-1.44571	0.302464	-1.44571	0.302464	putative glutathione S-transferase
HE616890	SFHH103_00765	cfa	-1.52848	0.04548	cyclopropane-fatty-acyl-phospholipid synthase	HE616890	SFHH103_00765	cfa	-2.27828	3.93933e-05	-2.27828	3.93933e-05	cyclopropane-fatty-acyl-phospholipid synthase
HE616890	SFHH103_00766	-	-1.60491	0.0158863	probable transcription accessory protein	HE616890	SFHH103_00766	-	-1.0654	0.695329	-1.0654	0.695329	probable transcription accessory protein
HE616890	SFHH103_00767	-	-1.86728	0.0314995	hypothetical signal peptide protein	HE616890	SFHH103_00767	-	-6.67153	2.56504e-05	-6.67153	2.56504e-05	hypothetical signal peptide protein
HE616890	SFHH103_00768	rkpK	-1.55041	0.0376243	UDP-glucose 6-dehydrogenase	HE616890	SFHH103_00768	rkpK	1.23526	0.325951	1.23526	0.325951	UDP-glucose 6-dehydrogenase
HE616890	SFHH103_00769	lpsL	1.13154	0.615677	capsular polysaccharide biosynthesis protein I	HE616890	SFHH103_00769	lpsL	-1.09175	0.698615	-1.09175	0.698615	capsular polysaccharide biosynthesis protein I
HE616890	SFHH103_00770	-	4.1432	0.000111596	putative transcription regulator protein	HE616890	SFHH103_00770	-	-1.31628	0.635889	-1.31628	0.635889	putative transcription regulator protein
HE616890	SFHH103_00771	-	1.88606	0.00628822	hypothetical protein	HE616890	SFHH103_00771	-	-1.26957	0.268102	-1.26957	0.268102	hypothetical protein
HE616890	SFHH103_00772	-	1.42237	0.206967	hypothetical protein	HE616890	SFHH103_00772	-	-1.76908	0.0429626	-1.76908	0.0429626	hypothetical protein
HE616890	SFHH103_00773	-	-1.32541	0.255986	conserved hypothetical protein	HE616890	SFHH103_00773	-	1.23566	0.3407	1.23566	0.3407	conserved hypothetical protein
HE616890	SFHH103_00774	recO	1.36375	0.256507	DNA repair protein recO	HE616890	SFHH103_00774	recO	-1.20629	0.497987	-1.20629	0.497987	DNA repair protein recO
HE616890	SFHH103_00775	phoX	-2.47348	2.22677e-05	Monomeric alkaline phosphatase	HE616890	SFHH103_00775	phoX	-2.05288	0.000595116	-2.05288	0.000595116	Monomeric alkaline phosphatase
HE616890	SFHH103_00776	-	-1.14642	0.55978	conserved hypothetical protein	HE616890	SFHH103_00776	-	1.4848	0.0693436	1.4848	0.0693436	conserved hypothetical protein
HE616890	SFHH103_00777	-	1.04806	0.907062	hypothetical protein	HE616890	SFHH103_00777	-	1.19856	0.693533	1.19856	0.693533	hypothetical protein
HE616890	SFHH103_00778	-	1.20432	0.638233	hypothetical protein	HE616890	SFHH103_00778	-	1.27439	0.546989	1.27439	0.546989	hypothetical protein
HE616890	SFHH103_00779	-	-2.07428	0.00364403	putative transport transmembrane protein	HE616890	SFHH103_00779	-	-1.92128	0.00641603	-1.92128	0.00641603	putative transport transmembrane protein
HE616890	SFHH103_00780	nadA	2.63821	9.49565e-06	quinolinate synthetase A	HE616890	SFHH103_00780	nadA	1.64224	0.0280249	1.64224	0.0280249	quinolinate synthetase A
HE616890	SFHH103_00781	nadB	1.35968	0.359108	L-aspartate oxidase	HE616890	SFHH103_00781	nadB	2.05495	0.0225148	2.05495	0.0225148	L-aspartate oxidase
HE616890	SFHH103_00782	nadC	1.45849	0.401665	nicotinate-mononucleotide pyrophosphorylase	HE616890	SFHH103_00782	nadC	2.49836	0.0501451	2.49836	0.0501451	nicotinate-mononucleotide pyrophosphorylase
HE616890	SFHH103_00783	sodC	1.16287	0.711491	superoxide dismutase (Cu/Zn)	HE616890	SFHH103_00783	sodC	-2.16168	0.0695398	-2.16168	0.0695398	superoxide dismutase (Cu/Zn)
HE616890	SFHH103_00784	-	-1.06965	0.802328	hypothetical protein	HE616890	SFHH103_00784	-	1.54962	0.0550096	1.54962	0.0550096	hypothetical protein
HE616890	SFHH103_00785	-	1.6744	0.0547782	hypothetical protein	HE616890	SFHH103_00785	-	1.41426	0.208969	1.41426	0.208969	hypothetical protein
HE616890	SFHH103_00786	-	-1.08134	0.750956	hypothetical protein	HE616890	SFHH103_00786	-	-1.64074	0.0480653	-1.64074	0.0480653	hypothetical protein
HE616890	SFHH103_00787	-	-1.71439	0.00456356	hypothetical protein	HE616890	SFHH103_00787	-	-3.09301	1.04883e-09	-3.09301	1.04883e-09	hypothetical protein
HE616890	SFHH103_00788	-	-2.29256	0.000310288	hypothetical protein	HE616890	SFHH103_00788	-	-5.0524	3.39546e-12	-5.0524	3.39546e-12	hypothetical protein
HE616890	SFHH103_00789	-	-1.61714	0.131917	hypothetical protein	HE616890	SFHH103_00789	-	-1.47213	0.16648	-1.47213	0.16648	hypothetical protein
HE616890	SFHH103_00790	-	1.14127	0.696998	hypothetical protein	HE616890	SFHH103_00790	-	-1.47295	0.253737	-1.47295	0.253737	hypothetical protein
HE616890	SFHH103_00791	-	-1.31636	0.515809	hypothetical protein	HE616890	SFHH103_00791	-	1.13482	0.750269	1.13482	0.750269	hypothetical protein
HE616890	SFHH103_00792	-	-1.46657	0.349765	hypothetical protein predicted by Glimmer/Critica	HE616890	SFHH103_00792	-	-1.89725	0.170439	-1.89725	0.170439	hypothetical protein predicted by Glimmer/Critica
HE616890	SFHH103_00793	cysS	1.24654	0.302466	cysteinyl-tRNA synthetase	HE616890	SFHH103_00793	cysS	-1.68607	0.0164737	-1.68607	0.0164737	cysteinyl-tRNA synthetase
HE616890	SFHH103_00794	-	-1.12799	0.661308	hypothetical protein	HE616890	SFHH103_00794	-	-1.951	0.00887191	-1.951	0.00887191	hypothetical protein
HE616890	SFHH103_00795	-	1.23868	0.53951	hypothetical protein	HE616890	SFHH103_00795	-	1.15363	0.70617	1.15363	0.70617	hypothetical protein
HE616890	SFHH103_00796	-	1.43705	0.355367	hypothetical protein	HE616890	SFHH103_00796	-	1.22915	0.625928	1.22915	0.625928	hypothetical protein
HE616890	SFHH103_00797	pip1	1.72964	0.0370686	prolyl iminopeptidase	HE616890	SFHH103_00797	pip1	1.46587	0.136657	1.46587	0.136657	prolyl iminopeptidase
HE616890	SFHH103_00798	leuA	1.54024	0.0854672	2-isopropylmalate synthase	HE616890	SFHH103_00798	leuA	1.63876	0.0582041	1.63876	0.0582041	2-isopropylmalate synthase
HE616890	SFHH103_00799	-	-1.99064	0.00156756	Probable permease protein	HE616890	SFHH103_00799	-	-1.46655	0.0396918	-1.46655	0.0396918	Probable permease protein
HE616890	SFHH103_00800	-	-1.81462	0.020184	conserved hypothetical protein	HE616890	SFHH103_00800	-	-3.16445	6.53765e-06	-3.16445	6.53765e-06	conserved hypothetical protein
HE616890	SFHH103_00801	-	1.60679	0.0133189	conserved hypothetical protein	HE616890	SFHH103_00801	-	1.2112	0.258047	1.2112	0.258047	conserved hypothetical protein
HE616890	SFHH103_00802	-	3.02418	4.53736e-05	ABC transporter, ATP-binding protein	HE616890	SFHH103_00802	-	3.76138	1.31686e-05	3.76138	1.31686e-05	ABC transporter%2C ATP-binding protein
HE616890	SFHH103_00803	psdA	1.14325	0.57893	phosphatidylserine decarboxylase	HE616890	SFHH103_00803	psdA	1.14774	0.555166	1.14774	0.555166	phosphatidylserine decarboxylase
HE616890	SFHH103_00804	pssA	1.15493	0.59347	phosphatidylserine synthase	HE616890	SFHH103_00804	pssA	1.38052	0.2703	1.38052	0.2703	phosphatidylserine synthase
HE616890	SFHH103_00805	-	1.29727	0.314152	putative oxidoreductase	HE616890	SFHH103_00805	-	2.30513	0.000848239	2.30513	0.000848239	putative oxidoreductase
HE616890	SFHH103_00806	purF	1.31559	0.174379	amidophosphoribosyltransferase	HE616890	SFHH103_00806	purF	1.94202	0.000222764	1.94202	0.000222764	amidophosphoribosyltransferase
HE616890	SFHH103_00807	-	-1.14226	0.648694	Colicin V production protein	HE616890	SFHH103_00807	-	1.20382	0.550514	1.20382	0.550514	Colicin V production protein
HE616890	SFHH103_00808	radA	1.00283	0.990546	DNA repair protein RadA	HE616890	SFHH103_00808	radA	-1.06622	0.782437	-1.06622	0.782437	DNA repair protein RadA
HE616890	SFHH103_00809	alr	-1.17218	0.575507	alanine racemase	HE616890	SFHH103_00809	alr	1.64897	0.0338586	1.64897	0.0338586	alanine racemase
HE616890	SFHH103_00810	-	-1.1387	0.62494	HTH-type transcriptional activator	HE616890	SFHH103_00810	-	-1.13553	0.66526	-1.13553	0.66526	HTH-type transcriptional activator
HE616890	SFHH103_00811	-	-1.85581	0.234056	branched-chain amino acid permease	HE616890	SFHH103_00811	-	1.02476	0.966804	1.02476	0.966804	branched-chain amino acid permease
HE616890	SFHH103_00812	-	-1.31734	0.62568	conserved hypothetical protein	HE616890	SFHH103_00812	-	1.05058	0.950703	1.05058	0.950703	conserved hypothetical protein
HE616890	SFHH103_00813	-	1.09275	0.729159	replicative DNA helicase	HE616890	SFHH103_00813	-	1.37759	0.19828	1.37759	0.19828	replicative DNA helicase
HE616890	SFHH103_00814	rplI	1.99104	0.00243951	50S ribosomal protein L9	HE616890	SFHH103_00814	rplI	1.92793	0.00219265	1.92793	0.00219265	50S ribosomal protein L9
HE616890	SFHH103_00815	-	-1.00197	0.994455	conserved hypothetical protein	HE616890	SFHH103_00815	-	-3.10317	0.00109849	-3.10317	0.00109849	conserved hypothetical protein
HE616890	SFHH103_00816	rpsR	1.36748	0.156093	30S ribosomal protein S18	HE616890	SFHH103_00816	rpsR	-1.32436	0.171503	-1.32436	0.171503	30S ribosomal protein S18
HE616890	SFHH103_00817	rpsF	1.03074	0.898589	30S ribosomal protein S6	HE616890	SFHH103_00817	rpsF	-2.3585	0.00102853	-2.3585	0.00102853	30S ribosomal protein S6
HE616890	SFHH103_00818	-	1.26848	0.637717	conserved hypothetical protein	HE616890	SFHH103_00818	-	-3.57991	0.12973	-3.57991	0.12973	conserved hypothetical protein
HE616890	SFHH103_00819	-	-1.29606	0.299415	Aldo-keto reductase protein	HE616890	SFHH103_00819	-	1.55499	0.0307917	1.55499	0.0307917	Aldo-keto reductase protein
HE616890	SFHH103_00820	fabD	-1.63183	0.0353849	malonyl CoA-acyl carrier protein transacylase	HE616890	SFHH103_00820	fabD	-2.48211	3.51104e-05	-2.48211	3.51104e-05	malonyl CoA-acyl carrier protein transacylase
HE616890	SFHH103_00821	fabG	-1.47873	0.137645	3-oxoacyl-[acyl-carrier-protein] reductase	HE616890	SFHH103_00821	fabG	-1.48447	0.146788	-1.48447	0.146788	3-oxoacyl-[acyl-carrier-protein] reductase
HE616890	SFHH103_00822	acpP	1.6334	0.0220903	Acyl carrier protein	HE616890	SFHH103_00822	acpP	2.09474	0.000334805	2.09474	0.000334805	Acyl carrier protein
HE616890	SFHH103_00823	fabF	1.52574	0.0705958	3-oxoacyl-(acyl-carrier-protein) synthase	HE616890	SFHH103_00823	fabF	1.89587	0.00680217	1.89587	0.00680217	3-oxoacyl-(acyl-carrier-protein) synthase
HE616890	SFHH103_00824	-	-1.97093	8.64564e-05	conserved hypothetical protein	HE616890	SFHH103_00824	-	-2.47533	1.5526e-08	-2.47533	1.5526e-08	conserved hypothetical protein
HE616890	SFHH103_00825	-	-1.22283	0.33705	conserved hypothetical protein	HE616890	SFHH103_00825	-	-2.14784	4.29653e-05	-2.14784	4.29653e-05	conserved hypothetical protein
HE616890	SFHH103_00826	gmk	1.04741	0.839613	guanylate kinase	HE616890	SFHH103_00826	gmk	-1.26152	0.247103	-1.26152	0.247103	guanylate kinase
HE616890	SFHH103_00827	ksgA	1.07721	0.788119	dimethyladenosine transferase KsgA	HE616890	SFHH103_00827	ksgA	1.25862	0.433424	1.25862	0.433424	dimethyladenosine transferase KsgA
HE616890	SFHH103_00828	pdxA	-1.27411	0.289172	PdxA	HE616890	SFHH103_00828	pdxA	1.28688	0.192593	1.28688	0.192593	PdxA
HE616890	SFHH103_00829	-	-2.08379	9.85977e-05	putative survival protein surA	HE616890	SFHH103_00829	-	-4.95568	6.8831e-18	-4.95568	6.8831e-18	putative survival protein surA
HE616890	SFHH103_00830	ostA	1.30521	0.262653	OstA	HE616890	SFHH103_00830	ostA	2.41992	0.000141418	2.41992	0.000141418	OstA
HE616890	SFHH103_00831	-	-1.22614	0.494786	putative permease protein	HE616890	SFHH103_00831	-	1.29585	0.409083	1.29585	0.409083	putative permease protein
HE616890	SFHH103_00832	-	-1.48067	0.113604	putative permease protein	HE616890	SFHH103_00832	-	1.03782	0.87372	1.03782	0.87372	putative permease protein
HE616890	SFHH103_00833	pepA	-1.16244	0.537778	leucine aminopeptidase PepA	HE616890	SFHH103_00833	pepA	-1.18712	0.462463	-1.18712	0.462463	leucine aminopeptidase PepA
HE616890	SFHH103_00834	holC	-1.01381	0.970299	HolC	HE616890	SFHH103_00834	holC	1.13731	0.728526	1.13731	0.728526	HolC
HE616890	SFHH103_00835	gal	-1.64324	0.0691542	D-galactose 1-dehydrogenase	HE616890	SFHH103_00835	gal	-1.35617	0.296287	-1.35617	0.296287	D-galactose 1-dehydrogenase
HE616890	SFHH103_00836	-	-1.24324	0.519173	acetyltransferase protein	HE616890	SFHH103_00836	-	1.006	0.983688	1.006	0.983688	acetyltransferase protein
HE616890	SFHH103_00837	-	1.03416	0.907286	putative ABC transporter, ATP-binding protein	HE616890	SFHH103_00837	-	1.4195	0.161076	1.4195	0.161076	putative ABC transporter%2C ATP-binding protein
HE616890	SFHH103_00838	-	2.07167	0.0327842	conserved hypothetical protein	HE616890	SFHH103_00838	-	6.40526	1.81746e-06	6.40526	1.81746e-06	conserved hypothetical protein
HE616890	SFHH103_00839	-	1.31203	0.230914	long-chain fatty-acid-CoA ligase	HE616890	SFHH103_00839	-	1.14863	0.60454	1.14863	0.60454	long-chain fatty-acid-CoA ligase
HE616890	SFHH103_00840	-	-2.9288	0.000971056	conserved hypothetical protein	HE616890	SFHH103_00840	-	-1.66302	0.0850865	-1.66302	0.0850865	conserved hypothetical protein
HE616890	SFHH103_00841	ligE	1.49887	0.0846153	lignin beta-ether hydrolase LigE	HE616890	SFHH103_00841	ligE	1.56328	0.0334852	1.56328	0.0334852	lignin beta-ether hydrolase LigE
HE616890	SFHH103_00842	ndk	1.47893	0.144321	nucleoside diphosphate kinase	HE616890	SFHH103_00842	ndk	1.11421	0.713708	1.11421	0.713708	nucleoside diphosphate kinase
HE616890	SFHH103_00843	-	10.0733	1.39237e-17	conserved hypothetical protein	HE616890	SFHH103_00843	-	-1.0392	0.9124	-1.0392	0.9124	conserved hypothetical protein
HE616890	SFHH103_00844	-	25.9667	3.39808e-36	conserved hypothetical protein	HE616890	SFHH103_00844	-	1.55318	0.196354	1.55318	0.196354	conserved hypothetical protein
HE616890	SFHH103_00845	-	3.03316	6.72886e-05	Branched-chain amino acid transport system / permease component	HE616890	SFHH103_00845	-	-1.83428	0.104908	-1.83428	0.104908	Branched-chain amino acid transport system / permease component
HE616890	SFHH103_00846	moaE	-1.4409	0.314675	Molybdopterin-converting factor subunit 2	HE616890	SFHH103_00846	moaE	-2.44797	0.0292983	-2.44797	0.0292983	Molybdopterin-converting factor subunit 2
HE616890	SFHH103_00847	moaD	-1.39702	0.285728	Molybdenum cofactor synthesis protein 2 small subunit	HE616890	SFHH103_00847	moaD	-5.06627	1.42294e-05	-5.06627	1.42294e-05	Molybdenum cofactor synthesis protein 2 small subunit
HE616890	SFHH103_00848	pgsA	-3.75123	4.94139e-05	CDP-diacylglycerol--glycerol-3-phosphate 3-phosphatidyltransferase	HE616890	SFHH103_00848	pgsA	-15.0759	1.01993e-13	-15.0759	1.01993e-13	CDP-diacylglycerol--glycerol-3-phosphate 3-phosphatidyltransferase
HE616890	SFHH103_00849	uvrC	1.44791	0.145575	UvrABC system protein C	HE616890	SFHH103_00849	uvrC	2.23805	0.000228826	2.23805	0.000228826	UvrABC system protein C
HE616890	SFHH103_00850	-	1.09574	0.713601	short chain dehydrogenase	HE616890	SFHH103_00850	-	1.30929	0.255092	1.30929	0.255092	short chain dehydrogenase
HE616890	SFHH103_00851	ropB1	-2.00286	0.00549746	outer membrane protein	HE616890	SFHH103_00851	ropB1	-4.78516	2.40535e-10	-4.78516	2.40535e-10	outer membrane protein
HE616890	SFHH103_00852	-	1.2119	0.43834	Glutathione S-transferase-like	HE616890	SFHH103_00852	-	1.24562	0.310945	1.24562	0.310945	Glutathione S-transferase-like
HE616890	SFHH103_00853	-	-1.62442	0.139561	ribonuclease T2 family protein	HE616890	SFHH103_00853	-	-2.23907	0.01311	-2.23907	0.01311	ribonuclease T2 family protein
HE616890	SFHH103_00854	-	-1.70066	0.0422568	conserved hypothetical protein	HE616890	SFHH103_00854	-	-1.05105	0.822283	-1.05105	0.822283	conserved hypothetical protein
HE616890	SFHH103_00855	-	-1.21587	0.599539	conserved hypothetical protein, ComJ-like	HE616890	SFHH103_00855	-	-1.35645	0.447335	-1.35645	0.447335	conserved hypothetical protein%2C ComJ-like
HE616890	SFHH103_00856	-	-1.43646	0.104948	Anaerobic dehydrogenases, typically selenocysteine-containing	HE616890	SFHH103_00856	-	-1.01049	0.956073	-1.01049	0.956073	Anaerobic dehydrogenases%2C typically selenocysteine-containing
HE616890	SFHH103_00857	-	-1.50718	0.177496	GDP-mannose pyrophosphatase NudK-like	HE616890	SFHH103_00857	-	1.10603	0.686956	1.10603	0.686956	GDP-mannose pyrophosphatase NudK-like
HE616890	SFHH103_00858	-	-8.96632	1.68425e-19	Uncharacterized conserved protein (DUF2156)	HE616890	SFHH103_00858	-	-1.03091	0.866756	-1.03091	0.866756	Uncharacterized conserved protein (DUF2156)
HE616890	SFHH103_00859	-	-2.41604	4.54528e-05	Type IV secretory pathway, VirJ component	HE616890	SFHH103_00859	-	-1.46097	0.046878	-1.46097	0.046878	Type IV secretory pathway%2C VirJ component
HE616890	SFHH103_00860	purN	1.09522	0.746261	phosphoribosylglycinamide formyltransferase	HE616890	SFHH103_00860	purN	4.42357	0.00590852	4.42357	0.00590852	phosphoribosylglycinamide formyltransferase
HE616890	SFHH103_00861	purM	-1.25091	0.524672	5'-phosphoribosyl-5-aminoimidazole synthetase	HE616890	SFHH103_00861	purM	-1.1089	0.797983	-1.1089	0.797983	5'-phosphoribosyl-5-aminoimidazole synthetase
HE616890	SFHH103_00862	-	-1.16092	0.630563	Predicted permease	HE616890	SFHH103_00862	-	-1.046	0.871494	-1.046	0.871494	Predicted permease
HE616890	SFHH103_00863	-	1.19198	0.51692	P-loop_NTPase superfamily	HE616890	SFHH103_00863	-	-1.52424	0.124512	-1.52424	0.124512	P-loop_NTPase superfamily
HE616890	SFHH103_00864	ppk	-1.5692	0.0857795	polyphosphate kinase	HE616890	SFHH103_00864	ppk	-1.543	0.115224	-1.543	0.115224	polyphosphate kinase
HE616890	SFHH103_00865	ppx	1.07793	0.742731	exopolyphosphatase	HE616890	SFHH103_00865	ppx	1.01292	0.94918	1.01292	0.94918	exopolyphosphatase
HE616890	SFHH103_00866	-	-1.34957	0.446067	conserved hypothetical protein	HE616890	SFHH103_00866	-	-1.92157	0.141027	-1.92157	0.141027	conserved hypothetical protein
HE616890	SFHH103_00867	-	1.25365	0.602475	conserved hypothetical protein	HE616890	SFHH103_00867	-	3.73654	0.000496288	3.73654	0.000496288	conserved hypothetical protein
HE616890	SFHH103_00868	-	-1.05716	0.909629	transposase	HE616890	SFHH103_00868	-	-1.45902	0.485448	-1.45902	0.485448	transposase
HE616890	SFHH103_00869	-	-1.8271	0.197426	ISRm2011-2 transposase protein	HE616890	SFHH103_00869	-	-2.09597	0.50988	-2.09597	0.50988	ISRm2011-2 transposase protein
HE616890	SFHH103_00870	cya	2.76271	7.01714e-05	adenylate cyclase	HE616890	SFHH103_00870	cya	-1.97051	0.179727	-1.97051	0.179727	adenylate cyclase
HE616890	SFHH103_00871	-	7.42135	1.33561e-20	transposon-related	HE616890	SFHH103_00871	-	1.14118	0.633014	1.14118	0.633014	transposon-related
HE616890	SFHH103_00872	rnd	-1.58946	0.0854319	ribonuclease D	HE616890	SFHH103_00872	rnd	-2.50701	0.00111233	-2.50701	0.00111233	ribonuclease D
HE616890	SFHH103_00873	-	-1.71461	0.044212	Putative multicopper oxidase	HE616890	SFHH103_00873	-	-2.90904	0.000707283	-2.90904	0.000707283	Putative multicopper oxidase
HE616890	SFHH103_00874	-	-1.15818	0.572096	Uncharacterized MFS-type transporter	HE616890	SFHH103_00874	-	1.4659	0.105929	1.4659	0.105929	Uncharacterized MFS-type transporter
HE616890	SFHH103_00875	aspS	1.32191	0.224419	aspartyl-tRNA synthetase	HE616890	SFHH103_00875	aspS	1.2856	0.234948	1.2856	0.234948	aspartyl-tRNA synthetase
HE616890	SFHH103_00876	-	-2.39091	0.00440475	conserved hypothetical protein	HE616890	SFHH103_00876	-	-2.24701	0.0101802	-2.24701	0.0101802	conserved hypothetical protein
HE616890	SFHH103_00877	groEL	1.48704	0.11976	chaperonin GroEL	HE616890	SFHH103_00877	groEL	2.28541	0.000427794	2.28541	0.000427794	chaperonin GroEL
HE616890	SFHH103_00878	-	1.18401	0.595789	conserved hypothetical protein	HE616890	SFHH103_00878	-	-1.12631	0.724166	-1.12631	0.724166	conserved hypothetical protein
HE616890	SFHH103_00879	-	-1.27403	0.345241	conserved hypothetical protein	HE616890	SFHH103_00879	-	1.52957	0.0957295	1.52957	0.0957295	conserved hypothetical protein
HE616890	SFHH103_00880	parC	-1.08739	0.728133	topoisomerase IV subunit A	HE616890	SFHH103_00880	parC	1.6363	0.0310321	1.6363	0.0310321	topoisomerase IV subunit A
HE616890	SFHH103_00881	-	1.07885	0.788379	putative transcriptional regulator	HE616890	SFHH103_00881	-	-1.67474	0.0616855	-1.67474	0.0616855	putative transcriptional regulator
HE616890	SFHH103_00882	-	-1.21493	0.472513	conserved hypothetical protein	HE616890	SFHH103_00882	-	1.63134	0.0881939	1.63134	0.0881939	conserved hypothetical protein
HE616890	SFHH103_00883	-	-1.1264	0.6785	arginyl-tRNA--protein transferase	HE616890	SFHH103_00883	-	-1.36676	0.292896	-1.36676	0.292896	arginyl-tRNA--protein transferase
HE616890	SFHH103_00884	-	-1.03332	0.91103	conserved hypothetical protein	HE616890	SFHH103_00884	-	-1.27055	0.434152	-1.27055	0.434152	conserved hypothetical protein
HE616890	SFHH103_00885	hemB	-1.07745	0.750557	delta-aminolevulinic acid dehydratase	HE616890	SFHH103_00885	hemB	-1.22494	0.358942	-1.22494	0.358942	delta-aminolevulinic acid dehydratase
HE616890	SFHH103_00886	-	-1.74652	0.117635	conserved hypothetical protein	HE616890	SFHH103_00886	-	-3.19591	0.00356419	-3.19591	0.00356419	conserved hypothetical protein
HE616890	SFHH103_00887	-	-1.17752	0.544196	transcriptional regulator MarR family	HE616890	SFHH103_00887	-	1.07765	0.775818	1.07765	0.775818	transcriptional regulator MarR family
HE616890	SFHH103_00888	-	-1.55317	0.0141448	Uncharacterized protein	HE616890	SFHH103_00888	-	-2.29554	1.40865e-06	-2.29554	1.40865e-06	Uncharacterized protein
HE616890	SFHH103_00889	glyA	1.06628	0.800072	serine hydroxymethyltransferase	HE616890	SFHH103_00889	glyA	1.57301	0.093115	1.57301	0.093115	serine hydroxymethyltransferase
HE616890	SFHH103_00890	nrdR	2.50651	0.0135628	Predicted transcriptional regulator	HE616890	SFHH103_00890	nrdR	8.34043	2.78713e-12	8.34043	2.78713e-12	Predicted transcriptional regulator
HE616890	SFHH103_00891	ribD	-1.02968	0.922623	riboflavin biosynthesis protein RibD	HE616890	SFHH103_00891	ribD	3.84608	5.5429e-06	3.84608	5.5429e-06	riboflavin biosynthesis protein RibD
HE616890	SFHH103_00892	ribE	-3.40558	1.17117e-08	riboflavin synthase alpha chain	HE616890	SFHH103_00892	ribE	1.97052	0.00539182	1.97052	0.00539182	riboflavin synthase alpha chain
HE616890	SFHH103_00893	-	-9.46156	1.17286e-24	conserved hypothetical protein	HE616890	SFHH103_00893	-	-2.30613	0.00018589	-2.30613	0.00018589	conserved hypothetical protein
HE616890	SFHH103_00894	-	-1.50361	0.334089	putative N-acetyltransferase	HE616890	SFHH103_00894	-	-1.49651	0.29756	-1.49651	0.29756	putative N-acetyltransferase
HE616890	SFHH103_00895	-	-1.05007	0.878212	Uncharacterized conserved protein	HE616890	SFHH103_00895	-	-1.29594	0.568815	-1.29594	0.568815	Uncharacterized conserved protein
HE616890	SFHH103_00896	ribH	1.54256	0.104605	riboflavin synthase beta chain	HE616890	SFHH103_00896	ribH	-1.57899	0.107645	-1.57899	0.107645	riboflavin synthase beta chain
HE616890	SFHH103_00897	nusB	1.14097	0.566101	N utilization substance protein B homolog	HE616890	SFHH103_00897	nusB	-2.28544	0.000293057	-2.28544	0.000293057	N utilization substance protein B homolog
HE616890	SFHH103_00898	-	1.39636	0.238319	Major facilitator superfamily-like	HE616890	SFHH103_00898	-	1.14361	0.59193	1.14361	0.59193	Major facilitator superfamily-like
HE616890	SFHH103_00899	hppA	-1.16918	0.529646	H+ translocating pyrophosphate synthase	HE616890	SFHH103_00899	hppA	1.64696	0.026352	1.64696	0.026352	H+ translocating pyrophosphate synthase
HE616890	SFHH103_00900	-	-1.36204	0.309679	Putative outer membrane protein	HE616890	SFHH103_00900	-	-1.95457	0.0409101	-1.95457	0.0409101	Putative outer membrane protein
HE616890	SFHH103_00901	-	1.37456	0.291938	Ubiquinol-cytochrome c chaperone-like	HE616890	SFHH103_00901	-	-1.25322	0.483793	-1.25322	0.483793	Ubiquinol-cytochrome c chaperone-like
HE616890	SFHH103_00902	-	-1.24005	0.46689	conserved hypothetical protein	HE616890	SFHH103_00902	-	-1.2258	0.444518	-1.2258	0.444518	conserved hypothetical protein
HE616890	SFHH103_00903	plsX	1.78615	0.0133395	glycerol-3-phosphate acyltransferase	HE616890	SFHH103_00903	plsX	1.22522	0.40075	1.22522	0.40075	glycerol-3-phosphate acyltransferase
HE616890	SFHH103_00904	fabH	-1.0373	0.874756	3-oxoacyl-(acyl-carrier-protein) synthase III	HE616890	SFHH103_00904	fabH	2.15468	0.000164284	2.15468	0.000164284	3-oxoacyl-(acyl-carrier-protein) synthase III
HE616890	SFHH103_00905	ihfA	1.31271	0.352335	Integration host factor subunit alpha	HE616890	SFHH103_00905	ihfA	1.23612	0.479547	1.23612	0.479547	Integration host factor subunit alpha
HE616890	SFHH103_00906	-	1.18746	0.536896	HTH-type transcriptional regulator MerR family	HE616890	SFHH103_00906	-	1.78448	0.0206844	1.78448	0.0206844	HTH-type transcriptional regulator MerR family
HE616890	SFHH103_00907	-	1.18702	0.753529	conserved hypothetical protein	HE616890	SFHH103_00907	-	-2.3514	0.299437	-2.3514	0.299437	conserved hypothetical protein
HE616890	SFHH103_00908	-	-1.11177	0.78998	hypothetical protein predicted by Glimmer/Critica	HE616890	SFHH103_00908	-	-2.06575	0.718164	-2.06575	0.718164	hypothetical protein predicted by Glimmer/Critica
HE616890	SFHH103_00909	-	1.23066	0.607577	hypothetical protein predicted by Glimmer/Critica	HE616890	SFHH103_00909	-	1.51341	0.902902	1.51341	0.902902	hypothetical protein predicted by Glimmer/Critica
HE616890	SFHH103_00910	-	1.19994	0.730406	conserved hypothetical protein	HE616890	SFHH103_00910	-	2.64998	0.108329	2.64998	0.108329	conserved hypothetical protein
HE616890	SFHH103_00911	-	-1.00231	0.995024	putative protease	HE616890	SFHH103_00911	-	3.78825	0.00361858	3.78825	0.00361858	putative protease
HE616890	SFHH103_00912	-	1.18911	0.705942	putative protease	HE616890	SFHH103_00912	-	6.81943	0.000216735	6.81943	0.000216735	putative protease
HE616890	SFHH103_00913	-	1.22272	0.695641	Putative lipid carrier protein	HE616890	SFHH103_00913	-	11.9619	7.23385e-13	11.9619	7.23385e-13	Putative lipid carrier protein
HE616890	SFHH103_00914	ubiD	-1.34609	0.335761	Carboxylase UbiD	HE616890	SFHH103_00914	ubiD	3.3129	1.72624e-06	3.3129	1.72624e-06	Carboxylase UbiD
HE616890	SFHH103_00915	nnrU	1.23661	0.556211	NnrU	HE616890	SFHH103_00915	nnrU	2.23919	0.00480113	2.23919	0.00480113	NnrU
HE616890	SFHH103_00916	-	2.37464	0.0581511	conserved hypothetical protein	HE616890	SFHH103_00916	-	13.2802	1.39099e-08	13.2802	1.39099e-08	conserved hypothetical protein
HE616890	SFHH103_00917	-	1.45918	0.506915	conserved hypothetical protein	HE616890	SFHH103_00917	-	8.30998	8.57862e-05	8.30998	8.57862e-05	conserved hypothetical protein
HE616890	SFHH103_00918	norE	-1.96678	0.169653	nitric oxide reduction protein NorE	HE616890	SFHH103_00918	norE	2.23519	0.106732	2.23519	0.106732	nitric oxide reduction protein NorE
HE616890	SFHH103_00919	-	1.31499	0.625524	putative membrane protein	HE616890	SFHH103_00919	-	1.50602	0.643658	1.50602	0.643658	putative membrane protein
HE616890	SFHH103_00920	norC	1.79343	0.164423	nitric-oxide reductase subunit C NorC	HE616890	SFHH103_00920	norC	58.6789	6.83213e-42	58.6789	6.83213e-42	nitric-oxide reductase subunit C NorC
HE616890	SFHH103_00921	norB	1.56626	0.215757	nitric-oxide reductase subunit B NorB	HE616890	SFHH103_00921	norB	26.8938	2.99918e-22	26.8938	2.99918e-22	nitric-oxide reductase subunit B NorB
HE616890	SFHH103_00922	norQ	-1.71413	0.345519	NorQ	HE616890	SFHH103_00922	norQ	12.9688	1.47957e-14	12.9688	1.47957e-14	NorQ
HE616890	SFHH103_00923	norD	-1.17506	0.753841	NorD protein	HE616890	SFHH103_00923	norD	6.43175	0.00060604	6.43175	0.00060604	NorD protein
HE616890	SFHH103_00924	hemN	1.7685	0.0836852	oxygen-independent coproporphyrinogen III oxidase HemN	HE616890	SFHH103_00924	hemN	3.16069	0.0023671	3.16069	0.0023671	oxygen-independent coproporphyrinogen III oxidase HemN
HE616890	SFHH103_00925	-	-1.06812	0.865872	conserved hypothetical protein	HE616890	SFHH103_00925	-	4.62724	0.00056308	4.62724	0.00056308	conserved hypothetical protein
HE616890	SFHH103_00926	-	-1.54496	0.140013	putative membrane protein	HE616890	SFHH103_00926	-	3.54163	1.366e-06	3.54163	1.366e-06	putative membrane protein
HE616890	SFHH103_00927	-	-1.58861	0.300298	conserved hypothetical protein	HE616890	SFHH103_00927	-	2.4025	0.0118986	2.4025	0.0118986	conserved hypothetical protein
HE616890	SFHH103_00928	-	1.19435	0.674165	conserved hypothetical protein	HE616890	SFHH103_00928	-	1.61272	0.237625	1.61272	0.237625	conserved hypothetical protein
HE616890	SFHH103_00929	nnrS	-1.00342	0.990206	NnrS	HE616890	SFHH103_00929	nnrS	6.58622	1.58031e-16	6.58622	1.58031e-16	NnrS
HE616890	SFHH103_00930	nirK	1.66952	0.33131	NirK nitrite reductase	HE616890	SFHH103_00930	nirK	5.68034	0.0277777	5.68034	0.0277777	NirK nitrite reductase
HE616890	SFHH103_00931	nirV	2.32011	0.0260187	NirV periplasmic nitrate reductase	HE616890	SFHH103_00931	nirV	4.98131	0.000701977	4.98131	0.000701977	NirV periplasmic nitrate reductase
HE616890	SFHH103_00932	nnrR	-1.35832	0.197606	CarD family transcriptional regulator	HE616890	SFHH103_00932	nnrR	-1.63653	0.0266496	-1.63653	0.0266496	CarD family transcriptional regulator
HE616890	SFHH103_00933	bcp	1.36709	0.569863	Pseudoazurin	HE616890	SFHH103_00933	bcp	1.95637	0.409708	1.95637	0.409708	Pseudoazurin
HE616890	SFHH103_00934	napE	3.17661	0.00211122	NapE	HE616890	SFHH103_00934	napE	3.51081	0.00632492	3.51081	0.00632492	NapE
HE616890	SFHH103_00935	napD	4.64561	0.00121039	NapD	HE616890	SFHH103_00935	napD	7.86757	4.87696e-05	7.86757	4.87696e-05	NapD
HE616890	SFHH103_00936	napA	2.2258	0.00164981	NapA	HE616890	SFHH103_00936	napA	3.31889	1.98107e-06	3.31889	1.98107e-06	NapA
HE616890	SFHH103_00937	napB	3.13503	0.00166584	NapB	HE616890	SFHH103_00937	napB	3.81368	0.000203967	3.81368	0.000203967	NapB
HE616890	SFHH103_00938	napC	2.56983	0.00482979	Cytochrome c-type protein NapC	HE616890	SFHH103_00938	napC	3.9221	6.07643e-05	3.9221	6.07643e-05	Cytochrome c-type protein NapC
HE616890	SFHH103_00939	-	2.30083	0.00338368	putative copper export protein	HE616890	SFHH103_00939	-	1.24978	0.483731	1.24978	0.483731	putative copper export protein
HE616890	SFHH103_00940	-	3.28814	0.000146763	conserved hypothetical protein	HE616890	SFHH103_00940	-	1.5843	0.245351	1.5843	0.245351	conserved hypothetical protein
HE616890	SFHH103_00941	-	2.05801	0.00441838	conserved hypothetical protein	HE616890	SFHH103_00941	-	1.35562	0.268333	1.35562	0.268333	conserved hypothetical protein
HE616890	SFHH103_00942	-	-1.17984	0.670791	conserved hypothetical protein	HE616890	SFHH103_00942	-	-2.52969	0.0357902	-2.52969	0.0357902	conserved hypothetical protein
HE616890	SFHH103_00943	-	-1.51217	0.273073	conserved hypothetical protein, putative transposase	HE616890	SFHH103_00943	-	-1.7026	0.195538	-1.7026	0.195538	conserved hypothetical protein%2C putative transposase
HE616890	SFHH103_00944	-	2.20263	0.00826377	conserved hypothetical protein, putative transposase	HE616890	SFHH103_00944	-	-6.02575	0.134991	-6.02575	0.134991	conserved hypothetical protein%2C putative transposase
HE616890	SFHH103_00945	-	1.84367	0.0739599	conserved hypothetical protein	HE616890	SFHH103_00945	-	-2.22507	0.222055	-2.22507	0.222055	conserved hypothetical protein
HE616890	SFHH103_00946	-	-3.22079	8.51063e-07	conserved hypothetical protein	HE616890	SFHH103_00946	-	-3.75181	3.78951e-08	-3.75181	3.78951e-08	conserved hypothetical protein
HE616890	SFHH103_00947	-	1.21408	0.503629	conserved membrane hypothetical protein	HE616890	SFHH103_00947	-	2.4788	0.0120877	2.4788	0.0120877	conserved membrane hypothetical protein
HE616890	SFHH103_00948	cpsA	-1.12514	0.638822	glycosyl transferase family protein	HE616890	SFHH103_00948	cpsA	1.15755	0.49586	1.15755	0.49586	glycosyl transferase family protein
HE616890	SFHH103_00949	-	1.23123	0.616545	glycosyl transferase family protein	HE616890	SFHH103_00949	-	5.13689	1.08014e-07	5.13689	1.08014e-07	glycosyl transferase family protein
HE616890	SFHH103_00950	-	1.4022	0.342914	Putative polysaccharide export protein	HE616890	SFHH103_00950	-	3.82882	5.44727e-05	3.82882	5.44727e-05	Putative polysaccharide export protein
HE616890	SFHH103_00951	-	1.4084	0.145866	Surface polysaccharide transport protein	HE616890	SFHH103_00951	-	2.12334	0.000420051	2.12334	0.000420051	Surface polysaccharide transport protein
HE616890	SFHH103_00952	-	1.00298	0.992262	conserved hypothetical protein	HE616890	SFHH103_00952	-	1.45854	0.168272	1.45854	0.168272	conserved hypothetical protein
HE616890	SFHH103_00953	vat	1.27439	0.496627	acetyl transferase	HE616890	SFHH103_00953	vat	-1.39608	0.382062	-1.39608	0.382062	acetyl transferase
HE616890	SFHH103_00954	-	-1.84036	0.0308369	conserved hypothetical protein	HE616890	SFHH103_00954	-	-1.5764	0.0944499	-1.5764	0.0944499	conserved hypothetical protein
HE616890	SFHH103_00955	-	-1.919	0.173078	conserved hypothetical protein	HE616890	SFHH103_00955	-	-1.63162	0.28701	-1.63162	0.28701	conserved hypothetical protein
HE616890	SFHH103_00956	-	-1.05591	0.81623	Heme A synthase	HE616890	SFHH103_00956	-	-3.94159	4.78153e-09	-3.94159	4.78153e-09	Heme A synthase
HE616890	SFHH103_00957	argC	-1.24232	0.338543	N-acetyl-gamma-glutamyl-phosphate reductase ArgC	HE616890	SFHH103_00957	argC	-1.37659	0.101443	-1.37659	0.101443	N-acetyl-gamma-glutamyl-phosphate reductase ArgC
HE616890	SFHH103_00958	speB	-1.26926	0.496208	agmatinase	HE616890	SFHH103_00958	speB	-1.0627	0.863563	-1.0627	0.863563	agmatinase
HE616890	SFHH103_00959	-	-1.25585	0.585252	conserved hypothetical protein	HE616890	SFHH103_00959	-	-2.04014	0.1078	-2.04014	0.1078	conserved hypothetical protein
HE616890	SFHH103_00960	rpsI	-1.16397	0.572882	30S ribosomal protein S9	HE616890	SFHH103_00960	rpsI	1.11793	0.685281	1.11793	0.685281	30S ribosomal protein S9
HE616890	SFHH103_00961	rplM	-1.10297	0.697173	50S ribosomal protein L13	HE616890	SFHH103_00961	rplM	-1.66186	0.0719091	-1.66186	0.0719091	50S ribosomal protein L13
HE616890	SFHH103_00962	-	-1.38769	0.575111	thioesterase superfamily protein	HE616890	SFHH103_00962	-	-2.28971	0.652492	-2.28971	0.652492	thioesterase superfamily protein
HE616890	SFHH103_00963	-	-1.23292	0.547086	enoyl-CoA hydratase/isomerase family protein	HE616890	SFHH103_00963	-	-1.10834	0.719819	-1.10834	0.719819	enoyl-CoA hydratase/isomerase family protein
HE616890	SFHH103_00964	-	-1.25441	0.628346	conserved hypothetical protein	HE616890	SFHH103_00964	-	-1.52318	0.584337	-1.52318	0.584337	conserved hypothetical protein
HE616890	SFHH103_00965	-	-1.1248	0.721408	conserved hypothetical protein	HE616890	SFHH103_00965	-	-1.27168	0.437481	-1.27168	0.437481	conserved hypothetical protein
HE616890	SFHH103_00967	-	-1.6556	0.0822841	O-acetylhomoserine (thiol)-lyase	HE616890	SFHH103_00967	-	1.25722	0.352448	1.25722	0.352448	O-acetylhomoserine (thiol)-lyase
HE616890	SFHH103_00968	-	-1.99282	0.0220656	hypothetical protein	HE616890	SFHH103_00968	-	-2.44288	0.00128236	-2.44288	0.00128236	hypothetical protein
HE616890	SFHH103_00969	-	1.05455	0.834748	hypothetical protein	HE616890	SFHH103_00969	-	2.12585	0.0032314	2.12585	0.0032314	hypothetical protein
HE616890	SFHH103_00970	-	-1.92724	0.0275708	probable cytochrome P450 hydroxylase	HE616890	SFHH103_00970	-	-1.93693	0.0169561	-1.93693	0.0169561	probable cytochrome P450 hydroxylase
HE616890	SFHH103_00971	-	-1.71122	0.0153679	hypothetical protein	HE616890	SFHH103_00971	-	-2.27392	5.44479e-05	-2.27392	5.44479e-05	hypothetical protein
HE616890	SFHH103_00972	-	-1.45897	0.109445	hypothetical protein	HE616890	SFHH103_00972	-	-1.24346	0.308249	-1.24346	0.308249	hypothetical protein
HE616890	SFHH103_00973	clpP	1.95478	0.00314635	ATP-dependent Clp protease, proteolytic subunit	HE616890	SFHH103_00973	clpP	1.34864	0.19013	1.34864	0.19013	ATP-dependent Clp protease%2C proteolytic subunit
HE616890	SFHH103_00974	clpX	1.09468	0.744345	ATP-dependent Clp protease, ATP-binding subunit ClpX	HE616890	SFHH103_00974	clpX	-1.11294	0.716664	-1.11294	0.716664	ATP-dependent Clp protease%2C ATP-binding subunit ClpX
HE616890	SFHH103_00975	lonA	-1.46569	0.0850528	endopeptidase La (ATP-dependent protease La 1)	HE616890	SFHH103_00975	lonA	-1.87921	0.00166741	-1.87921	0.00166741	endopeptidase La (ATP-dependent protease La 1)
HE616890	SFHH103_00976	hupB	1.05176	0.779306	Histone-like bacterial DNA-binding protein	HE616890	SFHH103_00976	hupB	2.25507	2.15015e-07	2.25507	2.15015e-07	Histone-like bacterial DNA-binding protein
HE616890	SFHH103_00977	-	1.38234	0.194916	conserved hypothetical protein	HE616890	SFHH103_00977	-	-1.35839	0.335139	-1.35839	0.335139	conserved hypothetical protein
HE616890	SFHH103_00978	emrR	1.20413	0.512691	putative transcription regulator protein	HE616890	SFHH103_00978	emrR	1.14169	0.662909	1.14169	0.662909	putative transcription regulator protein
HE616890	SFHH103_00979	mcpU	-1.62285	0.182769	Putative methyl-accepting chemotaxis protein	HE616890	SFHH103_00979	mcpU	1.55296	0.199325	1.55296	0.199325	Putative methyl-accepting chemotaxis protein
HE616890	SFHH103_00980	-	1.13497	0.722472	hypothetical protein	HE616890	SFHH103_00980	-	2.97094	0.000195609	2.97094	0.000195609	hypothetical protein
HE616890	SFHH103_00981	-	-1.48869	0.323767	hypothetical protein	HE616890	SFHH103_00981	-	3.58047	0.00170569	3.58047	0.00170569	hypothetical protein
HE616890	SFHH103_00982	-	-1.67855	0.0195918	hypothetical protein	HE616890	SFHH103_00982	-	-1.34467	0.108399	-1.34467	0.108399	hypothetical protein
HE616890	SFHH103_00983	-	2.17837	0.0176612	hypothetical protein predicted by Glimmer/Critica	HE616890	SFHH103_00983	-	1.35039	0.454024	1.35039	0.454024	hypothetical protein predicted by Glimmer/Critica
HE616890	SFHH103_00984	nuoA	1.01402	0.944248	NADH ubiquinone oxidoreductase chain A	HE616890	SFHH103_00984	nuoA	1.00767	0.964365	1.00767	0.964365	NADH ubiquinone oxidoreductase chain A
HE616890	SFHH103_00985	nuoB	-1.0198	0.930629	NADH dehydrogenase I chain B	HE616890	SFHH103_00985	nuoB	-1.00406	0.985111	-1.00406	0.985111	NADH dehydrogenase I chain B
HE616890	SFHH103_00986	nuoC	1.17633	0.490456	NADH dehydrogenase I, C subunit	HE616890	SFHH103_00986	nuoC	1.70648	0.0107747	1.70648	0.0107747	NADH dehydrogenase I%2C C subunit
HE616890	SFHH103_00987	nuoD	-1.10565	0.613646	NADH dehydrogenase I chain D	HE616890	SFHH103_00987	nuoD	1.5427	0.0153162	1.5427	0.0153162	NADH dehydrogenase I chain D
HE616890	SFHH103_00988	-	2.29212	0.0148227	hypothetical protein	HE616890	SFHH103_00988	-	1.77037	0.107619	1.77037	0.107619	hypothetical protein
HE616890	SFHH103_00989	nuoE	1.6824	0.015094	NADH dehydrogenase I, E subunit	HE616890	SFHH103_00989	nuoE	2.96096	9.88519e-10	2.96096	9.88519e-10	NADH dehydrogenase I%2C E subunit
HE616890	SFHH103_00990	nuoF	1.67988	0.0088467	NADH-quinone oxidoreductase, F subunit	HE616890	SFHH103_00990	nuoF	2.47788	6.23826e-08	2.47788	6.23826e-08	NADH-quinone oxidoreductase%2C F subunit
HE616890	SFHH103_00991	-	1.8501	0.0053552	conserved hypothetical protein	HE616890	SFHH103_00991	-	4.0934	6.96114e-14	4.0934	6.96114e-14	conserved hypothetical protein
HE616890	SFHH103_00992	nuoG	1.94519	0.000643813	NADH dehydrogenase (ubiquinone) Fe-S protein 1	HE616890	SFHH103_00992	nuoG	3.94983	6.51021e-17	3.94983	6.51021e-17	NADH dehydrogenase (ubiquinone) Fe-S protein 1
HE616890	SFHH103_00993	nuoH	-1.18542	0.468623	NADH dehydrogenase I chain H	HE616890	SFHH103_00993	nuoH	2.41692	6.26326e-05	2.41692	6.26326e-05	NADH dehydrogenase I chain H
HE616890	SFHH103_00994	nuoI	2.5314	0.000157862	NADH dehydrogenase I chain I	HE616890	SFHH103_00994	nuoI	5.30012	3.25044e-12	5.30012	3.25044e-12	NADH dehydrogenase I chain I
HE616890	SFHH103_00995	nuoJ	2.20416	0.00191204	NADH dehydrogenase subunit J	HE616890	SFHH103_00995	nuoJ	5.21257	6.16696e-12	5.21257	6.16696e-12	NADH dehydrogenase subunit J
HE616890	SFHH103_00996	nuoK	2.16918	0.0196181	NADH dehydrogenase I chain K	HE616890	SFHH103_00996	nuoK	4.06951	9.50379e-06	4.06951	9.50379e-06	NADH dehydrogenase I chain K
HE616890	SFHH103_00997	nuoL	1.84689	0.0139136	NADH dehydrogenase I chain L	HE616890	SFHH103_00997	nuoL	4.33921	3.59758e-09	4.33921	3.59758e-09	NADH dehydrogenase I chain L
HE616890	SFHH103_00998	nuoM	1.87326	0.0242494	NADH dehydrogenase I, M subunit	HE616890	SFHH103_00998	nuoM	4.56361	2.04279e-09	4.56361	2.04279e-09	NADH dehydrogenase I%2C M subunit
HE616890	SFHH103_00999	nuoN	2.82646	3.77632e-05	NADH dehydrogenase I chain N	HE616890	SFHH103_00999	nuoN	7.66411	6.24547e-17	7.66411	6.24547e-17	NADH dehydrogenase I chain N
HE616890	SFHH103_01000	birA	2.55679	0.00410648	biotin transcriptional regulator bifunctional protein BirA	HE616890	SFHH103_01000	birA	6.37299	1.36133e-10	6.37299	1.36133e-10	biotin transcriptional regulator bifunctional protein BirA
HE616890	SFHH103_01001	-	2.63304	0.00027159	hypothetical protein	HE616890	SFHH103_01001	-	7.60545	7.72378e-17	7.60545	7.72378e-17	hypothetical protein
HE616890	SFHH103_01002	-	1.31112	0.51555	hypothetical protein	HE616890	SFHH103_01002	-	4.24844	2.59414e-05	4.24844	2.59414e-05	hypothetical protein
HE616890	SFHH103_01003	-	-1.00879	0.977634	hypothetical protein	HE616890	SFHH103_01003	-	-3.69783	0.000884983	-3.69783	0.000884983	hypothetical protein
HE616890	SFHH103_01004	-	-1.04838	0.83787	K01881 prolyl-tRNA synthetase	HE616890	SFHH103_01004	-	-1.16718	0.498016	-1.16718	0.498016	K01881 prolyl-tRNA synthetase
HE616890	SFHH103_01005	-	-1.2565	0.432362	ABC transporter, permease protein	HE616890	SFHH103_01005	-	1.08025	0.800434	1.08025	0.800434	ABC transporter%2C permease protein
HE616890	SFHH103_01006	lolD	1.05296	0.8364	ABC transporter ATP-binding protei	HE616890	SFHH103_01006	lolD	1.98928	0.00424112	1.98928	0.00424112	ABC transporter ATP-binding protei
HE616890	SFHH103_01007	-	1.16296	0.692728	hypothetical protein	HE616890	SFHH103_01007	-	-3.87162	0.00281031	-3.87162	0.00281031	hypothetical protein
HE616890	SFHH103_01008	-	-1.49979	0.34299	hypothetical protein	HE616890	SFHH103_01008	-	1.15834	0.739218	1.15834	0.739218	hypothetical protein
HE616890	SFHH103_01009	dnaE	1.07147	0.818745	DNA polymerase III alpha subunit	HE616890	SFHH103_01009	dnaE	-1.20149	0.58336	-1.20149	0.58336	DNA polymerase III alpha subunit
HE616890	SFHH103_01010	-	-1.22135	0.567851	hypothetical protein	HE616890	SFHH103_01010	-	1.10942	0.803467	1.10942	0.803467	hypothetical protein
HE616890	SFHH103_01011	dinP	1.10395	0.738307	DNA polymerase IV	HE616890	SFHH103_01011	dinP	1.47239	0.236374	1.47239	0.236374	DNA polymerase IV
HE616890	SFHH103_01012	-	-1.01126	0.97664	hypothetical protein	HE616890	SFHH103_01012	-	-1.57674	0.299207	-1.57674	0.299207	hypothetical protein
HE616890	SFHH103_01013	-	1.45948	0.254863	hypothetical protein	HE616890	SFHH103_01013	-	1.07593	0.843853	1.07593	0.843853	hypothetical protein
HE616890	SFHH103_01014	-	-1.22081	0.465567	hypothetical protein	HE616890	SFHH103_01014	-	-1.06556	0.791056	-1.06556	0.791056	hypothetical protein
HE616890	SFHH103_01015	divK	1.01343	0.963566	putative 2-component receiver domain protein	HE616890	SFHH103_01015	divK	-1.01577	0.957873	-1.01577	0.957873	putative 2-component receiver domain protein
HE616890	SFHH103_01016	pleD	1.00853	0.977122	Response regulator pleD	HE616890	SFHH103_01016	pleD	1.78562	0.0843866	1.78562	0.0843866	Response regulator pleD
HE616890	SFHH103_01017	rpmG	1.43293	0.0668196	50S ribosomal protein L33	HE616890	SFHH103_01017	rpmG	1.00757	0.965223	1.00757	0.965223	50S ribosomal protein L33
HE616890	SFHH103_01018	-	1.93406	0.0140882	putative transport membrane protein	HE616890	SFHH103_01018	-	1.9181	0.0351201	1.9181	0.0351201	putative transport membrane protein
HE616890	SFHH103_01019	-	1.18656	0.587446	hypothetical protein	HE616890	SFHH103_01019	-	1.32101	0.367287	1.32101	0.367287	hypothetical protein
HE616890	SFHH103_01020	-	1.2843	0.38578	hypothetical protein	HE616890	SFHH103_01020	-	-1.43849	0.206937	-1.43849	0.206937	hypothetical protein
HE616890	SFHH103_01021	rnr	1.99259	0.0026289	Putative exoribonuclease II	HE616890	SFHH103_01021	rnr	2.55089	2.77871e-06	2.55089	2.77871e-06	Putative exoribonuclease II
HE616890	SFHH103_01022	topA	1.65573	0.00754148	putative DNA topoisomerase I	HE616890	SFHH103_01022	topA	1.44151	0.035201	1.44151	0.035201	putative DNA topoisomerase I
HE616890	SFHH103_01023	smf	-1.97619	0.148492	Protein smf	HE616890	SFHH103_01023	smf	3.12882	0.0424986	3.12882	0.0424986	Protein smf
HE616890	SFHH103_01024	-	1.26965	0.582126	hypotetical transmembrane protein	HE616890	SFHH103_01024	-	3.06487	0.00603833	3.06487	0.00603833	hypotetical transmembrane protein
HE616890	SFHH103_01025	pyrC	-1.14052	0.684316	probable dihydroorotase	HE616890	SFHH103_01025	pyrC	1.80829	0.0726477	1.80829	0.0726477	probable dihydroorotase
HE616890	SFHH103_01026	pyrB	-1.18357	0.627577	probable aspartate carbamoyltransferase	HE616890	SFHH103_01026	pyrB	1.80262	0.0563775	1.80262	0.0563775	probable aspartate carbamoyltransferase
HE616890	SFHH103_01027	aidB	-1.12673	0.585646	probable acyl-CoA dehydrogenase	HE616890	SFHH103_01027	aidB	1.16568	0.413762	1.16568	0.413762	probable acyl-CoA dehydrogenase
HE616890	SFHH103_01028	-	1.027	0.939755	hypotetical transmembrane protein	HE616890	SFHH103_01028	-	-1.12237	0.800398	-1.12237	0.800398	hypotetical transmembrane protein
HE616890	SFHH103_01029	-	2.35876	0.0386764	hypothetical protein predicted by Glimmer/Critica	HE616890	SFHH103_01029	-	2.35398	0.0397055	2.35398	0.0397055	hypothetical protein predicted by Glimmer/Critica
HE616890	SFHH103_01030	-	1.2281	0.455937	hypothetical protein	HE616890	SFHH103_01030	-	1.8745	0.00967485	1.8745	0.00967485	hypothetical protein
HE616890	SFHH103_01031	-	1.10725	0.761277	putative Holliday junction resolvase	HE616890	SFHH103_01031	-	1.49686	0.186458	1.49686	0.186458	putative Holliday junction resolvase
HE616890	SFHH103_01032	-	-1.05927	0.822078	metal-dependent hydrolase	HE616890	SFHH103_01032	-	1.40289	0.156926	1.40289	0.156926	metal-dependent hydrolase
HE616890	SFHH103_01033	gatA	1.1398	0.557189	aspartyl/glutamyl-tRNA amidotransferase subunit A	HE616890	SFHH103_01033	gatA	1.2602	0.27415	1.2602	0.27415	aspartyl/glutamyl-tRNA amidotransferase subunit A
HE616890	SFHH103_01034	-	1.91699	0.00292477	hypothetical protein	HE616890	SFHH103_01034	-	-1.31546	0.182945	-1.31546	0.182945	hypothetical protein
HE616890	SFHH103_01035	-	2.67084	0.00187583	hypothetical protein	HE616890	SFHH103_01035	-	-1.0071	0.984618	-1.0071	0.984618	hypothetical protein
HE616890	SFHH103_01036	gatB	-1.07244	0.745223	glutamyl-tRNA amidotransferase subunit B	HE616890	SFHH103_01036	gatB	-1.18391	0.383141	-1.18391	0.383141	glutamyl-tRNA amidotransferase subunit B
HE616890	SFHH103_01037	-	1.15809	0.62984	hypothetical protein	HE616890	SFHH103_01037	-	1.33512	0.353481	1.33512	0.353481	hypothetical protein
HE616890	SFHH103_01038	-	-1.27103	0.291326	hypothetical protein	HE616890	SFHH103_01038	-	-2.26753	6.55165e-05	-2.26753	6.55165e-05	hypothetical protein
HE616890	SFHH103_01039	-	-1.49556	0.253375	hypothetical protein	HE616890	SFHH103_01039	-	-2.63379	0.0271362	-2.63379	0.0271362	hypothetical protein
HE616890	SFHH103_01040	-	-1.71654	0.0317965	Probable NADH dehydrogenase	HE616890	SFHH103_01040	-	-1.87852	0.0108953	-1.87852	0.0108953	Probable NADH dehydrogenase
HE616890	SFHH103_01041	-	-1.77792	0.0155766	conserved hypothetical protein	HE616890	SFHH103_01041	-	-2.60281	3.71206e-06	-2.60281	3.71206e-06	conserved hypothetical protein
HE616890	SFHH103_01042	aat	1.01952	0.930532	leucyl/phenylalanyl-tRNA-protein transferase	HE616890	SFHH103_01042	aat	1.37212	0.410701	1.37212	0.410701	leucyl/phenylalanyl-tRNA-protein transferase
HE616890	SFHH103_01043	accC	1.08659	0.700669	biotin carboxylase	HE616890	SFHH103_01043	accC	2.44815	4.53881e-06	2.44815	4.53881e-06	biotin carboxylase
HE616890	SFHH103_01044	accB	-1.0872	0.743974	Biotin carboxyl carrier protein of acetyl-CoA carboxylase	HE616890	SFHH103_01044	accB	1.75305	0.0191799	1.75305	0.0191799	Biotin carboxyl carrier protein of acetyl-CoA carboxylase
HE616890	SFHH103_01045	aroQ	-1.17311	0.552556	3-dehydroquinate dehydratase	HE616890	SFHH103_01045	aroQ	-1.18121	0.528181	-1.18121	0.528181	3-dehydroquinate dehydratase
HE616890	SFHH103_01046	-	1.08054	0.778458	putative membrane protein	HE616890	SFHH103_01046	-	1.19565	0.517236	1.19565	0.517236	putative membrane protein
HE616890	SFHH103_01047	-	-1.67119	0.0318911	putative aminotransferase protein	HE616890	SFHH103_01047	-	-2.20724	0.000617819	-2.20724	0.000617819	putative aminotransferase protein
HE616890	SFHH103_01048	rne	2.17184	0.0013058	Probable ribonuclease E	HE616890	SFHH103_01048	rne	2.58156	0.000227028	2.58156	0.000227028	Probable ribonuclease E
HE616890	SFHH103_01049	-	1.03972	0.863449	N-acetylmuramoyl-L-alanine amidase	HE616890	SFHH103_01049	-	-1.16889	0.474236	-1.16889	0.474236	N-acetylmuramoyl-L-alanine amidase
HE616890	SFHH103_01050	mrcA	-1.42124	0.0579446	penicillin-binding protein 1A	HE616890	SFHH103_01050	mrcA	-2.21708	1.48591e-06	-2.21708	1.48591e-06	penicillin-binding protein 1A
HE616890	SFHH103_01051	-	1.98961	0.178869	hypothetical protein	HE616890	SFHH103_01051	-	2.26825	0.167674	2.26825	0.167674	hypothetical protein
HE616890	SFHH103_01052	prfB	1.82494	0.017197	Peptide chain release factor 1 Short=RF-1	HE616890	SFHH103_01052	prfB	1.50629	0.121044	1.50629	0.121044	Peptide chain release factor 1 Short%3DRF-1
HE616890	SFHH103_01053	-	-1.46893	0.209251	hypothetical protein	HE616890	SFHH103_01053	-	-2.88235	0.000809073	-2.88235	0.000809073	hypothetical protein
HE616890	SFHH103_01054	-	-1.14565	0.597472	probable inorganic polyphosphate/ATP-NAD kinase	HE616890	SFHH103_01054	-	-1.86877	0.0116465	-1.86877	0.0116465	probable inorganic polyphosphate/ATP-NAD kinase
HE616890	SFHH103_01055	-	-1.00175	0.994632	putative transcription regulator protein	HE616890	SFHH103_01055	-	-1.93436	0.0209372	-1.93436	0.0209372	putative transcription regulator protein
HE616890	SFHH103_01056	acpD	6.10563	2.98329e-08	acyl carrier protein phosphodiesterase	HE616890	SFHH103_01056	acpD	1.85338	0.195466	1.85338	0.195466	acyl carrier protein phosphodiesterase
HE616890	SFHH103_01057	-	1.00008	0.999762	hypothetical protein predicted by Glimmer/Critica	HE616890	SFHH103_01057	-	-1.85567	0.00839754	-1.85567	0.00839754	hypothetical protein predicted by Glimmer/Critica
HE616890	SFHH103_01058	-	1.50222	0.0998973	Putative tRNA/rRNA metyltransferase	HE616890	SFHH103_01058	-	1.73861	0.0205946	1.73861	0.0205946	Putative tRNA/rRNA metyltransferase
HE616890	SFHH103_01059	tufA	2.22197	4.56537e-06	elongation factor EF-Tu	HE616890	SFHH103_01059	tufA	3.17738	3.48593e-10	3.17738	3.48593e-10	elongation factor EF-Tu
HE616890	SFHH103_01060	-	1.3123	0.309931	sugar epimerase	HE616890	SFHH103_01060	-	1.63357	0.0588625	1.63357	0.0588625	sugar epimerase
HE616890	SFHH103_01061	-	1.21514	0.394215	hypothetical protein	HE616890	SFHH103_01061	-	-2.78464	2.7998e-06	-2.78464	2.7998e-06	hypothetical protein
HE616890	SFHH103_01062	nusG	1.99241	8.12238e-05	Transcription antitermination protein nusG	HE616890	SFHH103_01062	nusG	-1.21616	0.216283	-1.21616	0.216283	Transcription antitermination protein nusG
HE616890	SFHH103_01063	rplK	2.70307	8.21537e-08	50S ribosomal protein L11	HE616890	SFHH103_01063	rplK	1.5879	0.00989853	1.5879	0.00989853	50S ribosomal protein L11
HE616890	SFHH103_01064	rplA	2.72334	2.14825e-07	50S ribosomal protein L1	HE616890	SFHH103_01064	rplA	2.92399	3.78935e-08	2.92399	3.78935e-08	50S ribosomal protein L1
HE616890	SFHH103_01065	rplJ	2.27611	7.36022e-06	50S ribosomal protein L10	HE616890	SFHH103_01065	rplJ	1.76315	0.00157607	1.76315	0.00157607	50S ribosomal protein L10
HE616890	SFHH103_01066	rplL	2.01563	0.00170943	50S ribosomal protein L7/L12	HE616890	SFHH103_01066	rplL	1.67027	0.0234748	1.67027	0.0234748	50S ribosomal protein L7/L12
HE616890	SFHH103_01067	rpoB	1.11144	0.660074	DNA-directed RNA polymerase, beta subunit	HE616890	SFHH103_01067	rpoB	1.13893	0.59349	1.13893	0.59349	DNA-directed RNA polymerase%2C beta subunit
HE616890	SFHH103_01068	rpoC	1.40049	0.104495	DNA-directed RNA polymerase beta' chain	HE616890	SFHH103_01068	rpoC	2.26469	3.19749e-05	2.26469	3.19749e-05	DNA-directed RNA polymerase beta' chain
HE616890	SFHH103_01069	-	-1.59289	0.0654213	hypothetical protein	HE616890	SFHH103_01069	-	-1.1002	0.682696	-1.1002	0.682696	hypothetical protein
HE616890	SFHH103_01070	rpsL	1.47873	0.0287607	30S ribosomal protein S12	HE616890	SFHH103_01070	rpsL	-2.12925	1.09828e-05	-2.12925	1.09828e-05	30S ribosomal protein S12
HE616890	SFHH103_01071	rpsG	-1.09514	0.700114	30S ribosomal protein S7	HE616890	SFHH103_01071	rpsG	-3.5416	2.54624e-06	-3.5416	2.54624e-06	30S ribosomal protein S7
HE616890	SFHH103_01072	fusA	1.04301	0.844561	translation elongation and release factors (GTPases)	HE616890	SFHH103_01072	fusA	-1.57764	0.0586468	-1.57764	0.0586468	translation elongation and release factors (GTPases)
HE616890	SFHH103_01073	tufA	2.0552	0.00197671	elongation factor EF-Tu	HE616890	SFHH103_01073	tufA	2.15953	0.00260108	2.15953	0.00260108	elongation factor EF-Tu
HE616890	SFHH103_01074	rpsJ	2.13121	0.00487763	30S ribosomal protein S10	HE616890	SFHH103_01074	rpsJ	2.21174	0.00504277	2.21174	0.00504277	30S ribosomal protein S10
HE616890	SFHH103_01075	rplC	2.0548	0.00219912	50S ribosomal protein L3	HE616890	SFHH103_01075	rplC	1.84749	0.0136827	1.84749	0.0136827	50S ribosomal protein L3
HE616890	SFHH103_01076	rplD	1.38068	0.142785	50S ribosomal protein L4 Short=BL4	HE616890	SFHH103_01076	rplD	1.80091	0.012893	1.80091	0.012893	50S ribosomal protein L4 Short%3DBL4
HE616890	SFHH103_01077	rplW	2.33008	0.0107349	50S ribosomal protein L23	HE616890	SFHH103_01077	rplW	2.15117	0.0349155	2.15117	0.0349155	50S ribosomal protein L23
HE616890	SFHH103_01078	rplB	1.50556	0.0217206	50S ribosomal protein L2	HE616890	SFHH103_01078	rplB	1.7238	0.0083946	1.7238	0.0083946	50S ribosomal protein L2
HE616890	SFHH103_01079	rpsS	1.33986	0.247258	30S ribosomal protein S19	HE616890	SFHH103_01079	rpsS	1.098	0.717248	1.098	0.717248	30S ribosomal protein S19
HE616890	SFHH103_01080	rplV	1.78787	0.017791	50S ribosomal protein L22	HE616890	SFHH103_01080	rplV	1.45325	0.150887	1.45325	0.150887	50S ribosomal protein L22
HE616890	SFHH103_01081	rpsC	1.88889	0.000471472	30S ribosomal protein S3	HE616890	SFHH103_01081	rpsC	1.80448	0.00324111	1.80448	0.00324111	30S ribosomal protein S3
HE616890	SFHH103_01082	rplP	1.15134	0.452406	50S ribosomal protein L16	HE616890	SFHH103_01082	rplP	1.24385	0.279417	1.24385	0.279417	50S ribosomal protein L16
HE616890	SFHH103_01083	rpmC	1.65417	0.0273306	50S ribosomal protein L29	HE616890	SFHH103_01083	rpmC	1.48218	0.0628174	1.48218	0.0628174	50S ribosomal protein L29
HE616890	SFHH103_01084	rpsQ	1.70517	0.00660907	30S ribosomal protein S17	HE616890	SFHH103_01084	rpsQ	1.4666	0.0582867	1.4666	0.0582867	30S ribosomal protein S17
HE616890	SFHH103_01085	rplN	1.48172	0.0290536	50S ribosomal protein L14	HE616890	SFHH103_01085	rplN	-1.21995	0.271982	-1.21995	0.271982	50S ribosomal protein L14
HE616890	SFHH103_01086	rplX	1.39808	0.0970373	50S ribosomal protein L24	HE616890	SFHH103_01086	rplX	-1.36386	0.17841	-1.36386	0.17841	50S ribosomal protein L24
HE616890	SFHH103_01087	rplE	1.09089	0.680688	50S ribosomal protein L5	HE616890	SFHH103_01087	rplE	-1.56891	0.049328	-1.56891	0.049328	50S ribosomal protein L5
HE616890	SFHH103_01088	rpsN	-1.11589	0.605358	30S ribosomal protein S14, chloroplastic	HE616890	SFHH103_01088	rpsN	-1.53615	0.051774	-1.53615	0.051774	30S ribosomal protein S14%2C chloroplastic
HE616890	SFHH103_01089	rpsH	1.36448	0.101537	30S ribosomal protein S8	HE616890	SFHH103_01089	rpsH	1.01587	0.93618	1.01587	0.93618	30S ribosomal protein S8
HE616890	SFHH103_01090	rplF	1.42963	0.0956693	50S ribosomal protein L6	HE616890	SFHH103_01090	rplF	1.0392	0.864297	1.0392	0.864297	50S ribosomal protein L6
HE616890	SFHH103_01091	rplR	2.21178	8.86354e-05	50S ribosomal protein L18	HE616890	SFHH103_01091	rplR	2.24716	0.000418009	2.24716	0.000418009	50S ribosomal protein L18
HE616890	SFHH103_01092	rpsE	1.89776	0.00109732	30S ribosomal protein S5	HE616890	SFHH103_01092	rpsE	2.27129	2.24949e-05	2.27129	2.24949e-05	30S ribosomal protein S5
HE616890	SFHH103_01093	rpmD	1.53848	0.0927085	50S ribosomal protein L30	HE616890	SFHH103_01093	rpmD	1.53909	0.0854171	1.53909	0.0854171	50S ribosomal protein L30
HE616890	SFHH103_01094	rplO	2.0301	0.00489917	50S ribosomal protein L15	HE616890	SFHH103_01094	rplO	2.07574	0.00348695	2.07574	0.00348695	50S ribosomal protein L15
HE616890	SFHH103_01095	secY	1.70258	0.0118308	Preprotein translocase subunit secY	HE616890	SFHH103_01095	secY	2.22786	0.000150237	2.22786	0.000150237	Preprotein translocase subunit secY
HE616890	SFHH103_01096	adk	2.26801	0.00407009	adenylate kinase	HE616890	SFHH103_01096	adk	3.18842	3.89444e-05	3.18842	3.89444e-05	adenylate kinase
HE616890	SFHH103_01097	rpsM	1.91135	0.000822664	30S ribosomal protein S13	HE616890	SFHH103_01097	rpsM	1.73882	0.00278891	1.73882	0.00278891	30S ribosomal protein S13
HE616890	SFHH103_01098	rpsK	1.16915	0.546643	30S ribosomal protein S11	HE616890	SFHH103_01098	rpsK	-1.01552	0.957231	-1.01552	0.957231	30S ribosomal protein S11
HE616890	SFHH103_01099	rpoA	1.85026	0.000443833	DNA-directed RNA polymerase subunit alpha	HE616890	SFHH103_01099	rpoA	2.11706	8.8663e-06	2.11706	8.8663e-06	DNA-directed RNA polymerase subunit alpha
HE616890	SFHH103_01100	rplQ	1.6738	0.00603139	50S ribosomal protein L17	HE616890	SFHH103_01100	rplQ	1.58114	0.0135324	1.58114	0.0135324	50S ribosomal protein L17
HE616890	SFHH103_01101	-	1.46807	0.217541	hypothetical protein	HE616890	SFHH103_01101	-	-2.21737	0.028942	-2.21737	0.028942	hypothetical protein
HE616890	SFHH103_01102	-	-1.58783	0.0697918	conserved hypothetical protein	HE616890	SFHH103_01102	-	-3.22607	4.97064e-05	-3.22607	4.97064e-05	conserved hypothetical protein
HE616890	SFHH103_01103	-	-1.40681	0.23537	serine protease	HE616890	SFHH103_01103	-	-1.14194	0.66706	-1.14194	0.66706	serine protease
HE616890	SFHH103_01104	-	-1.37475	0.199111	conserved hypothetical protein	HE616890	SFHH103_01104	-	1.02617	0.912787	1.02617	0.912787	conserved hypothetical protein
HE616890	SFHH103_01105	sugE	4.86895	3.73692e-13	chaperone homologue transmembrane protein	HE616890	SFHH103_01105	sugE	-1.10437	0.665429	-1.10437	0.665429	chaperone homologue transmembrane protein
HE616890	SFHH103_01106	-	2.22686	0.000358982	chaperone protein	HE616890	SFHH103_01106	-	-1.98091	0.0169716	-1.98091	0.0169716	chaperone protein
HE616890	SFHH103_011065	-	1.02946	0.920347	conserved hypothetical protein	HE616890	SFHH103_011065	-	-1.49594	0.171179	-1.49594	0.171179	conserved hypothetical protein
HE616890	SFHH103_01107	rluC	1.23235	0.427	ribosomal large subunit pseudouridine synthase C	HE616890	SFHH103_01107	rluC	-1.24462	0.460316	-1.24462	0.460316	ribosomal large subunit pseudouridine synthase C
HE616890	SFHH103_01108	-	1.02517	0.947517	hypothetical protein	HE616890	SFHH103_01108	-	-1.49518	0.260007	-1.49518	0.260007	hypothetical protein
HE616890	SFHH103_01109	-	-1.3305	0.361684	putative esterase D	HE616890	SFHH103_01109	-	-1.06167	0.82042	-1.06167	0.82042	putative esterase D
HE616890	SFHH103_01110	-	-1.01978	0.961707	hypothetical protein	HE616890	SFHH103_01110	-	-1.20108	0.627091	-1.20108	0.627091	hypothetical protein
HE616890	SFHH103_01111	-	1.45004	0.408494	hypothetical protein predicted by Glimmer/Critica	HE616890	SFHH103_01111	-	-3.5477	0.151893	-3.5477	0.151893	hypothetical protein predicted by Glimmer/Critica
HE616890	SFHH103_01112	-			conserved hypothetical protein	HE616890	SFHH103_01112	-	-1.3775	0.36237	-1.3775	0.36237	conserved hypothetical protein
HE616890	SFHH103_01113	adhC	1.11978	0.710403	glutathione-dependent formaldehyde dehydrogenase	HE616890	SFHH103_01113	adhC	-1.34511	0.383111	-1.34511	0.383111	glutathione-dependent formaldehyde dehydrogenase
HE616890	SFHH103_01114	-	4.07562	4.74492e-08	putative transcription regulator protein	HE616890	SFHH103_01114	-	-3.78282	0.00128103	-3.78282	0.00128103	putative transcription regulator protein
HE616890	SFHH103_01115	-	-1.11067	0.745886	conserved hypothetical protein	HE616890	SFHH103_01115	-	-1.07749	0.808285	-1.07749	0.808285	conserved hypothetical protein
HE616890	SFHH103_01116	lipB	1.58974	0.119138	lipoate biosynthesis protein B	HE616890	SFHH103_01116	lipB	1.95172	0.0338124	1.95172	0.0338124	lipoate biosynthesis protein B
HE616890	SFHH103_01117	-	-2.86263	5.85437e-05	putative serine protein kinase	HE616890	SFHH103_01117	-	-3.46641	4.53383e-06	-3.46641	4.53383e-06	putative serine protein kinase
HE616890	SFHH103_01118	-	-2.08521	0.00414249	conserved hypothetical protein	HE616890	SFHH103_01118	-	-1.80704	0.0158234	-1.80704	0.0158234	conserved hypothetical protein
HE616890	SFHH103_01119	-	-1.92818	0.0094572	conserved hypothetical protein	HE616890	SFHH103_01119	-	-1.73886	0.0262241	-1.73886	0.0262241	conserved hypothetical protein
HE616890	SFHH103_01120	-	-2.24291	0.0145988	hypothetical protein	HE616890	SFHH103_01120	-	-2.92514	0.00052866	-2.92514	0.00052866	hypothetical protein
HE616890	SFHH103_01121	-	-1.25659	0.540005	hypothetical protein	HE616890	SFHH103_01121	-	-1.13714	0.688958	-1.13714	0.688958	hypothetical protein
HE616890	SFHH103_01122	def	-1.70675	0.172273	polypeptide deformylase	HE616890	SFHH103_01122	def	-1.67115	0.223296	-1.67115	0.223296	polypeptide deformylase
HE616890	SFHH103_01123	-	-1.68829	0.0456779	putative transporter transmembrane protein	HE616890	SFHH103_01123	-	-2.35589	0.000458042	-2.35589	0.000458042	putative transporter transmembrane protein
HE616890	SFHH103_01124	-	-1.22437	0.572168	putative transcription regulator protein	HE616890	SFHH103_01124	-	-2.17189	0.059738	-2.17189	0.059738	putative transcription regulator protein
HE616890	SFHH103_01125	-	-1.26686	0.543217	hypothetical protein	HE616890	SFHH103_01125	-	1.11284	0.811626	1.11284	0.811626	hypothetical protein
HE616890	SFHH103_01126	-	-1.88771	0.0767327	hypothetical protein	HE616890	SFHH103_01126	-	-1.43287	0.29794	-1.43287	0.29794	hypothetical protein
HE616890	SFHH103_01127	-	-1.40649	0.374834	hypothetical protein	HE616890	SFHH103_01127	-	-1.56775	0.274405	-1.56775	0.274405	hypothetical protein
HE616890	SFHH103_01128	-	-1.97649	0.00834395	conserved hypothetical protein	HE616890	SFHH103_01128	-	-2.54804	0.000134068	-2.54804	0.000134068	conserved hypothetical protein
HE616890	SFHH103_01129	sdaA	2.20714	0.00109984	L-serine dehydratase	HE616890	SFHH103_01129	sdaA	2.13728	0.00381273	2.13728	0.00381273	L-serine dehydratase
HE616890	SFHH103_01130	-	-1.12341	0.616026	hypothetical protein	HE616890	SFHH103_01130	-	-1.09883	0.700135	-1.09883	0.700135	hypothetical protein
HE616890	SFHH103_01131	-	1.26495	0.298187	hypothetical protein	HE616890	SFHH103_01131	-	1.12138	0.544225	1.12138	0.544225	hypothetical protein
HE616890	SFHH103_01132	dacA	1.13908	0.509361	penicillin-binding protein	HE616890	SFHH103_01132	dacA	1.11722	0.546499	1.11722	0.546499	penicillin-binding protein
HE616890	SFHH103_01133	-	1.30698	0.510446	hypothetical protein predicted by Glimmer/Critica	HE616890	SFHH103_01133	-	1.69523	0.251992	1.69523	0.251992	hypothetical protein predicted by Glimmer/Critica
HE616890	SFHH103_01134	-	-1.4877	0.250502	hypothetical protein	HE616890	SFHH103_01134	-	-1.02867	0.937595	-1.02867	0.937595	hypothetical protein
HE616890	SFHH103_01135	-	1.07606	0.76357	hypothetical protein	HE616890	SFHH103_01135	-	1.28476	0.265433	1.28476	0.265433	hypothetical protein
HE616890	SFHH103_01136	-	-1.76721	0.247973	hypothetical protein predicted by Glimmer/Critica	HE616890	SFHH103_01136	-	-9.12664	0.16169	-9.12664	0.16169	hypothetical protein predicted by Glimmer/Critica
HE616890	SFHH103_01137	-	-1.31561	0.264089	putative membrane protein	HE616890	SFHH103_01137	-	-1.87531	0.00654105	-1.87531	0.00654105	putative membrane protein
HE616890	SFHH103_01138	-	1.16662	0.635905	putative adenylate cyclase	HE616890	SFHH103_01138	-	-1.81204	0.118979	-1.81204	0.118979	putative adenylate cyclase
HE616890	SFHH103_01139	-	-2.24319	5.24121e-05	hypothetical protein	HE616890	SFHH103_01139	-	-4.27512	6.7826e-13	-4.27512	6.7826e-13	hypothetical protein
HE616890	SFHH103_01140	-	-2.3671	0.00385475	hypothetical protein	HE616890	SFHH103_01140	-	-4.31511	8.95619e-06	-4.31511	8.95619e-06	hypothetical protein
HE616890	SFHH103_01141	hisI	1.7537	0.00473124	phosphoribosyl-AMP cyclohydrolase	HE616890	SFHH103_01141	hisI	-1.85985	0.00083035	-1.85985	0.00083035	phosphoribosyl-AMP cyclohydrolase
HE616890	SFHH103_01142	folE	1.59074	0.0171553	GTP cyclohydrolase I	HE616890	SFHH103_01142	folE	-2.50197	2.50848e-06	-2.50197	2.50848e-06	GTP cyclohydrolase I
HE616890	SFHH103_01143	-	-1.44023	0.206833	conserved hypothetical protein	HE616890	SFHH103_01143	-	-1.725	0.0656998	-1.725	0.0656998	conserved hypothetical protein
HE616890	SFHH103_01144	-	-1.32277	0.448261	hypothetical protein	HE616890	SFHH103_01144	-	-2.45465	0.0240395	-2.45465	0.0240395	hypothetical protein
HE616890	SFHH103_01145	-	-1.24192	0.478535	conserved hypothetical protein	HE616890	SFHH103_01145	-	-1.3338	0.292784	-1.3338	0.292784	conserved hypothetical protein
HE616890	SFHH103_01146	-	1.14082	0.671947	hypothetical protein	HE616890	SFHH103_01146	-	1.19435	0.547056	1.19435	0.547056	hypothetical protein
HE616890	SFHH103_01147	thrS	1.09426	0.683334	threonyl-tRNA synthetase	HE616890	SFHH103_01147	thrS	-1.65788	0.0300341	-1.65788	0.0300341	threonyl-tRNA synthetase
HE616890	SFHH103_01148	-	1.40571	0.207616	putative transmembrane GGDEF sensory box protein	HE616890	SFHH103_01148	-	1.12629	0.654572	1.12629	0.654572	putative transmembrane GGDEF sensory box protein
HE616890	SFHH103_01149	-	-1.66657	0.0327774	hypothetical protein	HE616890	SFHH103_01149	-	-2.35333	0.000480861	-2.35333	0.000480861	hypothetical protein
HE616890	SFHH103_01150	-	1.04073	0.873618	Putative NAD(P)H nitroreductase	HE616890	SFHH103_01150	-	-1.54587	0.0828639	-1.54587	0.0828639	Putative NAD(P)H nitroreductase
HE616890	SFHH103_01151	-	1.19622	0.629643	conserved hypothetical protein	HE616890	SFHH103_01151	-	2.15066	0.0160593	2.15066	0.0160593	conserved hypothetical protein
HE616890	SFHH103_01152	-	-1.32515	0.409275	hypothetical protein	HE616890	SFHH103_01152	-	-1.73813	0.0751027	-1.73813	0.0751027	hypothetical protein
HE616890	SFHH103_01153	-	-1.37175	0.215424	conserved hypothetical protein	HE616890	SFHH103_01153	-	1.65782	0.0887162	1.65782	0.0887162	conserved hypothetical protein
HE616890	SFHH103_01154	-	-2.05522	0.00137554	hypothetical protein	HE616890	SFHH103_01154	-	-4.67376	3.69869e-14	-4.67376	3.69869e-14	hypothetical protein
HE616890	SFHH103_01155	-	-4.12965	6.15275e-08	putative acetyltransferase protein	HE616890	SFHH103_01155	-	-11.2142	7.26123e-38	-11.2142	7.26123e-38	putative acetyltransferase protein
HE616890	SFHH103_01156	parE	-1.41273	0.202059	DNA gyrase subunit B	HE616890	SFHH103_01156	parE	-1.08403	0.801446	-1.08403	0.801446	DNA gyrase subunit B
HE616890	SFHH103_01157	-	-1.01211	0.972287	hypothetical protein	HE616890	SFHH103_01157	-	-1.25457	0.484131	-1.25457	0.484131	hypothetical protein
HE616890	SFHH103_01158	-	-1.01284	0.96794	conserved hypothetical protein	HE616890	SFHH103_01158	-	-1.08569	0.797993	-1.08569	0.797993	conserved hypothetical protein
HE616890	SFHH103_01159	-	-1.59541	0.380585	conserved hypothetical protein	HE616890	SFHH103_01159	-	-2.16865	0.250333	-2.16865	0.250333	conserved hypothetical protein
HE616890	SFHH103_01160	yodB	-1.85922	0.128008	Cytochrome b561 homolog 1	HE616890	SFHH103_01160	yodB	-15.0356	8.146e-05	-15.0356	8.146e-05	Cytochrome b561 homolog 1
HE616890	SFHH103_01161	tpiA	1.24283	0.337081	triosephosphate isomerase	HE616890	SFHH103_01161	tpiA	1.41621	0.081532	1.41621	0.081532	triosephosphate isomerase
HE616890	SFHH103_01162	secG	1.17793	0.514152	Protein-export membrane protein secG	HE616890	SFHH103_01162	secG	1.44428	0.131203	1.44428	0.131203	Protein-export membrane protein secG
HE616890	SFHH103_01163	pyrG	1.51157	0.068679	CTP synthase	HE616890	SFHH103_01163	pyrG	1.57842	0.0483316	1.57842	0.0483316	CTP synthase
HE616890	SFHH103_01164	-	1.2902	0.42653	hypothetical protein	HE616890	SFHH103_01164	-	1.67292	0.0792984	1.67292	0.0792984	hypothetical protein
HE616890	SFHH103_01165	kdsA	1.18302	0.526725	2-dehydro-3-deoxyphosphooctonate aldolase (KDO 8-P synthase)	HE616890	SFHH103_01165	kdsA	1.82992	0.00850626	1.82992	0.00850626	2-dehydro-3-deoxyphosphooctonate aldolase (KDO 8-P synthase)
HE616890	SFHH103_01166	eno	-1.1776	0.393379	enolase	HE616890	SFHH103_01166	eno	1.68496	0.00231139	1.68496	0.00231139	enolase
HE616890	SFHH103_01167	-	1.45998	0.200726	Uncharacterized protein RP423	HE616890	SFHH103_01167	-	1.0877	0.784827	1.0877	0.784827	Uncharacterized protein RP423
HE616890	SFHH103_01168	pdhA	1.25365	0.465187	pyruvate dehydrogenase E1 component, alpha subunit	HE616890	SFHH103_01168	pdhA	1.05562	0.874104	1.05562	0.874104	pyruvate dehydrogenase E1 component%2C alpha subunit
HE616890	SFHH103_01169	pdhB	1.45228	0.257854	pyruvate dehydrogenase E1 component, beta subunit	HE616890	SFHH103_01169	pdhB	1.98617	0.0677096	1.98617	0.0677096	pyruvate dehydrogenase E1 component%2C beta subunit
HE616890	SFHH103_01170	-	1.42093	0.510994	dihydrolipoyllysine-residue acetyltransferase component of pyruvatedehydrogenase complex	HE616890	SFHH103_01170	-	1.80239	0.445255	1.80239	0.445255	dihydrolipoyllysine-residue acetyltransferase component of pyruvatedehydrogenase complex
HE616890	SFHH103_01171	-	1.7731	0.121163	arylesterase	HE616890	SFHH103_01171	-	2.08594	0.0899361	2.08594	0.0899361	arylesterase
HE616890	SFHH103_01172	-	2.5769	0.0168308	putative acetyltransferase, GNAT family	HE616890	SFHH103_01172	-	1.5687	0.340877	1.5687	0.340877	putative acetyltransferase%2C GNAT family
HE616890	SFHH103_01173	lpdA1	2.44331	0.00701229	dihydrolipoamide dehydrogenase	HE616890	SFHH103_01173	lpdA1	4.29375	0.000163774	4.29375	0.000163774	dihydrolipoamide dehydrogenase
HE616890	SFHH103_01174	-	-1.24935	0.387431	putative transmembrane protein	HE616890	SFHH103_01174	-	-1.50731	0.0859374	-1.50731	0.0859374	putative transmembrane protein
HE616890	SFHH103_01175	lipA	1.42719	0.0785725	lipoic acid synthetase	HE616890	SFHH103_01175	lipA	1.01548	0.935969	1.01548	0.935969	lipoic acid synthetase
HE616890	SFHH103_01176	-	1.48239	0.131998	putative DNA topology modulation FlaR protein	HE616890	SFHH103_01176	-	1.00261	0.993032	1.00261	0.993032	putative DNA topology modulation FlaR protein
HE616890	SFHH103_01177	-	-1.34026	0.397194	putative formate dehydrogenase	HE616890	SFHH103_01177	-	-2.65645	0.0125362	-2.65645	0.0125362	putative formate dehydrogenase
HE616890	SFHH103_01178	-	1.2815	0.416534	putative oligoketide cyclase/lipid transport protein	HE616890	SFHH103_01178	-	1.03589	0.902369	1.03589	0.902369	putative oligoketide cyclase/lipid transport protein
HE616890	SFHH103_01179	cinA	-1.13649	0.808093	Putative competence-damage inducible protein	HE616890	SFHH103_01179	cinA	1.77747	0.371951	1.77747	0.371951	Putative competence-damage inducible protein
HE616890	SFHH103_01180	ispDF	-1.15395	0.557678	bifunctional 2-C-methyl-D-erythritol 4-phosphate cytidylyltransferase/2-C-methyl-D-erythritol 2,4-cyclodiphosphate synthase protein	HE616890	SFHH103_01180	ispDF	-1.11549	0.732859	-1.11549	0.732859	bifunctional 2-C-methyl-D-erythritol 4-phosphate cytidylyltransferase/2-C-methyl-D-erythritol 2%2C4-cyclodiphosphate synthase protein
HE616890	SFHH103_01181	nifR	1.56077	0.0340226	tRNA-dihydrouridine synthase	HE616890	SFHH103_01181	nifR	-2.07262	0.000176653	-2.07262	0.000176653	tRNA-dihydrouridine synthase
HE616890	SFHH103_01182	ntrB	2.00623	0.00302815	nitrogen regulation protein NtrB	HE616890	SFHH103_01182	ntrB	1.40067	0.0802228	1.40067	0.0802228	nitrogen regulation protein NtrB
HE616890	SFHH103_01183	ntrC	1.3944	0.116641	Response regulator for gln	HE616890	SFHH103_01183	ntrC	1.49007	0.0186541	1.49007	0.0186541	Response regulator for gln
HE616890	SFHH103_01184	-	1.63642	0.0180986	two component sensor kinase	HE616890	SFHH103_01184	-	1.09474	0.654531	1.09474	0.654531	two component sensor kinase
HE616890	SFHH103_01185	ntrX	1.25548	0.335644	nitrogen assimilation regulatory protein, NtrX	HE616890	SFHH103_01185	ntrX	1.33975	0.173841	1.33975	0.173841	nitrogen assimilation regulatory protein%2C NtrX
HE616890	SFHH103_01186	-	2.08686	0.0138213	D-amino acid aminotransferase	HE616890	SFHH103_01186	-	2.36257	0.00683111	2.36257	0.00683111	D-amino acid aminotransferase
HE616890	SFHH103_01187	hfq	1.84395	0.031732	RNA-binding protein Hfq	HE616890	SFHH103_01187	hfq	1.97928	0.0171365	1.97928	0.0171365	RNA-binding protein Hfq
HE616890	SFHH103_01188	-	1.47406	0.172259	putative GTP-binding protein	HE616890	SFHH103_01188	-	2.1766	0.012898	2.1766	0.012898	putative GTP-binding protein
HE616890	SFHH103_01189	mazG	-1.31357	0.277081	nucleoside triphosphate pyrophosphohydrolase	HE616890	SFHH103_01189	mazG	-1.71242	0.0176821	-1.71242	0.0176821	nucleoside triphosphate pyrophosphohydrolase
HE616890	SFHH103_01190	-	-1.82435	0.0240571	putative guanine/cytosine deaminase	HE616890	SFHH103_01190	-	-3.66882	3.78807e-07	-3.66882	3.78807e-07	putative guanine/cytosine deaminase
HE616890	SFHH103_01191	cysG	1.99138	0.0226627	siroheme synthase	HE616890	SFHH103_01191	cysG	-3.99705	6.51482e-05	-3.99705	6.51482e-05	siroheme synthase
HE616890	SFHH103_01192	-	2.24836	0.00208624	hypothetical protein	HE616890	SFHH103_01192	-	-4.40006	7.78605e-07	-4.40006	7.78605e-07	hypothetical protein
HE616890	SFHH103_01193	-	2.51741	1.3723e-05	sulfite reductase [NADPH] hemoprotein beta-component	HE616890	SFHH103_01193	-	-3.81108	3.4424e-09	-3.81108	3.4424e-09	sulfite reductase [NADPH] hemoprotein beta-component
HE616890	SFHH103_01194	-	3.74142	6.88253e-12	putative oxidoreductase	HE616890	SFHH103_01194	-	-2.21962	4.37817e-05	-2.21962	4.37817e-05	putative oxidoreductase
HE616890	SFHH103_01195	fpr	-1.1103	0.684979	ferredoxin--NADP reductase	HE616890	SFHH103_01195	fpr	-3.56148	2.49237e-06	-3.56148	2.49237e-06	ferredoxin--NADP reductase
HE616890	SFHH103_01196	-	1.49392	0.181093	GntR family transcriptional regulator	HE616890	SFHH103_01196	-	-1.02268	0.941291	-1.02268	0.941291	GntR family transcriptional regulator
HE616890	SFHH103_01197	-	1.04691	0.854368	dihydrodipicolinate synthase	HE616890	SFHH103_01197	-	2.77376	4.0258e-07	2.77376	4.0258e-07	dihydrodipicolinate synthase
HE616890	SFHH103_01198	aapP	1.18752	0.532672	putative ATP-binding component of a transport systemn	HE616890	SFHH103_01198	aapP	2.06277	0.00921478	2.06277	0.00921478	putative ATP-binding component of a transport systemn
HE616890	SFHH103_01199	aapM	1.39282	0.129924	general L-amino acid transport system permease protein	HE616890	SFHH103_01199	aapM	3.69616	5.19105e-06	3.69616	5.19105e-06	general L-amino acid transport system permease protein
HE616890	SFHH103_01200	aapQ	1.28232	0.296104	putative amino-acid ABC transporter membrane protein	HE616890	SFHH103_01200	aapQ	3.0656	0.000271746	3.0656	0.000271746	putative amino-acid ABC transporter membrane protein
HE616890	SFHH103_01201	-	-1.67437	0.0955345	hypothetical protein	HE616890	SFHH103_01201	-	1.03507	0.923621	1.03507	0.923621	hypothetical protein
HE616890	SFHH103_01202	metC	1.17997	0.481196	cystathionine beta-lyase	HE616890	SFHH103_01202	metC	-1.39999	0.126203	-1.39999	0.126203	cystathionine beta-lyase
HE616890	SFHH103_01203	-	1.45864	0.185196	salicylate hydroxylase	HE616890	SFHH103_01203	-	1.20041	0.549302	1.20041	0.549302	salicylate hydroxylase
HE616890	SFHH103_01204	-	-1.23882	0.503365	hypothetical protein	HE616890	SFHH103_01204	-	1.04402	0.89567	1.04402	0.89567	hypothetical protein
HE616890	SFHH103_01205	-	-1.24806	0.418149	hydrolase family protein	HE616890	SFHH103_01205	-	-1.3721	0.242982	-1.3721	0.242982	hydrolase family protein
HE616890	SFHH103_01206	cysE	-1.26151	0.184868	serine acetyltransferase	HE616890	SFHH103_01206	cysE	-1.36991	0.0444372	-1.36991	0.0444372	serine acetyltransferase
HE616890	SFHH103_01207	-	1.74566	0.0778148	hypothetical protein	HE616890	SFHH103_01207	-	1.70592	0.108838	1.70592	0.108838	hypothetical protein
HE616890	SFHH103_01208	-	-1.06117	0.825726	hypothetical protein	HE616890	SFHH103_01208	-	-1.12539	0.665977	-1.12539	0.665977	hypothetical protein
HE616890	SFHH103_01209	clpS	1.28014	0.444156	ATP-dependent Clp protease adaptor protein ClpS	HE616890	SFHH103_01209	clpS	-1.13007	0.734107	-1.13007	0.734107	ATP-dependent Clp protease adaptor protein ClpS
HE616890	SFHH103_01210	clpA	1.05748	0.780454	ATP-dependent specificity subunit of ClpA-ClpP serine protease	HE616890	SFHH103_01210	clpA	1.03446	0.855174	1.03446	0.855174	ATP-dependent specificity subunit of ClpA-ClpP serine protease
HE616890	SFHH103_01211	-	1.26438	0.34541	hypothetical protein	HE616890	SFHH103_01211	-	-1.00529	0.984004	-1.00529	0.984004	hypothetical protein
HE616890	SFHH103_01212	-	1.83894	0.15339	hypothetical protein	HE616890	SFHH103_01212	-	1.27621	0.56332	1.27621	0.56332	hypothetical protein
HE616890	SFHH103_01213	-	1.4538	0.296142	HIT family protein	HE616890	SFHH103_01213	-	4.70877	3.27739e-10	4.70877	3.27739e-10	HIT family protein
HE616890	SFHH103_01214	-	1.01446	0.959654	hypothetical protein	HE616890	SFHH103_01214	-	2.00176	0.0105591	2.00176	0.0105591	hypothetical protein
HE616890	SFHH103_01215	-	1.18312	0.509641	glycerophosphoryl diester phosphodiesterase	HE616890	SFHH103_01215	-	2.56939	1.48829e-05	2.56939	1.48829e-05	glycerophosphoryl diester phosphodiesterase
HE616890	SFHH103_01216	-	1.01515	0.95986	hypothetical protein	HE616890	SFHH103_01216	-	2.19048	0.00443126	2.19048	0.00443126	hypothetical protein
HE616890	SFHH103_01217	-	-1.13207	0.652968	hypothetical protein	HE616890	SFHH103_01217	-	-1.2689	0.376551	-1.2689	0.376551	hypothetical protein
HE616890	SFHH103_01218	rpsB	1.03335	0.890789	30S ribosomal protein S2	HE616890	SFHH103_01218	rpsB	-2.10769	0.00491533	-2.10769	0.00491533	30S ribosomal protein S2
HE616890	SFHH103_01219	tsf	1.11219	0.553543	elongation factor Ts	HE616890	SFHH103_01219	tsf	-1.06633	0.697942	-1.06633	0.697942	elongation factor Ts
HE616890	SFHH103_01220	pyrH	2.20677	0.00040601	uridylate kinase	HE616890	SFHH103_01220	pyrH	1.93184	0.00256103	1.93184	0.00256103	uridylate kinase
HE616890	SFHH103_01221	frr	-1.40741	0.120555	ribosome recycling factor	HE616890	SFHH103_01221	frr	-1.32636	0.149395	-1.32636	0.149395	ribosome recycling factor
HE616890	SFHH103_01222	lpxD	-1.12012	0.629079	UDP pyrophosphate synthase	HE616890	SFHH103_01222	lpxD	-1.31805	0.223876	-1.31805	0.223876	UDP pyrophosphate synthase
HE616890	SFHH103_01223	-	1.28979	0.321767	phosphatidate cytidylyltransferase	HE616890	SFHH103_01223	-	1.2058	0.462085	1.2058	0.462085	phosphatidate cytidylyltransferase
HE616890	SFHH103_01224	-	-1.05905	0.798504	zinc metallopeptidase	HE616890	SFHH103_01224	-	-1.05645	0.799578	-1.05645	0.799578	zinc metallopeptidase
HE616890	SFHH103_01225	-	-1.17818	0.360142	group 1 outer membrane protein precursor	HE616890	SFHH103_01225	-	-1.14468	0.393656	-1.14468	0.393656	group 1 outer membrane protein precursor
HE616890	SFHH103_01226	lpxD	1.25983	0.340188	UDP-3-O-[3-hydroxymyristoyl] glucosamine N-acyltransferase	HE616890	SFHH103_01226	lpxD	1.03247	0.892435	1.03247	0.892435	UDP-3-O-[3-hydroxymyristoyl] glucosamine N-acyltransferase
HE616890	SFHH103_01227	fabZ	-1.15414	0.591014	3R-hydroxymyristoyl-[acyl-carrier-protein] dehydratase	HE616890	SFHH103_01227	fabZ	-1.1813	0.53004	-1.1813	0.53004	3R-hydroxymyristoyl-[acyl-carrier-protein] dehydratase
HE616890	SFHH103_01228	lpxA	1.24576	0.464982	acyl-[acyl-carrier-protein]--UDP-N-acetylglucosamine O-acyltransferase	HE616890	SFHH103_01228	lpxA	1.02341	0.940547	1.02341	0.940547	acyl-[acyl-carrier-protein]--UDP-N-acetylglucosamine O-acyltransferase
HE616890	SFHH103_01229	-	1.60077	0.044265	conserved hypothetical protein	HE616890	SFHH103_01229	-	1.72804	0.01095	1.72804	0.01095	conserved hypothetical protein
HE616890	SFHH103_01230	lpxB	1.22847	0.372131	lipid-A-disaccharide synthase	HE616890	SFHH103_01230	lpxB	1.59383	0.0598172	1.59383	0.0598172	lipid-A-disaccharide synthase
HE616890	SFHH103_01231	gltA	-1.93963	0.000481736	type II citrate synthase	HE616890	SFHH103_01231	gltA	-1.31482	0.125096	-1.31482	0.125096	type II citrate synthase
HE616890	SFHH103_01232	-	1.41613	0.143331	DNA uptake protein	HE616890	SFHH103_01232	-	-1.30898	0.31494	-1.30898	0.31494	DNA uptake protein
HE616890	SFHH103_01233	-	-1.27891	0.435797	biopolymer transport ExbB protein	HE616890	SFHH103_01233	-	-2.13678	0.0550671	-2.13678	0.0550671	biopolymer transport ExbB protein
HE616890	SFHH103_01234	exbD	1.05514	0.874515	Biopolymer transport protein exbD	HE616890	SFHH103_01234	exbD	-1.75949	0.223347	-1.75949	0.223347	Biopolymer transport protein exbD
HE616890	SFHH103_01235	-	1.64577	0.0507531	protein-L-isoaspartate O-methyltransferase	HE616890	SFHH103_01235	-	1.34928	0.233282	1.34928	0.233282	protein-L-isoaspartate O-methyltransferase
HE616890	SFHH103_01236	tolC	-1.21688	0.386117	putative TolC outer membrane protein	HE616890	SFHH103_01236	tolC	-1.17353	0.476832	-1.17353	0.476832	putative TolC outer membrane protein
HE616890	SFHH103_01237	-	-1.26689	0.423378	conserved hypothetical protein	HE616890	SFHH103_01237	-	1.49566	0.203424	1.49566	0.203424	conserved hypothetical protein
HE616890	SFHH103_01238	valS	-1.14622	0.45313	valyl-tRNA synthetase	HE616890	SFHH103_01238	valS	1.06216	0.706924	1.06216	0.706924	valyl-tRNA synthetase
HE616890	SFHH103_01239	-	1.04427	0.846892	putative outer membrane transport protein	HE616890	SFHH103_01239	-	1.12715	0.570475	1.12715	0.570475	putative outer membrane transport protein
HE616890	SFHH103_01240	exoR	-1.86419	0.00217211	Exopolysaccharide production negative regulator	HE616890	SFHH103_01240	exoR	-4.16494	1.72538e-13	-4.16494	1.72538e-13	Exopolysaccharide production negative regulator
HE616890	SFHH103_01241	xthA2	-1.2314	0.438563	exodeoxyribonuclease III protein	HE616890	SFHH103_01241	xthA2	-1.68212	0.0158385	-1.68212	0.0158385	exodeoxyribonuclease III protein
HE616890	SFHH103_01242	-	2.0912	0.00189598	cardiolipin synthase	HE616890	SFHH103_01242	-	-1.156	0.548248	-1.156	0.548248	cardiolipin synthase
HE616890	SFHH103_01243	hesB	2.23962	0.0220364	protein HesB, vegetative	HE616890	SFHH103_01243	hesB	1.8094	0.142158	1.8094	0.142158	protein HesB%2C vegetative
HE616890	SFHH103_01244	dgt	-1.22483	0.371198	dGTPase	HE616890	SFHH103_01244	dgt	-1.32458	0.158295	-1.32458	0.158295	dGTPase
HE616890	SFHH103_01245	argS	1.10861	0.620745	arginyl-tRNA synthetase	HE616890	SFHH103_01245	argS	-1.08383	0.720763	-1.08383	0.720763	arginyl-tRNA synthetase
HE616890	SFHH103_01246	-	-1.46398	0.121024	hypothetical protein	HE616890	SFHH103_01246	-	-1.62623	0.0460941	-1.62623	0.0460941	hypothetical protein
HE616890	SFHH103_01247	nagZ	1.281	0.447764	glycoside hydrolase family protein	HE616890	SFHH103_01247	nagZ	1.57665	0.208918	1.57665	0.208918	glycoside hydrolase family protein
HE616890	SFHH103_01248	-	1.08299	0.783855	Segregation and condensation protein A	HE616890	SFHH103_01248	-	-1.04314	0.890993	-1.04314	0.890993	Segregation and condensation protein A
HE616890	SFHH103_01249	-	1.19913	0.602083	Segregation and condensation protein B	HE616890	SFHH103_01249	-	1.95728	0.0830459	1.95728	0.0830459	Segregation and condensation protein B
HE616890	SFHH103_01250	-	1.95798	0.00263181	ABC transporter related	HE616890	SFHH103_01250	-	1.16786	0.471774	1.16786	0.471774	ABC transporter related
HE616890	SFHH103_01251	tatA	-1.85766	0.00931464	Sec-independent protein translocase protein tatA/E homolog	HE616890	SFHH103_01251	tatA	-3.77377	2.95245e-08	-3.77377	2.95245e-08	Sec-independent protein translocase protein tatA/E homolog
HE616890	SFHH103_01252	tatB	-1.06068	0.784189	putative sec-independent protein secretion pathway component TatB	HE616890	SFHH103_01252	tatB	-1.67544	0.00937145	-1.67544	0.00937145	putative sec-independent protein secretion pathway component TatB
HE616890	SFHH103_01253	tatC	-1.01047	0.973396	predicted sec-independent protein translocase component TatC	HE616890	SFHH103_01253	tatC	-1.26742	0.489456	-1.26742	0.489456	predicted sec-independent protein translocase component TatC
HE616890	SFHH103_01254	serS	1.70573	0.0205859	seryl-tRNA synthetase	HE616890	SFHH103_01254	serS	1.35141	0.167772	1.35141	0.167772	seryl-tRNA synthetase
HE616890	SFHH103_01255	surE	1.50826	0.154041	stationary phase survival protein SurE	HE616890	SFHH103_01255	surE	1.50579	0.179824	1.50579	0.179824	stationary phase survival protein SurE
HE616890	SFHH103_01256	pcm	1.81316	0.0660304	L-isoaspartyl protein carboxyl methyltransferase	HE616890	SFHH103_01256	pcm	2.4254	0.013133	2.4254	0.013133	L-isoaspartyl protein carboxyl methyltransferase
HE616890	SFHH103_01257	bioS	2.91587	0.00666882	Biotin transport regulator	HE616890	SFHH103_01257	bioS	2.82805	0.0609176	2.82805	0.0609176	Biotin transport regulator
HE616890	SFHH103_01258	-	-1.10656	0.640216	lipoprotein	HE616890	SFHH103_01258	-	-1.2368	0.289762	-1.2368	0.289762	lipoprotein
HE616890	SFHH103_01259	-	-1.10451	0.682714	ATP-dependent protease subunit	HE616890	SFHH103_01259	-	-2.11709	0.00742662	-2.11709	0.00742662	ATP-dependent protease subunit
HE616890	SFHH103_01260	yajC	2.01753	0.028057	preprotein translocase	HE616890	SFHH103_01260	yajC	3.20843	4.88415e-05	3.20843	4.88415e-05	preprotein translocase
HE616890	SFHH103_01261	secD2	2.01279	0.00443907	Protein-export membrane protein secD	HE616890	SFHH103_01261	secD2	4.77475	6.93568e-13	4.77475	6.93568e-13	Protein-export membrane protein secD
HE616890	SFHH103_01262	-	1.77008	0.307806	conserved hypothetical protein	HE616890	SFHH103_01262	-	5.66009	0.00946252	5.66009	0.00946252	conserved hypothetical protein
HE616890	SFHH103_01263	-	-1.36044	0.346685	putative phytoene synthase protein	HE616890	SFHH103_01263	-	2.42645	0.0652242	2.42645	0.0652242	putative phytoene synthase protein
HE616890	SFHH103_01264	-	2.56672	0.0193321	conserved hypothetical protein	HE616890	SFHH103_01264	-	5.38107	0.00111906	5.38107	0.00111906	conserved hypothetical protein
HE616890	SFHH103_01265	-	1.10652	0.744954	putative LysR family transcriptional regulator	HE616890	SFHH103_01265	-	-1.22802	0.551295	-1.22802	0.551295	putative LysR family transcriptional regulator
HE616890	SFHH103_01266	-	-1.04394	0.911223	transporter, drug/metabolite exporter family	HE616890	SFHH103_01266	-	-2.03507	0.201911	-2.03507	0.201911	transporter%2C drug/metabolite exporter family
HE616890	SFHH103_01267	-	1.14357	0.631631	tRNA (uracil-5-)-methyltransferase Gid	HE616890	SFHH103_01267	-	-1.74609	0.064933	-1.74609	0.064933	tRNA (uracil-5-)-methyltransferase Gid
HE616890	SFHH103_01268	-	-1.58708	0.39416	conserved hypothetical protein	HE616890	SFHH103_01268	-	-5.32639	0.0316492	-5.32639	0.0316492	conserved hypothetical protein
HE616890	SFHH103_01269	-	-2.08936	0.0224167	hypothetical protein	HE616890	SFHH103_01269	-	-7.37516	1.86584e-10	-7.37516	1.86584e-10	hypothetical protein
HE616890	SFHH103_01270	-	1.12597	0.82114	hypothetical protein predicted by Glimmer/Critica	HE616890	SFHH103_01270	-	-8.75565	0.0771298	-8.75565	0.0771298	hypothetical protein predicted by Glimmer/Critica
HE616890	SFHH103_01271	-	-1.14343	0.770046	conserved hypothetical protein	HE616890	SFHH103_01271	-	2.07002	0.146286	2.07002	0.146286	conserved hypothetical protein
HE616890	SFHH103_01272	-	-1.57782	0.281113	putative ACR/RND family transmembrane transporter	HE616890	SFHH103_01272	-	2.80045	0.00229931	2.80045	0.00229931	putative ACR/RND family transmembrane transporter
HE616890	SFHH103_01273	-	-1.14433	0.732918	probable efflux cation transporter protein	HE616890	SFHH103_01273	-	4.00973	4.1056e-05	4.00973	4.1056e-05	probable efflux cation transporter protein
HE616890	SFHH103_012735	-	-1.0698	0.81672	two-component response regulator protein	HE616890	SFHH103_012735	-	1.21639	0.45578	1.21639	0.45578	two-component response regulator protein
HE616890	SFHH103_01274	cpxA	1.07937	0.808043	sensor protein CpxA	HE616890	SFHH103_01274	cpxA	1.79763	0.064073	1.79763	0.064073	sensor protein CpxA
HE616890	SFHH103_01275	-	-1.6136	0.349227	conserved hypothetical protein	HE616890	SFHH103_01275	-	6.39511	1.95332e-07	6.39511	1.95332e-07	conserved hypothetical protein
HE616890	SFHH103_01276	-	-1.48806	0.474367	conserved hypothetical protein	HE616890	SFHH103_01276	-	3.80175	0.0205197	3.80175	0.0205197	conserved hypothetical protein
HE616890	SFHH103_01277	-	-1.12263	0.844255	hypothetical protein predicted by Glimmer/Critica	HE616890	SFHH103_01277	-	8.06742	0.00145703	8.06742	0.00145703	hypothetical protein predicted by Glimmer/Critica
HE616890	SFHH103_01278	-	-1.73334	0.268287	putative NodT, RND efflux system, outer membrane lipoprotein	HE616890	SFHH103_01278	-	2.4972	0.0685201	2.4972	0.0685201	putative NodT%2C RND efflux system%2C outer membrane lipoprotein
HE616890	SFHH103_01279	-	-1.78487	0.143856	Iputative sugar phosphate isomerase/epimerase	HE616890	SFHH103_01279	-	-1.84329	0.144491	-1.84329	0.144491	Iputative sugar phosphate isomerase/epimerase
HE616890	SFHH103_01280	-	-2.07151	0.0584536	putative oxidoreductase	HE616890	SFHH103_01280	-	-2.26933	0.0356734	-2.26933	0.0356734	putative oxidoreductase
HE616890	SFHH103_01281	-	2.41391	0.0153289	conserved hypothetical protein	HE616890	SFHH103_01281	-	1.42854	0.411695	1.42854	0.411695	conserved hypothetical protein
HE616890	SFHH103_01282	-	1.40802	0.253358	conserved hypothetical protein	HE616890	SFHH103_01282	-	-2.5471	0.0160587	-2.5471	0.0160587	conserved hypothetical protein
HE616890	SFHH103_01283	ilvB2	-1.9029	0.0302294	acetolactate synthase, large chain related protein	HE616890	SFHH103_01283	ilvB2	-2.87774	0.000872417	-2.87774	0.000872417	acetolactate synthase%2C large chain related protein
HE616890	SFHH103_01284	hisD2	-1.10861	0.815861	histidinol dehydrogenase HisD2	HE616890	SFHH103_01284	hisD2	-1.62165	0.383121	-1.62165	0.383121	histidinol dehydrogenase HisD2
HE616890	SFHH103_01285	-	-1.33318	0.496375	Probable sugar-binding periplasmic protein	HE616890	SFHH103_01285	-	-1.68469	0.304793	-1.68469	0.304793	Probable sugar-binding periplasmic protein
HE616890	SFHH103_01286	-	-1.82326	0.106446	probable sugar ABC transporter, permease protein	HE616890	SFHH103_01286	-	-10.6851	0.0256555	-10.6851	0.0256555	probable sugar ABC transporter%2C permease protein
HE616890	SFHH103_01287	-	-1.7325	0.277973	probable sugar ABC transporter, permease protein	HE616890	SFHH103_01287	-	-2.57688	0.53963	-2.57688	0.53963	probable sugar ABC transporter%2C permease protein
HE616890	SFHH103_01288	-	-1.48225	0.473914	probable sugar ABC transporter, ATP-binding protein	HE616890	SFHH103_01288	-	-1.92657	0.382205	-1.92657	0.382205	probable sugar ABC transporter%2C ATP-binding protein
HE616890	SFHH103_01289	-	1.19414	0.70566	putative glucose-methanol-choline oxidoreductase oxidoreductase, GMC family	HE616890	SFHH103_01289	-	1.07483	0.905513	1.07483	0.905513	putative glucose-methanol-choline oxidoreductase oxidoreductase%2C GMC family
HE616890	SFHH103_01290	-	-1.30396	0.410863	putative glucose-methanol-choline oxidoreductase	HE616890	SFHH103_01290	-	-2.23968	0.192341	-2.23968	0.192341	putative glucose-methanol-choline oxidoreductase
HE616890	SFHH103_01291	tig	1.26395	0.331543	Trigger factor	HE616890	SFHH103_01291	tig	1.0613	0.826466	1.0613	0.826466	Trigger factor
HE616890	SFHH103_01292	-	-1.28184	0.277643	Conserved hypothetical protein	HE616890	SFHH103_01292	-	-1.81372	0.00910456	-1.81372	0.00910456	Conserved hypothetical protein
HE616890	SFHH103_01293	-	-1.82609	0.00363363	soluble pyridine nucleotide transhydrogenase	HE616890	SFHH103_01293	-	-2.18517	1.6041e-05	-2.18517	1.6041e-05	soluble pyridine nucleotide transhydrogenase
HE616890	SFHH103_01294	-	-1.46729	0.148308	putative transmembrane magnesium and cobalt transport protein	HE616890	SFHH103_01294	-	-1.68655	0.0475739	-1.68655	0.0475739	putative transmembrane magnesium and cobalt transport protein
HE616890	SFHH103_01295	radC	1.42923	0.248507	DNA repair protein RadC	HE616890	SFHH103_01295	radC	2.60743	0.000843326	2.60743	0.000843326	DNA repair protein RadC
HE616890	SFHH103_01296	map1	-1.33285	0.227125	methionine aminopeptidase	HE616890	SFHH103_01296	map1	1.08666	0.714305	1.08666	0.714305	methionine aminopeptidase
HE616890	SFHH103_01297	sfsA	2.25846	0.00572176	sugar fermentation stimulation protein A	HE616890	SFHH103_01297	sfsA	3.19803	0.000125753	3.19803	0.000125753	sugar fermentation stimulation protein A
[truncated: 4,963 more rows]

## Sheet: nodD2- dif exp.
Supplementary Data Sheet 6. DEGs in a HH103 nodD2 mutant upon treatment with either genistein or L. japonicus root exudates.
Genistein						Root exudates
Replicona	Gene_ID	Gene_Name	FoldChange	pvalue	Description	Replicona	Gene_ID	Gene_name	FoldChange	pvalue	Description
XXX	psfHH103a2_14	-	-3.43626	0.000520605	acyl transferase	XXX	psfHH103a2_36	-	-5.92013	2.84859e-06	hypothetical protein
HE616896_part_3	psfHH103d_106	-	44.482	7.80569e-93	regulatory protein, GntR family	XXX	psfHH103a2_37	-	-4.9606	2.83445e-08	putative partition protein
HE616896_part_3	psfHH103d_114	-	4.16462	0.000101961	polysaccharide deacetylase	HE616896_part_3	psfHH103d_104	-	-4.64427	0.00112843	hypothetical protein
HE616896_part_3	psfHH103d_116	-	5.23804	5.13497e-14	hypothetical protein	HE616896_part_3	psfHH103d_115	-	5.86533	1.20333e-05	hypothetical protein
HE616896_part_3	psfHH103d_117	-	11.3509	7.22188e-15	Nod factor export ATP-binding protein NodI	HE616896_part_3	psfHH103d_116	-	14.9525	2.20448e-46	Predicted dehydrogenase
HE616896_part_3	psfHH103d_118	-	9.07555	7.23825e-14	Nodulation outer protein NopB	HE616896_part_3	psfHH103d_118	-	23.4085	7.455e-43	Conserved hypothetical protein
HE616896_part_3	psfHH103d_119	-	8.02753	1.70346e-11	hypothetical protein	HE616896_part_3	psfHH103d_126	nodA	115.206	4.39308e-60	acyl transferase
HE616896_part_3	psfHH103d_126	nodA	233.98	3.04586e-82	hypothetical protein	HE616896_part_3	psfHH103d_127	nodB	152.772	2.16747e-100	polysaccharide deacetylase
HE616896_part_3	psfHH103d_127	nodB	117.932	3.36705e-123	Nodulation outer protein NopX	HE616896_part_3	psfHH103d_128	nodC	249.875	4.55142e-108	N-acetylglucosaminyltransferase
HE616896_part_3	psfHH103d_128	nodC	40.9422	8.22481e-75	conserved hypothetical protein	HE616896_part_3	psfHH103d_129	nodI	109.944	4.25379e-91	Nod factor export ATP-binding protein NodI
HE616896_part_3	psfHH103d_129	nodI	73.7333	2.23583e-93	conserved hypothetical protein	HE616896_part_3	psfHH103d_130	nodJ	145.723	4.15994e-86	ABC-transporter permease NodJ
HE616896_part_3	psfHH103d_130	nodJ	30.4285	3.29651e-62	hypothetical protein	HE616896_part_3	psfHH103d_131	nolO'	94.6958	2.46313e-120	Carbamoyl transferase, NodU family, truncated
HE616896_part_3	psfHH103d_131	nolO'	20.3517	2.75099e-56	hypothetical protein	HE616896_part_3	psfHH103d_132	noeI	82.4133	2.45849e-88	nodulation protein NoeI
HE616896_part_3	psfHH103d_132	noeI	39.8851	4.42615e-73	TtsI	HE616896_part_3	psfHH103d_133	-	8.39108	1.22178e-10	transposon-related
HE616896_part_3	psfHH103d_155	-	9.35463	9.19057e-23	Putative iron-sulfur cluster assembly accessory protein	HE616896_part_3	psfHH103d_161	-	62.7012	1.73915e-83	conserved hypothetical protein
HE616896_part_3	psfHH103d_160	-	7.57478	5.82218e-19	squalene/phytoene synthase	HE616896_part_3	psfHH103d_162	-	4.11804	0.00471921	hypothetical protein
HE616896_part_3	psfHH103d_161	-	45.8418	3.7671e-76	NopD	HE616896_part_3	psfHH103d_208	-	27.2214	1.56231e-25	ABC-type transport system, periplasmic component
HE616896_part_3	psfHH103d_165	-	3.34479	0.00552845	conserved hypothetical protein	HE616896_part_3	psfHH103d_220	nifZ	5.74015	5.64926e-07	NifZ protein
HE616896_part_3	psfHH103d_202	-	5.63553	4.52802e-15	RhcJ	HE616896_part_3	psfHH103d_224	fixX	19.2903	1.6873e-19	Ferredoxin-like protein
HE616896_part_3	psfHH103d_208	-	14.9766	2.80335e-28	hypothetical protein	HE616896_part_3	psfHH103d_225	fixC	28.4301	1.81926e-21	oxidoreductase FixC
HE616896_part_3	psfHH103d_214	-	8.66256	5.88485e-23	ATPase RhcN for type III secretion	HE616896_part_3	psfHH103d_226	fixB	13.7824	0.00130093	FixB nitrogen fixation protein
HE616896_part_3	psfHH103d_221	fdxN	3.89408	0.00102248	conserved hypothetical protein	HE616896_part_3	psfHH103d_227	fixA	11.3416	3.78142e-11	Electron transfer flavoprotein, beta subunit FixA
HE616896_part_3	psfHH103d_224	fixX	11.5661	7.69902e-16	conserved hypothetical protein	HE616896_part_3	psfHH103d_228	-	42.4507	3.39676e-23	hypothetical protein
HE616896_part_3	psfHH103d_225	fixC	14.86	2.03307e-16	N-acetylglucosaminyltransferase	HE616896_part_3	psfHH103d_229	-	51.969	6.62061e-43	Putative iron-sulfur cluster assembly accessory protein
HE616896_part_3	psfHH103d_226	fixB	5.35461	0.00212259	nodulation protein NoeI	HE616896_part_3	psfHH103d_230	-	89.9477	1.55053e-33	hypothetical protein
HE616896_part_3	psfHH103d_227	fixA	8.7388	4.68419e-11	conserved hypothetical protein	HE616896_part_3	psfHH103d_232	nifQ	4.11799	0.00453712	NifQ, molybdenum processing
HE616896_part_3	psfHH103d_228	-	18.4508	3.61523e-20	component RhcQ of type III secretion apparatus	HE616896_part_3	psfHH103d_246	fdxB	6.68038	2.98185e-05	FdxB, FdIII, electron transport
HE616896_part_3	psfHH103d_229	-	49.2729	3.7859e-47	hypothetical protein	HE616896_part_3	psfHH103d_253	-	10.5884	7.14984e-25	Uncharacterized HTH-type transcriptional regulator
HE616896_part_3	psfHH103d_230	-	57.3826	1.33466e-44	RhcS	HE616896_part_3	psfHH103d_254	-	19.0883	3.77345e-06	hypothetical protein
HE616896_part_3	psfHH103d_231	-	4.11582	2.04952e-05	ABC-transporter permease NodJ	HE616896_part_3	psfHH103d_256	-	10.9032	1.6735e-06	hypothetical protein
HE616896_part_3	psfHH103d_232	nifQ	6.42819	9.83093e-07	hypothetical protein	HE616896_part_3	psfHH103d_257	-	9.21685	9.46639e-17	histidinol-phosphate aminotransferase
HE616896_part_3	psfHH103d_238	nifH	3.68926	9.67343e-05	hypothetical protein	HE616896_part_3	psfHH103d_258	-	6.7738	3.011e-10	Putative monooxygenase
HE616896_part_3	psfHH103d_242	nifN	3.06075	3.21338e-05	NopP	HE616896_part_3	psfHH103d_267	-	9.89895	0.000908598	hypothetical protein
HE616896_part_3	psfHH103d_243	-	3.38428	8.55514e-05	NolU	HE616896_part_3	psfHH103d_274	-	28.4724	7.24596e-31	hypothetical protein
HE616896_part_3	psfHH103d_246	fdxB	7.7801	5.0503e-08	RhcL	HE616896_part_3	psfHH103d_275	-	33.2328	8.95452e-60	hypothetical protein
HE616896_part_3	psfHH103d_247	-	3.80719	0.000385856	conserved hypothetical protein	HE616896_part_3	psfHH103d_287	nopD	147.085	3.2757e-29	NopD
HE616896_part_3	psfHH103d_251	-	3.48713	1.01051e-06	conserved hypothetical protein	HE616896_part_3	psfHH103d_288	-	89.2999	2.57463e-15	hypothetical protein
HE616896_part_3	psfHH103d_252	-	4.25325	1.05125e-10	RhcR	HE616896_part_3	psfHH103d_292	gunA	31.4479	9.48192e-40	glycosyl hydrolase
HE616896_part_3	psfHH103d_253	-	5.58783	5.10066e-14	hypothetical protein	HE616896_part_3	psfHH103d_293	-	52.8838	2.26976e-18	hypothetical protein predicted by Glimmer/Critica
HE616896_part_3	psfHH103d_255	-	6.32774	1.31338e-14	outer membrane protein RhcC2	HE616896_part_3	psfHH103d_306	-	17.8291	3.94063e-58	conserved hypothetical protein
HE616896_part_3	psfHH103d_256	-	9.38133	8.41934e-09	RTX toxins and related Ca2+-binding proteins	HE616896_part_3	psfHH103d_307	-	16.4789	1.67831e-26	hypothetical protein
HE616896_part_3	psfHH103d_257	-	9.69772	5.102e-21	hypothetical protein	HE616896_part_3	psfHH103d_308	-	16.5318	2.07455e-44	conserved hypothetical protein
HE616896_part_3	psfHH103d_273	-	3.09634	1.07301e-06	conserved hypothetical protein	HE616896_part_3	psfHH103d_310	-	40.4784	2.40205e-38	hypothetical protein
HE616896_part_3	psfHH103d_274	-	8.16604	1.38391e-07	conserved hypothetical protein	HE616896_part_3	psfHH103d_311	-	15.1552	7.66263e-28	partial tryptophan halogenase
HE616896_part_3	psfHH103d_275	-	16.7046	1.05831e-35	Carbamoyl transferase, NodU family, truncated	HE616896_part_3	psfHH103d_313	-	5.47704	1.64078e-05	partial tryptophan halogenase
HE616896_part_3	psfHH103d_287	nopD	48.1655	2.92002e-28	glycosyl hydrolase	HE616896_part_3	psfHH103d_320	nodD2	20.721	1.7868e-30	NodD2
HE616896_part_3	psfHH103d_288	-	21.2505	1.07761e-12	RhcT	HE616896_part_3	psfHH103d_322	-	58.6993	2.68405e-38	hypothetical protein
HE616896_part_3	psfHH103d_289	-	4.99446	0.00204795	conserved hypothetical protein	HE616896_part_3	psfHH103d_323	ttsI	67.7446	4.56892e-66	TtsI
HE616896_part_3	psfHH103d_292	gunA	20.1517	1.88862e-36	nodulation protein NoeL	HE616896_part_3	psfHH103d_324	rhcC2	49.1163	8.16414e-49	outer membrane protein RhcC2
HE616896_part_3	psfHH103d_294	-	3.35081	6.79469e-08	hypothetical protein	HE616896_part_3	psfHH103d_325	-	99.4873	1.13744e-25	conserved hypothetical protein
HE616896_part_3	psfHH103d_302	nifH2	3.39162	0.00017015	RhcU	HE616896_part_3	psfHH103d_327	nopL	12.9913	0.00162702	Nodulation outer protein NopL
HE616896_part_3	psfHH103d_306	-	25.4195	6.98585e-67	hypothetical protein	HE616896_part_3	psfHH103d_328	-	23.7945	2.96337e-20	Major Facilitator Superfamily (MFS) transporter
HE616896_part_3	psfHH103d_307	-	22.3922	4.48737e-33	ABC-type transport system, periplasmic component	HE616896_part_3	psfHH103d_328_5	-	26.4631	5.20891e-45	conserved hypothetical protein
HE616896_part_3	psfHH103d_308	-	43.375	5.127e-21	oxidoreductase FixC	HE616896_part_3	psfHH103d_329	-	29.4099	4.93975e-38	putative dehydrogenase
HE616896_part_3	psfHH103d_309	-	33.0476	1.07121e-57	conserved hypothetical protein	HE616896_part_3	psfHH103d_330	-	29.2913	9.06227e-41	Cystathionine beta-synthase (CBS) and Cysteine synthase-like protein
HE616896_part_3	psfHH103d_310	-	29.3711	6.60864e-34	NopC	HE616896_part_3	psfHH103d_331	-	176.997	1.86252e-07	conserved hypothetical protein
HE616896_part_3	psfHH103d_311	-	14.7336	1.10607e-33	partial tryptophan halogenase	HE616896_part_3	psfHH103d_332	-	157.548	1.83222e-82	conserved hypothetical protein
HE616896_part_3	psfHH103d_312	-	8.66976	2.18037e-22	conserved hypothetical protein	HE616896_part_3	psfHH103d_333	-	97.7282	2.48555e-64	conserved hypothetical protein
HE616896_part_3	psfHH103d_313	-	5.56737	1.40452e-07	SyrM	HE616896_part_3	psfHH103d_335	nopX	116.63	7.08151e-59	Nodulation outer protein NopX
HE616896_part_3	psfHH103d_320	nodD2	6.15988	5.18846e-16	helix-turn-helix domain protein	HE616896_part_3	psfHH103d_336	rhcC1	5.38122	1.74308e-13	RhcC1
HE616896_part_3	psfHH103d_321	-	87.4633	9.47131e-56	hypothetical protein	HE616896_part_3	psfHH103d_337	nopB	67.8555	3.44507e-42	Nodulation outer protein NopB
HE616896_part_3	psfHH103d_322	-	66.1456	2.09819e-57	hypothetical protein	HE616896_part_3	psfHH103d_338	rhcJ	53.07	2.20738e-74	RhcJ
HE616896_part_3	psfHH103d_323	ttsI	51.7866	1.61174e-62	putative 3-ketoacyl-(acyl-carrier-protein) reductase	HE616896_part_3	psfHH103d_339	nolU	30.4215	6.81248e-35	NolU
HE616896_part_3	psfHH103d_324	rhcC2	21.9304	1.06111e-50	Cystathionine beta-synthase (CBS) and Cysteine synthase-like protein	HE616896_part_3	psfHH103d_340	rhcL	31.3632	2.11441e-20	RhcL
HE616896_part_3	psfHH103d_325	-	20.3739	3.61863e-22	hypothetical protein predicted by Glimmer/Critica	HE616896_part_3	psfHH103d_341	rhcN	50.4793	5.49899e-39	ATPase RhcN for type III secretion
HE616896_part_3	psfHH103d_327	nopL	4.90751	0.00307365	Ferredoxin-like protein	HE616896_part_3	psfHH103d_342	-	35.951	2.51067e-28	conserved hypothetical protein
HE616896_part_3	psfHH103d_328	-	3.61789	0.000273797	conserved hypothetical protein	HE616896_part_3	psfHH103d_343	rhcQ	62.1246	2.24352e-71	component RhcQ of type III secretion apparatus
HE616896_part_3	psfHH103d_328_5	-	5.75565	1.30668e-09	nodulation protein NolK	HE616896_part_3	psfHH103d_344	rhcR	109.655	4.59467e-71	RhcR
HE616896_part_3	psfHH103d_329	-	10.0795	3.88e-17	hypothetical protein	HE616896_part_3	psfHH103d_345	rhcS	161.82	2.68396e-16	RhcS
HE616896_part_3	psfHH103d_330	-	12.2155	2.25495e-23	transcriptional regulator TetR family	HE616896_part_3	psfHH103d_346	rhcT	70.4368	3.95164e-61	RhcT
HE616896_part_3	psfHH103d_331	-	19.529	9.91689e-11	nodulation protein NodZ	HE616896_part_3	psfHH103d_347	rhcU	41.8907	1.06276e-42	RhcU
HE616896_part_3	psfHH103d_332	-	57.3872	7.10367e-51	putative dehydrogenase	HE616896_part_3	psfHH103d_348	-	28.4907	1.32583e-15	hypothetical protein
HE616896_part_3	psfHH103d_333	-	36.0811	1.60805e-38	conserved hypothetical protein	HE616896_part_3	psfHH103d_349	nopP	117.618	1.71186e-27	NopP
HE616896_part_3	psfHH103d_334	-	53.7262	5.07697e-18	formate dehydrogenase subunit gamma	HE616896_part_3	psfHH103d_3504	nopC	24.444	1.38617e-05	NopC
HE616896_part_3	psfHH103d_335	nopX	61.2531	4.95534e-47	hypothetical protein predicted by Glimmer/Critica	HE616896_part_3	psfHH103d_3506	nopA	14.7533	0.000398545	nodulation outer protein NopA
HE616896_part_3	psfHH103d_336	rhcC1	3.61024	7.98533e-08	histidinol-phosphate aminotransferase	HE616896_part_3	psfHH103d_351	-	13.5111	4.9662e-25	conserved hypothetical protein
HE616896_part_3	psfHH103d_337	nopB	69.3752	4.16957e-55	hypothetical protein	HE616896_part_3	psfHH103d_352	rhcV	29.2336	5.06063e-21	RhcV
HE616896_part_3	psfHH103d_338	rhcJ	45.1385	2.81147e-84	transposon-related	HE616896_part_3	psfHH103d_353	-	31.8615	3.58141e-60	conserved hypothetical protein
HE616896_part_3	psfHH103d_339	nolU	27.3077	2.55393e-37	Conserved hypothetical protein	HE616896_part_3	psfHH103d_356	-	6.30723	2.12534e-11	transposon-related
HE616896_part_3	psfHH103d_340	rhcL	26.5495	8.79478e-25	putative squalene/phytoene synthase	HE616896_part_3	psfHH103d_363	nopT	8.08598	2.25442e-18	cysteine protease NopT
HE616896_part_3	psfHH103d_341	rhcN	44.0288	9.64531e-45	squalene-hopene cyclase	HE616896_part_3	psfHH103d_364	-	4.89482	4.89688e-05	transposon-related
HE616896_part_3	psfHH103d_342	-	20.855	1.05257e-25	Electron transfer flavoprotein, beta subunit FixA	HE616896_part_3	psfHH103d_367	syrM	31.5603	8.71941e-49	SyrM
HE616896_part_3	psfHH103d_343	rhcQ	33.1658	3.88715e-48	transposon-related	HE616896_part_3	psfHH103d_369	-	4.28281	2.09357e-08	conserved hypothetical protein
HE616896_part_3	psfHH103d_344	rhcR	24.0276	1.86038e-41	transposon-related	HE616896_part_3	psfHH103d_370	shc	17.6531	3.18733e-36	squalene-hopene cyclase
HE616896_part_3	psfHH103d_345	rhcS	32.7816	1.22615e-18	hypothetical protein	HE616896_part_3	psfHH103d_371	-	12.9678	5.93788e-27	flavoprotein oxidoreductase
HE616896_part_3	psfHH103d_346	rhcT	20.0119	3.77204e-31	hypothetical protein predicted by Glimmer/Critica	HE616896_part_3	psfHH103d_371_5	hpnD	53.6151	1.65617e-37	putative squalene/phytoene synthase
HE616896_part_3	psfHH103d_347	rhcU	17.594	1.04838e-24	hypothetical protein	HE616896_part_3	psfHH103d_372	-	71.1757	5.15702e-36	squalene/phytoene synthase
HE616896_part_3	psfHH103d_348	-	12.8792	2.30424e-11	hypothetical protein	HE616896_part_3	psfHH103d_373	-	71.6379	1.22433e-63	hypothetical protein
HE616896_part_3	psfHH103d_349	nopP	28.1347	1.03589e-21	dihydrodipicolinate synthase family	HE616896_part_3	psfHH103d_379	nolK	12.5563	2.1557e-44	nodulation protein NolK
HE616896_part_3	psfHH103d_350	-	8.58782	4.90423e-15	HTH-type transcriptional repressor	HE616896_part_3	psfHH103d_380	noeL	16.9878	1.67546e-40	nodulation protein NoeL
HE616896_part_3	psfHH103d_3504	nopC	14.8008	2.47428e-07	FdxB, FdIII, electron transport	HE616896_part_3	psfHH103d_383	noeJ	4.18236	5.29257e-17	nodulation protein NoeJ
HE616896_part_3	psfHH103d_3506	nopA	5.42484	0.00148374	transposon-related	HE616896_part_3	psfHH103d_384	-	6.91588	8.63479e-06	hypothetical protein predicted by Glimmer/Critica
HE616896_part_3	psfHH103d_351	-	13.4334	5.81503e-31	hypothetical protein	HE616896_part_3	psfHH103d_418	-	9.03386	0.000236215	hypothetical protein
HE616896_part_3	psfHH103d_352	rhcV	6.92675	2.65911e-24	transposon-related	HE616897_part_4	psfHH103d_444	-	17.6085	6.26112e-08	hypothetical protein
HE616896_part_3	psfHH103d_353	-	11.4981	1.17922e-25	conserved hypothetical protein	HE616897_part_4	psfHH103d_447	-	14.9832	4.85122e-37	conserved hypothetical protein
HE616896_part_3	psfHH103d_363	nopT	4.94577	3.61491e-12	Rieske 2Fe-2S family protein	HE616897_part_4	psfHH103d_448	-	25.7302	1.49433e-48	hypothetical protein
HE616896_part_3	psfHH103d_364	-	3.31775	0.000850557	hypothetical protein	HE616897_part_4	psfHH103d_460	-	28.8282	2.54765e-19	helix-turn-helix domain protein
HE616896_part_3	psfHH103d_366	-	7.55912	1.30552e-10	HlyD family secretion protein	HE616897_part_4	psfHH103d_461	traM	-15.8593	1.22236e-40	putative transcriptional repressor
HE616896_part_3	psfHH103d_367	syrM	13.3617	4.59553e-25	RhcV	HE616897_part_4	psfHH103d_463	traR	-4.82994	1.05257e-11	putative transcriptional regulator, autinducer-binding domain
HE616896_part_3	psfHH103d_369	-	3.30558	2.66608e-06	flavoprotein oxidoreductase	HE616897_part_4	psfHH103d_555	-	-10.0417	2.3813e-05	conserved hypothetical protein
HE616896_part_3	psfHH103d_370	shc	8.90122	5.67011e-24	NifQ, molybdenum processing	HE616897_part_4	psfHH103d_556	-	-13.2012	2.14194e-07	Crp/FixK-like protein
HE616896_part_3	psfHH103d_371	-	6.51885	3.98088e-11	formaldehyde dehydrogenase, glutathione-independent	HE616897_part_4	psfHH103d_557	-	-8.03105	1.51242e-06	Crp/FixK-like protein
HE616896_part_3	psfHH103d_371_5	hpnD	9.03805	6.89034e-19	Putative membrane protein	HE616897_part_4	psfHH103d_558	-	-8.24073	2.66387e-06	conserved hypothetical protein
HE616896_part_3	psfHH103d_372	-	48.7028	1.6574e-47	putative transmembrane protein	HE616897_part_4	psfHH103d_604	-	-28.7262	1.73241e-05	Crp/FixK-like transcriptional regulator
HE616896_part_3	psfHH103d_373	-	63.1411	1.24288e-75	Putative aliphatic sulfonates-binding protein	HE616894_part_1	psfHH103d_90	nopM	7.45663	0.00607893	NopM
HE616896_part_3	psfHH103d_378	-	5.38252	1.36882e-06	putative transcriptional regulator, LysR family	HE616890	SFHH103_00035	-	-8.44643	1.20855e-14	NFU1 iron-sulfur cluster scaffold homolog, mitochondrial
HE616896_part_3	psfHH103d_379	nolK	11.4557	2.61052e-38	NodD2	HE616890	SFHH103_00038	rimI	-6.11864	4.33799e-09	peptide N-acetyltransferase
HE616896_part_3	psfHH103d_380	noeL	19.4934	3.19787e-51	efflux protein	HE616890	SFHH103_00062	mexF	4.33992	2.65433e-06	multidrug-efflux system transmembrane protein
HE616896_part_3	psfHH103d_381	nodZ	10.6409	6.57741e-16	acyl carrier protein phosphodiesterase	HE616890	SFHH103_00090	-	-5.82088	1.45687e-19	hypothetical transmembrane protein containing an isoprenylcysteine carboxyl methyltransferase domain
HE616896_part_3	psfHH103d_383	noeJ	3.26826	1.7968e-10	putative dehydrogenase/ reductase	HE616890	SFHH103_00095	putA	-6.48771	2.27733e-19	bifunctional PutA protein
HE616896_part_3	psfHH103d_384	-	9.7287	5.89549e-13	conserved hypothetical protein	HE616890	SFHH103_00104	fucU	6.92193	3.80894e-06	putative RbsD/FucU transport protein
HE616896_part_3	psfHH103d_385	-	5.36664	0.000531883	ferredoxin oxidoreductase protein	HE616890	SFHH103_00106	frcB	6.10204	1.47817e-05	putative periplasmic binding ABC transporter protein
HE616896_part_3	psfHH103d_387	-	3.17576	0.000428732	conserved hypothetical protein	HE616890	SFHH103_00107	frcC	7.10446	3.28382e-22	ABC transporter permease
HE616896_part_3	psfHH103d_391	-	4.69165	3.64431e-10	putative Tn3-type Transposase	HE616890	SFHH103_00108	frcK	16.7937	1.22989e-26	putative fructose transport system kinase
HE616896_part_3	psfHH103d_424	-	-3.14887	1.5833e-05	hypothetical protein predicted by Glimmer/Critica	HE616890	SFHH103_00110	pyrE	5.94114	2.78626e-07	orotate phosphoribosyltransferase
HE616897_part_4	psfHH103d_446	-	12.5626	5.8247e-24	transposon-related	HE616890	SFHH103_00111	frk	7.42287	4.95025e-07	probable fructokinase protein
HE616897_part_4	psfHH103d_448	-	29.0379	5.50065e-64	conserved hypothetical protein	HE616890	SFHH103_00119	-	-8.74811	1.0688e-10	putative transcriptional regulator protein
HE616897_part_4	psfHH103d_460	-	13.2634	4.76748e-13	Uncharacterized HTH-type transcriptional regulator	HE616890	SFHH103_00120	-	-8.55515	5.80145e-07	hypothetical protein
HE616897_part_4	psfHH103d_461	traM	-16.0037	2.98399e-30	partial tryptophan halogenase	HE616890	SFHH103_00128	-	-8.14485	3.89684e-06	hypothetical protein predicted by Glimmer/Critica
HE616897_part_4	psfHH103d_508	-	4.28422	2.62377e-05	nodulation outer protein NopA	HE616890	SFHH103_00129	-	-10.6641	1.41918e-14	conserved hypothetical protein
HE616897_part_4	psfHH103d_546	-	3.52325	2.0741e-06	Conserved hypothetical protein	HE616890	SFHH103_00130	-	-14.9007	0.000965906	conserved hypothetical protein
HE616897_part_4	psfHH103d_556	-	-3.70912	0.00121624	hypothetical protein	HE616890	SFHH103_00180	-	4.42608	1.07348e-05	conserved hypothetical protein
HE616897_part_4	psfHH103d_560	-	3.27055	0.0041883	Putative sulfate ABC transporter, permease protein	HE616890	SFHH103_00191	-	5.76451	4.14125e-22	conserved hypothetical protein
HE616897_part_4	psfHH103d_567	-	3.58174	7.8903e-05	FixB nitrogen fixation protein	HE616890	SFHH103_00200	-	-5.70796	1.9176e-13	conserved hypothetical protein
HE616897_part_4	psfHH103d_568	-	3.34009	0.00230128	putative trimethylamine methyltransferase protein	HE616890	SFHH103_00210	pchB	-5.15943	8.03792e-12	putative salicylate biosynthesis protein PchB
HE616897_part_4	psfHH103d_604	-	-4.68376	0.00457878	RNA-directed DNA polymerase (reverse transcriptase), partial	HE616890	SFHH103_00211	qxtB	-5.2827	0.00110137	Putative quinol oxidase subunit II transmembrane protein QxtB
HE616894_part_1	psfHH103d_89	-	7.02526	4.23683e-12	putative esterase of the alpha/beta hydrolase fold	HE616890	SFHH103_00212	qxtA	-10.0862	4.39438e-07	putative quinol oxidase subunit I transmembrane protein QxtA
HE616894_part_1	psfHH103d_90	nopM	4.04592	0.00555474	aliphatic sulfonates transport permease protein	HE616890	SFHH103_00271	-	11.1907	3.15359e-20	conserved hypothetical protein
HE616890	SFHH103_00095	putA	-3.36519	3.09033e-08	Predicted dehydrogenase	HE616890	SFHH103_00282	rhaD	5.52488	9.70469e-12	short chain dehydrogenase
HE616890	SFHH103_00108	frcK	3.37826	0.000112673	probable mannitol 2-dehydrogenase	HE616890	SFHH103_00284	-	4.15997	2.04116e-07	Transcription regulator DeoR family
HE616890	SFHH103_00129	-	-3.61197	1.27502e-05	hypothetical protein predicted by Glimmer/Critica	HE616890	SFHH103_00303	fliF	4.6529	9.50226e-05	flagellar M-ring protein FliF
HE616890	SFHH103_00162	-	-4.08741	5.9496e-05	putative RNA-directed DNA polymerase (reverse transcriptase), partial	HE616890	SFHH103_00308	fliG	5.24174	7.02104e-06	Flagellar motor switch protein FliG
HE616890	SFHH103_00180	-	3.46767	8.66629e-05	HTH-type transcriptional regulator	HE616890	SFHH103_00309	fliN	5.99163	6.80498e-05	Flagellar motor switch protein FliN
HE616890	SFHH103_00346	flgJ	59.7727	1.02886e-46	conserved hypothetical protein	HE616890	SFHH103_00311	motA	4.09762	0.000913169	flagellar motor protein MotA
HE616890	SFHH103_00347	-	43.8513	2.48417e-27	cysteine protease NopT	HE616890	SFHH103_00313	flgF	4.13115	0.00712155	Flagellar basal-body rod protein FlgF
HE616890	SFHH103_00348	-	14.8435	1.03762e-21	Nodulation outer protein NopL	HE616890	SFHH103_00316	flgB	13.3808	0.00134677	Flagellar basal-body rod protein FlgB
HE616890	SFHH103_00386	-	-3.64601	1.5516e-05	putative dehalogenase	HE616890	SFHH103_00319	flgG	10.7844	4.90475e-07	Flagellar basal-body rod protein FlgG
HE616890	SFHH103_00387	fbpA	-43.6685	1.20578e-57	putative RNA-directed DNA polymerase (reverse transcriptase), partial	HE616890	SFHH103_00321	flgI	6.35482	0.00107796	Flagellar P-ring protein FlgI
HE616890	SFHH103_00399	-	-5.23044	4.61639e-06	conserved hypothetical protein	HE616890	SFHH103_00336	flgE	12.0936	1.38751e-17	Flagellar hook protein FlgE
HE616890	SFHH103_00400	-	-4.34027	0.000489501	chaperone homologue transmembrane protein	HE616890	SFHH103_00337	flgK	6.60305	1.55208e-07	Flagellar hook-associated protein FlgK
HE616890	SFHH103_00404	-	-6.34316	1.07223e-13	Rieske 2Fe-2S family protein	HE616890	SFHH103_00341	flgD	4.40942	2.90619e-06	flagellar hook capping protein FlgD
HE616890	SFHH103_00451	-	-4.27817	2.08192e-14	oxidoreductase, short chain dehydrogenase/reductase family	HE616890	SFHH103_00346	flgJ	109.573	1.49967e-42	conserved hypothetical protein
HE616890	SFHH103_00456	-	-3.38128	9.5016e-07	Two-component sensor kinase	HE616890	SFHH103_00347	-	136.399	9.71534e-23	conserved hypothetical protein
HE616890	SFHH103_00472	gst	4.58938	1.02937e-07	hypothetical protein	HE616890	SFHH103_00348	-	45.1176	1.24262e-30	conserved hypothetical protein
HE616890	SFHH103_00499	-	-6.67276	8.61409e-10	ABC transporter periplasmic solute-binding protein	HE616890	SFHH103_00359	edd	4.48095	4.51732e-15	phosphogluconate dehydratase
HE616890	SFHH103_00501	-	3.53428	8.97047e-06	NapD	HE616890	SFHH103_00375	potG	5.6114	2.48123e-11	spermidine/putrescine ABC transporter, ATP-binding protein
HE616890	SFHH103_00503	dgoK	3.31541	7.03861e-07	Inner membrane amino-acid ABC transporter permease protein	HE616890	SFHH103_00376	potH	4.84031	1.3633e-08	Spermidine/putrescine transport system permease protein
HE616890	SFHH103_00504	fabG	4.83657	1.07779e-09	glutathione S-transferase	HE616890	SFHH103_00377	potI	7.29274	2.33325e-14	Putrescine transport system permease protein potI
HE616890	SFHH103_00505	-	7.97711	7.7899e-13	putative ABC transporter iron-binding protein	HE616890	SFHH103_00379	acsA	4.15241	3.62436e-09	acetoacetyl-CoA synthetase
HE616890	SFHH103_00550	-	7.02718	9.65063e-10	putative LysR family transcriptional regulator	HE616890	SFHH103_00382	-	-5.0753	5.30474e-07	Uncharacterized conserved protein
HE616890	SFHH103_00611	-	-5.26742	1.41206e-06	aldehyde dehydrogenase	HE616890	SFHH103_00387	fbpA	-61.2076	8.50687e-63	Iron deficiency-induced protein A, periplasmic protein
HE616890	SFHH103_00629	adhA	-3.2547	2.53653e-06	Hypothetical protein	HE616890	SFHH103_00393	dppF	4.38508	8.02365e-12	ABC-type oligopeptide transport system
HE616890	SFHH103_00675	-	3.1665	0.000785114	conserved hypothetical protein	HE616890	SFHH103_00395	-	-5.54191	3.12617e-06	hypothetical protein
HE616890	SFHH103_00702	-	-5.16896	1.248e-06	dihydrolipoamide dehydrogenase	HE616890	SFHH103_00399	-	-15.837	7.79564e-12	hypothetical protein
HE616890	SFHH103_00718	degP	-10.1135	2.04451e-23	hypothetical protein predicted by Glimmer/Critica	HE616890	SFHH103_00400	-	-11.4217	6.80846e-06	membrane protein pRL90066
HE616890	SFHH103_00719	ragA	-6.52234	2.57861e-20	putative transcriptional regulator, GntR family	HE616890	SFHH103_00403	-	-10.6185	3.02991e-10	sapB/MgtC transporter
HE616890	SFHH103_00770	-	4.1432	0.000111596	Predicted Zn-dependent peptidase	HE616890	SFHH103_00404	-	-19.8862	1.20445e-32	hypothetical protein
HE616890	SFHH103_00802	-	3.02418	4.53736e-05	hypothetical protein predicted by Glimmer/Critica	HE616890	SFHH103_00407	-	-4.09746	0.00908232	calcium-binding repeat-like hypothetical protein
HE616890	SFHH103_00843	-	10.0733	1.39237e-17	probable ABC transporter permease protein	HE616890	SFHH103_00450	-	-4.8247	4.84521e-09	transcriptional regulator LysR family
HE616890	SFHH103_00844	-	25.9667	3.39808e-36	transposon-related	HE616890	SFHH103_00451	-	-18.2853	5.33918e-64	conserved hypothetical protein
HE616890	SFHH103_00845	-	3.03316	6.72886e-05	Putative pyruvate dehydrogenase E1 component,alpha and beta subunits protein	HE616890	SFHH103_00455	pit	-5.69436	2.13597e-08	Putative phosphate permease HP_1491
HE616890	SFHH103_00848	pgsA	-3.75123	4.94139e-05	putative transcription regulator protein	HE616890	SFHH103_00456	-	-9.47422	5.53519e-20	RNA pyrophosphohydrolase
HE616890	SFHH103_00858	-	-8.96632	1.68425e-19	conserved hypothetical protein	HE616890	SFHH103_00472	gst	10.4559	2.62484e-15	glutathione S-transferase
HE616890	SFHH103_00871	-	7.42135	1.33561e-20	putative transcription regulator protein	HE616890	SFHH103_00475	groEL	6.46088	2.16474e-31	60 kDa chaperonin
HE616890	SFHH103_00892	ribE	-3.40558	1.17117e-08	probable ATP-binding protein	HE616890	SFHH103_00482	-	-4.41045	6.02563e-11	conserved hypothetical protein
HE616890	SFHH103_00893	-	-9.46156	1.17286e-24	NopM	HE616890	SFHH103_00499	-	-18.3846	4.56758e-17	conserved hypothetical protein
HE616890	SFHH103_00934	napE	3.17661	0.00211122	putative transcriptional regulator, AsnC family	HE616890	SFHH103_00506	vanR	-4.05476	1.19504e-11	Transcriptional activator protein luxR family
HE616890	SFHH103_00935	napD	4.64561	0.00121039	predicted transcriptional regulator protein, AsnC family	HE616890	SFHH103_00530	-	-1249.86	0.000276765	hypothetical protein
HE616890	SFHH103_00937	napB	3.13503	0.00166584	Glycine betaine-binding periplasmic protein	HE616890	SFHH103_00562	-	-6.16964	0.000117018	Acyl-CoA thioester hydrolase
HE616890	SFHH103_00940	-	3.28814	0.000146763	Putative sulfate ABC transporter, periplasmic sulphate-binding protein	HE616890	SFHH103_00575	fabI	-5.07697	1.08163e-08	enoyl-acyl carrier protein reductase
HE616890	SFHH103_00946	-	-3.22079	8.51063e-07	Putative transcriptional regulator	HE616890	SFHH103_00611	-	-15.5559	8.68424e-13	putative secreted protein
HE616890	SFHH103_01056	acpD	6.10563	2.98329e-08	conserved hypothetical protein	HE616890	SFHH103_00620	-	-4.25396	2.81681e-05	hypothetical/unknown protein
HE616890	SFHH103_01105	sugE	4.86895	3.73692e-13	LacI family transcriptional regulator	HE616890	SFHH103_00633	cysN	-8.90008	3.40315e-08	Putative sulfate adenylyltransferase subunit 1
HE616890	SFHH103_01114	-	4.07562	4.74492e-08	Cold shock-like protein	HE616890	SFHH103_00634	cysD	-13.8254	3.4841e-09	Putative sulfate adenylyltransferase subunit 2
HE616890	SFHH103_01155	-	-4.12965	6.15275e-08	FdxN, NADH dehydrogenase [ubiquinone] iron-sulfur protein, 4Fe-4S ferredoxin	HE616890	SFHH103_00635	cysH	-7.55869	1.50671e-05	Putative phosphoadenosine phosphosulfate reductase
HE616890	SFHH103_01194	-	3.74142	6.88253e-12	hypothetical protein	HE616890	SFHH103_00674	-	-35.1731	2.27602e-45	putative acetyltransferase protein
HE616890	SFHH103_01402	-	3.91219	8.71809e-05	putative LysR family transcriptional regulator	HE616890	SFHH103_00679	-	-4.72755	0.00104993	Putative homocysteine S-methyltransferase
HE616890	SFHH103_01577	-	-4.1037	2.51662e-05	conserved hypothetical protein	HE616890	SFHH103_00685	-	-5.03803	1.30422e-05	putative membrane protein
HE616890	SFHH103_01640	-	-6.73121	1.55577e-10	hypothetical protein predicted by Glimmer/Critica	HE616890	SFHH103_00702	-	-12.2884	2.09995e-11	hypothetical protein
HE616890	SFHH103_01726	-	-3.62311	0.000258618	Extracellular solute-binding protein, ABC transporter family	HE616890	SFHH103_00710	-	-6.08229	7.93914e-15	hypothetical protein predicted by Glimmer/Critica
HE616890	SFHH103_01727	FixP2	3.17778	0.00129515	HTH-type transcriptional activator ampR	HE616890	SFHH103_00711	feuP	-8.90367	8.88369e-10	two component transcriptional regulator
HE616890	SFHH103_01746	-	3.55868	0.000169343	Probable ABC transporter permease protein	HE616890	SFHH103_00739	-	-14.7913	0.00388616	hypothetical protein predicted by Glimmer/Critica
HE616890	SFHH103_01747	cobO	3.60389	1.60605e-05	conserved hypothetical protein	HE616890	SFHH103_00740	-	-10.486	0.00680578	hypothetical unknown transmembrane protein
HE616890	SFHH103_01767	-	5.34495	1.12798e-16	putative oxidoreductase	HE616890	SFHH103_00767	-	-6.67153	2.56504e-05	hypothetical signal peptide protein
HE616890	SFHH103_01772	-	3.64498	0.00268069	putative FAD dependent oxidoreductase	HE616890	SFHH103_00788	-	-5.0524	3.39546e-12	hypothetical protein
HE616890	SFHH103_017725	-	3.59966	0.000568873	nitrogenase iron protein	HE616890	SFHH103_00829	-	-4.95568	6.8831e-18	putative survival protein surA
HE616890	SFHH103_01773	-	3.5424	6.33735e-06	Transcriptional regulator, XRE family with cupin sensor	HE616890	SFHH103_00838	-	6.40526	1.81746e-06	conserved hypothetical protein
HE616890	SFHH103_01780	hipO1	3.21843	0.000144183	putative oxidoreductase protein	HE616890	SFHH103_00847	moaD	-5.06627	1.42294e-05	Molybdenum cofactor synthesis protein 2 small subunit
HE616890	SFHH103_01781	-	4.44493	6.57601e-11	Transcriptional regulator MarR family	HE616890	SFHH103_00848	pgsA	-15.0759	1.01993e-13	CDP-diacylglycerol--glycerol-3-phosphate 3-phosphatidyltransferase
HE616890	SFHH103_01786	-	3.04066	0.000241388	hypothetical protein	HE616890	SFHH103_00851	ropB1	-4.78516	2.40535e-10	outer membrane protein
HE616890	SFHH103_01788	-	-3.69184	0.000110097	conserved hypothetical protein	HE616890	SFHH103_00860	purN	4.42357	0.00590852	phosphoribosylglycinamide formyltransferase
HE616890	SFHH103_01789	-	-5.92764	1.10521e-09	conserved hypothetical protein	HE616890	SFHH103_00890	nrdR	8.34043	2.78713e-12	Predicted transcriptional regulator
HE616890	SFHH103_01790	-	-4.2833	9.24671e-11	Major Facilitator Superfamily (MFS) transporter	HE616890	SFHH103_00912	-	6.81943	0.000216735	putative protease
HE616890	SFHH103_01832	-	-4.41796	0.000106136	RhcC1	HE616890	SFHH103_00913	-	11.9619	7.23385e-13	Putative lipid carrier protein
HE616890	SFHH103_01842	-	-3.124	4.72588e-05	cob(I)yrinic acid a,c-diamide adenosyltransferase	HE616890	SFHH103_00916	-	13.2802	1.39099e-08	conserved hypothetical protein
HE616890	SFHH103_01860	-	-3.32416	4.19847e-07	conserved hypothetical protein	HE616890	SFHH103_00917	-	8.30998	8.57862e-05	conserved hypothetical protein
HE616890	SFHH103_01867	-	-4.69837	0.000144141	universal stress protein-like	HE616890	SFHH103_00920	norC	58.6789	6.83213e-42	nitric-oxide reductase subunit C NorC
HE616890	SFHH103_01875	-	-3.61191	0.00123808	hypothetical protein predicted by Glimmer/Critica	HE616890	SFHH103_00921	norB	26.8938	2.99918e-22	nitric-oxide reductase subunit B NorB
HE616890	SFHH103_01910	hlyD	-3.5569	2.01119e-11	Putative sulfate ABC transporter, permease protein	HE616890	SFHH103_00922	norQ	12.9688	1.47957e-14	NorQ
HE616890	SFHH103_01918	-	-8.61956	4.58516e-28	conserved hypothetical protein	HE616890	SFHH103_00923	norD	6.43175	0.00060604	NorD protein
HE616890	SFHH103_01975	-	-3.44417	0.000189797	putative methylenetetrahydrofolate reductase	HE616890	SFHH103_00925	-	4.62724	0.00056308	conserved hypothetical protein
HE616890	SFHH103_01982	-	-8.05531	4.09098e-22	hypothetical protein	HE616890	SFHH103_00929	nnrS	6.58622	1.58031e-16	NnrS
HE616890	SFHH103_02056	-	-4.67073	0.00498423	transcriptional regulator	HE616890	SFHH103_00931	nirV	4.98131	0.000701977	NirV periplasmic nitrate reductase
HE616890	SFHH103_02078	-	-3.4699	0.000371017	conserved hypothetical protein	HE616890	SFHH103_00935	napD	7.86757	4.87696e-05	NapD
HE616890	SFHH103_02084	mdeA	3.05983	0.000279993	conserved hypothetical protein	HE616890	SFHH103_00949	-	5.13689	1.08014e-07	glycosyl transferase family protein
HE616890	SFHH103_02096	-	-9.94863	1.23059e-08	Predicted Zn-dependent peptidase	HE616890	SFHH103_00991	-	4.0934	6.96114e-14	conserved hypothetical protein
HE616890	SFHH103_02145	-	-3.51574	6.88989e-06	conserved hypothetical protein	HE616890	SFHH103_00994	nuoI	5.30012	3.25044e-12	NADH dehydrogenase I chain I
HE616890	SFHH103_02192	-	21.3588	1.5741e-27	putative 2-oxoisovalerate dehydrogenase E1 component, beta subunit	HE616890	SFHH103_00995	nuoJ	5.21257	6.16696e-12	NADH dehydrogenase subunit J
HE616890	SFHH103_02199	-	-3.1543	0.000267895	AcrB/AcrD/AcrF family protein	HE616890	SFHH103_00996	nuoK	4.06951	9.50379e-06	NADH dehydrogenase I chain K
HE616890	SFHH103_02217	-	3.57627	8.83149e-06	ATP synthase epsilon chain	HE616890	SFHH103_00997	nuoL	4.33921	3.59758e-09	NADH dehydrogenase I chain L
HE616890	SFHH103_02219	-	-4.33976	8.36867e-06	nitrogenase reductase	HE616890	SFHH103_00998	nuoM	4.56361	2.04279e-09	NADH dehydrogenase I, M subunit
HE616890	SFHH103_02325	-	-4.46325	1.44477e-06	iron-molybdenum cluster-binding protein, NifX-like	HE616890	SFHH103_00999	nuoN	7.66411	6.24547e-17	NADH dehydrogenase I chain N
HE616890	SFHH103_02329	sig	-3.45755	0.000204366	putative fructose transport system kinase	HE616890	SFHH103_01000	birA	6.37299	1.36133e-10	biotin transcriptional regulator bifunctional protein BirA
HE616890	SFHH103_02330	-	-3.7937	0.000273262	transposon-related	HE616890	SFHH103_01001	-	7.60545	7.72378e-17	hypothetical protein
HE616890	SFHH103_02331	-	-6.50348	8.58036e-08	hypothetical protein predicted by Glimmer/Critica	HE616890	SFHH103_01002	-	4.24844	2.59414e-05	hypothetical protein
HE616890	SFHH103_02334	-	5.19215	1.46058e-12	hypothetical protein	HE616890	SFHH103_01139	-	-4.27512	6.7826e-13	hypothetical protein
HE616890	SFHH103_02335	-	5.9538	1.21498e-11	hypothetical protein	HE616890	SFHH103_01140	-	-4.31511	8.95619e-06	hypothetical protein
HE616890	SFHH103_02336	-	4.07099	6.51481e-09	Putative indoleacetamide hydrolase	HE616890	SFHH103_01154	-	-4.67376	3.69869e-14	hypothetical protein
HE616890	SFHH103_02337	-	3.76082	2.03918e-07	transposon-related	HE616890	SFHH103_01155	-	-11.2142	7.26123e-38	putative acetyltransferase protein
HE616890	SFHH103_02338	-	4.18417	1.53259e-08	2-dehydro-3-deoxygalactonokinase	HE616890	SFHH103_01160	yodB	-15.0356	8.146e-05	Cytochrome b561 homolog 1
HE616890	SFHH103_02339	-	3.07541	1.43361e-07	conserved hypothetical protein	HE616890	SFHH103_01173	lpdA1	4.29375	0.000163774	dihydrolipoamide dehydrogenase
HE616890	SFHH103_02342	-	-3.10836	2.74808e-05	Putative transcriptional regulator, AsnC-type	HE616890	SFHH103_01192	-	-4.40006	7.78605e-07	hypothetical protein
HE616890	SFHH103_02403	-	12.0077	8.6397e-20	conserved hypothetical protein	HE616890	SFHH103_01213	-	4.70877	3.27739e-10	HIT family protein
HE616890	SFHH103_02422	-	3.20887	0.000232521	binding-protein-dependent transport systems inner membrane component	HE616890	SFHH103_01240	exoR	-4.16494	1.72538e-13	Exopolysaccharide production negative regulator
HE616890	SFHH103_02423	ssuC	5.24774	1.1921e-06	N-acetylmuramic acid-6-phosphate etherase	HE616890	SFHH103_01261	secD2	4.77475	6.93568e-13	Protein-export membrane protein secD
HE616890	SFHH103_02425	ssuA	6.24451	3.93444e-07	Cation transport ATPase, MgtA-like	HE616890	SFHH103_01262	-	5.66009	0.00946252	conserved hypothetical protein
HE616890	SFHH103_02481	fdhA	6.35152	8.35106e-12	hypothetical protein	HE616890	SFHH103_01264	-	5.38107	0.00111906	conserved hypothetical protein
HE616890	SFHH103_02482	-	8.56608	1.13473e-05	nodulation protein NoeJ	HE616890	SFHH103_01269	-	-7.37516	1.86584e-10	hypothetical protein
HE616890	SFHH103_02483	-	5.73114	2.75953e-13	putative hydrolase	HE616890	SFHH103_01273	-	4.00973	4.1056e-05	probable efflux cation transporter protein
HE616890	SFHH103_02484	-	4.84518	1.45167e-15	ATP-dependent Hsl protease ATP-binding subunit HslU	HE616890	SFHH103_01275	-	6.39511	1.95332e-07	conserved hypothetical protein
HE616890	SFHH103_02508	-	3.02608	2.24965e-05	putative chitin deacetylase	HE616890	SFHH103_01277	-	8.06742	0.00145703	hypothetical protein predicted by Glimmer/Critica
HE616890	SFHH103_02537	cysA	-3.91356	0.00348462	cytochrome-c oxidase FixP2	HE616890	SFHH103_01311	-	-10.2112	1.41772e-26	conserved hypothetical protein
HE616890	SFHH103_02669	-	-3.27129	0.00279662	NapE	HE616890	SFHH103_01314	fecR	-4.71454	0.000379491	Putative iron transport regulator transmembrane protein
HE616890	SFHH103_02673	-	-4.37869	5.18657e-14	hypothetical protein	HE616890	SFHH103_01329	ropB2	-4.14095	1.11018e-05	Outer membrane protein
HE616890	SFHH103_02759	-	-8.14217	3.30972e-08	putative transcription regulator protein	HE616890	SFHH103_01332	-	-27.9854	2.63089e-07	Conserved hypothetical transmembrane protein
HE616890	SFHH103_02799	sqdB	-3.51824	0.000200668	NapB	HE616890	SFHH103_01338	-	-16.5227	3.00202e-08	hypothetical signal peptide protein
HE616890	SFHH103_02807	-	3.66101	1.16303e-06	transposon-related	HE616890	SFHH103_01353	moaC	5.57154	9.43087e-07	Molybdenum cofactor biosynthesis protein C
HE616890	SFHH103_02814	-	4.33665	0.00111014	CBS domain containing membrane protein-like conserved hypothetical protein	HE616890	SFHH103_01391	-	-6.13308	8.45943e-13	putative oxidoreductase protein
HE616890	SFHH103_02815	-	6.1679	2.22563e-15	2-oxoisovalerate dehydrogenase, E1 component, alpha subunit	HE616890	SFHH103_01433	-	-4.46613	1.00683e-08	Cysteine desulfurase
HE616890	SFHH103_02943	-	3.50448	1.20826e-07	Putative periplasmic binding protein	HE616890	SFHH103_01465	-	-18.4955	9.4359e-10	hypothetical protein
HE616890	SFHH103_02991	modA	-7.81295	3.69898e-20	NifN, Fe-Mo cofactor biosynthesis	HE616890	SFHH103_01474	-	-29.3551	2.16351e-05	hypothetical protein predicted by Glimmer/Critica
HE616890	SFHH103_02998	bkdA1	3.07596	0.000193653	putative methionine gamma-lyase	HE616890	SFHH103_01490	-	4.67346	1.21218e-07	putative deoxyribonuclease
HE616890	SFHH103_02999	-	3.46427	2.07291e-05	putative two component response regulator transcriptional regulatory protein	HE616890	SFHH103_01492	-	-5.19728	0.000518117	hypothetical protein
HE616890	SFHH103_03001	lpdA2	4.31932	2.40966e-08	Branched-chain amino acid transport system / permease component	HE616890	SFHH103_01499	-	-55.1982	0.000388053	hypothetical protein predicted by Glimmer/Critica
HE616890	SFHH103_03035	-	-4.98895	0.00629776	HTH-type transcriptional regulator	HE616890	SFHH103_01509	-	-4.33158	0.000511327	Insertion element IS630 uncharacterized 39 kDa protein AltName: Full=ISO-IS200 39 kDa protein
HE616890	SFHH103_03040	-	12.5186	5.83202e-10	ABC transporter, ATP-binding protein	HE616890	SFHH103_01542	-	4.03834	1.20347e-05	Conserved hypothetical protein
HE616890	SFHH103_03046	-	-3.92151	2.53257e-05	conserved hypothetical protein	HE616890	SFHH103_01577	-	-10.5621	7.24872e-10	cyclic beta-1,2-glucan modification protein
HE616890	SFHH103_03048	-	-3.18359	0.000140684	Putatuve nitrite reductase small subunit	HE616890	SFHH103_01588	-	-4.09431	1.92226e-11	pyridoxine biosynthesis protein
HE616890	SFHH103_03091	-	-4.95722	0.000358495	shikimate 5-dehydrogenase	HE616890	SFHH103_01589	-	-5.69497	8.32697e-12	hydrolase
HE616890	SFHH103_03092	-	-3.28293	2.10572e-05	putative carboxyl-terminal protease	HE616890	SFHH103_01601	-	-8.95573	1.4671e-11	hypothetical protein predicted by Glimmer/Critica
HE616890	SFHH103_03119	fdsG	9.91887	1.14429e-27	putative dihydropyrimidine dehydrogenase	HE616890	SFHH103_01615	-	6.49898	1.85639e-06	ribose ABC transporter permease
HE616890	SFHH103_03140	atpC	3.43059	1.64127e-05	putative glycoside hydrolase	HE616890	SFHH103_01616	-	6.77513	1.02241e-15	ribose transport system, substrate-binding protein
HE616890	SFHH103_03226	-	5.62446	1.37527e-06	conserved hypothetical protein	HE616890	SFHH103_01617	rbsB	4.84072	4.10048e-15	RbsB
HE616890	SFHH103_03275	-	3.65039	5.93228e-07	ABC transporter substrate-binding protein	HE616890	SFHH103_01640	-	-5.57901	1.10786e-07	hypothetical protein predicted by Glimmer/Critica
HE616890	SFHH103_03279	thiB	-4.86268	8.64117e-15	conserved hypothetical protein	HE616890	SFHH103_01661	-	7.26811	1.02898e-09	Putative phage major capsid protein, HK97
HE616890	SFHH103_03284	rpoH	-3.62709	3.0912e-07	hypothetical protein	HE616890	SFHH103_01699	-	-4.66162	2.43719e-12	zinc containing nucleotide binding/ATPase protein
HE616890	SFHH103_03302	-	3.78915	5.02974e-05	hypothetical protein contains putative phospholipid-binding domain	HE616890	SFHH103_01704	-	4.26616	0.00102882	putative RAP-type mannitol/chloroaromatic compound transport system, small permease component
HE616890	SFHH103_03303	-	4.64123	2.15748e-08	Conserved hypothetical membrane protein	HE616890	SFHH103_01708	-	6.27805	0.000301867	conserved hypothetical protein
HE616890	SFHH103_03314	-	3.63511	9.08395e-06	conserved hypothetical protein	HE616890	SFHH103_01713	-	4.69021	0.00448097	putative sugar ABC transporter substrate-binding protein
HE616890	SFHH103_03389	-	-5.95555	2.95879e-05	conserved hypothetical protein	HE616890	SFHH103_01724	-	-4.84649	9.82318e-18	conserved hypothetical protein
HE616890	SFHH103_03401	-	-3.28418	0.00246018	alcohol dehydrogenase	HE616890	SFHH103_01725	-	-5.05015	7.32296e-20	putative bleomycin resistance protein
HE616890	SFHH103_03444	-	3.68246	3.66742e-06	hypothetical protein	HE616890	SFHH103_01746	-	8.76403	1.18477e-06	conserved hypothetical protein
HE616890	SFHH103_03501	aroE	-3.0499	1.92053e-05	hypothetical/unknown protein	HE616890	SFHH103_01747	cobO	4.74736	5.06899e-08	cob(I)yrinic acid a,c-diamide adenosyltransferase
HE616890	SFHH103_03556	hslU	3.21271	5.89881e-07	hypothetical protein	HE616890	SFHH103_01771	-	-11.226	8.91651e-18	conserved hypothetical protein
HE616890	SFHH103_03584	-	4.34874	0.000222471	conserved hypothetical protein	HE616890	SFHH103_01782	-	-6.22759	5.53933e-17	conserved hypothetical protein
HE616890	SFHH103_03588	-	3.26929	7.83877e-05	putative dioxygenase	HE616890	SFHH103_01783	-	-22.1463	2.83401e-31	conserved hypothetical protein
HE616890	SFHH103_03592	-	-4.89904	6.4445e-05	putative DNA resolvase	HE616890	SFHH103_01786	-	6.46179	3.92929e-08	putative two component response regulator transcriptional regulatory protein
HE616890	SFHH103_03601	-	-4.09325	0.000965076	conserved hypothetical protein	HE616890	SFHH103_01788	-	-12.0085	3.76903e-11	conserved hypothetical protein
HE616890	SFHH103_03703	-	3.28317	0.000839126	hypothetical protein	HE616890	SFHH103_01789	-	-23.0208	1.12143e-23	conserved hypothetical protein
HE616890	SFHH103_03705	murQ	3.27184	0.000143687	bifunctional PutA protein	HE616890	SFHH103_01790	-	-10.418	5.26794e-26	putative pyrimidine reductase protein
HE616890	SFHH103_03706	-	5.68655	1.18603e-06	putative CoA-binding protein	HE616890	SFHH103_01792	-	-11.2374	3.17496e-07	conserved hypothetical protein
HE616890	SFHH103_03707	-	4.26429	9.72349e-07	RNA pyrophosphohydrolase	HE616890	SFHH103_01832	-	-6.91113	0.00016078	conserved hypothetical protein
HE616890	SFHH103_03749	-	11.2891	9.7825e-19	ExoY2	HE616890	SFHH103_01834	-	-4.29825	0.000238978	conserved hypothetical protein
HE616890	SFHH103_03750	-	6.94588	1.26601e-18	riboflavin synthase alpha chain	HE616890	SFHH103_01837	-	-4.34821	0.00698583	conserved hypothetical protein
HE616890	SFHH103_03751	-	6.1581	6.10997e-11	hypothetical protein	HE616890	SFHH103_01838	-	-6.72266	0.00780226	hypothetical protein
HE616890	SFHH103_03752	-	3.43729	3.37194e-07	conserved hypothetical protein	HE616890	SFHH103_01860	-	-11.0809	6.28333e-21	conserved hypothetical protein
HE616890	SFHH103_03782	-	-3.16486	0.00571781	hypothetical protein	HE616890	SFHH103_01875	-	-4.42964	0.000514466	putative L-sorbosone dehydrogenase
HE616890	SFHH103_03829	-	3.49554	3.94637e-06	hypothetical protein	HE616890	SFHH103_01878	-	-11.5126	0.000138179	conserved hypothetical protein
HE616890	SFHH103_03867	-	-3.46471	6.05634e-06	RNA polymerase sigma factor	HE616890	SFHH103_01890	-	-8.28348	3.69364e-05	transposase
HE616890	SFHH103_03875	-	6.29334	4.49477e-16	conserved hypothetical protein	HE616890	SFHH103_01912	-	-6.63374	7.4866e-29	Predicted transglutaminase-like cysteine proteinase
HE616890	SFHH103_03940	lrp3	4.01588	7.22496e-08	FAD dependent oxidoreductase	HE616890	SFHH103_01918	-	-19.3149	7.9809e-60	Putative aspartate racemase
HE616890	SFHH103_03942	-	3.78366	5.80079e-06	conserved hypothetical protein	HE616890	SFHH103_01919	-	-4.24576	0.000832792	Uncharacterized HTH-type transcriptional regulator
HE616891	SFHH103_03978	-	3.64697	2.95369e-07	UDP-sulfoquinovose synthase	HE616890	SFHH103_01920	-	-5.14972	0.00544039	NmrA-like family
HE616891	SFHH103_03979	-	4.23327	0.000234763	Multidrug resistance protein, membrane-fusion protein	HE616890	SFHH103_01922	-	-4.46239	5.60874e-13	conserved hypothetical protein
HE616892	SFHH103_04026	-	3.79199	9.48678e-06	sulfite dehydrogenase SoxC-like	HE616890	SFHH103_01929	-	-4.2351	1.36323e-08	putative calcium-binding protein
HE616893	SFHH103_04121	-	-3.31611	0.00477492	conserved hypothetical protein	HE616890	SFHH103_01940	-	-7.00597	1.42085e-09	putative lipoprotein
HE616893	SFHH103_04122	-	-3.25795	0.00448458	hypothetical protein	HE616890	SFHH103_01952	ilvH	4.24491	1.4195e-08	acetolactate synthase small subunit
HE616893	SFHH103_04123	-	-3.70058	0.000468494	putative exported ErfK/YbiS/YhnG family protein	HE616890	SFHH103_01961	hflC	4.75619	4.5954e-08	HflC-like protein
HE616893	SFHH103_04164	-	5.67675	0.00131125	putative L-sorbosone dehydrogenase	HE616890	SFHH103_01982	-	-4.60122	1.82049e-19	hypothetical signal peptide protein
HE616893	SFHH103_04165	-	4.88335	4.78498e-06	conserved hypothetical protein	HE616890	SFHH103_01999	lpxC	-7.66357	2.65412e-13	UDP-3-O-acyl N-acetylglucosamine deacetylase
HE616893	SFHH103_04166	-	5.00832	3.91797e-05	glycogen synthase	HE616890	SFHH103_02000	ftsZ1	7.51342	1.22385e-22	Cell division protein ftsZ
HE616893	SFHH103_04167	-	5.29119	0.000370846	conserved hypothetical protein	HE616890	SFHH103_02001	ftsA	4.22497	6.43172e-12	Cell division protein FtsA
HE616899	SFHH103_04869	-	-4.13531	0.00670018	RNA polymerase sigma factor RpoH	HE616890	SFHH103_02006	murG	6.83729	2.45782e-16	GlcNAc transferase
HE616899	SFHH103_04887	-	-3.63013	0.0050079	putative NADH oxidase	HE616890	SFHH103_02008	murD	4.70477	8.02142e-14	UDP-N-acetylmuramoylalanine--D-glutamate ligase
HE616899	SFHH103_04954	-	-3.57599	0.00312908	thioesterase superfamily	HE616890	SFHH103_02060	-	4.31729	0.00494812	ABC-type dipeptide/oligopeptide/nickel transport systems, permease components
HE616899	SFHH103_04971	-	-3.66644	0.00626465	C-terminal part of NrtC (truncated protein)	HE616890	SFHH103_02084	mdeA	5.7091	1.78804e-06	putative methionine gamma-lyase
HE616899	SFHH103_05016	-	-3.7574	0.00258861	Putative endoribonuclease L-PSP	HE616890	SFHH103_02096	-	-18.6479	2.26242e-09	conserved hypothetical protein
HE616899	SFHH103_05044	-	-3.14018	0.0016337	Hypothetical protein	HE616890	SFHH103_02099	-	-4.18355	2.86769e-09	conserved hypothetical protein
HE616899	SFHH103_05083	-	121.336	8.52698e-89	D-amino acid dehydrogenase, small subunit	HE616890	SFHH103_02139	-	-4.06421	3.59559e-13	hypothetical protein predicted by Glimmer/Critica
HE616899	SFHH103_05084	-	8.02544	1.94816e-10	conserved hypothetical protein	HE616890	SFHH103_02145	-	-11.4134	2.09534e-16	conserved hypothetical protein
HE616899	SFHH103_05085	-	4.36518	2.30003e-07	conserved hypothetical protein	HE616890	SFHH103_02147	-	-39.5111	1.30682e-06	conserved hypothetical protein
HE616899	SFHH103_05086	-	3.71419	0.000126816	Crp/FixK-like protein	HE616890	SFHH103_02148	-	-5.10818	1.15991e-07	conserved hypothetical protein
HE616899	SFHH103_05087	proX	4.01552	1.12896e-06	CDP-diacylglycerol--glycerol-3-phosphate 3-phosphatidyltransferase	HE616890	SFHH103_02166	-	-4.87291	2.6615e-19	conserved hypothetical protein
HE616899	SFHH103_05109	pcaB	-7.12194	3.77529e-09	Senescence marker protein 30; Short=SMP-30	HE616890	SFHH103_02191	-	33.1598	7.06984e-14	hypothetical protein
HE616899	SFHH103_05110	-	-17.4524	3.52131e-47	putative heavy metal translocating P-type ATPase	HE616890	SFHH103_02192	-	128.996	2.7271e-94	RTX toxins and related Ca2+-binding proteins
HE616899	SFHH103_05151	-	-3.57428	9.96385e-07	hypothetical protein	HE616890	SFHH103_02199	-	-6.6716	1.03077e-08	hypothetical protein
HE616899	SFHH103_05153	-	4.99892	2.17401e-05	putative D-isomer specific 2-hydroxyacid dehydrogenase	HE616890	SFHH103_02212	-	-4.30873	0.00012025	conserved hypothetical protein
HE616899	SFHH103_05160	-	3.34658	2.42317e-06	sulfate ABC transporter, ATP-binding protein, putative	HE616890	SFHH103_02219	-	-5.57218	4.38496e-06	hydrogenase/urease accessory protein
HE616899	SFHH103_05171	-	4.74366	2.68085e-13	probable nitrate transporter protein	HE616890	SFHH103_02222	trpE	-5.61156	3.44469e-23	anthranilate synthase
HE616899	SFHH103_05212	-	-3.3425	0.000695982	putative DNA topoisomerase I, TopI	HE616890	SFHH103_02266	-	-5.46168	0.00501338	hypothetical protein
HE616899	SFHH103_05276	-	5.64614	1.61653e-06	aconitate hydratase I	HE616890	SFHH103_02304	dppF	7.02993	1.75806e-06	putative ATP-binding protein, ABC transporter
[truncated: 264 more rows]

## Sheet: nodD2- common dif exp.
Supplementary Data Sheet 6. Common DEGs in a HH103 nodD2 mutant upon treatment with either genistein or L. japonicus root exudates.
[truncated: 216 more rows]

[truncated: 3 more sheets: nolR- all genes, nolR- dif. exp, nolR- common dif exp.]
