# Supplementary material for: A complex regulatory network governs the expression of symbiotic genes in Sinorhizobium fredii HH103
Source: Front Plant Sci. 2023 Dec 21;14:1322435. doi: 10.3389/fpls.2023.1322435 (PMC10771577; doi:10.3389/fpls.2023.1322435)
Supplement: Supplementary file 8 [file DataSheet_7.xlsx]

## Sheet: nodD2
Supplementary Data Sheet 7. Complete list of common and individual DEGs observed in the HH103 nodD2 mutant upon treatment with either genistein (gen) or L. japonicus root exudates (ER).
178 elements included exclusively in "nodD2 genistein":					371 elements included exclusively in "nodD2 Lj RE":					204 common elements in "nodD2 genistein" and "nodD2 Lj RE":
psfHH103a2_14					psfHH103a2_36					psfHH103d_116
psfHH103d_106					psfHH103a2_37					psfHH103d_118	In red, genes belonging to the nod regulon
psfHH103d_114					psfHH103d_104					psfHH103d_126
psfHH103d_117					psfHH103d_115					psfHH103d_127
psfHH103d_119					psfHH103d_133					psfHH103d_128
psfHH103d_155					psfHH103d_162					psfHH103d_129
psfHH103d_160					psfHH103d_220					psfHH103d_130
psfHH103d_165					psfHH103d_254					psfHH103d_131
psfHH103d_202					psfHH103d_258					psfHH103d_132
psfHH103d_214					psfHH103d_267					psfHH103d_161
psfHH103d_221					psfHH103d_293					psfHH103d_208
psfHH103d_231					psfHH103d_356					psfHH103d_224
psfHH103d_238					psfHH103d_418					psfHH103d_225
psfHH103d_242					psfHH103d_444					psfHH103d_226
psfHH103d_243					psfHH103d_447					psfHH103d_227
psfHH103d_247					psfHH103d_463					psfHH103d_228
psfHH103d_251					psfHH103d_555					psfHH103d_229
psfHH103d_252					psfHH103d_557					psfHH103d_230
psfHH103d_255					psfHH103d_558					psfHH103d_232
psfHH103d_273					SFHH103_00035					psfHH103d_246
psfHH103d_289					SFHH103_00038					psfHH103d_253
psfHH103d_294					SFHH103_00062					psfHH103d_256
psfHH103d_302					SFHH103_00090					psfHH103d_257
psfHH103d_309					SFHH103_00104					psfHH103d_274
psfHH103d_312					SFHH103_00106					psfHH103d_275
psfHH103d_321					SFHH103_00107					psfHH103d_287
psfHH103d_334					SFHH103_00110					psfHH103d_288
psfHH103d_350					SFHH103_00111					psfHH103d_292
psfHH103d_366					SFHH103_00119					psfHH103d_306
psfHH103d_378					SFHH103_00120					psfHH103d_307
psfHH103d_381					SFHH103_00128					psfHH103d_308
psfHH103d_385					SFHH103_00130					psfHH103d_310
psfHH103d_387					SFHH103_00191					psfHH103d_311
psfHH103d_391					SFHH103_00200					psfHH103d_313
psfHH103d_424					SFHH103_00210					psfHH103d_320
psfHH103d_446					SFHH103_00211					psfHH103d_322
psfHH103d_508					SFHH103_00212					psfHH103d_323
psfHH103d_546					SFHH103_00271					psfHH103d_324
psfHH103d_560					SFHH103_00282					psfHH103d_325
psfHH103d_567					SFHH103_00284					psfHH103d_327
psfHH103d_568					SFHH103_00303					psfHH103d_328
psfHH103d_89					SFHH103_00308					psfHH103d_328_5
SFHH103_00162					SFHH103_00309					psfHH103d_329
SFHH103_00386					SFHH103_00311					psfHH103d_330
SFHH103_00501					SFHH103_00313					psfHH103d_331
SFHH103_00503					SFHH103_00316					psfHH103d_332
SFHH103_00504					SFHH103_00319					psfHH103d_333
SFHH103_00505					SFHH103_00321					psfHH103d_335
SFHH103_00550					SFHH103_00336					psfHH103d_336
SFHH103_00629					SFHH103_00337					psfHH103d_337
SFHH103_00675					SFHH103_00341					psfHH103d_338
SFHH103_00718					SFHH103_00359					psfHH103d_339
SFHH103_00719					SFHH103_00375					psfHH103d_340
SFHH103_00770					SFHH103_00376					psfHH103d_341
SFHH103_00802					SFHH103_00377					psfHH103d_342
SFHH103_00843					SFHH103_00379					psfHH103d_343
SFHH103_00844					SFHH103_00382					psfHH103d_344
SFHH103_00845					SFHH103_00393					psfHH103d_345
SFHH103_00858					SFHH103_00395					psfHH103d_346
SFHH103_00871					SFHH103_00403					psfHH103d_347
SFHH103_00892					SFHH103_00407					psfHH103d_348
SFHH103_00893					SFHH103_00450					psfHH103d_349
SFHH103_00934					SFHH103_00455					psfHH103d_3504
SFHH103_00937					SFHH103_00475					psfHH103d_3506
SFHH103_00940					SFHH103_00482					psfHH103d_351
SFHH103_00946					SFHH103_00506					psfHH103d_352
SFHH103_01056					SFHH103_00530					psfHH103d_353
SFHH103_01105					SFHH103_00562					psfHH103d_363
SFHH103_01114					SFHH103_00575					psfHH103d_364
SFHH103_01194					SFHH103_00620					psfHH103d_367
SFHH103_01402					SFHH103_00633					psfHH103d_369
SFHH103_01726					SFHH103_00634					psfHH103d_370
SFHH103_01727					SFHH103_00635					psfHH103d_371
SFHH103_01767					SFHH103_00674					psfHH103d_371_5
SFHH103_01772					SFHH103_00679					psfHH103d_372
SFHH103_017725					SFHH103_00685					psfHH103d_373
SFHH103_01773					SFHH103_00710					psfHH103d_379
SFHH103_01780					SFHH103_00711					psfHH103d_380
SFHH103_01781					SFHH103_00739					psfHH103d_383
SFHH103_01842					SFHH103_00740					psfHH103d_384
SFHH103_01867					SFHH103_00767					psfHH103d_448
SFHH103_01910					SFHH103_00788					psfHH103d_460
SFHH103_01975					SFHH103_00829					psfHH103d_461
SFHH103_02056					SFHH103_00838					psfHH103d_556
SFHH103_02078					SFHH103_00847					psfHH103d_604
SFHH103_02217					SFHH103_00851					psfHH103d_90
SFHH103_02342					SFHH103_00860					SFHH103_00095
SFHH103_02403					SFHH103_00890					SFHH103_00108
SFHH103_02422					SFHH103_00912					SFHH103_00129
SFHH103_02423					SFHH103_00913					SFHH103_00180
SFHH103_02425					SFHH103_00916					SFHH103_00346
SFHH103_02482					SFHH103_00917					SFHH103_00347
SFHH103_02508					SFHH103_00920					SFHH103_00348
SFHH103_02537					SFHH103_00921					SFHH103_00387
SFHH103_02799					SFHH103_00922					SFHH103_00399
SFHH103_02807					SFHH103_00923					SFHH103_00400
SFHH103_02814					SFHH103_00925					SFHH103_00404
SFHH103_02815					SFHH103_00929					SFHH103_00451
SFHH103_03040					SFHH103_00931					SFHH103_00456
SFHH103_03091					SFHH103_00949					SFHH103_00472
SFHH103_03275					SFHH103_00991					SFHH103_00499
SFHH103_03302					SFHH103_00994					SFHH103_00611
SFHH103_03303					SFHH103_00995					SFHH103_00702
SFHH103_03314					SFHH103_00996					SFHH103_00848
SFHH103_03401					SFHH103_00997					SFHH103_00935
SFHH103_03444					SFHH103_00998					SFHH103_01155
SFHH103_03584					SFHH103_00999					SFHH103_01577
SFHH103_03588					SFHH103_01000					SFHH103_01640
SFHH103_03749					SFHH103_01001					SFHH103_01746
SFHH103_03750					SFHH103_01002					SFHH103_01747
SFHH103_03751					SFHH103_01139					SFHH103_01786
SFHH103_03752					SFHH103_01140					SFHH103_01788
SFHH103_03829					SFHH103_01154					SFHH103_01789
SFHH103_03875					SFHH103_01160					SFHH103_01790
SFHH103_03940					SFHH103_01173					SFHH103_01832
SFHH103_03942					SFHH103_01192					SFHH103_01860
SFHH103_03978					SFHH103_01213					SFHH103_01875
SFHH103_03979					SFHH103_01240					SFHH103_01918
SFHH103_04026					SFHH103_01261					SFHH103_01982
SFHH103_04121					SFHH103_01262					SFHH103_02084
SFHH103_04122					SFHH103_01264					SFHH103_02096
SFHH103_04123					SFHH103_01269					SFHH103_02145
SFHH103_04164					SFHH103_01273					SFHH103_02192
SFHH103_04166					SFHH103_01275					SFHH103_02199
SFHH103_04887					SFHH103_01277					SFHH103_02219
SFHH103_04954					SFHH103_01311					SFHH103_02325
SFHH103_04971					SFHH103_01314					SFHH103_02329
SFHH103_05016					SFHH103_01329					SFHH103_02330
SFHH103_05083					SFHH103_01332					SFHH103_02331
SFHH103_05084					SFHH103_01338					SFHH103_02334
SFHH103_05085					SFHH103_01353					SFHH103_02335
SFHH103_05086					SFHH103_01391					SFHH103_02336
SFHH103_05087					SFHH103_01433					SFHH103_02337
SFHH103_05109					SFHH103_01465					SFHH103_02338
SFHH103_05110					SFHH103_01474					SFHH103_02339
SFHH103_05151					SFHH103_01490					SFHH103_02481
SFHH103_05153					SFHH103_01492					SFHH103_02483
SFHH103_05160					SFHH103_01499					SFHH103_02484
SFHH103_05171					SFHH103_01509					SFHH103_02669
SFHH103_05276					SFHH103_01542					SFHH103_02673
SFHH103_05287					SFHH103_01588					SFHH103_02759
SFHH103_05288					SFHH103_01589					SFHH103_02943
SFHH103_05319					SFHH103_01601					SFHH103_02991
SFHH103_05320					SFHH103_01615					SFHH103_02998
SFHH103_05321					SFHH103_01616					SFHH103_02999
SFHH103_05367					SFHH103_01617					SFHH103_03001
SFHH103_05425					SFHH103_01661					SFHH103_03035
SFHH103_05492					SFHH103_01699					SFHH103_03046
SFHH103_05517					SFHH103_01704					SFHH103_03048
SFHH103_05520					SFHH103_01708					SFHH103_03092
SFHH103_05546					SFHH103_01713					SFHH103_03119
SFHH103_05566					SFHH103_01724					SFHH103_03140
SFHH103_05597					SFHH103_01725					SFHH103_03226
SFHH103_05623					SFHH103_01771					SFHH103_03279
SFHH103_05635					SFHH103_01782					SFHH103_03284
SFHH103_05641					SFHH103_01783					SFHH103_03389
SFHH103_05974					SFHH103_01792					SFHH103_03501
SFHH103_05983					SFHH103_01834					SFHH103_03556
SFHH103_05984					SFHH103_01837					SFHH103_03592
SFHH103_05985					SFHH103_01838					SFHH103_03601
SFHH103_06006					SFHH103_01878					SFHH103_03703
SFHH103_06019					SFHH103_01890					SFHH103_03705
SFHH103_06066					SFHH103_01912					SFHH103_03706
SFHH103_06180					SFHH103_01919					SFHH103_03707
SFHH103_06220					SFHH103_01920					SFHH103_03782
SFHH103_06221					SFHH103_01922					SFHH103_03867
SFHH103_06223					SFHH103_01929					SFHH103_04165
SFHH103_06227					SFHH103_01940					SFHH103_04167
SFHH103_06346					SFHH103_01952					SFHH103_04869
SFHH103_06371					SFHH103_01961					SFHH103_05044
SFHH103_06533					SFHH103_01999					SFHH103_05212
SFHH103_06560					SFHH103_02000					SFHH103_05341
SFHH103_06562					SFHH103_02001					SFHH103_05343
SFHH103_06610					SFHH103_02006					SFHH103_05344
SFHH103_06611					SFHH103_02008					SFHH103_05347
SFHH103_06622					SFHH103_02060					SFHH103_05348
SFHH103_06819					SFHH103_02099					SFHH103_05349
SFHH103_09000					SFHH103_02139					SFHH103_05384
					SFHH103_02147					SFHH103_05540
					SFHH103_02148					SFHH103_05632
					SFHH103_02166					SFHH103_05737
					SFHH103_02191					SFHH103_05758
					SFHH103_02212					SFHH103_06013
					SFHH103_02222					SFHH103_06017
					SFHH103_02266					SFHH103_06041
					SFHH103_02304					SFHH103_06042
					SFHH103_02305					SFHH103_06043
					SFHH103_02306					SFHH103_06044
					SFHH103_02315					SFHH103_06047
					SFHH103_02326					SFHH103_06048
					SFHH103_02328					SFHH103_06056
					SFHH103_02332					SFHH103_06087
					SFHH103_02333					SFHH103_06344
					SFHH103_02357					SFHH103_06345
					SFHH103_02358					SFHH103_06404
					SFHH103_02371					SFHH103_06449
					SFHH103_02375					SFHH103_06475
					SFHH103_02376					SFHH103_06476
					SFHH103_02378					SFHH103_06478
					SFHH103_02379					SFHH103_06479
					SFHH103_02443					SFHH103_06561
					SFHH103_02464					SFHH103_06640
					SFHH103_02465					SFHH103_06641
					SFHH103_02466					SFHH103_06697
					SFHH103_02467
					SFHH103_02468
					SFHH103_02528
					SFHH103_02639
					SFHH103_02668
					SFHH103_02670
					SFHH103_02671
					SFHH103_02672
					SFHH103_02735
					SFHH103_02760
					SFHH103_02796
					SFHH103_02819
					SFHH103_02820
					SFHH103_02821
					SFHH103_02831
					SFHH103_02860
					SFHH103_02882
					SFHH103_02915
					SFHH103_02934
					SFHH103_02958
					SFHH103_02978
					SFHH103_03000
					SFHH103_03006
					SFHH103_03045
					SFHH103_03047
					SFHH103_03069
					SFHH103_03070
					SFHH103_03084
					SFHH103_03085
					SFHH103_03089
					SFHH103_03118
					SFHH103_03127
					SFHH103_03128
					SFHH103_03141
					SFHH103_03143
					SFHH103_03154
					SFHH103_03155
					SFHH103_03158
					SFHH103_03165
					SFHH103_03197
					SFHH103_03198
					SFHH103_03220
					SFHH103_03253
					SFHH103_03261
					SFHH103_03361
					SFHH103_03362
					SFHH103_03433
					SFHH103_03445
					SFHH103_03453
					SFHH103_03455
					SFHH103_03456
					SFHH103_03500
					SFHH103_03509
					SFHH103_03561
					SFHH103_03577
					SFHH103_03578
					SFHH103_03579
					SFHH103_03580
					SFHH103_03596
					SFHH103_03639
					SFHH103_03640
					SFHH103_03641
					SFHH103_03642
					SFHH103_03644
					SFHH103_03700
					SFHH103_03702
					SFHH103_03704
					SFHH103_03708
					SFHH103_03718
					SFHH103_03769
					SFHH103_03781
					SFHH103_03852
					SFHH103_03934
					SFHH103_03987
					SFHH103_03988
					SFHH103_03990
					SFHH103_04002
					SFHH103_04012
					SFHH103_04013
					SFHH103_04201
					SFHH103_04870
					SFHH103_04876
					SFHH103_04894
					SFHH103_04948
					SFHH103_04952
					SFHH103_04981
					SFHH103_05027
					SFHH103_05046
					SFHH103_05095
					SFHH103_05099
					SFHH103_05154
					SFHH103_05292
					SFHH103_05293
					SFHH103_05297
					SFHH103_05304
					SFHH103_05305
					SFHH103_05317
					SFHH103_05345
					SFHH103_05361
					SFHH103_05371
					SFHH103_05395
					SFHH103_05441
					SFHH103_05483
					SFHH103_054835
					SFHH103_05486
					SFHH103_05544
					SFHH103_05548
					SFHH103_05584
					SFHH103_05588
					SFHH103_05610
					SFHH103_05619
					SFHH103_05620
					SFHH103_05621
					SFHH103_05633
					SFHH103_05668
					SFHH103_05669
					SFHH103_05670
					SFHH103_05671
					SFHH103_05678
					SFHH103_05679
					SFHH103_05715
					SFHH103_05763
					SFHH103_05766
					SFHH103_05825
					SFHH103_05924
					SFHH103_05966
					SFHH103_05967
					SFHH103_06026
					SFHH103_06032
					SFHH103_06039
					SFHH103_06040
					SFHH103_06046
					SFHH103_06069
					SFHH103_06085
					SFHH103_06086
					SFHH103_06103
					SFHH103_06110
					SFHH103_06159
					SFHH103_06181
					SFHH103_06206
					SFHH103_06281
					SFHH103_06340
					SFHH103_06348
					SFHH103_06360
					SFHH103_06362
					SFHH103_06365
					SFHH103_06366
					SFHH103_06375
					SFHH103_06416
					SFHH103_06422
					SFHH103_06423
					SFHH103_06425
					SFHH103_064255
					SFHH103_06426
					SFHH103_06427
					SFHH103_06514
					SFHH103_06534
					SFHH103_06636
					SFHH103_06670
					SFHH103_06696
					SFHH103_06698
					SFHH103_06715
					SFHH103_06725
					SFHH103_06726
					SFHH103_06823
					SFHH103_06826
					SFHH103_09590
					SFHH103_05297
					SFHH103_05304
					SFHH103_05305
					SFHH103_05317
					SFHH103_05341
					SFHH103_05343
					SFHH103_05344
					SFHH103_05345
					SFHH103_05347
					SFHH103_05348
					SFHH103_05349
					SFHH103_05361
					SFHH103_05371
					SFHH103_05384
					SFHH103_05395
					SFHH103_05441
					SFHH103_05483
					SFHH103_054835
					SFHH103_05486
					SFHH103_05540
					SFHH103_05544
					SFHH103_05548
					SFHH103_05584
					SFHH103_05588
					SFHH103_05610
					SFHH103_05619
					SFHH103_05620
					SFHH103_05621
					SFHH103_05632
					SFHH103_05633
					SFHH103_05668
					SFHH103_05669
					SFHH103_05670
					SFHH103_05671
					SFHH103_05678
					SFHH103_05679
					SFHH103_05715
					SFHH103_05737
					SFHH103_05758
					SFHH103_05763
					SFHH103_05766
					SFHH103_05825
					SFHH103_05924
					SFHH103_05966
					SFHH103_05967
					SFHH103_06017
					SFHH103_06026
					SFHH103_06032
					SFHH103_06039
					SFHH103_06040
					SFHH103_06041
					SFHH103_06042
					SFHH103_06043
					SFHH103_06044
					SFHH103_06046
					SFHH103_06047
					SFHH103_06048
					SFHH103_06056
					SFHH103_06069
					SFHH103_06085
					SFHH103_06086
					SFHH103_06087
					SFHH103_06103
					SFHH103_06110
					SFHH103_06159
					SFHH103_06181
					SFHH103_06206
					SFHH103_06281
					SFHH103_06340
					SFHH103_06344
					SFHH103_06345
					SFHH103_06348
					SFHH103_06360
					SFHH103_06362
					SFHH103_06365
					SFHH103_06366
					SFHH103_06375
					SFHH103_06416
					SFHH103_06422
					SFHH103_06423
					SFHH103_06425
					SFHH103_064255
					SFHH103_06426
					SFHH103_06427
					SFHH103_06449
					SFHH103_06475
					SFHH103_06476
					SFHH103_06478
					SFHH103_06479
					SFHH103_06514
					SFHH103_06534
					SFHH103_06636
					SFHH103_06640
					SFHH103_06641
					SFHH103_06670
					SFHH103_06696
					SFHH103_06697
					SFHH103_06698
					SFHH103_06715
					SFHH103_06725
					SFHH103_06726
					SFHH103_06823
					SFHH103_06826
					SFHH103_09590

## Sheet: nolR
Supplementary Data Sheet 7. Complete list of common and individual DEGs observed in the HH103 nolR mutant upon treatment with either genistein (gen) or L. japonicus root exudates (ER).
99 elements included exclusively in "nolR genistein":				102 common elements in "nolR genistein" and "nolR Lj RE":					177 elements included exclusively in "nolR Lj RE":							psfHH103d_373
psfHH103d_106				psfHH103d_116					psfHH103d_100							psfHH103d_372
psfHH103d_117				psfHH103d_118	In red, genes belonging to the nod regulon				psfHH103d_133							psfHH103d_371_5
psfHH103d_119				psfHH103d_126					psfHH103d_171							psfHH103d_371
psfHH103d_155				psfHH103d_127					psfHH103d_19							psfHH103d_370
psfHH103d_160				psfHH103d_128					psfHH103d_200							psfHH103d_381
psfHH103d_202				psfHH103d_129					psfHH103d_207							psfHH103d_380
psfHH103d_214				psfHH103d_130					psfHH103d_220							psfHH103d_379
psfHH103d_29				psfHH103d_131					psfHH103d_231							psfHH103d_126
psfHH103d_294				psfHH103d_132					psfHH103d_232							psfHH103d_127
psfHH103d_30				psfHH103d_161					psfHH103d_238							psfHH103d_128
psfHH103d_309				psfHH103d_206					psfHH103d_241							psfHH103d_129
psfHH103d_312				psfHH103d_208					psfHH103d_244							psfHH103d_130
psfHH103d_321				psfHH103d_221					psfHH103d_246							psfHH103d_131
psfHH103d_334				psfHH103d_224					psfHH103d_251							psfHH103d_132
psfHH103d_350				psfHH103d_225					psfHH103d_252							psfHH103d_118
psfHH103d_3506				psfHH103d_226					psfHH103d_258							psfHH103d_116
psfHH103d_366				psfHH103d_227					psfHH103d_259							psfHH103d_161
psfHH103d_378				psfHH103d_228					psfHH103d_288							psfHH103d_448
psfHH103d_446				psfHH103d_229					psfHH103d_313							psfHH103d_447
psfHH103d_54				psfHH103d_230					psfHH103d_328							psfHH103d_229
psfHH103d_72				psfHH103d_253					psfHH103d_364							psfHH103d_228
psfHH103d_90				psfHH103d_255					psfHH103d_444							psfHH103d_227
SFHH103_00335				psfHH103d_256					SFHH103_00120							psfHH103d_226
SFHH103_00407				psfHH103d_257					SFHH103_00128							psfHH103d_225
SFHH103_00408				psfHH103d_274					SFHH103_00129							psfHH103d_224
SFHH103_00450				psfHH103d_275					SFHH103_00130							psfHH103d_257
SFHH103_00554				psfHH103d_287					SFHH103_00162							psfHH103d_208
SFHH103_00555				psfHH103d_292					SFHH103_00284							psfHH103d_323
SFHH103_00633				psfHH103d_293					SFHH103_00399							psfHH103d_324
SFHH103_00634				psfHH103d_306					SFHH103_00400							psfHH103d_325
SFHH103_00635				psfHH103d_307					SFHH103_00404							psfHH103d_326
SFHH103_00749				psfHH103d_308					SFHH103_00456							psfHH103d_367
SFHH103_00799				psfHH103d_310					SFHH103_00472							psfHH103d_368
SFHH103_00871				psfHH103d_311					SFHH103_00499							psfHH103d_369
SFHH103_01191				psfHH103d_320					SFHH103_00535							SFHH103_04201
SFHH103_01317				psfHH103d_322					SFHH103_00541							SFHH103_04163
SFHH103_01322				psfHH103d_323					SFHH103_00564							SFHH103_04165
SFHH103_01385				psfHH103d_324					SFHH103_00611							SFHH103_04166
SFHH103_01627				psfHH103d_325					SFHH103_00702							SFHH103_04167
SFHH103_01672				psfHH103d_327					SFHH103_00710							psfHH103d_90
SFHH103_01783				psfHH103d_328_5					SFHH103_00711							psfHH103d_287
SFHH103_01867				psfHH103d_329					SFHH103_00739							psfHH103d_292
SFHH103_01920				psfHH103d_330					SFHH103_00748							psfHH103d_293
SFHH103_02420				psfHH103d_331					SFHH103_00847							psfHH103d_335
SFHH103_02993				psfHH103d_332					SFHH103_00848							psfHH103d_333
SFHH103_03000				psfHH103d_333					SFHH103_00874							psfHH103d_332
SFHH103_03009				psfHH103d_335					SFHH103_00935							psfHH103d_331
SFHH103_03112				psfHH103d_337					SFHH103_00938							psfHH103d_330
SFHH103_03274				psfHH103d_338					SFHH103_01234							psfHH103d_329
SFHH103_03275				psfHH103d_339					SFHH103_01275							psfHH103d_327
SFHH103_03302				psfHH103d_340					SFHH103_01276							psfHH103d_337
SFHH103_03581				psfHH103d_341					SFHH103_01277							psfHH103d_338
SFHH103_03600				psfHH103d_342					SFHH103_01314							psfHH103d_339
SFHH103_03601				psfHH103d_343					SFHH103_01315							psfHH103d_340
SFHH103_03701				psfHH103d_344					SFHH103_01332							psfHH103d_341
SFHH103_03702				psfHH103d_345					SFHH103_01338							psfHH103d_342
SFHH103_03703				psfHH103d_346					SFHH103_01465							psfHH103d_343
SFHH103_03704				psfHH103d_347					SFHH103_01474							psfHH103d_344
SFHH103_03705				psfHH103d_348					SFHH103_01568							psfHH103d_345
SFHH103_03706				psfHH103d_349					SFHH103_01577							psfHH103d_346
SFHH103_03875				psfHH103d_3504					SFHH103_01589							psfHH103d_347
SFHH103_03934				psfHH103d_351					SFHH103_01771							psfHH103d_348
SFHH103_03935				psfHH103d_352					SFHH103_01788							psfHH103d_349
SFHH103_04163				psfHH103d_353					SFHH103_01789							psfHH103d_3504
SFHH103_04164				psfHH103d_363					SFHH103_01790							psfHH103d_3506
SFHH103_04184				psfHH103d_367					SFHH103_01792							psfHH103d_351
SFHH103_04201				psfHH103d_368					SFHH103_01875							psfHH103d_352
SFHH103_04951				psfHH103d_369					SFHH103_02000							psfHH103d_353
SFHH103_05003				psfHH103d_370					SFHH103_02096							psfHH103d_363
SFHH103_05115				psfHH103d_371					SFHH103_02145							psfHH103d_306
SFHH103_05122				psfHH103d_371_5					SFHH103_02147							psfHH103d_307
SFHH103_05125				psfHH103d_372					SFHH103_02191							psfHH103d_308
SFHH103_05126				psfHH103d_373					SFHH103_02315							psfHH103d_310
SFHH103_05152				psfHH103d_379					SFHH103_02318							psfHH103d_311
SFHH103_05189				psfHH103d_380					SFHH103_02320							psfHH103d_319
SFHH103_05190				psfHH103d_381					SFHH103_02323							psfHH103d_320
SFHH103_05319				psfHH103d_384					SFHH103_02325							psfHH103d_322
SFHH103_05320				psfHH103d_447					SFHH103_02329							SFHH103_00346
SFHH103_05321				psfHH103d_448					SFHH103_02330							SFHH103_00347
SFHH103_05448				SFHH103_00346					SFHH103_02331							SFHH103_00348
SFHH103_05454				SFHH103_00347					SFHH103_02334							SFHH103_00450
SFHH103_05566				SFHH103_00348					SFHH103_02335							SFHH103_00451
SFHH103_055665				SFHH103_00387					SFHH103_02336							SFHH103_00799
SFHH103_05569				SFHH103_00451					SFHH103_02338							SFHH103_00841
SFHH103_05641				SFHH103_00750					SFHH103_02375							SFHH103_00844
SFHH103_05642				SFHH103_00841					SFHH103_02403							SFHH103_01317
SFHH103_05643				SFHH103_01633					SFHH103_02459							SFHH103_01920
SFHH103_05644				SFHH103_01718					SFHH103_02464							SFHH103_02192
SFHH103_06382				SFHH103_02072					SFHH103_02465							SFHH103_02323
SFHH103_06434				SFHH103_02192					SFHH103_02466							SFHH103_03274
SFHH103_06436				SFHH103_02991					SFHH103_02467							SFHH103_03749
SFHH103_06437				SFHH103_02992					SFHH103_02468							SFHH103_03875
SFHH103_06438				SFHH103_03700					SFHH103_02470							SFHH103_05319
SFHH103_06439				SFHH103_03707					SFHH103_02471							SFHH103_05320
SFHH103_06560				SFHH103_04165					SFHH103_02481							SFHH103_05321
SFHH103_06561				SFHH103_04166					SFHH103_02483							SFHH103_06013
SFHH103_06695				SFHH103_04167					SFHH103_02484							psfHH103d_255
SFHH103_06724				SFHH103_04168					SFHH103_02668							psfHH103d_275
SFHH103_06725				SFHH103_05737					SFHH103_02669							psfHH103d_274
				SFHH103_06359					SFHH103_02672
				SFHH103_06726					SFHH103_02673
				SFHH103_9000					SFHH103_02796
									SFHH103_02875
									SFHH103_02882
									SFHH103_03040
									SFHH103_03046
									SFHH103_03048
									SFHH103_03089
									SFHH103_03092
									SFHH103_03118
									SFHH103_03119
									SFHH103_03132
									SFHH103_03279
									SFHH103_03284
									SFHH103_03389
									SFHH103_03433
									SFHH103_03500
									SFHH103_03501
									SFHH103_03502
									SFHH103_03592
									SFHH103_03640
									SFHH103_03769
									SFHH103_03781
									SFHH103_03782
									SFHH103_03990
									SFHH103_04869
									SFHH103_04870
									SFHH103_05083
									SFHH103_05212
									SFHH103_05292
									SFHH103_05297
									SFHH103_05341
									SFHH103_05343
									SFHH103_05344
									SFHH103_05347
									SFHH103_05348
									SFHH103_05349
									SFHH103_05371
									SFHH103_05483
									SFHH103_05540
									SFHH103_05632
									SFHH103_05678
									SFHH103_05679
									SFHH103_05758
									SFHH103_05776
									SFHH103_06034
									SFHH103_06035
									SFHH103_06043
									SFHH103_06044
									SFHH103_06159
									SFHH103_06181
									SFHH103_06375
									SFHH103_06404
									SFHH103_06420
									SFHH103_06422
									SFHH103_06423
									SFHH103_06425
									SFHH103_064255
									SFHH103_06426
									SFHH103_06427
									SFHH103_06453
									SFHH103_06475
									SFHH103_06476
									SFHH103_06478
									SFHH103_06479
									SFHH103_06503
									SFHH103_06636
									SFHH103_06640
									SFHH103_06670
									SFHH103_06697
									SFHH103_06698
									SFHH103_06723
									SFHH103_06823
									SFHH103_06824
									SFHH103_06825
									SFHH103_06826
									SFHH103_09590
