# Supplementary material for: A complex regulatory network governs the expression of symbiotic genes in Sinorhizobium fredii HH103
Source: Front Plant Sci. 2023 Dec 21;14:1322435. doi: 10.3389/fpls.2023.1322435 (PMC10771577; doi:10.3389/fpls.2023.1322435)
Supplement: Supplementary file 9 [file DataSheet_8.xlsx]

## Sheet: Shared
Fold-change values of HPLC-HRMS signal areas from all Nod Factors produced by the Sinorhizobium fredii HH103 RifR nodD2, syrM and nolR single and double mutants with respect to the parental strain.
	Fold-change values of HPLC-HRMS signal areas in the single and double mutants with respect to HH103 RifR
Chemical structure detected	515 nodD2	548 nolR	724 syrM	551 nolRnodD2	770 syrMnodD2	789syrMnolR
II-dHex-GlcNAc (C18:1, MeFuc)	74.7605	13.7335	-1	45.3205	11.9003	16.3832
II-Hex-GlcNAc-GlcNAc (C16:0, MeFuc)	79.3765	13.4408	5.26972	7.90811	5.67858	7.03184
II-Hex-GlcNAc-GlcNAc (C18:1, MeFuc)	57.7522	8.93096	5.91145	8.02462	3.24583	3.62343
III (C12:0, MeFuc)	22.9797	1.46649	2.15551	43.9827	19.1107	23.6933
III (C14:0, MeFuc)	50.495	45.4495	4.06875	22.6123	15.4497	14.7402
III (C14:1, MeFuc)	6.20302	-2	1.32387	5.7286	2.52441	2.57374
III (C16:0)	19.3471	26.7857	4.07475	35.3564	4.17147	3.83021
III (C16:0, Fuc)	7.40245	5.38821	15.2431	1.7458	1.45575	1.23354
III (C16:0, MeFuc)	20.3554	16.7973	3.4419	7.49907	8.78032	6.47165
III (C16:0, NMe, MeFuc)	14.3414	5.27581	6.27035	6.1133	5.72673	5.50958
III (C16:1)	10.6411	17.0628	3.31567	9.46296	1.50117	1.89631
III (C16:1, Fuc)	3.49015	1.2304	6.15345	1	-3	-2
III (C16:1, MeFuc)	4.85801	5.4515	1.43549	1.82782	1.31874	1.17083
III (C16:1, NMe, MeFuc)	17.1968	14.8612	1.99637	3.20809	4.67838	5.7759
III (C18:0)	9.91526	6.59931	2.06302	4.36791	1	1.11276
III (C18:0, Fuc)	5.06784	1.02462	8.63698	1	-3	1
III (C18:0, MeFuc)	9.25523	2.91673	2.2126	4.18911	2.15825	1.81704
III (C18:1)	4.29577	3.52534	2.13977	15.3219	-2	1
III (C18:1, Ac, MeFuc)	15.5894	-2	1.72833	1.51515	1.8015	2.90445
III (C18:1, Fuc)	3.44591	1.20156	12.1085	-2	-4	1
III (C18:1, MeFuc)	7.12776	3.24897	3.13945	1.39799	1.30762	1.26749
III (C18:1, NMe, MeFuc)	51.0949	5.2961	24.2689	27.1407	21.7173	19.4577
III (C18:2, MeFuc)	23.097	11.6493	3.71023	4.53263	3.394	2.87219
III (C20:1, MeFuc)	4.99451	1.78669	2.16526	1	1	2.0722
III (C20:2-OH, MeFuc)	15.5894	-2	1.72833	1.51515	1.8015	2.90445
III-dHex-GlcNAc (C18:1, MeFuc)	37.2631	13.0422	1.94968	12.5875	4.46523	5.92728
III-Hex (C18:0)	24.8133	2.83897	-1	14.7273	1.8493	1
III-Hex (C18:1)	15.5998	3.35556	2.61627	5.60612	1.54967	1.8384
IV (C12:0, MeFuc)	87.3309	5.90233	1.62808	19.6355	29.0249	18.2646
IV (C14:0, MeFuc)	96.5275	7.48302	4.44749	25.37	14.2428	10.441
IV (C16:0)	16.8129	11.1248	6.26262	3.89702	1.26289	-1
IV (C16:0, Ac, MeFuc)	6.55446	7.47044	4.89729	2.22684	-12	-14
IV (C16:0, Fuc)	23.3838	12.0259	17.0232	3.61294	1.96394	2.69228
IV (C16:0, MeFuc)	14.207	7.93502	3.92852	3.38695	1.51347	1.39468
IV (C16:0, NMe, MeFuc)	7.38098	4.08941	5.96556	1.21888	-2	1
IV (C16:1)	14.8149	6.75565	7.1787	2.413	1.0545	1
IV (C16:1, Ac, MeFuc)	5.89786	6.67674	5.35954	2.69592	-5	-4
IV (C16:1, Fuc)	11.566	3.14816	9.105	2.00344	-2	-1
IV (C16:1, MeFuc)	12.7212	5.25211	3.40796	2.50205	1.03489	1.17717
IV (C16:1, NMe, MeFuc)	10.8375	4.38517	3.97829	1.95817	1	1.12261
IV (C18:0)	3.3586	1.74256	2.86318	2.31102	-9	-3
IV (C18:0, Fuc)	5.73926	1.93957	8.9676	1.86596	-3	1
IV (C18:0, MeFuc)	3.08781	1.15708	2.86375	1.79518	-5	-4
IV (C18:1)	2.40352	1.65717	3.11909	1.40269	-9	-5
IV (C18:1, Fuc)	4.40002	2.04697	6.31716	1	-6	-3
IV (C18:1, MeFuc)	3.48097	1.93908	3.24737	1.07057	-5	-4
IV (C18:1-OH, MeFuc)	6.55446	7.47044	4.89729	2.22684	-12	-14
IV (C18:2, MeFuc)	5.86421	7.59207	3.74554	1.66561	-3	-3
IV (C18:2-OH, MeFuc)	5.89786	6.67674	5.35954	2.69592	-5	-4
IV (C20:1, MeFuc)	1.05893	-1	1.9708	1	-12	-6
IV (C20:3, MeFuc)	3.28598	1.96171	1.18866	1.12638	-10	-4
IV-Hex (C18:0)	15.5176	2.48514	2.69686	7.44215	1	1
IV-Hex (C18:1)	5.87046	2.08222	2.74063	3.93244	-2	1
V (C12:0, MeFuc)	46.8883	3.53394	1.10704	5.99906	10.4513	6.43723
V (C14:0, MeFuc)	21.5332	2.67739	6.27801	3.4292	6.0901	4.09893
V (C16:0, Fuc)	8.26996	4.07874	8.66345	2.48604	-2	-2
V (C16:0, MeFuc)	3.18198	2.04534	3.7703	1.03733	-5	-3
V (C16:1, Ac, MeFuc)	-1	-2	2.16969	-3	-25	-16
V (C16:1, Fuc)	4.07469	1.47298	6.89319	1	-4	-5
V (C16:1, MeFuc)	2.62996	1.09605	3.80913	-3	-4	-4
V (C18:0, MeFuc)	-1	-2	1.81757	-2	-25	-25
V (C18:1)	1.58001	1.27561	2.89272	1	-6	-8
V (C18:1, Fuc)	2.73559	1.24712	3.92317	1.08322	-10	-6
V (C18:1, MeFuc)	-1	-1	2.60366	1	-16	-12
V (C18:2-OH, MeFuc)	-1	-2	2.16969	-3	-25	-16
Number of overproduced NF	58	38	44	31	16	19
Number of reduced NF	0	0	0	3	25	21
Fold-change average of overproduced NF	19.1319	9.47128	6.47785	12.5042	10.9822	10.1124
Fold-change average of reduced NF	Not present	Not present	Not present	-3	-9.04	-7.7619
Shadowed in dark red: NF overproduced only by all single mutants.
Shadowed in light red: NF overproduced by all single and double mutants.
In red: NF highly overproduced by the mutants with respect to the parental strain (Fold-change value > 3).
In blue: NF highly reduced in the mutant respect to the WT (Fold-change value > -3).

## Sheet: All
Fold-change values of HPLC-HRMS signal areas from all Nod Factors produced by the Sinorhizobium fredii HH103 RifR nodD2, syrM and nolR single and double mutants with respect to the parental strain.
	Areas of NF signals in the single and double mutants (×106)a							Fold-change values of HPLC-HRMS signal areas in the single and double mutants with respect to HH103 RifR
Chemical structure detected	HH103 RifR	515 nodD2	548 nolR	724 syrM	551 nolRnodD2	770 syrMnodD2	789syrMnolR	HH103 RifR	515 nodD2	548 nolR	724 syrM	551 nolRnodD2	770 syrMnodD2	789syrMnolR
IV (C18:1, MeFuc)	7441.26	25902.8	14429.2	24164.5	7966.41	1351.73	1614.36	1	3.48097	1.93908	3.24737	1.07057	0.181653	0.216947
III (C18:1, MeFuc)	6345.48	45229.1	20616.3	19921.3	8870.94	8297.5	8042.85	1	7.12776	3.24897	3.13945	1.39799	1.30762	1.26749
V (C18:1, MeFuc)	2807.92	2667.17	1834.26	7310.85	1619.84	175.95	218	1	0.949877	0.653246	2.60366	0.576882	0.0626621	0.0776377
IV (C18:0, MeFuc)	2283.34	7050.52	2642.01	6538.92	4099	462.5	510.5	1	3.08781	1.15708	2.86375	1.79518	0.202554	0.223576
III (C16:1, MeFuc)	1743.64	8470.6	9505.44	2502.97	3187.05	2299.4	2041.5	1	4.85801	5.4515	1.43549	1.82782	1.31874	1.17083
IV (C18:1, Fuc)	1248.35	5492.75	2555.33	7886	1197.57	205.77	371.32	1	4.40002	2.04697	6.31716	0.959325	0.164834	0.29745
III (C18:1)	1147.82	4930.78	4046.46	2456.08	17586.8	494.69	769.635	1	4.29577	3.52534	2.13977	15.3219	0.430981	0.670517
V (C18:0, MeFuc)	886.662	805.069	413.862	1611.57	348.37	ND	ND	1	0.907977	0.466764	1.81757	0.392901	ND	ND
III (C18:0, MeFuc)	833.776	7716.78	2431.9	1844.81	3492.78	1799.5	1515	1	9.25523	2.91673	2.2126	4.18911	2.15825	1.81704
IV (C16:1, MeFuc)	769.645	9790.85	4042.26	2622.92	1925.69	796.5	906	1	12.7212	5.25211	3.40796	2.50205	1.03489	1.17717
V (C16:1, MeFuc)	603.913	1588.27	661.921	2300.38	179.345	145.6	143.65	1	2.62996	1.09605	3.80913	0.296972	0.241094	0.237866
III (C18:1, Fuc)	596.1	2054.1	716.251	7217.87	269.847	126.875	321.9	1	3.44591	1.20156	12.1085	0.452688	0.212842	0.54001
V (C16:0, MeFuc)	562.941	1791.27	1151.4	2122.45	583.957	113.15	164	1	3.18198	2.04534	3.7703	1.03733	0.200998	0.291327
IV (C16:0, MeFuc)	551.381	7833.49	4375.22	2166.11	1867.5	834.5	769	1	14.207	7.93502	3.92852	3.38695	1.51347	1.39468
IV (C18:1)	482.022	1158.55	798.791	1503.47	676.127	54.09	82.9	1	2.40352	1.65717	3.11909	1.40269	0.112215	0.171984
III (C16:0, MeFuc)	451.121	9182.77	7577.61	1552.71	3382.99	3960.99	2919.5	1	20.3554	16.7973	3.4419	7.49907	8.78032	6.47165
V (C18:1, Fuc)	279.137	763.606	348.119	1095.1	302.367	23.8	41.65	1	2.73559	1.24712	3.92317	1.08322	0.0852627	0.14921
IV (C16:1, Fuc)	214.975	2486.4	676.775	1957.35	430.689	85.65	171	1	11.566	3.14816	9.105	2.00344	0.398419	0.795442
III (C16:1, Fuc)	202.08	705.29	248.638	1243.49	143.688	56.3	78.1	1	3.49015	1.2304	6.15345	0.711047	0.278603	0.386481
IV (C20:3, MeFuc)	146.078	480.01	286.562	173.637	164.539	12.995	32.05	1	3.28598	1.96171	1.18866	1.12638	0.0889592	0.219403
IV (C20:1, MeFuc)	120.288	127.376	104.646	237.063	67.3924	9.475	17.455	1	1.05893	0.869965	1.9708	0.56026	0.0787694	0.14511
IV (C18:2, MeFuc)	113.537	665.807	861.984	425.259	189.108	35.675	31.07	1	5.86421	7.59207	3.74554	1.66561	0.314214	0.273654
IV (C18:0, Fuc)	107.313	615.894	208.14	962.336	200.241	32.3	58.635	1	5.73926	1.93957	8.9676	1.86596	0.30099	0.546395
V (C18:2, MeFuc)	91.3158	103.908	88.1363	252.841	77.3487	ND	ND	1	1.1379	0.965181	2.76886	0.847046	ND	ND
V (C18:1)	78.0565	123.33	99.5697	225.796	51.4269	12.695	9.35	1	1.58001	1.27561	2.89272	0.658841	0.162639	0.119785
III (C18:0)	77.9591	772.985	514.476	160.831	340.518	65.4	86.75	1	9.91526	6.59931	2.06302	4.36791	0.838902	1.11276
IV (C18:0)	75.1145	252.28	130.891	215.066	173.591	7.905	21.2	1	3.3586	1.74256	2.86318	2.31102	0.105239	0.282236
V (C16:1, Fuc)	74.23	302.464	109.339	511.681	56.126	18.03	13.6	1	4.07469	1.47298	6.89319	0.756109	0.242894	0.183214
IV (C16:0, NMe, MeFuc)	72.2771	533.476	295.571	431.173	88.0975	39.2	42.45	1	7.38098	4.08941	5.96556	1.21888	0.542357	0.587323
V (C20:1, MeFuc)	61.7307	23.4446	16.9475	88.2393	83.6535	ND	ND	1	0.379789	0.274539	1.42942	1.35514	ND	ND
III (C16:1)	56.6891	603.234	967.273	187.962	536.447	85.1	107.5	1	10.6411	17.0628	3.31567	9.46296	1.50117	1.89631
III (C20:3, MeFuc)	54.542	0	207.546	ND	ND	ND	ND	1	0	3.80524	ND	ND	ND	ND
IV-Hex (C18:1)	53.4589	313.828	111.313	146.511	210.224	24.1	32.1	1	5.87046	2.08222	2.74063	3.93244	0.450814	0.600462
V (C16:1, Ac, MeFuc)	48.0774	31.0558	19.0422	104.313	14.9162	ND	2.825	1	0.645954	0.396073	2.16969	0.310253	ND	0.0587594
V (C18:2-OH, MeFuc)	48.0774	31.0558	19.0422	104.313	14.9162	ND	2.825	1	0.645954	0.396073	2.16969	0.310253	ND	0.0587594
III (C16:0)	47.1776	912.749	1263.69	192.237	1668.03	196.8	180.7	1	19.3471	26.7857	4.07475	35.3564	4.17147	3.83021
II-Hex-GlcNAc-GlcNAc (C18:1, MeFuc)	46.2131	2668.91	412.728	273.187	370.843	150	167.45	1	57.7522	8.93096	5.91145	8.02462	3.24583	3.62343
III-dHex-GlcNAc (C18:1, MeFuc)	43.6203	1625.43	568.904	85.0457	549.072	194.775	258.55	1	37.2631	13.0422	1.94968	12.5875	4.46523	5.92728
IV (C16:1, Ac, MeFuc)	40.2083	237.143	268.46	215.498	108.398	8.1075	8.65167	1	5.89786	6.67674	5.35954	2.69592	0.201638	0.215171
IV (C18:2-OH, MeFuc)	40.2083	237.143	268.46	215.498	108.398	8.1075	8.65167	1	5.89786	6.67674	5.35954	2.69592	0.201638	0.215171
V (C20:3, MeFuc)	38.1601	8.24183	23.693	33.0841	ND	ND	ND	1	0.21598	0.620885	0.866981	ND	ND	ND
V (C16:0, Ac, MeFuc)	37.8127	32.1277	21.8503	139.298	13.5245	ND	ND	1	0.849654	0.577855	3.68389	0.357671	ND	ND
V (C18:1-OH, MeFuc)	37.8127	32.1277	21.8503	139.298	13.5245	ND	ND	1	0.849654	0.577855	3.68389	0.357671	ND	ND
III (C18:2, MeFuc)	33.2498	767.973	387.336	123.365	150.709	112.85	95.5	1	23.097	11.6493	3.71023	4.53263	3.394	2.87219
IV (C16:0, Ac, MeFuc)	32.3524	212.053	241.687	158.439	72.0435	2.725	2.2125	1	6.55446	7.47044	4.89729	2.22684	0.0842287	0.0683875
IV (C18:1-OH, MeFuc)	32.3524	212.053	241.687	158.439	72.0435	2.725	2.2125	1	6.55446	7.47044	4.89729	2.22684	0.0842287	0.0683875
III (C18:0, Fuc)	31.9537	161.936	32.7404	275.983	26.5502	10.255	31.33	1	5.06784	1.02462	8.63698	0.830896	0.320934	0.980483
IV (C16:0, AcFuc)	31.3481	ND	29.8357	ND	0	ND	ND	1	ND	0.951753	ND	0	ND	ND
III (C16:0, NMe, MeFuc)	30.8553	442.508	162.787	193.474	188.628	176.7	170	1	14.3414	5.27581	6.27035	6.1133	5.72673	5.50958
III-Hex (C18:1)	30.6516	478.158	102.853	80.193	171.837	47.5	56.35	1	15.5998	3.35556	2.61627	5.60612	1.54967	1.8384
III (C20:1, MeFuc)	30.3784	151.725	54.2766	65.7769	24.3856	28.85	62.95	1	4.99451	1.78669	2.16526	0.802728	0.949689	2.0722
IV (C16:0, Fuc)	29.176	682.247	350.868	496.67	105.411	57.3	78.55	1	23.3838	12.0259	17.0232	3.61294	1.96394	2.69228
IV (C18:1, NMe, MeFuc)	27.3283	106.614	21.6723	163.395	ND	7.25	4.405	1	3.90125	0.793035	5.97897	ND	0.265293	0.161188
IV (C16:1, NMe, MeFuc)	26.3226	285.272	115.429	104.719	51.5441	24.745	29.55	1	10.8375	4.38517	3.97829	1.95817	0.940066	1.12261
V (C16:1, NMe, MeFuc)	26.1715	ND	34.311	113.231	ND	ND	ND	1	ND	1.31101	4.32648	ND	ND	ND
IV (C16:1)	23.945	354.743	161.764	171.894	57.7793	25.25	17.35	1	14.8149	6.75565	7.1787	2.413	1.0545	0.724578
V (C16:0, NMe, MeFuc)	23.793	ND	34.6085	108.769	13.7782	ND	ND	1	ND	1.45457	4.57149	0.579088	ND	ND
V (C16:0, Fuc)	23.2591	192.352	94.8678	201.504	57.823	11.23	11.6	1	8.26996	4.07874	8.66345	2.48604	0.482822	0.498729
III (C16:0, Fuc)	22.9057	169.558	123.42	349.154	39.9887	33.345	28.255	1	7.40245	5.38821	15.2431	1.7458	1.45575	1.23354
III (C18:2)	21.3186	190.444	167.155	28.45	33.5229	0	ND	1	8.93325	7.84082	1.33452	1.57248	0	ND
IV (C18:1, Ac, MeFuc)	21.1371	5.45294	ND	9.8925	ND	ND	ND	1	0.257979	ND	0.468016	ND	ND	ND
V (C14:0, MeFuc)	20.7139	446.038	55.4593	130.042	71.0321	126.15	84.905	1	21.5332	2.67739	6.27801	3.4292	6.0901	4.09893
IV (C16:0)	19.5979	329.498	218.022	122.734	76.3733	24.75	15.25	1	16.8129	11.1248	6.26262	3.89702	1.26289	0.778146
IV (C14:0, MeFuc)	17.9389	1731.6	134.237	79.783	455.11	255.5	187.3	1	96.5275	7.48302	4.44749	25.37	14.2428	10.441
V (C18:0, Fuc)	16.8423	57.2642	23.5175	53.5942	ND	ND	ND	1	3.40002	1.39634	3.18212	ND	ND	ND
II-dHex-GlcNAc (C18:1, MeFuc)	15.9551	1192.81	219.119	12.5702	723.093	189.87	261.395	1	74.7605	13.7335	0.787848	45.3205	11.9003	16.3832
III (C14:0, MeFuc)	13.8838	701.063	631.012	56.4897	313.945	214.5	204.65	1	50.495	45.4495	4.06875	22.6123	15.4497	14.7402
V (C18:3, MeFuc)	13.8136	49.5048	40.2971	46.5979	ND	ND	ND	1	3.58377	2.9172	3.37333	ND	ND	ND
V (C12:0, MeFuc)	12.1947	571.789	43.0953	13.5	73.1567	127.45	78.5	1	46.8883	3.53394	1.10704	5.99906	10.4513	6.43723
IV (C18:2, Fuc)	12.1006	99.5327	136.542	129.656	19.0681	ND	ND	1	8.22542	11.2839	10.7148	1.57579	ND	ND
III (C14:1, MeFuc)	11.1511	69.1705	4.33218	14.7626	63.8802	28.15	28.7	1	6.20302	0.388497	1.32387	5.7286	2.52441	2.57374
IV (C20:2-OH, MeFuc)	10.8927	5.45294	ND	5.4175	ND	ND	0.8425	1	0.500604	ND	0.497351	ND	ND	0.0773453
III (C16:1, NMe, MeFuc)	10.3187	177.45	153.349	20.6	33.1034	48.275	59.6	1	17.1968	14.8612	1.99637	3.20809	4.67838	5.7759
IV (C18:1, MeAcFuc)	10.2444	ND	ND	4.775	ND	ND	27	1	ND	ND	0.466109	ND	ND	2.63559
II-Hex-GlcNAc-GlcNAc (C16:0, MeFuc)	9.79117	777.189	131.602	51.5967	77.4297	55.6	68.85	1	79.3765	13.4408	5.26972	7.90811	5.67858	7.03184
V (C18:1, NMe, MeFuc)	9.03684	ND	ND	19.5419	ND	ND	ND	1	ND	ND	2.16247	ND	ND	ND
III (C12:0, MeFuc)	8.65223	198.826	12.6884	18.65	380.549	165.35	205	1	22.9797	1.46649	2.15551	43.9827	19.1107	23.6933
III (C16:0, Ac)	7.57194	12.7689	14.637	29.6382	17.761	ND	ND	1	1.68634	1.93305	3.91421	2.34563	ND	ND
III (C18:1-OH)	7.57194	12.7689	14.637	29.6382	17.761	0	ND	1	1.68634	1.93305	3.91421	2.34563	0	ND
IV (C12:0, MeFuc)	7.30923	638.322	43.1415	11.9	143.52	212.15	133.5	1	87.3309	5.90233	1.62808	19.6355	29.0249	18.2646
II-MedHex-GlcNAc (C18:1, MeFuc)	7.28533	2485.6	332.902	ND	1618.31	422.95	528.4	1	341.179	45.6949	ND	222.132	58.0551	72.5294
III (C18:3, MeFuc)	6.68257	133.341	ND	ND	ND	ND	ND	1	19.9535	ND	ND	ND	ND	ND
V (C18:0)	6.44038	25.1634	4.63331	24.2742	ND	ND	1.255	1	3.90712	0.719415	3.76906	ND	ND	0.194864
IV (C18:3, MeFuc)	5.96173	ND	61.4264	0	ND	ND	ND	1	ND	10.3034	0	ND	ND	ND
V (C20:2-OH, MeFuc)	5.8398	3.00383	ND	3.29684	ND	ND	0.675	1	0.514371	ND	0.564546	ND	ND	0.115586
V (C18:1, Ac, MeFuc)	5.8398	3.00383	ND	3.29684	ND	ND	0.675	1	0.514371	ND	0.564546	ND	ND	0.115586
IV-Hex (C18:0)	5.40704	83.904	13.4372	14.582	40.24	4.27	3.335	1	15.5176	2.48514	2.69686	7.44215	0.789712	0.616789
IV (C20:1, Fuc)	4.73227	7.59015	ND	30.8674	ND	ND	ND	1	1.60391	ND	6.52275	ND	ND	ND
IV (C14:1, MeFuc)	4.08127	201.638	ND	17.1638	100.298	72	65	1	49.4056	ND	4.2055	24.5753	17.6416	15.9264
V (C18:1, MeAcFuc)	3.95919	ND	ND	0	ND	ND	9.65	1	ND	ND	0	ND	ND	2.43737
V (C16:0, Ac, Fuc)	3.45439	ND	ND	12.8029	ND	ND	ND	1	ND	ND	3.70627	ND	ND	ND
V (C18:1-OH, Fuc)	3.45439	ND	ND	12.8029	ND	ND	ND	1	ND	ND	3.70627	ND	ND	ND
IV (C16:0-OH, Ac, MeFuc)	3.31121	ND	90.4723	35.6401	11.5024	ND	ND	1	ND	27.3231	10.7635	3.47377	ND	ND
IV (C14:0, Fuc)	3.29919	255.878	ND	45.2589	38.905	5.6	ND	1	77.5577	ND	13.7182	11.7923	1.69738	ND
III (C12:1, MeFuc)	3.20014	ND	ND	ND	ND	5.25	4.44	1	ND	ND	ND	ND	1.64055	1.38744
V (C16:0-OH, Ac, MeFuc)	2.98595	ND	ND	6.45	0	ND	ND	1	ND	ND	2.16012	0	ND	ND
V (C16:2, MeFuc)	2.4151	11.7222	18.2524	6.6	ND	ND	ND	1	4.85372	7.55761	2.7328	ND	ND	ND
IV (C12:0, Fuc)	2.38187	144.197	ND	5.65	17.7687	11.25	6.25	1	60.5393	ND	2.37209	7.45999	4.72318	2.62399
III-Hex (C18:0)	2.37387	58.9035	6.73935	1.69619	34.9607	4.39	1.7	1	24.8133	2.83897	0.714525	14.7273	1.8493	0.71613
III (C18:1, Ac, MeFuc)	2.26663	35.3354	1.02867	3.9175	3.4343	4.08333	6.58333	1	15.5894	0.453829	1.72833	1.51515	1.8015	2.90445
III (C20:2-OH, MeFuc)	2.26663	35.3354	1.02867	3.9175	3.4343	4.08333	6.58333	1	15.5894	0.453829	1.72833	1.51515	1.8015	2.90445
IV (C16:1, NMe, Fuc)	2.16765	ND	ND	56.6178	ND	ND	ND	1	ND	ND	26.1194	ND	ND	ND
V (C16:0, MeAcFuc)	2.16436	ND	0	0	ND	ND	ND	1	ND	0	0	ND	ND	ND
IV-Hex (C16:1)	2.10885	38.3377	7.95033	9.81148	ND	1.585	3.175	1	18.1794	3.76999	4.65253	ND	0.751595	1.50556
III (C14:0, Fuc)	1.62919	47.8544	ND	30.113	10.8074	2.145	2.185	1	29.3732	ND	18.4835	6.6336	1.31661	1.34116
III (C18:1, NMe, MeFuc)	1.5932	81.4046	8.43777	38.6654	43.2407	34.6	31	1	51.0949	5.2961	24.2689	27.1407	21.7173	19.4577
IV (C16:1, Ac, Fuc)	1.34875	ND	40.2782	59.9951	11.6869	ND	0	1	ND	29.8633	44.4819	8.66496	ND	0
IV (C18:2-OH, Fuc)	1.34875	ND	40.2782	59.9951	11.6869	ND	ND	1	ND	29.8633	44.4819	8.66496	ND	ND
Number of NF	108	92	90	103	84	72	78
Area Average	295.3	1864	1009.1	1045.4	818	343.7	312.16
a Area values (×106) of HPLC-HRMS signals obtained for each NF produced by, at least, two independent cultures grown in the presence of genistein.
ND, not detected.
	Areas of NF signals in single and double mutants (×106)a not detected in HH103 RifR
	515 nodD2	548 nolR	724 syrM	551 nolRnodD2	770 syrMnodD2	789syrMnolR
II-dHex-GlcNAc (C18:3, MeFuc)	ND	13.4134	ND	5.38921	ND	5.5
II-Hex-GlcNAc-GlcNAc (C16:0, Ac, MeFuc)	14.9695	12.0922	ND	ND	ND	ND
II-Hex-GlcNAc-GlcNAc (C16:0, MeAcFuc)	ND	ND	ND	ND	ND	6.6
II-Hex-GlcNAc-GlcNAc (C18:1, MeAcFuc)	ND	ND	ND	ND	ND	47.65
II-Hex-GlcNAc-GlcNAc (C18:2, MeFuc)	68.0908	34.6445	ND	ND	1.475	ND
III (C12:0, Fuc)	12.4394	ND	7.15	4.17603	2.17	3.265
III (C12:0, NMe, MeFuc)	ND	ND	0	8.41302	3.485	7.1
III (C14:0, Ac)	ND	ND	10.5	ND	0.945	ND
III (C14:0, Ac, MeFuc)	28.395	47.6681	12.075	10.3773	10.23	1.7825
III (C14:0, NMe, Fuc)	ND	ND	3.855	ND	ND	ND
III (C14:0, NMe, MeFuc)	121.282	86.9154	ND	51.7293	52.95	46.4
III (C14:1, Ac)	4.11325	ND	ND	ND	ND	ND
III (C14:1, Ac, MeFuc)	35.321	13.1628	5.4775	3.13964	3.925	2.245
III (C14:1, Fuc)	ND	ND	16.426	ND	ND	ND
III (C16:0, Ac, Fuc)	ND	ND	1.9275	ND	ND	ND
III (C16:0, Ac, MeFuc)	118.931	81.3781	17.1098	3.23109	6.61	5.97
III (C16:0, NMe)	39.6856	26.9651	ND	12.9786	ND	ND
III (C16:0, NMe, Fuc)	7.22597	ND	39.2803	ND	0.99	ND
III (C16:0-OH, Ac, MeFuc)	ND	ND	6.65	6.79685	ND	ND
III (C16:1, Ac)	9.64992	13.4085	6.025	18.6068	ND	ND
III (C16:1, Ac, Fuc)	ND	ND	1.60167	ND	ND	ND
III (C16:1, Ac, MeFuc)	188.622	185.388	44.6981	27.6814	1.73	3.325
III (C16:1, NMe)	ND	ND	ND	14.624	ND	ND
III (C16:1, NMe, Ac, MeFuc)	3.55315	2.79051	ND	ND	0.57	1.0725
III (C16:1, NMe, Fuc)	ND	ND	3.15	ND	ND	ND
III (C16:1-OH)	ND	ND	10.5	ND	0.945	ND
III (C16:1-OH, MeFuc)	ND	47.6681	12.075	10.3773	10.23	1.7825
III (C16:2)	31.8175	28.4317	ND	10.672	ND	ND
III (C16:2, MeFuc)	80.6458	37.9089	ND	3.25547	2.5	ND
III (C16:2-OH)	4.11325	ND	ND	ND	ND	ND
III (C16:2-OH, MeFuc)	35.321	13.1628	5.4775	3.13964	3.925	2.245
III (C18:0, NMe, MeFuc)	9.7616	ND	0.915	ND	1.08	ND
III (C18:1, AcFuc)	3.55315	2.79051	ND	ND	ND	ND
III (C18:1, MeAcFuc)	16.6763	ND	ND	3.4343	0.708333	6.58333
III (C18:1, NMe, Fuc)	ND	ND	3.48475	ND	ND	ND
III (C18:1-OH, Fuc)	ND	ND	1.9275	ND	ND	ND
III (C18:1-OH, MeFuc)	118.931	81.3781	17.1098	3.23109	6.61	5.97
III (C18:1-OH, NMe, Ac)	ND	ND	ND	47.6702	ND	ND
III (C18:2, Fuc)	ND	17.9014	36.3449	ND	ND	ND
III (C18:2-OH)	9.64992	13.4085	6.025	18.6068	ND	ND
III (C18:2-OH, Fuc)	ND	ND	1.60167	ND	ND	ND
III (C18:2-OH, MeFuc)	188.622	185.388	44.6981	27.6814	1.73	3.325
III (C18:2-OH, NMe, MeFuc)	3.55315	2.79051	ND	ND	0.57	1.0725
III (C18:3, NMe, MeFuc)	29.0963	ND	ND	ND	ND	ND
III (C20:0, MeFuc)	3.69924	2.28391	ND	1.81672	1.965	ND
III (C20:1)	4.84926	11.1567	ND	19.6832	ND	ND
III (C20:3, Fuc)	3.2584	ND	ND	ND	ND	ND
III-dHex-GlcNAc (C18:2, MeFuc)	ND	ND	ND	ND	ND	9.9
III-Hex (C16:0)	34.309	18.8984	ND	2.88359	7.775	3.76
III-Hex (C16:1)	37.6731	ND	ND	3.59687	3.425	3.775
III-Hex (C18:2)	ND	ND	1.60167	ND	ND	ND
II-MedHex-GlcNAc (C18:2, MeFuc)	11.7641	ND	ND	16.948	1.265	2.835
II-MedHex-GlcNAc (C18:3, MeFuc)	ND	28.277	ND	ND	ND	ND
IV (C12:0)	41.0059	ND	ND	6.09639	10.95	7.3
IV (C12:0, NMe, MeFuc)	ND	ND	ND	24.6904	20	22.9
IV (C14:0)	70.366	ND	ND	20.498	7	6.1
IV (C14:0, Ac)	ND	ND	3	ND	ND	ND
IV (C14:0, Ac, Fuc)	ND	ND	1.7	ND	ND	ND
IV (C14:0, Ac, MeFuc)	44.561	17.7259	31.1	1.66431	2.0725	1.655
IV (C14:0, NMe, Fuc)	ND	ND	17.9163	ND	ND	ND
IV (C14:0, NMe, MeFuc)	ND	86.0193	ND	10.12	22.45	17.2
IV (C14:1, Ac, MeFuc)	46.2369	21.3237	4.25	ND	1.7325	ND
IV (C14:1, Fuc)	55.6652	ND	16.8405	9.02266	7.375	6.25
IV (C14:1-OH, NMe, MeFuc)	ND	ND	5.6	ND	ND	ND
IV (C16:0, Ac)	21.5606	ND	2.475	ND	ND	ND
IV (C16:0, Ac, Fuc)	25.269	64.7873	53.6383	13.3784	ND	ND
IV (C16:0, MeAcFuc)	ND	ND	ND	ND	ND	8.3
IV (C16:0, NMe, Fuc)	25.191	11.4955	83.5163	ND	ND	ND
IV (C16:0-OH, MeFuc)	ND	ND	25.85	ND	ND	ND
IV (C16:1, Ac)	ND	8.95071	ND	ND	ND	ND
IV (C16:1, MeAcFuc)	ND	ND	ND	ND	ND	1.35167
IV (C16:1, NMe, Ac, MeFuc)	ND	3.08887	ND	ND	ND	ND
IV (C16:1-OH)	ND	ND	3	ND	ND	ND
IV (C16:1-OH, Fuc)	ND	ND	7.3	ND	ND	ND
IV (C16:1-OH, MeFuc)	44.561	17.7259	31.1	1.66431	2.0725	1.655
IV (C16:1-OH, NMe, Ac, MeFuc)	ND	14.8476	ND	ND	ND	ND
IV (C16:2)	ND	11.9518	ND	ND	ND	ND
IV (C16:2, Ac, MeFuc)	ND	ND	2.525	ND	ND	ND
IV (C16:2, Fuc)	10.2988	13.3032	ND	ND	ND	ND
IV (C16:2, MeFuc)	63.3629	54.8275	15.321	9.74933	3.035	ND
IV (C16:2-OH, MeFuc)	46.2369	21.3237	4.25	0	1.7325	ND
IV (C16:3, MeFuc)	ND	ND	ND	10.6874	ND	ND
IV (C18:0, Ac, MeFuc)	0.963945	ND	ND	ND	ND	0.28
IV (C18:0, MeAcFuc)	ND	ND	ND	ND	ND	1.695
IV (C18:0, NMe, MeFuc)	2.24254	ND	8.56175	ND	ND	ND
IV (C18:1, AcFuc)	ND	5.49328	ND	ND	ND	ND
IV (C18:1, NMe, Fuc)	ND	ND	15.9271	ND	ND	ND
IV (C18:1-OH)	21.5606	ND	2.475	ND	ND	ND
IV (C18:1-OH, Ac, MeFuc)	ND	8.03808	ND	ND	ND	ND
IV (C18:1-OH, Fuc)	25.269	64.7873	53.6383	13.3784	ND	ND
IV (C18:1-OH, NMe, Ac)	ND	ND	ND	ND	ND	ND
IV (C18:2)	32.4455	62.4794	30.2054	ND	ND	ND
IV (C18:2-OH)	ND	8.95071	ND	ND	ND	ND
IV (C18:2-OH, NMe, MeFuc)	ND	3.08887	ND	ND	ND	ND
IV (C18:3, NMe, MeFuc)	ND	22.991	ND	ND	ND	ND
IV (C18:3-OH, MeFuc)	ND	ND	2.525	ND	ND	ND
IV (C20:0, MeFuc)	2.77922	ND	2.60306	29.2172	ND	ND
IV (C20:1)	4.77259	5.9726	7.01988	ND	ND	ND
IV (C20:1-OH, MeFuc)	0.963945	ND	ND	ND	ND	0.28
IV (C20:2, MeFuc)	ND	17.7259	ND	ND	ND	ND
IV (C20:3, Fuc)	25.3284	23.5175	33.0841	ND	ND	ND
IV-Hex (C16:0)	64.2554	24.0621	12.9536	ND	ND	ND
IV-Hex (C18:2)	ND	80.5564	72.5069	ND	ND	ND
V (C12:0, Fuc)	81.0499	ND	ND	ND	ND	9.7
V (C12:0, NMe, MeFuc)	ND	ND	ND	ND	ND	7.85
V (C12:1, MeFuc)	41.0407	ND	ND	20.0571	6.1	17.75
V (C14:0, Ac, MeFuc)	10.2256	17.1116	14.775	ND	ND	ND
V (C14:0, Fuc)	36.4174	ND	19.0004	4.54791	12.5	ND
V (C14:0, MeAcFuc)	ND	ND	ND	ND	ND	3.625
V (C14:0, NMe, MeFuc)	16.3483	ND	ND	ND	2.78	ND
V (C14:1, Fuc)	20.7004	ND	ND	ND	ND	ND
V (C14:1, MeFuc)	4.83009	ND	0	9.6323	ND	17.65
V (C16:0)	ND	8.25746	29.3894	ND	ND	ND
V (C16:0, Ac) dNAc en 3	ND	8.25746	29.3894	ND	ND	ND
V (C16:0, Ac) dNAc en 4	ND	ND	29.3894	ND	ND	ND
V (C16:0, NMe) dNAc en 3	127.461	ND	ND	ND	ND	ND
V (C16:0, NMe) dNAc en 4	127.461	ND	ND	ND	ND	ND
V (C16:0-OH, MeFuc)	ND	ND	7.9	ND	ND	ND
V (C16:1, MeAcFuc)	ND	ND	2.55268	ND	ND	15.4
V (C16:1, NMe, Fuc)	ND	ND	2.0475	ND	ND	ND
V (C16:1-OH, MeFuc)	10.2256	17.1116	14.775	ND	ND	ND
V (C16:2-OH, MeFuc)	ND	13.1628	9.95	ND	ND	ND
V (C16:3, MeFuc)	13.4936	ND	2.83	ND	ND	ND
V (C18:1) dNAc en 3	4.12372	ND	ND	9.30338	ND	ND
V (C18:1) dNAc en 4	28.4659	ND	ND	9.30338	ND	1.38
Number of NF	66	55	67	44	47	40
Area Average	37.5	31.8	15.4	12.3	6.2	8
a Area values (×106) of HPLC-HRMS signals obtained for each NF produced by, at least, two independent cultures grown in the presence of genistein.
